# Supplementary material for: The phosphatase inhibitor LB-100 creates neoantigens in colon cancer cells through perturbation of mRNA splicing
Source: EMBO Rep. 2024 Apr 10;25(5):10. doi: 10.1038/s44319-024-00128-3 (PMC11094086; doi:10.1038/s44319-024-00128-3)
Supplement: Supplementary file 1 — Dataset EV1 [file 44319_2024_128_MOESM1_ESM.xlsx]

## Sheet: Legend Dataset EV1
Dataset EV1 Related to Figures 1 and EV1. Proteomic analysis of LB-100 (4 mM for 12 hrs) treated SW-480 cells.

## Sheet: proteome LB-100
							Label chart 1	Two color points Chart 1:
Accession(s)	Entry name(s)	Gene(s)	-LOG(P-value)	LFQ Abundance ratio (PP2A_Inh/Untreated) (2Log)	Significant or Not Significant FDR = 0.01 and S0 = 0.18	Significant or Not Significant_FDR = 0.01 and S0 = 0.18	gene_name_	Significant	Not significant		FDR = 0.01 and S0 = 0.18 x_value:	FDR = 0.01 and S0 = 0.18 y_value:
P47974;Q07352	TISB_HUMAN;TISD_HUMAN	ZFP36L1;ZFP36L2	3.95724	5.20643	+	Significant	ZFP36L1;ZFP36L2	5.20643	#N/A		30	1.35045
P68371;Q13885;Q9BVA1	TBB2A_HUMAN;TBB2B_HUMAN;TBB4B_HUMAN	TUBB2A;TUBB2B;TUBB4B	2.41932	4.84362	+	Significant	TUBB2A;TUBB2B;TUBB4B	4.84362	#N/A		29.99	1.35045
Q8NE09	RGS22_HUMAN	RGS22	0.903431	4.76909		Not_significant	RGS22	#N/A	4.76909		29.98	1.35046
P53539	FOSB_HUMAN	FOSB	4.31632	4.50031	+	Significant	FOSB	4.50031	#N/A		29.97	1.35047
P18847	ATF3_HUMAN	ATF3	3.92545	4.14655	+	Significant	ATF3	4.14655	#N/A		29.96	1.35048
P35638	DDIT3_HUMAN	DDIT3	2.81118	3.37456	+	Significant	DDIT3	3.37456	#N/A		29.95	1.35048
P58004	SESN2_HUMAN	SESN2	7.3225	3.34131	+	Significant	SESN2	3.34131	#N/A		29.94	1.35049
P68366;Q9NY65	TBA4A_HUMAN;TBA8_HUMAN	TUBA4A;TUBA8	1.3487	3.22087		Not_significant	TUBA4A;TUBA8	#N/A	3.22087		29.93	1.3505
Q92526	TCPW_HUMAN	CCT6B	1.00556	3.16765		Not_significant	CCT6B	#N/A	3.16765		29.92	1.35051
Q9BXL7;Q9H257	CAR11_HUMAN;CARD9_HUMAN	CARD11;CARD9	1.75638	3.10986	+	Significant	CARD11;CARD9	3.10986	#N/A		29.91	1.35051
Q99988	GDF15_HUMAN	GDF15	2.05162	3.08414	+	Significant	GDF15	3.08414	#N/A		29.9	1.35052
Q13322	GRB10_HUMAN	GRB10	2.8197	2.98837	+	Significant	GRB10	2.98837	#N/A		29.89	1.35053
P62760;Q9UM19	HPCL4_HUMAN;VISL1_HUMAN	HPCAL4;VSNL1	0.956897	2.98834		Not_significant	HPCAL4;VSNL1	#N/A	2.98834		29.88	1.35054
O00204	ST2B1_HUMAN	SULT2B1	1.00444	2.94411		Not_significant	SULT2B1	#N/A	2.94411		29.87	1.35054
P01100	FOS_HUMAN	FOS	5.6839	2.86147	+	Significant	FOS	2.86147	#N/A		29.86	1.35055
O94811	TPPP_HUMAN	TPPP	3.56754	2.82973	+	Significant	TPPP	2.82973	#N/A		29.85	1.35056
Q9UPY5	XCT_HUMAN	SLC7A11	1.99111	2.78028	+	Significant	SLC7A11	2.78028	#N/A		29.84	1.35057
P42772	CDN2B_HUMAN	CDKN2B	1.56642	2.71807		Not_significant	CDKN2B	#N/A	2.71807		29.83	1.35057
Q07352	TISB_HUMAN	ZFP36L1	7.12527	2.58618	+	Significant	ZFP36L1	2.58618	#N/A		29.82	1.35058
Q9NXF7	DCA16_HUMAN	DCAF16	1.07493	2.53263		Not_significant	DCAF16	#N/A	2.53263		29.81	1.35059
P04085	PDGFA_HUMAN	PDGFA	1.39066	2.50002		Not_significant	PDGFA	#N/A	2.50002		29.8	1.3506
Q969G6	RIFK_HUMAN	RFK	1.28506	2.48237		Not_significant	RFK	#N/A	2.48237		29.79	1.3506
P17676	CEBPB_HUMAN	CEBPB	6.88428	2.40486	+	Significant	CEBPB	2.40486	#N/A		29.78	1.35061
B7ZC32	KIF28_HUMAN	KIF28P	1.08251	2.29931		Not_significant	KIF28P	#N/A	2.29931		29.77	1.35062
P35908	K22E_HUMAN	KRT2	0.924347	2.21226		Not_significant	KRT2	#N/A	2.21226		29.76	1.35063
P00749	UROK_HUMAN	PLAU	1.28883	2.17982		Not_significant	PLAU	#N/A	2.17982		29.75	1.35064
Q5BKX5	CS054_HUMAN	C19orf54	1.04963	2.15126		Not_significant	C19orf54	#N/A	2.15126		29.74	1.35064
P30711	GSTT1_HUMAN	GSTT1	0.814756	2.1012		Not_significant	GSTT1	#N/A	2.1012		29.73	1.35065
P04350;P07437;P68371;Q13509;Q13885;Q9BUF5;Q9BVA1	TBB2A_HUMAN;TBB2B_HUMAN;TBB3_HUMAN;TBB4A_HUMAN;TBB4B_HUMAN;TBB5_HUMAN;TBB6_HUMAN	TUBB;TUBB2A;TUBB2B;TUBB3;TUBB4A;TUBB4B;TUBB6	0.722484	2.01028		Not_significant	TUBB;TUBB2A;TUBB2B;TUBB3;TUBB4A;TUBB4B;TUBB6	#N/A	2.01028		29.72	1.35066
P10144	GRAB_HUMAN	GZMB	1.60439	1.98238		Not_significant	GZMB	#N/A	1.98238		29.71	1.35067
P15407	FOSL1_HUMAN	FOSL1	6.20204	1.97638	+	Significant	FOSL1	1.97638	#N/A		29.7	1.35067
Q16877	F264_HUMAN	PFKFB4	1.10532	1.95849		Not_significant	PFKFB4	#N/A	1.95849		29.69	1.35068
Q14693	LPIN1_HUMAN	LPIN1	2.28203	1.95511	+	Significant	LPIN1	1.95511	#N/A		29.68	1.35069
P05412	JUN_HUMAN	JUN	6.40001	1.93432	+	Significant	JUN	1.93432	#N/A		29.67	1.3507
Q02952	AKA12_HUMAN	AKAP12	7.36032	1.90381	+	Significant	AKAP12	1.90381	#N/A		29.66	1.3507
Q9NWM0	SMOX_HUMAN	SMOX	3.66124	1.88275	+	Significant	SMOX	1.88275	#N/A		29.65	1.35071
Q9C019	TRI15_HUMAN	TRIM15	1.06116	1.86711		Not_significant	TRIM15	#N/A	1.86711		29.64	1.35072
Q9BXL8	CDCA4_HUMAN	CDCA4	1.15435	1.79356		Not_significant	CDCA4	#N/A	1.79356		29.63	1.35073
Q9NWQ4	GPT2L_HUMAN	GPATCH2L	2.0912	1.77252	+	Significant	GPATCH2L	1.77252	#N/A		29.62	1.35073
P22392	NDKB_HUMAN	NME2	0.944913	1.75216		Not_significant	NME2	#N/A	1.75216		29.61	1.35074
P06239;P06241;P07947;P07948	FYN_HUMAN;LCK_HUMAN;LYN_HUMAN;YES_HUMAN	FYN;LCK;LYN;YES1	0.447222	1.7299		Not_significant	FYN;LCK;LYN;YES1	#N/A	1.7299		29.6	1.35075
Q9P202	WHRN_HUMAN	WHRN	0.989664	1.72825		Not_significant	WHRN	#N/A	1.72825		29.59	1.35076
O43236	SEPT4_HUMAN	SEPTIN4	1.24903	1.72295		Not_significant	SEPTIN4	#N/A	1.72295		29.58	1.35077
P78317	RNF4_HUMAN	RNF4	1.53022	1.69363		Not_significant	RNF4	#N/A	1.69363		29.57	1.35077
P05412;P17535	JUND_HUMAN;JUN_HUMAN	JUN;JUND	3.97274	1.68546	+	Significant	JUN;JUND	1.68546	#N/A		29.56	1.35078
P18146	EGR1_HUMAN	EGR1	5.25393	1.65718	+	Significant	EGR1	1.65718	#N/A		29.55	1.35079
O95274	LYPD3_HUMAN	LYPD3	1.46065	1.63348		Not_significant	LYPD3	#N/A	1.63348		29.54	1.3508
Q68DA7	FMN1_HUMAN	FMN1	1.16526	1.61764		Not_significant	FMN1	#N/A	1.61764		29.53	1.3508
Q9Y467	SALL2_HUMAN	SALL2	0.673982	1.61202		Not_significant	SALL2	#N/A	1.61202		29.52	1.35081
Q96DA2	RB39B_HUMAN	RAB39B	0.70028	1.60919		Not_significant	RAB39B	#N/A	1.60919		29.51	1.35082
Q7Z6B7	SRGP1_HUMAN	SRGAP1	1.39329	1.60206		Not_significant	SRGAP1	#N/A	1.60206		29.5	1.35083
Q7Z7B0	FLIP1_HUMAN	FILIP1	0.358047	1.56124		Not_significant	FILIP1	#N/A	1.56124		29.49	1.35084
P05412;P17275;P17535	JUNB_HUMAN;JUND_HUMAN;JUN_HUMAN	JUN;JUNB;JUND	6.6628	1.55869	+	Significant	JUN;JUNB;JUND	1.55869	#N/A		29.48	1.35084
O76061	STC2_HUMAN	STC2	6.68568	1.55535	+	Significant	STC2	1.55535	#N/A		29.47	1.35085
Q9NX31	OSER1_HUMAN	OSER1	1.35427	1.53675		Not_significant	OSER1	#N/A	1.53675		29.46	1.35086
P14921	ETS1_HUMAN	ETS1	1.11433	1.49945		Not_significant	ETS1	#N/A	1.49945		29.45	1.35087
P09429;P26583	HMGB1_HUMAN;HMGB2_HUMAN	HMGB1;HMGB2	0.817535	1.47278		Not_significant	HMGB1;HMGB2	#N/A	1.47278		29.44	1.35087
Q96QD8	S38A2_HUMAN	SLC38A2	5.36058	1.46269	+	Significant	SLC38A2	1.46269	#N/A		29.43	1.35088
P35711;P35712	SOX5_HUMAN;SOX6_HUMAN	SOX5;SOX6	1.64601	1.45242		Not_significant	SOX5;SOX6	#N/A	1.45242		29.42	1.35089
Q6ZNC4	ZN704_HUMAN	ZNF704	1.61563	1.44119		Not_significant	ZNF704	#N/A	1.44119		29.41	1.3509
O95848	NUD14_HUMAN	NUDT14	0.585986	1.43462		Not_significant	NUDT14	#N/A	1.43462		29.4	1.35091
P17275	JUNB_HUMAN	JUNB	7.16778	1.4234	+	Significant	JUNB	1.4234	#N/A		29.39	1.35091
Q96AZ6	ISG20_HUMAN	ISG20	2.68882	1.39465	+	Significant	ISG20	1.39465	#N/A		29.38	1.35092
Q8NEL9	DDHD1_HUMAN	DDHD1	0.532147	1.39123		Not_significant	DDHD1	#N/A	1.39123		29.37	1.35093
P04626;Q15303	ERBB2_HUMAN;ERBB4_HUMAN	ERBB2;ERBB4	0.549121	1.37244		Not_significant	ERBB2;ERBB4	#N/A	1.37244		29.36	1.35094
P38936	CDN1A_HUMAN	CDKN1A	5.61524	1.36549	+	Significant	CDKN1A	1.36549	#N/A		29.35	1.35094
P49754	VPS41_HUMAN	VPS41	0.3823	1.3577		Not_significant	VPS41	#N/A	1.3577		29.34	1.35095
Q9BYZ2	LDH6B_HUMAN	LDHAL6B	0.758628	1.33783		Not_significant	LDHAL6B	#N/A	1.33783		29.33	1.35096
P48431	SOX2_HUMAN	SOX2	0.425937	1.32853		Not_significant	SOX2	#N/A	1.32853		29.32	1.35097
Q6XYQ8	SYT10_HUMAN	SYT10	0.347585	1.31852		Not_significant	SYT10	#N/A	1.31852		29.31	1.35098
P40123	CAP2_HUMAN	CAP2	0.510864	1.282		Not_significant	CAP2	#N/A	1.282		29.3	1.35098
Q9BSU3	NAA11_HUMAN	NAA11	1.19438	1.2555		Not_significant	NAA11	#N/A	1.2555		29.29	1.35099
Q03405	UPAR_HUMAN	PLAUR	5.22231	1.23894	+	Significant	PLAUR	1.23894	#N/A		29.28	1.351
P24941;Q00526	CDK2_HUMAN;CDK3_HUMAN	CDK2;CDK3	0.362526	1.23548		Not_significant	CDK2;CDK3	#N/A	1.23548		29.27	1.35101
O95340	PAPS2_HUMAN	PAPSS2	0.286252	1.23266		Not_significant	PAPSS2	#N/A	1.23266		29.26	1.35102
Q16787	LAMA3_HUMAN	LAMA3	6.14248	1.22992	+	Significant	LAMA3	1.22992	#N/A		29.25	1.35102
O00458	IFRD1_HUMAN	IFRD1	6.59721	1.22324	+	Significant	IFRD1	1.22324	#N/A		29.24	1.35103
Q12982	BNIP2_HUMAN	BNIP2	1.28133	1.22074		Not_significant	BNIP2	#N/A	1.22074		29.23	1.35104
Q13490	BIRC2_HUMAN	BIRC2	1.53624	1.21682		Not_significant	BIRC2	#N/A	1.21682		29.22	1.35105
Q04695	K1C17_HUMAN	KRT17	1.56031	1.21505		Not_significant	KRT17	#N/A	1.21505		29.21	1.35106
P60709	ACTB_HUMAN	ACTB	0.367785	1.20056		Not_significant	ACTB	#N/A	1.20056		29.2	1.35106
P07738	PMGE_HUMAN	BPGM	1.74995	1.19977		Not_significant	BPGM	#N/A	1.19977		29.19	1.35107
Q99719	SEPT5_HUMAN	SEPTIN5	0.538794	1.19236		Not_significant	SEPTIN5	#N/A	1.19236		29.18	1.35108
P19474	RO52_HUMAN	TRIM21	3.63082	1.18846	+	Significant	TRIM21	1.18846	#N/A		29.17	1.35109
P31946;P61981;P63104;Q04917	1433B_HUMAN;1433F_HUMAN;1433G_HUMAN;1433Z_HUMAN	YWHAB;YWHAG;YWHAH;YWHAZ	1.78751	1.18638		Not_significant	YWHAB;YWHAG;YWHAH;YWHAZ	#N/A	1.18638		29.16	1.35109
Q92558	WASF1_HUMAN	WASF1	0.5558	1.18391		Not_significant	WASF1	#N/A	1.18391		29.15	1.3511
Q8TBZ6	TM10A_HUMAN	TRMT10A	1.48255	1.18189		Not_significant	TRMT10A	#N/A	1.18189		29.14	1.35111
P47974	TISD_HUMAN	ZFP36L2	2.12182	1.18178		Not_significant	ZFP36L2	#N/A	1.18178		29.13	1.35112
Q5TCQ9	MAGI3_HUMAN	MAGI3	1.0243	1.1661		Not_significant	MAGI3	#N/A	1.1661		29.12	1.35113
O15050	TRNK1_HUMAN	TRANK1	1.16344	1.16213		Not_significant	TRANK1	#N/A	1.16213		29.11	1.35113
Q8N300	SVBP_HUMAN	SVBP	2.69492	1.14641	+	Significant	SVBP	1.14641	#N/A		29.1	1.35114
Q13794	APR_HUMAN	PMAIP1	3.66919	1.13962	+	Significant	PMAIP1	1.13962	#N/A		29.09	1.35115
Q9NP84	TNR12_HUMAN	TNFRSF12A	2.71261	1.1342	+	Significant	TNFRSF12A	1.1342	#N/A		29.08	1.35116
Q9NZD2	GLTP_HUMAN	GLTP	0.639649	1.12037		Not_significant	GLTP	#N/A	1.12037		29.07	1.35117
P05787;P19013;Q6KB66	K2C4_HUMAN;K2C80_HUMAN;K2C8_HUMAN	KRT4;KRT8;KRT80	2.41546	1.11842	+	Significant	KRT4;KRT8;KRT80	1.11842	#N/A		29.06	1.35117
O14786	NRP1_HUMAN	NRP1	5.34458	1.11005	+	Significant	NRP1	1.11005	#N/A		29.05	1.35118
P43003	EAA1_HUMAN	SLC1A3	0.567591	1.0937		Not_significant	SLC1A3	#N/A	1.0937		29.04	1.35119
Q9UN36	NDRG2_HUMAN	NDRG2	0.862551	1.09054		Not_significant	NDRG2	#N/A	1.09054		29.03	1.3512
P00750	TPA_HUMAN	PLAT	0.882264	1.08923		Not_significant	PLAT	#N/A	1.08923		29.02	1.35121
A6ND36	FA83G_HUMAN	FAM83G	6.44215	1.08515	+	Significant	FAM83G	1.08515	#N/A		29.01	1.35121
Q96AH0	SOSB2_HUMAN	NABP1	3.69772	1.08194	+	Significant	NABP1	1.08194	#N/A		29	1.35122
O43741	AAKB2_HUMAN	PRKAB2	1.1945	1.08188		Not_significant	PRKAB2	#N/A	1.08188		28.99	1.35123
O15403	MOT7_HUMAN	SLC16A6	3.30549	1.07477	+	Significant	SLC16A6	1.07477	#N/A		28.98	1.35124
Q9H098	F107B_HUMAN	FAM107B	6.89449	1.06566	+	Significant	FAM107B	1.06566	#N/A		28.97	1.35125
Q92834	RPGR_HUMAN	RPGR	4.81327	1.06169	+	Significant	RPGR	1.06169	#N/A		28.96	1.35126
P30613	KPYR_HUMAN	PKLR	0.727433	1.06048		Not_significant	PKLR	#N/A	1.06048		28.95	1.35126
Q504Q3	PAN2_HUMAN	PAN2	1.16787	1.06047		Not_significant	PAN2	#N/A	1.06047		28.94	1.35127
O14628;O43309;P17026;Q05481;Q14593;Q15928;Q3ZCX4;Q5VIY5;Q6ZN57;Q8IWY8;Q8N4W9;Q8N8J6;Q8NB50;Q8TF39;Q96IR2;Q9H5H4;Q9HBT7;Q9UEG4	ZFP2_HUMAN;ZFP62_HUMAN;ZN141_HUMAN;ZN195_HUMAN;ZN273_HUMAN;ZN287_HUMAN;ZN468_HUMAN;ZN483_HUMAN;ZN568_HUMAN;ZN615_HUMAN;ZN629_HUMAN;ZN768_HUMAN;ZN808_HUMAN;ZN845_HUMAN;ZNF22_HUMAN;ZNF91_HUMAN;ZSC12_HUMAN;ZSC29_HUMAN	ZFP2;ZFP62;ZNF141;ZNF195;ZNF22;ZNF273;ZNF287;ZNF468;ZNF483;ZNF568;ZNF615;ZNF629;ZNF768;ZNF808;ZNF845;ZNF91;ZSCAN12;ZSCAN29	0.157555	1.04645		Not_significant	ZFP2;ZFP62;ZNF141;ZNF195;ZNF22;ZNF273;ZNF287;ZNF468;ZNF483;ZNF568;ZNF615;ZNF629;ZNF768;ZNF808;ZNF845;ZNF91;ZSCAN12;ZSCAN29	#N/A	1.04645		28.93	1.35128
Q13642	FHL1_HUMAN	FHL1	2.52416	1.04078	+	Significant	FHL1	1.04078	#N/A		28.92	1.35129
O14763	TR10B_HUMAN	TNFRSF10B	6.15043	1.03519	+	Significant	TNFRSF10B	1.03519	#N/A		28.91	1.3513
P08727;P13646	K1C13_HUMAN;K1C19_HUMAN	KRT13;KRT19	0.661691	1.03279		Not_significant	KRT13;KRT19	#N/A	1.03279		28.9	1.3513
Q9Y5N5	N6MT1_HUMAN	N6AMT1	3.25546	1.0324	+	Significant	N6AMT1	1.0324	#N/A		28.89	1.35131
P36952	SPB5_HUMAN	SERPINB5	5.47275	1.03024	+	Significant	SERPINB5	1.03024	#N/A		28.88	1.35132
P54278;Q68D20	PMS2L_HUMAN;PMS2_HUMAN	PMS2;PMS2CL	0.755988	1.02929		Not_significant	PMS2;PMS2CL	#N/A	1.02929		28.87	1.35133
Q15526	SURF1_HUMAN	SURF1	0.314922	1.01995		Not_significant	SURF1	#N/A	1.01995		28.86	1.35134
P32929	CGL_HUMAN	CTH	2.41631	1.00968	+	Significant	CTH	1.00968	#N/A		28.85	1.35134
O95997;Q9NZH5	PTTG1_HUMAN;PTTG2_HUMAN	PTTG1;PTTG2	3.36632	1.00726	+	Significant	PTTG1;PTTG2	1.00726	#N/A		28.84	1.35135
P24386	RAE1_HUMAN	CHM	0.48087	1.00287		Not_significant	CHM	#N/A	1.00287		28.83	1.35136
Q9H0R8	GBRL1_HUMAN	GABARAPL1	2.06811	0.99714		Not_significant	GABARAPL1	#N/A	0.99714		28.82	1.35137
Q17RY0	CPEB4_HUMAN	CPEB4	3.57777	0.992244	+	Significant	CPEB4	0.992244	#N/A		28.81	1.35138
P50452	SPB8_HUMAN	SERPINB8	5.14103	0.990225	+	Significant	SERPINB8	0.990225	#N/A		28.8	1.35138
P05121	PAI1_HUMAN	SERPINE1	6.42559	0.989685	+	Significant	SERPINE1	0.989685	#N/A		28.79	1.35139
P10746	HEM4_HUMAN	UROS	3.38751	0.988686	+	Significant	UROS	0.988686	#N/A		28.78	1.3514
Q7Z392	TPC11_HUMAN	TRAPPC11	0.986744	0.98376		Not_significant	TRAPPC11	#N/A	0.98376		28.77	1.35141
Q9BYN0	SRXN1_HUMAN	SRXN1	3.59579	0.97946	+	Significant	SRXN1	0.97946	#N/A		28.76	1.35142
Q9Y576	ASB1_HUMAN	ASB1	2.41798	0.975924		Not_significant	ASB1	#N/A	0.975924		28.75	1.35143
P04350	TBB4A_HUMAN	TUBB4A	0.369022	0.973631		Not_significant	TUBB4A	#N/A	0.973631		28.74	1.35143
Q9BYX4	IFIH1_HUMAN	IFIH1	2.28868	0.970752		Not_significant	IFIH1	#N/A	0.970752		28.73	1.35144
Q9NPA3	M1IP1_HUMAN	MID1IP1	4.3427	0.96693	+	Significant	MID1IP1	0.96693	#N/A		28.72	1.35145
P53814	SMTN_HUMAN	SMTN	5.87361	0.964384	+	Significant	SMTN	0.964384	#N/A		28.71	1.35146
Q9H3S4	TPK1_HUMAN	TPK1	0.710192	0.959275		Not_significant	TPK1	#N/A	0.959275		28.7	1.35147
P04049;P10398	ARAF_HUMAN;RAF1_HUMAN	ARAF;RAF1	1.20991	0.956668		Not_significant	ARAF;RAF1	#N/A	0.956668		28.69	1.35148
Q86VX2	COMD7_HUMAN	COMMD7	0.340535	0.955343		Not_significant	COMMD7	#N/A	0.955343		28.68	1.35148
P49459;P63146	UBE2A_HUMAN;UBE2B_HUMAN	UBE2A;UBE2B	0.414558	0.953104		Not_significant	UBE2A;UBE2B	#N/A	0.953104		28.67	1.35149
Q8WX93	PALLD_HUMAN	PALLD	2.11551	0.947589		Not_significant	PALLD	#N/A	0.947589		28.66	1.3515
A6NCE7;Q9GZQ8	MLP3B_HUMAN;MP3B2_HUMAN	MAP1LC3B;MAP1LC3B2	6.16115	0.945868	+	Significant	MAP1LC3B;MAP1LC3B2	0.945868	#N/A		28.65	1.35151
O95678;P12035;P13647;P35908;Q5XKE5	K22E_HUMAN;K2C3_HUMAN;K2C5_HUMAN;K2C75_HUMAN;K2C79_HUMAN	KRT2;KRT3;KRT5;KRT75;KRT79	1.63566	0.945237		Not_significant	KRT2;KRT3;KRT5;KRT75;KRT79	#N/A	0.945237		28.64	1.35152
P49321;Q12904	AIMP1_HUMAN;NASP_HUMAN	AIMP1;NASP	1.46594	0.938294		Not_significant	AIMP1;NASP	#N/A	0.938294		28.63	1.35152
Q14CZ0	CP072_HUMAN	C16orf72	2.23184	0.938178		Not_significant	C16orf72	#N/A	0.938178		28.62	1.35153
Q9BZQ8	NIBA1_HUMAN	NIBAN1	6.36594	0.936822	+	Significant	NIBAN1	0.936822	#N/A		28.61	1.35154
O95833	CLIC3_HUMAN	CLIC3	2.06318	0.9331		Not_significant	CLIC3	#N/A	0.9331		28.6	1.35155
P01033	TIMP1_HUMAN	TIMP1	3.36812	0.93244	+	Significant	TIMP1	0.93244	#N/A		28.59	1.35156
Q6ZMK1	CYHR1_HUMAN	CYHR1	0.886928	0.931233		Not_significant	CYHR1	#N/A	0.931233		28.58	1.35157
Q9NNX1	TUFT1_HUMAN	TUFT1	6.40743	0.93115	+	Significant	TUFT1	0.93115	#N/A		28.57	1.35157
P55210	CASP7_HUMAN	CASP7	2.3106	0.929194		Not_significant	CASP7	#N/A	0.929194		28.56	1.35158
Q8N9B5	JMY_HUMAN	JMY	1.06417	0.925469		Not_significant	JMY	#N/A	0.925469		28.55	1.35159
Q6UVJ0	SAS6_HUMAN	SASS6	1.64782	0.922852		Not_significant	SASS6	#N/A	0.922852		28.54	1.3516
P31431	SDC4_HUMAN	SDC4	4.99749	0.91791	+	Significant	SDC4	0.91791	#N/A		28.53	1.35161
Q8N988	ZN557_HUMAN	ZNF557	0.381924	0.913954		Not_significant	ZNF557	#N/A	0.913954		28.52	1.35162
Q9ULR5	PAI2B_HUMAN	PAIP2B	1.52878	0.908763		Not_significant	PAIP2B	#N/A	0.908763		28.51	1.35162
P09601	HMOX1_HUMAN	HMOX1	2.34476	0.906853		Not_significant	HMOX1	#N/A	0.906853		28.5	1.35163
Q9C0I1	MTMRC_HUMAN	MTMR12	0.533282	0.905147		Not_significant	MTMR12	#N/A	0.905147		28.49	1.35164
Q9UNA1	RHG26_HUMAN	ARHGAP26	1.88653	0.899778		Not_significant	ARHGAP26	#N/A	0.899778		28.48	1.35165
P08243	ASNS_HUMAN	ASNS	6.60979	0.899489	+	Significant	ASNS	0.899489	#N/A		28.47	1.35166
Q96BD8	SKA1_HUMAN	SKA1	1.53814	0.899281		Not_significant	SKA1	#N/A	0.899281		28.46	1.35167
Q9BY27	DGC6L_HUMAN	DGCR6L	0.740391	0.898357		Not_significant	DGCR6L	#N/A	0.898357		28.45	1.35167
O75496	GEMI_HUMAN	GMNN	5.15604	0.898043	+	Significant	GMNN	0.898043	#N/A		28.44	1.35168
Q16831	UPP1_HUMAN	UPP1	6.66218	0.895022	+	Significant	UPP1	0.895022	#N/A		28.43	1.35169
P0CAP2	GRL1A_HUMAN	POLR2M	1.92729	0.893417		Not_significant	POLR2M	#N/A	0.893417		28.42	1.3517
Q504T8	MIDN_HUMAN	MIDN	2.47563	0.892792		Not_significant	MIDN	#N/A	0.892792		28.41	1.35171
P48507	GSH0_HUMAN	GCLM	4.37408	0.890051	+	Significant	GCLM	0.890051	#N/A		28.4	1.35172
Q16763	UBE2S_HUMAN	UBE2S	6.05548	0.889397	+	Significant	UBE2S	0.889397	#N/A		28.39	1.35172
A6NHT5	HMX3_HUMAN	HMX3	0.973753	0.888487		Not_significant	HMX3	#N/A	0.888487		28.38	1.35173
P31943;P52597	HNRH1_HUMAN;HNRPF_HUMAN	HNRNPF;HNRNPH1	0.413498	0.885369		Not_significant	HNRNPF;HNRNPH1	#N/A	0.885369		28.37	1.35174
P78330	SERB_HUMAN	PSPH	5.8779	0.884938	+	Significant	PSPH	0.884938	#N/A		28.36	1.35175
Q96F24	NRBF2_HUMAN	NRBF2	3.02987	0.880598	+	Significant	NRBF2	0.880598	#N/A		28.35	1.35176
Q7Z6J8	UBE3D_HUMAN	UBE3D	1.58293	0.88032		Not_significant	UBE3D	#N/A	0.88032		28.34	1.35177
O95999	BCL10_HUMAN	BCL10	4.11003	0.876952	+	Significant	BCL10	0.876952	#N/A		28.33	1.35177
O95678;P05787;P13647;P35908;Q5XKE5	K22E_HUMAN;K2C5_HUMAN;K2C75_HUMAN;K2C79_HUMAN;K2C8_HUMAN	KRT2;KRT5;KRT75;KRT79;KRT8	1.42279	0.873168		Not_significant	KRT2;KRT5;KRT75;KRT79;KRT8	#N/A	0.873168		28.32	1.35178
P07205	PGK2_HUMAN	PGK2	0.33844	0.868106		Not_significant	PGK2	#N/A	0.868106		28.31	1.35179
O15240	VGF_HUMAN	VGF	3.18657	0.867682	+	Significant	VGF	0.867682	#N/A		28.3	1.3518
Q96G74	OTUD5_HUMAN	OTUD5	4.01347	0.86421	+	Significant	OTUD5	0.86421	#N/A		28.29	1.35181
Q5SWA1	PR15B_HUMAN	PPP1R15B	2.1211	0.852333		Not_significant	PPP1R15B	#N/A	0.852333		28.28	1.35182
Q9Y6A5	TACC3_HUMAN	TACC3	6.61558	0.847508	+	Significant	TACC3	0.847508	#N/A		28.27	1.35183
Q5TF58	IFFO2_HUMAN	IFFO2	3.99893	0.84673	+	Significant	IFFO2	0.84673	#N/A		28.26	1.35183
Q13064	MKRN3_HUMAN	MKRN3	0.482162	0.839697		Not_significant	MKRN3	#N/A	0.839697		28.25	1.35184
Q9NYZ3	GTSE1_HUMAN	GTSE1	7.19316	0.83816	+	Significant	GTSE1	0.83816	#N/A		28.24	1.35185
P25815	S100P_HUMAN	S100P	3.08002	0.836041	+	Significant	S100P	0.836041	#N/A		28.23	1.35186
P34932;Q92598	HS105_HUMAN;HSP74_HUMAN	HSPA4;HSPH1	2.36185	0.8296		Not_significant	HSPA4;HSPH1	#N/A	0.8296		28.22	1.35187
O96017	CHK2_HUMAN	CHEK2	1.40761	0.828318		Not_significant	CHEK2	#N/A	0.828318		28.21	1.35188
Q96PV7	F193B_HUMAN	FAM193B	0.637782	0.828263		Not_significant	FAM193B	#N/A	0.828263		28.2	1.35188
P23381	SYWC_HUMAN	WARS1	6.95729	0.824693	+	Significant	WARS1	0.824693	#N/A		28.19	1.35189
Q9Y484	WIPI4_HUMAN	WDR45	4.41386	0.822375	+	Significant	WDR45	0.822375	#N/A		28.18	1.3519
Q96CF2	CHM4C_HUMAN	CHMP4C	5.16526	0.818371	+	Significant	CHMP4C	0.818371	#N/A		28.17	1.35191
Q9BRA0	LSMD1_HUMAN	NAA38	2.07072	0.817699		Not_significant	NAA38	#N/A	0.817699		28.16	1.35192
Q70E73	RAPH1_HUMAN	RAPH1	2.38968	0.812083		Not_significant	RAPH1	#N/A	0.812083		28.15	1.35193
Q8IVF2	AHNK2_HUMAN	AHNAK2	6.32306	0.809396	+	Significant	AHNAK2	0.809396	#N/A		28.14	1.35194
Q96EQ0	SGTB_HUMAN	SGTB	3.4971	0.809388	+	Significant	SGTB	0.809388	#N/A		28.13	1.35194
Q9BYK8	HELZ2_HUMAN	HELZ2	4.43889	0.804861	+	Significant	HELZ2	0.804861	#N/A		28.12	1.35195
O60888	CUTA_HUMAN	CUTA	0.354238	0.804714		Not_significant	CUTA	#N/A	0.804714		28.11	1.35196
P04350;P68371;Q13509	TBB3_HUMAN;TBB4A_HUMAN;TBB4B_HUMAN	TUBB3;TUBB4A;TUBB4B	0.43182	0.803402		Not_significant	TUBB3;TUBB4A;TUBB4B	#N/A	0.803402		28.1	1.35197
P62714	PP2AB_HUMAN	PPP2CB	3.69244	0.80147	+	Significant	PPP2CB	0.80147	#N/A		28.09	1.35198
Q5VSY0	GKAP1_HUMAN	GKAP1	1.4358	0.800766		Not_significant	GKAP1	#N/A	0.800766		28.08	1.35199
Q96C12	ARMC5_HUMAN	ARMC5	1.04644	0.800713		Not_significant	ARMC5	#N/A	0.800713		28.07	1.352
Q7L3B6	CD37L_HUMAN	CDC37L1	2.00716	0.800201		Not_significant	CDC37L1	#N/A	0.800201		28.06	1.352
P04183	KITH_HUMAN	TK1	5.48901	0.799899	+	Significant	TK1	0.799899	#N/A		28.05	1.35201
O00408	PDE2A_HUMAN	PDE2A	0.320761	0.799767		Not_significant	PDE2A	#N/A	0.799767		28.04	1.35202
Q7Z3U7	MON2_HUMAN	MON2	1.30557	0.798533		Not_significant	MON2	#N/A	0.798533		28.03	1.35203
P35790	CHKA_HUMAN	CHKA	3.81769	0.798113	+	Significant	CHKA	0.798113	#N/A		28.02	1.35204
P55010	IF5_HUMAN	EIF5	6.53193	0.794707	+	Significant	EIF5	0.794707	#N/A		28.01	1.35205
Q9GZM7	TINAL_HUMAN	TINAGL1	4.73575	0.787983	+	Significant	TINAGL1	0.787983	#N/A		28	1.35206
P17535	JUND_HUMAN	JUND	4.65627	0.785698	+	Significant	JUND	0.785698	#N/A		27.99	1.35207
P06733;P09104;P13929	ENOA_HUMAN;ENOB_HUMAN;ENOG_HUMAN	ENO1;ENO2;ENO3	2.07139	0.785053		Not_significant	ENO1;ENO2;ENO3	#N/A	0.785053		27.98	1.35207
P04083	ANXA1_HUMAN	ANXA1	5.04312	0.783385	+	Significant	ANXA1	0.783385	#N/A		27.97	1.35208
Q8N9N8	EIF1A_HUMAN	EIF1AD	4.96352	0.778265	+	Significant	EIF1AD	0.778265	#N/A		27.96	1.35209
P01137	TGFB1_HUMAN	TGFB1	3.65759	0.777247	+	Significant	TGFB1	0.777247	#N/A		27.95	1.3521
Q9BPY3	F118B_HUMAN	FAM118B	2.54155	0.77635		Not_significant	FAM118B	#N/A	0.77635		27.94	1.35211
P06241;P07947;P07948;P12931	FYN_HUMAN;LYN_HUMAN;SRC_HUMAN;YES_HUMAN	FYN;LYN;SRC;YES1	0.331965	0.770128		Not_significant	FYN;LYN;SRC;YES1	#N/A	0.770128		27.93	1.35212
P52732	KIF11_HUMAN	KIF11	5.84829	0.769997	+	Significant	KIF11	0.769997	#N/A		27.92	1.35213
Q15506	SP17_HUMAN	SPA17	0.453849	0.768927		Not_significant	SPA17	#N/A	0.768927		27.91	1.35213
Q8N5C8	TAB3_HUMAN	TAB3	0.25399	0.767067		Not_significant	TAB3	#N/A	0.767067		27.9	1.35214
P51812;Q15418;Q96GX5	GWL_HUMAN;KS6A1_HUMAN;KS6A3_HUMAN	MASTL;RPS6KA1;RPS6KA3	1.87706	0.765394		Not_significant	MASTL;RPS6KA1;RPS6KA3	#N/A	0.765394		27.89	1.35215
P06732;P12277	KCRB_HUMAN;KCRM_HUMAN	CKB;CKM	2.59053	0.763725		Not_significant	CKB;CKM	#N/A	0.763725		27.88	1.35216
Q7Z6B0	CCD91_HUMAN	CCDC91	4.27389	0.763402	+	Significant	CCDC91	0.763402	#N/A		27.87	1.35217
Q6ZSR9	YJ005_HUMAN		3.28707	0.762969	+	Significant		0.762969	#N/A		27.86	1.35218
P53567	CEBPG_HUMAN	CEBPG	2.43136	0.762173		Not_significant	CEBPG	#N/A	0.762173		27.85	1.35219
Q8NG68	TTL_HUMAN	TTL	2.60351	0.760875		Not_significant	TTL	#N/A	0.760875		27.84	1.3522
Q8N5M4	TTC9C_HUMAN	TTC9C	3.72191	0.755959	+	Significant	TTC9C	0.755959	#N/A		27.83	1.3522
Q9BTX7	TTPAL_HUMAN	TTPAL	1.47751	0.753859		Not_significant	TTPAL	#N/A	0.753859		27.82	1.35221
Q9UPV0	CE164_HUMAN	CEP164	3.50352	0.753222	+	Significant	CEP164	0.753222	#N/A		27.81	1.35222
O00512	BCL9_HUMAN	BCL9	1.4626	0.751181		Not_significant	BCL9	#N/A	0.751181		27.8	1.35223
Q9H9G7;Q9UL18	AGO1_HUMAN;AGO3_HUMAN	AGO1;AGO3	2.17321	0.748412		Not_significant	AGO1;AGO3	#N/A	0.748412		27.79	1.35224
Q96AC1;Q9BQL6	FERM1_HUMAN;FERM2_HUMAN	FERMT1;FERMT2	0.952978	0.747162		Not_significant	FERMT1;FERMT2	#N/A	0.747162		27.78	1.35225
Q8N6N7	ACBD7_HUMAN	ACBD7	1.99033	0.747053		Not_significant	ACBD7	#N/A	0.747053		27.77	1.35226
Q96KN1	LRAT2_HUMAN	LRATD2	2.06942	0.745738		Not_significant	LRATD2	#N/A	0.745738		27.76	1.35227
P49589	SYCC_HUMAN	CARS1	7.12456	0.741767	+	Significant	CARS1	0.741767	#N/A		27.75	1.35227
Q9HCU8	DPOD4_HUMAN	POLD4	2.56266	0.741087		Not_significant	POLD4	#N/A	0.741087		27.74	1.35228
Q9UBF8	PI4KB_HUMAN	PI4KB	2.18781	0.740548		Not_significant	PI4KB	#N/A	0.740548		27.73	1.35229
Q9Y617	SERC_HUMAN	PSAT1	5.68688	0.73978	+	Significant	PSAT1	0.73978	#N/A		27.72	1.3523
P04150	GCR_HUMAN	NR3C1	3.07253	0.738416		Not_significant	NR3C1	#N/A	0.738416		27.71	1.35231
A0JP26;B2RU33	POTB3_HUMAN;POTEC_HUMAN	POTEB3;POTEC	2.64573	0.736424		Not_significant	POTEB3;POTEC	#N/A	0.736424		27.7	1.35232
P67775	PP2AA_HUMAN	PPP2CA	4.65551	0.735452	+	Significant	PPP2CA	0.735452	#N/A		27.69	1.35233
Q9P2K2	TXD16_HUMAN	TXNDC16	0.445443	0.734759		Not_significant	TXNDC16	#N/A	0.734759		27.68	1.35234
P31947;P61981;P63104;Q04917	1433F_HUMAN;1433G_HUMAN;1433S_HUMAN;1433Z_HUMAN	SFN;YWHAG;YWHAH;YWHAZ	3.0072	0.733422		Not_significant	SFN;YWHAG;YWHAH;YWHAZ	#N/A	0.733422		27.67	1.35234
P31949	S10AB_HUMAN	S100A11	5.79145	0.733022	+	Significant	S100A11	0.733022	#N/A		27.66	1.35235
Q969W9	PMEPA_HUMAN	PMEPA1	1.97678	0.73222		Not_significant	PMEPA1	#N/A	0.73222		27.65	1.35236
Q8NFJ5	RAI3_HUMAN	GPRC5A	3.47847	0.730986	+	Significant	GPRC5A	0.730986	#N/A		27.64	1.35237
P31350	RIR2_HUMAN	RRM2	6.15618	0.730542	+	Significant	RRM2	0.730542	#N/A		27.63	1.35238
Q96F45	ZN503_HUMAN	ZNF503	1.49819	0.727482		Not_significant	ZNF503	#N/A	0.727482		27.62	1.35239
P60510;P62714;P67775	PP2AA_HUMAN;PP2AB_HUMAN;PP4C_HUMAN	PPP2CA;PPP2CB;PPP4C	1.26321	0.727165		Not_significant	PPP2CA;PPP2CB;PPP4C	#N/A	0.727165		27.61	1.3524
Q8WWK9	CKAP2_HUMAN	CKAP2	5.64294	0.726823	+	Significant	CKAP2	0.726823	#N/A		27.6	1.35241
Q8TEA7	TBCK_HUMAN	TBCK	1.41956	0.726576		Not_significant	TBCK	#N/A	0.726576		27.59	1.35242
Q13158	FADD_HUMAN	FADD	4.29457	0.726573	+	Significant	FADD	0.726573	#N/A		27.58	1.35242
Q8N0Z6	TTC5_HUMAN	TTC5	1.00535	0.720605		Not_significant	TTC5	#N/A	0.720605		27.57	1.35243
Q9BYB4	GNB1L_HUMAN	GNB1L	2.69166	0.720306		Not_significant	GNB1L	#N/A	0.720306		27.56	1.35244
Q5TA31	RN187_HUMAN	RNF187	2.21944	0.719078		Not_significant	RNF187	#N/A	0.719078		27.55	1.35245
O43561	LAT_HUMAN	LAT	3.1659	0.718762		Not_significant	LAT	#N/A	0.718762		27.54	1.35246
P13056;P49116	NR2C1_HUMAN;NR2C2_HUMAN	NR2C1;NR2C2	3.01187	0.718017		Not_significant	NR2C1;NR2C2	#N/A	0.718017		27.53	1.35247
Q9P0R6	GSKIP_HUMAN	GSKIP	3.41576	0.716449	+	Significant	GSKIP	0.716449	#N/A		27.52	1.35248
Q7LBR1	CHM1B_HUMAN	CHMP1B	4.61733	0.714943	+	Significant	CHMP1B	0.714943	#N/A		27.51	1.35249
Q6NUJ5	PWP2B_HUMAN	PWWP2B	0.858246	0.7126		Not_significant	PWWP2B	#N/A	0.7126		27.5	1.3525
O60927	PP1RB_HUMAN	PPP1R11	3.0818	0.71136		Not_significant	PPP1R11	#N/A	0.71136		27.49	1.35251
P09429;P23497	HMGB1_HUMAN;SP100_HUMAN	HMGB1;SP100	3.79366	0.710698	+	Significant	HMGB1;SP100	0.710698	#N/A		27.48	1.35251
Q8WUH6	TM263_HUMAN	TMEM263	4.54514	0.708759	+	Significant	TMEM263	0.708759	#N/A		27.47	1.35252
Q9H1P3	OSBL2_HUMAN	OSBPL2	2.09157	0.707289		Not_significant	OSBPL2	#N/A	0.707289		27.46	1.35253
Q16875	F263_HUMAN	PFKFB3	3.07271	0.706672		Not_significant	PFKFB3	#N/A	0.706672		27.45	1.35254
Q14451	GRB7_HUMAN	GRB7	0.673976	0.705663		Not_significant	GRB7	#N/A	0.705663		27.44	1.35255
Q12968;Q13469	NFAC2_HUMAN;NFAC3_HUMAN	NFATC2;NFATC3	2.08205	0.704382		Not_significant	NFATC2;NFATC3	#N/A	0.704382		27.43	1.35256
Q8TAG9	EXOC6_HUMAN	EXOC6	1.94275	0.703979		Not_significant	EXOC6	#N/A	0.703979		27.42	1.35257
Q8TB52	FBX30_HUMAN	FBXO30	0.555374	0.703067		Not_significant	FBXO30	#N/A	0.703067		27.41	1.35258
Q6PCE3	PGM2L_HUMAN	PGM2L1	1.61635	0.701947		Not_significant	PGM2L1	#N/A	0.701947		27.4	1.35259
Q15208	STK38_HUMAN	STK38	1.25673	0.700368		Not_significant	STK38	#N/A	0.700368		27.39	1.3526
P61077	UB2D3_HUMAN	UBE2D3	2.04685	0.699224		Not_significant	UBE2D3	#N/A	0.699224		27.38	1.3526
Q8N543	OGFD1_HUMAN	OGFOD1	4.37982	0.697003	+	Significant	OGFOD1	0.697003	#N/A		27.37	1.35261
Q96RU3	FNBP1_HUMAN	FNBP1	3.72166	0.696105	+	Significant	FNBP1	0.696105	#N/A		27.36	1.35262
Q8TCE6	DEN10_HUMAN	DENND10	1.25401	0.692722		Not_significant	DENND10	#N/A	0.692722		27.35	1.35263
Q12792;Q6IBS0	TWF1_HUMAN;TWF2_HUMAN	TWF1;TWF2	3.02788	0.692697		Not_significant	TWF1;TWF2	#N/A	0.692697		27.34	1.35264
P31350;Q7LG56	RIR2B_HUMAN;RIR2_HUMAN	RRM2;RRM2B	2.6455	0.692439		Not_significant	RRM2;RRM2B	#N/A	0.692439		27.33	1.35265
Q9Y2H1	ST38L_HUMAN	STK38L	5.94197	0.689239	+	Significant	STK38L	0.689239	#N/A		27.32	1.35266
Q9ULX9	MAFF_HUMAN	MAFF	3.76255	0.688027	+	Significant	MAFF	0.688027	#N/A		27.31	1.35267
Q96IZ0;Q9ULJ8	NEB1_HUMAN;PAWR_HUMAN	PAWR;PPP1R9A	1.86214	0.685413		Not_significant	PAWR;PPP1R9A	#N/A	0.685413		27.3	1.35268
Q96GX2	A7L3B_HUMAN	ATXN7L3B	2.58119	0.684467		Not_significant	ATXN7L3B	#N/A	0.684467		27.29	1.35269
Q9NQR1	KMT5A_HUMAN	KMT5A	1.5429	0.684433		Not_significant	KMT5A	#N/A	0.684433		27.28	1.35269
Q7Z478;Q8WZ42	DHX29_HUMAN;TITIN_HUMAN	DHX29;TTN	0.800347	0.683673		Not_significant	DHX29;TTN	#N/A	0.683673		27.27	1.3527
Q15274	NADC_HUMAN	QPRT	2.48408	0.682831		Not_significant	QPRT	#N/A	0.682831		27.26	1.35271
Q86WG5	MTMRD_HUMAN	SBF2	0.527381	0.682679		Not_significant	SBF2	#N/A	0.682679		27.25	1.35272
Q9NZH4	PTTG3_HUMAN	PTTG3P	1.50024	0.682176		Not_significant	PTTG3P	#N/A	0.682176		27.24	1.35273
Q6GQQ9;Q8TE49	OTU7A_HUMAN;OTU7B_HUMAN	OTUD7A;OTUD7B	1.04254	0.681411		Not_significant	OTUD7A;OTUD7B	#N/A	0.681411		27.23	1.35274
Q6EEV4	GL1AD_HUMAN	POLR2M	0.324788	0.68134		Not_significant	POLR2M	#N/A	0.68134		27.22	1.35275
Q9GZM8	NDEL1_HUMAN	NDEL1	3.14333	0.679668		Not_significant	NDEL1	#N/A	0.679668		27.21	1.35276
Q9H1Y0	ATG5_HUMAN	ATG5	4.31172	0.679665	+	Significant	ATG5	0.679665	#N/A		27.2	1.35277
P50281	MMP14_HUMAN	MMP14	4.93859	0.678603	+	Significant	MMP14	0.678603	#N/A		27.19	1.35278
O95294	RASL1_HUMAN	RASAL1	2.3902	0.678447		Not_significant	RASAL1	#N/A	0.678447		27.18	1.35279
Q9BYG5	PAR6B_HUMAN	PARD6B	5.47906	0.677628	+	Significant	PARD6B	0.677628	#N/A		27.17	1.3528
Q86XP1	DGKH_HUMAN	DGKH	1.82221	0.676106		Not_significant	DGKH	#N/A	0.676106		27.16	1.3528
Q96IQ9	ZN414_HUMAN	ZNF414	1.12656	0.67532		Not_significant	ZNF414	#N/A	0.67532		27.15	1.35281
O95628	CNOT4_HUMAN	CNOT4	4.33443	0.673918	+	Significant	CNOT4	0.673918	#N/A		27.14	1.35282
Q96EY5	MB12A_HUMAN	MVB12A	0.295987	0.672933		Not_significant	MVB12A	#N/A	0.672933		27.13	1.35283
Q99541	PLIN2_HUMAN	PLIN2	3.00607	0.6727		Not_significant	PLIN2	#N/A	0.6727		27.12	1.35284
P41250	GARS_HUMAN	GARS1	6.63871	0.670807	+	Significant	GARS1	0.670807	#N/A		27.11	1.35285
Q15814	TBCC_HUMAN	TBCC	1.34754	0.670501		Not_significant	TBCC	#N/A	0.670501		27.1	1.35286
P55347	PKNX1_HUMAN	PKNOX1	2.8356	0.670055		Not_significant	PKNOX1	#N/A	0.670055		27.09	1.35287
Q8TBE7	S35G2_HUMAN	SLC35G2	0.555932	0.66921		Not_significant	SLC35G2	#N/A	0.66921		27.08	1.35288
A0A087WUL8;B4DH59;P0DPF2;P0DPF3;Q3BBV0;Q3BBV2;Q5TAG4;Q5TI25;Q6P3W6;Q86T75;Q8N660	NBPF1_HUMAN;NBPF8_HUMAN;NBPF9_HUMAN;NBPFA_HUMAN;NBPFB_HUMAN;NBPFC_HUMAN;NBPFE_HUMAN;NBPFF_HUMAN;NBPFJ_HUMAN;NBPFK_HUMAN;NBPFP_HUMAN	NBPF1;NBPF10;NBPF11;NBPF12;NBPF14;NBPF15;NBPF19;NBPF20;NBPF26;NBPF8;NBPF9	1.09778	0.668366		Not_significant	NBPF1;NBPF10;NBPF11;NBPF12;NBPF14;NBPF15;NBPF19;NBPF20;NBPF26;NBPF8;NBPF9	#N/A	0.668366		27.07	1.35289
Q16667	CDKN3_HUMAN	CDKN3	1.01582	0.668145		Not_significant	CDKN3	#N/A	0.668145		27.06	1.3529
P80188	NGAL_HUMAN	LCN2	3.31049	0.666862		Not_significant	LCN2	#N/A	0.666862		27.05	1.35291
P09525	ANXA4_HUMAN	ANXA4	6.52098	0.666771	+	Significant	ANXA4	0.666771	#N/A		27.04	1.35292
P19484	TFEB_HUMAN	TFEB	0.516825	0.666165		Not_significant	TFEB	#N/A	0.666165		27.03	1.35292
Q9C004	SPY4_HUMAN	SPRY4	5.53308	0.663756	+	Significant	SPRY4	0.663756	#N/A		27.02	1.35293
P06703	S10A6_HUMAN	S100A6	3.511	0.663115		Not_significant	S100A6	#N/A	0.663115		27.01	1.35294
Q13501	SQSTM_HUMAN	SQSTM1	5.46051	0.662224	+	Significant	SQSTM1	0.662224	#N/A		27	1.35295
P16035	TIMP2_HUMAN	TIMP2	2.84192	0.661745		Not_significant	TIMP2	#N/A	0.661745		26.99	1.35296
P46734	MP2K3_HUMAN	MAP2K3	5.8356	0.661473	+	Significant	MAP2K3	0.661473	#N/A		26.98	1.35297
P30291	WEE1_HUMAN	WEE1	0.322967	0.660763		Not_significant	WEE1	#N/A	0.660763		26.97	1.35298
O14974;O60237	MYPT1_HUMAN;MYPT2_HUMAN	PPP1R12A;PPP1R12B	2.35671	0.659599		Not_significant	PPP1R12A;PPP1R12B	#N/A	0.659599		26.96	1.35299
Q96LJ8	UBX10_HUMAN	UBXN10	2.84982	0.659511		Not_significant	UBXN10	#N/A	0.659511		26.95	1.353
Q5XPI4	RN123_HUMAN	RNF123	2.0604	0.659339		Not_significant	RNF123	#N/A	0.659339		26.94	1.35301
Q6N069;Q9BXJ9	NAA15_HUMAN;NAA16_HUMAN	NAA15;NAA16	3.63049	0.659082		Not_significant	NAA15;NAA16	#N/A	0.659082		26.93	1.35302
P41567	EIF1_HUMAN	EIF1	6.43891	0.658272	+	Significant	EIF1	0.658272	#N/A		26.92	1.35303
Q6FIF0	ZFAN6_HUMAN	ZFAND6	1.774	0.657864		Not_significant	ZFAND6	#N/A	0.657864		26.91	1.35304
O60294	TYW4_HUMAN	LCMT2	2.34389	0.65527		Not_significant	LCMT2	#N/A	0.65527		26.9	1.35305
Q16222;Q3KQV9	UAP1L_HUMAN;UAP1_HUMAN	UAP1;UAP1L1	1.71186	0.654882		Not_significant	UAP1;UAP1L1	#N/A	0.654882		26.89	1.35306
Q496Y0	LONF3_HUMAN	LONRF3	0.562398	0.653304		Not_significant	LONRF3	#N/A	0.653304		26.88	1.35306
P27348;P31946;P31947;P63104	1433B_HUMAN;1433S_HUMAN;1433T_HUMAN;1433Z_HUMAN	SFN;YWHAB;YWHAQ;YWHAZ	1.05525	0.652072		Not_significant	SFN;YWHAB;YWHAQ;YWHAZ	#N/A	0.652072		26.87	1.35307
P04350;P07437;P68371	TBB4A_HUMAN;TBB4B_HUMAN;TBB5_HUMAN	TUBB;TUBB4A;TUBB4B	1.79953	0.652062		Not_significant	TUBB;TUBB4A;TUBB4B	#N/A	0.652062		26.86	1.35308
O75382	TRIM3_HUMAN	TRIM3	1.25516	0.652059		Not_significant	TRIM3	#N/A	0.652059		26.85	1.35309
Q9Y696	CLIC4_HUMAN	CLIC4	5.58675	0.651914	+	Significant	CLIC4	0.651914	#N/A		26.84	1.3531
P0DN79;P35520	CBSL_HUMAN;CBS_HUMAN	CBS;CBSL	5.38057	0.651427	+	Significant	CBS;CBSL	0.651427	#N/A		26.83	1.35311
O60671	RAD1_HUMAN	RAD1	1.19557	0.651027		Not_significant	RAD1	#N/A	0.651027		26.82	1.35312
Q08AF3	SLFN5_HUMAN	SLFN5	4.86218	0.65043	+	Significant	SLFN5	0.65043	#N/A		26.81	1.35313
Q8WU20	FRS2_HUMAN	FRS2	1.04496	0.648263		Not_significant	FRS2	#N/A	0.648263		26.8	1.35314
P10398;P15056	ARAF_HUMAN;BRAF_HUMAN	ARAF;BRAF	1.54742	0.647738		Not_significant	ARAF;BRAF	#N/A	0.647738		26.79	1.35315
P51668;P61077;P62837	UB2D1_HUMAN;UB2D2_HUMAN;UB2D3_HUMAN	UBE2D1;UBE2D2;UBE2D3	1.68469	0.647541		Not_significant	UBE2D1;UBE2D2;UBE2D3	#N/A	0.647541		26.78	1.35316
Q9NQW6	ANLN_HUMAN	ANLN	7.83091	0.646882	+	Significant	ANLN	0.646882	#N/A		26.77	1.35317
P04049	RAF1_HUMAN	RAF1	0.729284	0.64645		Not_significant	RAF1	#N/A	0.64645		26.76	1.35318
O75113	N4BP1_HUMAN	N4BP1	2.15353	0.646179		Not_significant	N4BP1	#N/A	0.646179		26.75	1.35319
P15153	RAC2_HUMAN	RAC2	1.60915	0.646085		Not_significant	RAC2	#N/A	0.646085		26.74	1.3532
P01009	A1AT_HUMAN	SERPINA1	2.30213	0.645329		Not_significant	SERPINA1	#N/A	0.645329		26.73	1.35321
Q96AT1	K1143_HUMAN	KIAA1143	3.87745	0.644923	+	Significant	KIAA1143	0.644923	#N/A		26.72	1.35322
O75131	CPNE3_HUMAN	CPNE3	8.52969	0.644609	+	Significant	CPNE3	0.644609	#N/A		26.71	1.35323
Q8N9Z2	CC71L_HUMAN	CCDC71L	2.69076	0.644339		Not_significant	CCDC71L	#N/A	0.644339		26.7	1.35323
O75582	KS6A5_HUMAN	RPS6KA5	4.00206	0.642557	+	Significant	RPS6KA5	0.642557	#N/A		26.69	1.35324
Q14289	FAK2_HUMAN	PTK2B	2.21155	0.642515		Not_significant	PTK2B	#N/A	0.642515		26.68	1.35325
Q9BUZ4	TRAF4_HUMAN	TRAF4	0.67578	0.641337		Not_significant	TRAF4	#N/A	0.641337		26.67	1.35326
P27695	APEX1_HUMAN	APEX1	6.51004	0.641215	+	Significant	APEX1	0.641215	#N/A		26.66	1.35327
Q96PM5	ZN363_HUMAN	RCHY1	1.56315	0.640146		Not_significant	RCHY1	#N/A	0.640146		26.65	1.35328
O60716;Q99569	CTND1_HUMAN;PKP4_HUMAN	CTNND1;PKP4	2.03743	0.639103		Not_significant	CTNND1;PKP4	#N/A	0.639103		26.64	1.35329
Q99871	HAUS7_HUMAN	HAUS7	2.59415	0.638808		Not_significant	HAUS7	#N/A	0.638808		26.63	1.3533
Q05193;Q9UQ16	DYN1_HUMAN;DYN3_HUMAN	DNM1;DNM3	2.02071	0.638572		Not_significant	DNM1;DNM3	#N/A	0.638572		26.62	1.35331
P12035;P19013;Q3SY84;Q7RTS7;Q86Y46	K2C3_HUMAN;K2C4_HUMAN;K2C71_HUMAN;K2C73_HUMAN;K2C74_HUMAN	KRT3;KRT4;KRT71;KRT73;KRT74	0.856828	0.638347		Not_significant	KRT3;KRT4;KRT71;KRT73;KRT74	#N/A	0.638347		26.61	1.35332
Q14192	FHL2_HUMAN	FHL2	4.58161	0.637488	+	Significant	FHL2	0.637488	#N/A		26.6	1.35333
Q4J6C6	PPCEL_HUMAN	PREPL	7.69913	0.636857	+	Significant	PREPL	0.636857	#N/A		26.59	1.35334
O60303	KATIP_HUMAN	KATNIP	1.43093	0.634711		Not_significant	KATNIP	#N/A	0.634711		26.58	1.35335
Q8WZA0	LZIC_HUMAN	LZIC	3.55227	0.634702		Not_significant	LZIC	#N/A	0.634702		26.57	1.35336
Q96BW5	PTER_HUMAN	PTER	8.00607	0.634025	+	Significant	PTER	0.634025	#N/A		26.56	1.35337
Q9NRH1	YAE1_HUMAN	YAE1	2.24515	0.633656		Not_significant	YAE1	#N/A	0.633656		26.55	1.35338
O15169	AXIN1_HUMAN	AXIN1	2.80848	0.633306		Not_significant	AXIN1	#N/A	0.633306		26.54	1.35339
Q86TC9	MYPN_HUMAN	MYPN	2.71582	0.633242		Not_significant	MYPN	#N/A	0.633242		26.53	1.3534
P14635	CCNB1_HUMAN	CCNB1	3.16216	0.632617		Not_significant	CCNB1	#N/A	0.632617		26.52	1.35341
O60825;Q16875	F262_HUMAN;F263_HUMAN	PFKFB2;PFKFB3	2.40328	0.629508		Not_significant	PFKFB2;PFKFB3	#N/A	0.629508		26.51	1.35342
P08727;P08779;P13645;P19012;Q04695	K1C10_HUMAN;K1C15_HUMAN;K1C16_HUMAN;K1C17_HUMAN;K1C19_HUMAN	KRT10;KRT15;KRT16;KRT17;KRT19	1.52977	0.629298		Not_significant	KRT10;KRT15;KRT16;KRT17;KRT19	#N/A	0.629298		26.5	1.35343
Q4V339	CBWD6_HUMAN	CBWD6	4.2975	0.628728	+	Significant	CBWD6	0.628728	#N/A		26.49	1.35344
Q9NX38	ABITM_HUMAN	ABITRAM	0.394035	0.628231		Not_significant	ABITRAM	#N/A	0.628231		26.48	1.35345
O00506	STK25_HUMAN	STK25	0.541974	0.626847		Not_significant	STK25	#N/A	0.626847		26.47	1.35346
P49588	SYAC_HUMAN	AARS1	6.43451	0.626417	+	Significant	AARS1	0.626417	#N/A		26.46	1.35347
P50995	ANX11_HUMAN	ANXA11	7.16909	0.62625	+	Significant	ANXA11	0.62625	#N/A		26.45	1.35347
Q712K3	UB2R2_HUMAN	UBE2R2	4.21247	0.625902	+	Significant	UBE2R2	0.625902	#N/A		26.44	1.35348
Q8WTS6	SETD7_HUMAN	SETD7	5.56111	0.625581	+	Significant	SETD7	0.625581	#N/A		26.43	1.35349
Q96M96	FGD4_HUMAN	FGD4	3.47759	0.624286		Not_significant	FGD4	#N/A	0.624286		26.42	1.3535
Q6NSJ0	MYORG_HUMAN	MYORG	0.121346	0.622485		Not_significant	MYORG	#N/A	0.622485		26.41	1.35351
Q9Y223	GLCNE_HUMAN	GNE	2.56604	0.622035		Not_significant	GNE	#N/A	0.622035		26.4	1.35352
Q92974	ARHG2_HUMAN	ARHGEF2	5.45576	0.621644	+	Significant	ARHGEF2	0.621644	#N/A		26.39	1.35353
P47224	MSS4_HUMAN	RABIF	1.85299	0.620102		Not_significant	RABIF	#N/A	0.620102		26.38	1.35354
P23528;Q9Y281	COF1_HUMAN;COF2_HUMAN	CFL1;CFL2	1.93863	0.618106		Not_significant	CFL1;CFL2	#N/A	0.618106		26.37	1.35355
O75874	IDHC_HUMAN	IDH1	5.60305	0.617842	+	Significant	IDH1	0.617842	#N/A		26.36	1.35356
Q04864	REL_HUMAN	REL	1.4447	0.617087		Not_significant	REL	#N/A	0.617087		26.35	1.35357
P08758	ANXA5_HUMAN	ANXA5	5.6827	0.616607	+	Significant	ANXA5	0.616607	#N/A		26.34	1.35358
Q8IV32	CCD71_HUMAN	CCDC71	0.600982	0.615889		Not_significant	CCDC71	#N/A	0.615889		26.33	1.35359
P06737;P11216	PYGB_HUMAN;PYGL_HUMAN	PYGB;PYGL	3.49277	0.615598		Not_significant	PYGB;PYGL	#N/A	0.615598		26.32	1.3536
Q96AD5	PLPL2_HUMAN	PNPLA2	4.47646	0.615538	+	Significant	PNPLA2	0.615538	#N/A		26.31	1.35361
Q8IY57;Q8N488	RYBP_HUMAN;YAF2_HUMAN	RYBP;YAF2	1.7607	0.615479		Not_significant	RYBP;YAF2	#N/A	0.615479		26.3	1.35362
P20337;Q15286;Q15771;Q86YS6	RAB30_HUMAN;RAB35_HUMAN;RAB3B_HUMAN;RAB43_HUMAN	RAB30;RAB35;RAB3B;RAB43	0.653424	0.614867		Not_significant	RAB30;RAB35;RAB3B;RAB43	#N/A	0.614867		26.29	1.35363
Q53H80	AKIR2_HUMAN	AKIRIN2	1.69185	0.61479		Not_significant	AKIRIN2	#N/A	0.61479		26.28	1.35364
Q9Y343	SNX24_HUMAN	SNX24	0.79641	0.614386		Not_significant	SNX24	#N/A	0.614386		26.27	1.35365
Q13233	M3K1_HUMAN	MAP3K1	2.02238	0.612182		Not_significant	MAP3K1	#N/A	0.612182		26.26	1.35366
Q16881	TRXR1_HUMAN	TXNRD1	5.05728	0.611802	+	Significant	TXNRD1	0.611802	#N/A		26.25	1.35367
Q9UQN3	CHM2B_HUMAN	CHMP2B	4.8232	0.61134	+	Significant	CHMP2B	0.61134	#N/A		26.24	1.35368
Q96DU7	IP3KC_HUMAN	ITPKC	1.77576	0.609191		Not_significant	ITPKC	#N/A	0.609191		26.23	1.35369
Q9P258	RCC2_HUMAN	RCC2	5.61406	0.607969	+	Significant	RCC2	0.607969	#N/A		26.22	1.3537
Q13367	AP3B2_HUMAN	AP3B2	2.54813	0.607966		Not_significant	AP3B2	#N/A	0.607966		26.21	1.35371
Q8IWY8	ZSC29_HUMAN	ZSCAN29	0.556611	0.607755		Not_significant	ZSCAN29	#N/A	0.607755		26.2	1.35372
Q96DT6	ATG4C_HUMAN	ATG4C	0.557989	0.607502		Not_significant	ATG4C	#N/A	0.607502		26.19	1.35373
Q6ZT12	UBR3_HUMAN	UBR3	3.58518	0.607365		Not_significant	UBR3	#N/A	0.607365		26.18	1.35374
Q99418	CYH2_HUMAN	CYTH2	3.55391	0.605903		Not_significant	CYTH2	#N/A	0.605903		26.17	1.35375
Q8N3X1;Q96KR1	FNBP4_HUMAN;ZFR_HUMAN	FNBP4;ZFR	0.888821	0.605561		Not_significant	FNBP4;ZFR	#N/A	0.605561		26.16	1.35376
Q9UFF9	CNOT8_HUMAN	CNOT8	2.08908	0.605546		Not_significant	CNOT8	#N/A	0.605546		26.15	1.35377
O43236;Q16181	SEPT4_HUMAN;SEPT7_HUMAN	SEPTIN4;SEPTIN7	1.52396	0.605291		Not_significant	SEPTIN4;SEPTIN7	#N/A	0.605291		26.14	1.35378
Q9H0W8	SMG9_HUMAN	SMG9	5.91286	0.604984	+	Significant	SMG9	0.604984	#N/A		26.13	1.35379
Q15847	ADIRF_HUMAN	ADIRF	4.16907	0.604389	+	Significant	ADIRF	0.604389	#N/A		26.12	1.3538
P53999	TCP4_HUMAN	SUB1	6.24852	0.602935	+	Significant	SUB1	0.602935	#N/A		26.11	1.35381
P06132	DCUP_HUMAN	UROD	5.59185	0.602826	+	Significant	UROD	0.602826	#N/A		26.1	1.35382
P43490	NAMPT_HUMAN	NAMPT	6.91744	0.602814	+	Significant	NAMPT	0.602814	#N/A		26.09	1.35383
O15151	MDM4_HUMAN	MDM4	1.35648	0.602671		Not_significant	MDM4	#N/A	0.602671		26.08	1.35384
P48506	GSH1_HUMAN	GCLC	5.02472	0.600268	+	Significant	GCLC	0.600268	#N/A		26.07	1.35385
Q9GZP4	PITH1_HUMAN	PITHD1	4.30406	0.599751	+	Significant	PITHD1	0.599751	#N/A		26.06	1.35386
O95750	FGF19_HUMAN	FGF19	1.36944	0.599477		Not_significant	FGF19	#N/A	0.599477		26.05	1.35387
Q9H469	FXL15_HUMAN	FBXL15	1.52237	0.599265		Not_significant	FBXL15	#N/A	0.599265		26.04	1.35388
P46976	GLYG_HUMAN	GYG1	4.47662	0.598899	+	Significant	GYG1	0.598899	#N/A		26.03	1.35389
Q8N5S9	KKCC1_HUMAN	CAMKK1	1.30583	0.598583		Not_significant	CAMKK1	#N/A	0.598583		26.02	1.3539
P23193	TCEA1_HUMAN	TCEA1	8.05216	0.597496	+	Significant	TCEA1	0.597496	#N/A		26.01	1.35391
P63313	TYB10_HUMAN	TMSB10	3.99183	0.595924		Not_significant	TMSB10	#N/A	0.595924		26	1.35392
Q06830;Q13162	PRDX1_HUMAN;PRDX4_HUMAN	PRDX1;PRDX4	4.34293	0.59551	+	Significant	PRDX1;PRDX4	0.59551	#N/A		25.99	1.35393
P54577	SYYC_HUMAN	YARS1	5.86421	0.594471	+	Significant	YARS1	0.594471	#N/A		25.98	1.35394
Q969T9	WBP2_HUMAN	WBP2	2.72625	0.594204		Not_significant	WBP2	#N/A	0.594204		25.97	1.35395
Q969Q0	RL36L_HUMAN	RPL36AL	2.69585	0.594098		Not_significant	RPL36AL	#N/A	0.594098		25.96	1.35396
O76070	SYUG_HUMAN	SNCG	1.37099	0.593334		Not_significant	SNCG	#N/A	0.593334		25.95	1.35397
P35869	AHR_HUMAN	AHR	1.93711	0.592981		Not_significant	AHR	#N/A	0.592981		25.94	1.35398
P23193;Q15560	TCEA1_HUMAN;TCEA2_HUMAN	TCEA1;TCEA2	1.75244	0.59159		Not_significant	TCEA1;TCEA2	#N/A	0.59159		25.93	1.35399
Q9UGK3	STAP2_HUMAN	STAP2	1.41389	0.591574		Not_significant	STAP2	#N/A	0.591574		25.92	1.354
Q96RS0	TGS1_HUMAN	TGS1	2.7715	0.590838		Not_significant	TGS1	#N/A	0.590838		25.91	1.35401
Q9H008	LHPP_HUMAN	LHPP	0.859476	0.590422		Not_significant	LHPP	#N/A	0.590422		25.9	1.35402
A6NHL2;P68366;Q9BQE3	TBA1C_HUMAN;TBA4A_HUMAN;TBAL3_HUMAN	TUBA1C;TUBA4A;TUBAL3	1.58174	0.590068		Not_significant	TUBA1C;TUBA4A;TUBAL3	#N/A	0.590068		25.89	1.35403
Q06210	GFPT1_HUMAN	GFPT1	5.97734	0.589536	+	Significant	GFPT1	0.589536	#N/A		25.88	1.35404
P30153;P30154	2AAA_HUMAN;2AAB_HUMAN	PPP2R1A;PPP2R1B	3.65613	0.589507		Not_significant	PPP2R1A;PPP2R1B	#N/A	0.589507		25.87	1.35405
Q9UPR0	PLCL2_HUMAN	PLCL2	1.1718	0.589394		Not_significant	PLCL2	#N/A	0.589394		25.86	1.35406
Q9NP97	DLRB1_HUMAN	DYNLRB1	1.95053	0.589201		Not_significant	DYNLRB1	#N/A	0.589201		25.85	1.35407
Q14117;Q14194;Q14195	DPYL1_HUMAN;DPYL3_HUMAN;DPYS_HUMAN	CRMP1;DPYS;DPYSL3	2.34559	0.588691		Not_significant	CRMP1;DPYS;DPYSL3	#N/A	0.588691		25.84	1.35408
A6NNZ2;P04350;P07437;P68371;Q13885;Q9BUF5;Q9BVA1	TBB2A_HUMAN;TBB2B_HUMAN;TBB4A_HUMAN;TBB4B_HUMAN;TBB5_HUMAN;TBB6_HUMAN;TBB8B_HUMAN	TUBB;TUBB2A;TUBB2B;TUBB4A;TUBB4B;TUBB6;TUBB8B	0.625168	0.588548		Not_significant	TUBB;TUBB2A;TUBB2B;TUBB4A;TUBB4B;TUBB6;TUBB8B	#N/A	0.588548		25.83	1.35409
Q9UG01	IF172_HUMAN	IFT172	1.48521	0.588547		Not_significant	IFT172	#N/A	0.588547		25.82	1.3541
P61970	NTF2_HUMAN	NUTF2	3.00721	0.587946		Not_significant	NUTF2	#N/A	0.587946		25.81	1.35411
P35241;Q69YQ0	CYTSA_HUMAN;RADI_HUMAN	RDX;SPECC1L	0.895451	0.587454		Not_significant	RDX;SPECC1L	#N/A	0.587454		25.8	1.35412
P63151;Q66LE6;Q9Y2T4	2ABA_HUMAN;2ABD_HUMAN;2ABG_HUMAN	PPP2R2A;PPP2R2C;PPP2R2D	4.05815	0.586853		Not_significant	PPP2R2A;PPP2R2C;PPP2R2D	#N/A	0.586853		25.79	1.35413
Q9Y5V0	ZN706_HUMAN	ZNF706	0.17751	0.586843		Not_significant	ZNF706	#N/A	0.586843		25.78	1.35414
Q9H1C7	CYTM1_HUMAN	CYSTM1	1.92176	0.584883		Not_significant	CYSTM1	#N/A	0.584883		25.77	1.35415
Q92539	LPIN2_HUMAN	LPIN2	1.38266	0.584857		Not_significant	LPIN2	#N/A	0.584857		25.76	1.35416
Q9Y3R5	DOP2_HUMAN	DOP1B	0.908472	0.584838		Not_significant	DOP1B	#N/A	0.584838		25.75	1.35417
O95678;P13647;P35908;Q5XKE5	K22E_HUMAN;K2C5_HUMAN;K2C75_HUMAN;K2C79_HUMAN	KRT2;KRT5;KRT75;KRT79	0.0988575	0.584661		Not_significant	KRT2;KRT5;KRT75;KRT79	#N/A	0.584661		25.74	1.35418
O60701	UGDH_HUMAN	UGDH	5.45688	0.583819	+	Significant	UGDH	0.583819	#N/A		25.73	1.35419
Q7Z5L2	R3HCL_HUMAN	R3HCC1L	2.30504	0.583299		Not_significant	R3HCC1L	#N/A	0.583299		25.72	1.3542
Q8IY47	KBTB2_HUMAN	KBTBD2	1.14345	0.582564		Not_significant	KBTBD2	#N/A	0.582564		25.71	1.35421
Q6UUV7	CRTC3_HUMAN	CRTC3	1.34023	0.582283		Not_significant	CRTC3	#N/A	0.582283		25.7	1.35422
Q13153;Q13177	PAK1_HUMAN;PAK2_HUMAN	PAK1;PAK2	4.45046	0.581118		Not_significant	PAK1;PAK2	#N/A	0.581118		25.69	1.35423
Q9Y2V2	CHSP1_HUMAN	CARHSP1	4.27956	0.58038		Not_significant	CARHSP1	#N/A	0.58038		25.68	1.35424
P50453	SPB9_HUMAN	SERPINB9	6.4344	0.580247	+	Significant	SERPINB9	0.580247	#N/A		25.67	1.35425
P50552	VASP_HUMAN	VASP	5.07772	0.580247	+	Significant	VASP	0.580247	#N/A		25.66	1.35426
P42773	CDN2C_HUMAN	CDKN2C	1.06724	0.580242		Not_significant	CDKN2C	#N/A	0.580242		25.65	1.35428
P17174	AATC_HUMAN	GOT1	6.66525	0.579643	+	Significant	GOT1	0.579643	#N/A		25.64	1.35429
O14493	CLD4_HUMAN	CLDN4	8.08263	0.578739	+	Significant	CLDN4	0.578739	#N/A		25.63	1.3543
P49427	UB2R1_HUMAN	CDC34	1.68455	0.578238		Not_significant	CDC34	#N/A	0.578238		25.62	1.35431
P0CG12	DERPC_HUMAN	DERPC	4.80731	0.577994	+	Significant	DERPC	0.577994	#N/A		25.61	1.35432
P00966	ASSY_HUMAN	ASS1	5.01308	0.577472	+	Significant	ASS1	0.577472	#N/A		25.6	1.35433
O15347	HMGB3_HUMAN	HMGB3	5.58215	0.573613	+	Significant	HMGB3	0.573613	#N/A		25.59	1.35434
P68366;Q9BQE3	TBA1C_HUMAN;TBA4A_HUMAN	TUBA1C;TUBA4A	2.5008	0.573519		Not_significant	TUBA1C;TUBA4A	#N/A	0.573519		25.58	1.35435
Q96IG2	FXL20_HUMAN	FBXL20	1.28369	0.572989		Not_significant	FBXL20	#N/A	0.572989		25.57	1.35436
P30622	CLIP1_HUMAN	CLIP1	5.68359	0.57294	+	Significant	CLIP1	0.57294	#N/A		25.56	1.35437
Q16222	UAP1_HUMAN	UAP1	5.59954	0.572754	+	Significant	UAP1	0.572754	#N/A		25.55	1.35438
P50579	MAP2_HUMAN	METAP2	4.05702	0.572438		Not_significant	METAP2	#N/A	0.572438		25.54	1.35439
Q9P1Z2	CACO1_HUMAN	CALCOCO1	5.31028	0.572347	+	Significant	CALCOCO1	0.572347	#N/A		25.53	1.3544
Q9UGL1	KDM5B_HUMAN	KDM5B	0.945089	0.572144		Not_significant	KDM5B	#N/A	0.572144		25.52	1.35441
Q9BUL8	PDC10_HUMAN	PDCD10	5.55426	0.572122	+	Significant	PDCD10	0.572122	#N/A		25.51	1.35442
O75351	VPS4B_HUMAN	VPS4B	4.05614	0.571806		Not_significant	VPS4B	#N/A	0.571806		25.5	1.35443
Q16658	FSCN1_HUMAN	FSCN1	5.7158	0.570477	+	Significant	FSCN1	0.570477	#N/A		25.49	1.35444
P04350;P07437;P68371;Q13885;Q9BUF5;Q9BVA1	TBB2A_HUMAN;TBB2B_HUMAN;TBB4A_HUMAN;TBB4B_HUMAN;TBB5_HUMAN;TBB6_HUMAN	TUBB;TUBB2A;TUBB2B;TUBB4A;TUBB4B;TUBB6	0.157085	0.570289		Not_significant	TUBB;TUBB2A;TUBB2B;TUBB4A;TUBB4B;TUBB6	#N/A	0.570289		25.48	1.35445
P31153	METK2_HUMAN	MAT2A	5.90886	0.570104	+	Significant	MAT2A	0.570104	#N/A		25.47	1.35446
P29401	TKT_HUMAN	TKT	7.32276	0.569971	+	Significant	TKT	0.569971	#N/A		25.46	1.35447
Q7Z6G8	ANS1B_HUMAN	ANKS1B	0.112874	0.56902		Not_significant	ANKS1B	#N/A	0.56902		25.45	1.35448
Q9UMR2	DD19B_HUMAN	DDX19B	1.3181	0.568597		Not_significant	DDX19B	#N/A	0.568597		25.44	1.35449
O75815	BCAR3_HUMAN	BCAR3	4.87154	0.568349	+	Significant	BCAR3	0.568349	#N/A		25.43	1.3545
P29034	S10A2_HUMAN	S100A2	4.15742	0.568153		Not_significant	S100A2	#N/A	0.568153		25.42	1.35451
P58107	EPIPL_HUMAN	EPPK1	4.33031	0.567441		Not_significant	EPPK1	#N/A	0.567441		25.41	1.35453
P62714;P67775	PP2AA_HUMAN;PP2AB_HUMAN	PPP2CA;PPP2CB	6.06241	0.567214	+	Significant	PPP2CA;PPP2CB	0.567214	#N/A		25.4	1.35454
P35754	GLRX1_HUMAN	GLRX	3.55547	0.565957		Not_significant	GLRX	#N/A	0.565957		25.39	1.35455
Q12965	MYO1E_HUMAN	MYO1E	3.34928	0.565248		Not_significant	MYO1E	#N/A	0.565248		25.38	1.35456
Q9BTE7	DCNL5_HUMAN	DCUN1D5	5.1373	0.565134	+	Significant	DCUN1D5	0.565134	#N/A		25.37	1.35457
Q14657	LAGE3_HUMAN	LAGE3	3.08916	0.56496		Not_significant	LAGE3	#N/A	0.56496		25.36	1.35458
P39687;Q92688	AN32A_HUMAN;AN32B_HUMAN	ANP32A;ANP32B	1.90927	0.564403		Not_significant	ANP32A;ANP32B	#N/A	0.564403		25.35	1.35459
Q9NUU7	DD19A_HUMAN	DDX19A	2.98386	0.564318		Not_significant	DDX19A	#N/A	0.564318		25.34	1.3546
O95081	AGFG2_HUMAN	AGFG2	1.31373	0.563614		Not_significant	AGFG2	#N/A	0.563614		25.33	1.35461
Q9Y2H2	SAC2_HUMAN	INPP5F	3.90921	0.56232		Not_significant	INPP5F	#N/A	0.56232		25.32	1.35462
P15559	NQO1_HUMAN	NQO1	4.80106	0.560459	+	Significant	NQO1	0.560459	#N/A		25.31	1.35463
Q9NUP1	BL1S4_HUMAN	BLOC1S4	2.46453	0.560299		Not_significant	BLOC1S4	#N/A	0.560299		25.3	1.35464
P28289	TMOD1_HUMAN	TMOD1	1.06781	0.560215		Not_significant	TMOD1	#N/A	0.560215		25.29	1.35465
Q15208;Q9Y2H1	ST38L_HUMAN;STK38_HUMAN	STK38;STK38L	1.09311	0.559279		Not_significant	STK38;STK38L	#N/A	0.559279		25.28	1.35466
Q53LP3	SWAHC_HUMAN	SOWAHC	6.00688	0.558966	+	Significant	SOWAHC	0.558966	#N/A		25.27	1.35467
A9Z1Z3;Q9BR76	COR1B_HUMAN;FR1L4_HUMAN	CORO1B;FER1L4	1.96056	0.558503		Not_significant	CORO1B;FER1L4	#N/A	0.558503		25.26	1.35468
P30622;Q9UDT6	CLIP1_HUMAN;CLIP2_HUMAN	CLIP1;CLIP2	3.01776	0.557706		Not_significant	CLIP1;CLIP2	#N/A	0.557706		25.25	1.35469
O15075	DCLK1_HUMAN	DCLK1	5.07633	0.557061	+	Significant	DCLK1	0.557061	#N/A		25.24	1.35471
P51812;Q15349	KS6A2_HUMAN;KS6A3_HUMAN	RPS6KA2;RPS6KA3	2.78213	0.556334		Not_significant	RPS6KA2;RPS6KA3	#N/A	0.556334		25.23	1.35472
Q9NRG0	CHRC1_HUMAN	CHRAC1	0.507262	0.556308		Not_significant	CHRAC1	#N/A	0.556308		25.22	1.35473
C9J7I0	UMAD1_HUMAN	UMAD1	0.934721	0.555849		Not_significant	UMAD1	#N/A	0.555849		25.21	1.35474
Q5GLZ8	HERC4_HUMAN	HERC4	0.749456	0.555719		Not_significant	HERC4	#N/A	0.555719		25.2	1.35475
Q9UID6	ZN639_HUMAN	ZNF639	0.232113	0.555587		Not_significant	ZNF639	#N/A	0.555587		25.19	1.35476
O95817	BAG3_HUMAN	BAG3	3.87796	0.555052		Not_significant	BAG3	#N/A	0.555052		25.18	1.35477
Q2M2I8	AAK1_HUMAN	AAK1	3.13757	0.554655		Not_significant	AAK1	#N/A	0.554655		25.17	1.35478
Q9UGI8	TES_HUMAN	TES	5.39424	0.554478	+	Significant	TES	0.554478	#N/A		25.16	1.35479
Q6NXT1	ANR54_HUMAN	ANKRD54	1.69627	0.553501		Not_significant	ANKRD54	#N/A	0.553501		25.15	1.3548
O95396	MOCS3_HUMAN	MOCS3	2.72584	0.552958		Not_significant	MOCS3	#N/A	0.552958		25.14	1.35481
Q9Y3S2	ZN330_HUMAN	ZNF330	2.8353	0.552811		Not_significant	ZNF330	#N/A	0.552811		25.13	1.35482
Q53FT3	HIKES_HUMAN	HIKESHI	2.3854	0.552173		Not_significant	HIKESHI	#N/A	0.552173		25.12	1.35483
Q8WV24	PHLA1_HUMAN	PHLDA1	2.10137	0.551776		Not_significant	PHLDA1	#N/A	0.551776		25.11	1.35484
P55061	BI1_HUMAN	TMBIM6	6.04641	0.550825	+	Significant	TMBIM6	0.550825	#N/A		25.1	1.35486
Q53GA4	PHLA2_HUMAN	PHLDA2	2.77232	0.550463		Not_significant	PHLDA2	#N/A	0.550463		25.09	1.35487
P00813	ADA_HUMAN	ADA	3.50917	0.549864		Not_significant	ADA	#N/A	0.549864		25.08	1.35488
Q9NR81	ARHG3_HUMAN	ARHGEF3	1.67792	0.549777		Not_significant	ARHGEF3	#N/A	0.549777		25.07	1.35489
P19484;P19532	TFE3_HUMAN;TFEB_HUMAN	TFE3;TFEB	0.279165	0.549244		Not_significant	TFE3;TFEB	#N/A	0.549244		25.06	1.3549
Q14258	TRI25_HUMAN	TRIM25	4.99544	0.548872		Not_significant	TRIM25	#N/A	0.548872		25.05	1.35491
Q96AT9	RPE_HUMAN	RPE	4.68423	0.547808		Not_significant	RPE	#N/A	0.547808		25.04	1.35492
Q16181;Q9UHD8	SEPT7_HUMAN;SEPT9_HUMAN	SEPTIN7;SEPTIN9	2.57659	0.547696		Not_significant	SEPTIN7;SEPTIN9	#N/A	0.547696		25.03	1.35493
Q9BVN2	RUSC1_HUMAN	RUSC1	0.911318	0.547669		Not_significant	RUSC1	#N/A	0.547669		25.02	1.35494
O14965	AURKA_HUMAN	AURKA	3.8179	0.546272		Not_significant	AURKA	#N/A	0.546272		25.01	1.35495
P50583	AP4A_HUMAN	NUDT2	2.39878	0.545835		Not_significant	NUDT2	#N/A	0.545835		25	1.35496
P20962	PTMS_HUMAN	PTMS	4.71737	0.545359		Not_significant	PTMS	#N/A	0.545359		24.99	1.35497
P09429	HMGB1_HUMAN	HMGB1	5.61252	0.544754	+	Significant	HMGB1	0.544754	#N/A		24.98	1.35499
Q9BTT0	AN32E_HUMAN	ANP32E	4.5681	0.543603		Not_significant	ANP32E	#N/A	0.543603		24.97	1.355
Q96GC6	ZN274_HUMAN	ZNF274	4.29699	0.543127		Not_significant	ZNF274	#N/A	0.543127		24.96	1.35501
Q9BW19	KIFC1_HUMAN	KIFC1	7.68098	0.541978	+	Significant	KIFC1	0.541978	#N/A		24.95	1.35502
Q8IUF1	CBWD2_HUMAN	CBWD2	4.98904	0.541655		Not_significant	CBWD2	#N/A	0.541655		24.94	1.35503
P13639;Q15029	EF2_HUMAN;U5S1_HUMAN	EEF2;EFTUD2	3.51387	0.541619		Not_significant	EEF2;EFTUD2	#N/A	0.541619		24.93	1.35504
P08133	ANXA6_HUMAN	ANXA6	6.31123	0.541459	+	Significant	ANXA6	0.541459	#N/A		24.92	1.35505
P06753	TPM3_HUMAN	TPM3	4.55009	0.540797		Not_significant	TPM3	#N/A	0.540797		24.91	1.35506
P41161	ETV5_HUMAN	ETV5	4.22022	0.539838		Not_significant	ETV5	#N/A	0.539838		24.9	1.35507
Q9NRF2	SH2B1_HUMAN	SH2B1	0.839302	0.539656		Not_significant	SH2B1	#N/A	0.539656		24.89	1.35508
P48739;Q00169	PIPNA_HUMAN;PIPNB_HUMAN	PITPNA;PITPNB	0.892326	0.539626		Not_significant	PITPNA;PITPNB	#N/A	0.539626		24.88	1.35509
Q9Y2T4	2ABG_HUMAN	PPP2R2C	5.45616	0.538835	+	Significant	PPP2R2C	0.538835	#N/A		24.87	1.35511
Q9UJ41	RABX5_HUMAN	RABGEF1	3.94703	0.53833		Not_significant	RABGEF1	#N/A	0.53833		24.86	1.35512
Q9Y4H2	IRS2_HUMAN	IRS2	4.00155	0.538069		Not_significant	IRS2	#N/A	0.538069		24.85	1.35513
Q15742	NAB2_HUMAN	NAB2	3.92939	0.537925		Not_significant	NAB2	#N/A	0.537925		24.84	1.35514
P26639	SYTC_HUMAN	TARS1	5.38805	0.537806	+	Significant	TARS1	0.537806	#N/A		24.83	1.35515
P80217	IN35_HUMAN	IFI35	2.58527	0.537751		Not_significant	IFI35	#N/A	0.537751		24.82	1.35516
Q58FF6	H90B4_HUMAN	HSP90AB4P	3.90534	0.537362		Not_significant	HSP90AB4P	#N/A	0.537362		24.81	1.35517
O60229	KALRN_HUMAN	KALRN	0.829516	0.537323		Not_significant	KALRN	#N/A	0.537323		24.8	1.35518
P28676	GRAN_HUMAN	GCA	4.99668	0.53681		Not_significant	GCA	#N/A	0.53681		24.79	1.35519
Q6X4W1	NSMF_HUMAN	NSMF	5.2538	0.536176		Not_significant	NSMF	#N/A	0.536176		24.78	1.35521
P51784	UBP11_HUMAN	USP11	6.36072	0.535034	+	Significant	USP11	0.535034	#N/A		24.77	1.35522
O94760;O95865	DDAH1_HUMAN;DDAH2_HUMAN	DDAH1;DDAH2	3.45992	0.534765		Not_significant	DDAH1;DDAH2	#N/A	0.534765		24.76	1.35523
Q9H8L6	MMRN2_HUMAN	MMRN2	3.98449	0.534344		Not_significant	MMRN2	#N/A	0.534344		24.75	1.35524
P07992	ERCC1_HUMAN	ERCC1	2.04977	0.533763		Not_significant	ERCC1	#N/A	0.533763		24.74	1.35525
P13984	T2FB_HUMAN	GTF2F2	4.43245	0.53328		Not_significant	GTF2F2	#N/A	0.53328		24.73	1.35526
P46940;Q13576	IQGA1_HUMAN;IQGA2_HUMAN	IQGAP1;IQGAP2	3.63268	0.532889		Not_significant	IQGAP1;IQGAP2	#N/A	0.532889		24.72	1.35527
Q92597	NDRG1_HUMAN	NDRG1	4.82667	0.53271		Not_significant	NDRG1	#N/A	0.53271		24.71	1.35528
Q9UKT4	FBX5_HUMAN	FBXO5	0.84935	0.532423		Not_significant	FBXO5	#N/A	0.532423		24.7	1.35529
Q15283	RASA2_HUMAN	RASA2	2.23883	0.532019		Not_significant	RASA2	#N/A	0.532019		24.69	1.35531
Q9NZV5	SELN_HUMAN	SELENON	0.307389	0.531894		Not_significant	SELENON	#N/A	0.531894		24.68	1.35532
Q9H9Y4	GPN2_HUMAN	GPN2	2.0971	0.531672		Not_significant	GPN2	#N/A	0.531672		24.67	1.35533
Q00653	NFKB2_HUMAN	NFKB2	4.72425	0.531499		Not_significant	NFKB2	#N/A	0.531499		24.66	1.35534
Q9H0C8	ILKAP_HUMAN	ILKAP	5.374	0.531215		Not_significant	ILKAP	#N/A	0.531215		24.65	1.35535
P06753;P67936	TPM3_HUMAN;TPM4_HUMAN	TPM3;TPM4	4.13144	0.531062		Not_significant	TPM3;TPM4	#N/A	0.531062		24.64	1.35536
Q9H7C9	AAMDC_HUMAN	AAMDC	3.55948	0.530604		Not_significant	AAMDC	#N/A	0.530604		24.63	1.35537
O43175	SERA_HUMAN	PHGDH	5.26697	0.5306		Not_significant	PHGDH	#N/A	0.5306		24.62	1.35538
P48681	NEST_HUMAN	NES	5.13733	0.530079		Not_significant	NES	#N/A	0.530079		24.61	1.35539
Q08AG7	MZT1_HUMAN	MZT1	1.02642	0.529951		Not_significant	MZT1	#N/A	0.529951		24.6	1.35541
Q9P260	RELCH_HUMAN	RELCH	0.628846	0.529743		Not_significant	RELCH	#N/A	0.529743		24.59	1.35542
P33764	S10A3_HUMAN	S100A3	2.9212	0.529386		Not_significant	S100A3	#N/A	0.529386		24.58	1.35543
Q9Y5X1	SNX9_HUMAN	SNX9	4.18182	0.529113		Not_significant	SNX9	#N/A	0.529113		24.57	1.35544
O14841	OPLA_HUMAN	OPLAH	4.33408	0.528895		Not_significant	OPLAH	#N/A	0.528895		24.56	1.35545
Q9H0W9	CK054_HUMAN	C11orf54	3.81622	0.528436		Not_significant	C11orf54	#N/A	0.528436		24.55	1.35546
O60333;Q12756	KIF1A_HUMAN;KIF1B_HUMAN	KIF1A;KIF1B	2.98845	0.52838		Not_significant	KIF1A;KIF1B	#N/A	0.52838		24.54	1.35547
P12268;P20839	IMDH1_HUMAN;IMDH2_HUMAN	IMPDH1;IMPDH2	3.95064	0.5281		Not_significant	IMPDH1;IMPDH2	#N/A	0.5281		24.53	1.35548
Q9BV19	CA050_HUMAN	C1orf50	1.97742	0.528092		Not_significant	C1orf50	#N/A	0.528092		24.52	1.3555
P62256	UBE2H_HUMAN	UBE2H	5.63131	0.527721	+	Significant	UBE2H	0.527721	#N/A		24.51	1.35551
O75449	KTNA1_HUMAN	KATNA1	2.03565	0.527587		Not_significant	KATNA1	#N/A	0.527587		24.5	1.35552
Q9H3C7	GGNB2_HUMAN	GGNBP2	2.36516	0.527273		Not_significant	GGNBP2	#N/A	0.527273		24.49	1.35553
Q9BX84	TRPM6_HUMAN	TRPM6	2.512	0.527262		Not_significant	TRPM6	#N/A	0.527262		24.48	1.35554
Q6ZS17	RIPR1_HUMAN	RIPOR1	1.4402	0.526825		Not_significant	RIPOR1	#N/A	0.526825		24.47	1.35555
Q01581	HMCS1_HUMAN	HMGCS1	3.0292	0.526572		Not_significant	HMGCS1	#N/A	0.526572		24.46	1.35556
Q96FJ2	DYL2_HUMAN	DYNLL2	0.841117	0.526523		Not_significant	DYNLL2	#N/A	0.526523		24.45	1.35558
Q8WW12	PCNP_HUMAN	PCNP	4.33392	0.526499		Not_significant	PCNP	#N/A	0.526499		24.44	1.35559
Q13469	NFAC2_HUMAN	NFATC2	2.64542	0.526196		Not_significant	NFATC2	#N/A	0.526196		24.43	1.3556
P26583	HMGB2_HUMAN	HMGB2	5.07431	0.525961		Not_significant	HMGB2	#N/A	0.525961		24.42	1.35561
O14782;O15066	KIF3B_HUMAN;KIF3C_HUMAN	KIF3B;KIF3C	0.259653	0.525643		Not_significant	KIF3B;KIF3C	#N/A	0.525643		24.41	1.35562
Q15691	MARE1_HUMAN	MAPRE1	8.5822	0.523971	+	Significant	MAPRE1	0.523971	#N/A		24.4	1.35563
Q14790	CASP8_HUMAN	CASP8	4.47761	0.523785		Not_significant	CASP8	#N/A	0.523785		24.39	1.35564
P30626	SORCN_HUMAN	SRI	5.6647	0.523573	+	Significant	SRI	0.523573	#N/A		24.38	1.35566
Q04323	UBXN1_HUMAN	UBXN1	5.7094	0.522732	+	Significant	UBXN1	0.522732	#N/A		24.37	1.35567
Q9Y4K3	TRAF6_HUMAN	TRAF6	3.79339	0.522343		Not_significant	TRAF6	#N/A	0.522343		24.36	1.35568
O75582;O75676	KS6A4_HUMAN;KS6A5_HUMAN	RPS6KA4;RPS6KA5	3.84101	0.521015		Not_significant	RPS6KA4;RPS6KA5	#N/A	0.521015		24.35	1.35569
Q14315	FLNC_HUMAN	FLNC	3.61714	0.520385		Not_significant	FLNC	#N/A	0.520385		24.34	1.3557
Q9H4M9	EHD1_HUMAN	EHD1	5.59506	0.520248		Not_significant	EHD1	#N/A	0.520248		24.33	1.35571
P00558;P07205	PGK1_HUMAN;PGK2_HUMAN	PGK1;PGK2	6.0105	0.519983	+	Significant	PGK1;PGK2	0.519983	#N/A		24.32	1.35572
Q969S3	ZN622_HUMAN	ZNF622	4.79451	0.519789		Not_significant	ZNF622	#N/A	0.519789		24.31	1.35574
P27816	MAP4_HUMAN	MAP4	4.62767	0.519282		Not_significant	MAP4	#N/A	0.519282		24.3	1.35575
Q9BWD1	THIC_HUMAN	ACAT2	5.85735	0.51906	+	Significant	ACAT2	0.51906	#N/A		24.29	1.35576
Q05513	KPCZ_HUMAN	PRKCZ	0.756418	0.51901		Not_significant	PRKCZ	#N/A	0.51901		24.28	1.35577
Q9HCP0	KC1G1_HUMAN	CSNK1G1	0.300568	0.518491		Not_significant	CSNK1G1	#N/A	0.518491		24.27	1.35578
O15066;Q9Y496	KIF3A_HUMAN;KIF3B_HUMAN	KIF3A;KIF3B	3.00406	0.518207		Not_significant	KIF3A;KIF3B	#N/A	0.518207		24.26	1.35579
Q9UBT2	SAE2_HUMAN	UBA2	7.47052	0.517889	+	Significant	UBA2	0.517889	#N/A		24.25	1.3558
P04350;P07437;P68371;Q13885;Q9BVA1	TBB2A_HUMAN;TBB2B_HUMAN;TBB4A_HUMAN;TBB4B_HUMAN;TBB5_HUMAN	TUBB;TUBB2A;TUBB2B;TUBB4A;TUBB4B	0.465084	0.517048		Not_significant	TUBB;TUBB2A;TUBB2B;TUBB4A;TUBB4B	#N/A	0.517048		24.24	1.35582
O75886;Q92783	STAM1_HUMAN;STAM2_HUMAN	STAM;STAM2	1.23601	0.516891		Not_significant	STAM;STAM2	#N/A	0.516891		24.23	1.35583
Q9NSA3	CNBP1_HUMAN	CTNNBIP1	2.89829	0.516847		Not_significant	CTNNBIP1	#N/A	0.516847		24.22	1.35584
Q9Y371	SHLB1_HUMAN	SH3GLB1	4.8291	0.516311		Not_significant	SH3GLB1	#N/A	0.516311		24.21	1.35585
Q8WU10	PYRD1_HUMAN	PYROXD1	1.8384	0.51622		Not_significant	PYROXD1	#N/A	0.51622		24.2	1.35586
P49137	MAPK2_HUMAN	MAPKAPK2	1.72685	0.51611		Not_significant	MAPKAPK2	#N/A	0.51611		24.19	1.35587
P08670	VIME_HUMAN	VIM	4.35597	0.515779		Not_significant	VIM	#N/A	0.515779		24.18	1.35589
Q01995	TAGL_HUMAN	TAGLN	2.98011	0.515446		Not_significant	TAGLN	#N/A	0.515446		24.17	1.3559
P11908;P60891	PRPS1_HUMAN;PRPS2_HUMAN	PRPS1;PRPS2	5.67116	0.515299		Not_significant	PRPS1;PRPS2	#N/A	0.515299		24.16	1.35591
P55263	ADK_HUMAN	ADK	3.68099	0.51522		Not_significant	ADK	#N/A	0.51522		24.15	1.35592
Q14195	DPYL3_HUMAN	DPYSL3	1.90594	0.514378		Not_significant	DPYSL3	#N/A	0.514378		24.14	1.35593
Q9HCY8	S10AE_HUMAN	S100A14	0.616378	0.514182		Not_significant	S100A14	#N/A	0.514182		24.13	1.35594
Q9NSV4	DIAP3_HUMAN	DIAPH3	6.10842	0.514064	+	Significant	DIAPH3	0.514064	#N/A		24.12	1.35596
Q9NR45	SIAS_HUMAN	NANS	4.72722	0.513837		Not_significant	NANS	#N/A	0.513837		24.11	1.35597
P62942	FKB1A_HUMAN	FKBP1A	2.22005	0.513507		Not_significant	FKBP1A	#N/A	0.513507		24.1	1.35598
Q969E4	TCAL3_HUMAN	TCEAL3	3.33045	0.512743		Not_significant	TCEAL3	#N/A	0.512743		24.09	1.35599
Q8IZ73	RUSD2_HUMAN	RPUSD2	3.61332	0.512257		Not_significant	RPUSD2	#N/A	0.512257		24.08	1.356
Q5TC82	RC3H1_HUMAN	RC3H1	1.05222	0.51214		Not_significant	RC3H1	#N/A	0.51214		24.07	1.35601
O43896;O60333	KIF1B_HUMAN;KIF1C_HUMAN	KIF1B;KIF1C	2.72837	0.511766		Not_significant	KIF1B;KIF1C	#N/A	0.511766		24.06	1.35603
Q06830	PRDX1_HUMAN	PRDX1	5.16457	0.5116		Not_significant	PRDX1	#N/A	0.5116		24.05	1.35604
Q02224	CENPE_HUMAN	CENPE	2.25489	0.511482		Not_significant	CENPE	#N/A	0.511482		24.04	1.35605
P46108	CRK_HUMAN	CRK	5.58648	0.511038		Not_significant	CRK	#N/A	0.511038		24.03	1.35606
P13693	TCTP_HUMAN	TPT1	4.83196	0.510933		Not_significant	TPT1	#N/A	0.510933		24.02	1.35607
Q9UHV9	PFD2_HUMAN	PFDN2	6.11852	0.510856	+	Significant	PFDN2	0.510856	#N/A		24.01	1.35609
P30154	2AAB_HUMAN	PPP2R1B	5.61758	0.510207		Not_significant	PPP2R1B	#N/A	0.510207		24	1.3561
P00558	PGK1_HUMAN	PGK1	6.08073	0.510059		Not_significant	PGK1	#N/A	0.510059		23.99	1.35611
Q765P7	MTSS2_HUMAN	MTSS2	0.220481	0.509909		Not_significant	MTSS2	#N/A	0.509909		23.98	1.35612
P30740	ILEU_HUMAN	SERPINB1	4.36286	0.509722		Not_significant	SERPINB1	#N/A	0.509722		23.97	1.35613
O94808;Q06210	GFPT1_HUMAN;GFPT2_HUMAN	GFPT1;GFPT2	5.45277	0.50943		Not_significant	GFPT1;GFPT2	#N/A	0.50943		23.96	1.35614
P56134	ATPK_HUMAN	ATP5MF	0.253421	0.509337		Not_significant	ATP5MF	#N/A	0.509337		23.95	1.35616
P29373	RABP2_HUMAN	CRABP2	4.41706	0.509249		Not_significant	CRABP2	#N/A	0.509249		23.94	1.35617
Q96K17	BT3L4_HUMAN	BTF3L4	2.91301	0.509138		Not_significant	BTF3L4	#N/A	0.509138		23.93	1.35618
Q86VS8	HOOK3_HUMAN	HOOK3	3.88096	0.508276		Not_significant	HOOK3	#N/A	0.508276		23.92	1.35619
Q05682	CALD1_HUMAN	CALD1	4.13953	0.50735		Not_significant	CALD1	#N/A	0.50735		23.91	1.3562
Q05397	FAK1_HUMAN	PTK2	1.43423	0.507289		Not_significant	PTK2	#N/A	0.507289		23.9	1.35622
P27348;P31946	1433B_HUMAN;1433T_HUMAN	YWHAB;YWHAQ	4.16793	0.506816		Not_significant	YWHAB;YWHAQ	#N/A	0.506816		23.89	1.35623
Q53SF7	COBL1_HUMAN	COBLL1	0.743803	0.50678		Not_significant	COBLL1	#N/A	0.50678		23.88	1.35624
Q15555	MARE2_HUMAN	MAPRE2	1.40379	0.506745		Not_significant	MAPRE2	#N/A	0.506745		23.87	1.35625
P26447	S10A4_HUMAN	S100A4	4.70866	0.506741		Not_significant	S100A4	#N/A	0.506741		23.86	1.35626
P16949;Q93045;Q9NZ72	STMN1_HUMAN;STMN2_HUMAN;STMN3_HUMAN	STMN1;STMN2;STMN3	2.00965	0.506696		Not_significant	STMN1;STMN2;STMN3	#N/A	0.506696		23.85	1.35628
P01130;Q14114	LDLR_HUMAN;LRP8_HUMAN	LDLR;LRP8	2.57678	0.50625		Not_significant	LDLR;LRP8	#N/A	0.50625		23.84	1.35629
P46527	CDN1B_HUMAN	CDKN1B	1.99157	0.505942		Not_significant	CDKN1B	#N/A	0.505942		23.83	1.3563
Q8TDJ6	DMXL2_HUMAN	DMXL2	0.655197	0.50563		Not_significant	DMXL2	#N/A	0.50563		23.82	1.35631
Q99584	S10AD_HUMAN	S100A13	4.49882	0.505391		Not_significant	S100A13	#N/A	0.505391		23.81	1.35632
Q9NTZ6	RBM12_HUMAN	RBM12	6.84919	0.505197	+	Significant	RBM12	0.505197	#N/A		23.8	1.35634
P62328	TYB4_HUMAN	TMSB4X	4.20206	0.504643		Not_significant	TMSB4X	#N/A	0.504643		23.79	1.35635
P24592	IBP6_HUMAN	IGFBP6	3.28655	0.504521		Not_significant	IGFBP6	#N/A	0.504521		23.78	1.35636
P51965	UB2E1_HUMAN	UBE2E1	3.83327	0.504491		Not_significant	UBE2E1	#N/A	0.504491		23.77	1.35637
Q04760	LGUL_HUMAN	GLO1	5.18637	0.504085		Not_significant	GLO1	#N/A	0.504085		23.76	1.35638
P51812;Q15418	KS6A1_HUMAN;KS6A3_HUMAN	RPS6KA1;RPS6KA3	3.51584	0.504073		Not_significant	RPS6KA1;RPS6KA3	#N/A	0.504073		23.75	1.3564
Q6UUV9	CRTC1_HUMAN	CRTC1	2.35379	0.503893		Not_significant	CRTC1	#N/A	0.503893		23.74	1.35641
P55209;Q99733	NP1L1_HUMAN;NP1L4_HUMAN	NAP1L1;NAP1L4	2.54614	0.503613		Not_significant	NAP1L1;NAP1L4	#N/A	0.503613		23.73	1.35642
P78385;Q14533	KRT81_HUMAN;KRT83_HUMAN	KRT81;KRT83	2.96724	0.503478		Not_significant	KRT81;KRT83	#N/A	0.503478		23.72	1.35643
A6NDU8	CE051_HUMAN	C5orf51	1.18949	0.503231		Not_significant	C5orf51	#N/A	0.503231		23.71	1.35644
Q8TF42	UBS3B_HUMAN	UBASH3B	0.647065	0.502733		Not_significant	UBASH3B	#N/A	0.502733		23.7	1.35646
O43813	LANC1_HUMAN	LANCL1	5.41257	0.502719		Not_significant	LANCL1	#N/A	0.502719		23.69	1.35647
Q9Y2H0	DLGP4_HUMAN	DLGAP4	3.10633	0.502597		Not_significant	DLGAP4	#N/A	0.502597		23.68	1.35648
O96033	MOC2A_HUMAN	MOCS2	1.69368	0.502593		Not_significant	MOCS2	#N/A	0.502593		23.67	1.35649
Q5VVQ6	OTU1_HUMAN	YOD1	1.38909	0.50251		Not_significant	YOD1	#N/A	0.50251		23.66	1.3565
Q13509	TBB3_HUMAN	TUBB3	2.69401	0.502222		Not_significant	TUBB3	#N/A	0.502222		23.65	1.35652
Q9UHD1	CHRD1_HUMAN	CHORDC1	5.68417	0.502076		Not_significant	CHORDC1	#N/A	0.502076		23.64	1.35653
P30989	NTR1_HUMAN	NTSR1	1.83386	0.502053		Not_significant	NTSR1	#N/A	0.502053		23.63	1.35654
P49591	SYSC_HUMAN	SARS1	5.74156	0.501875		Not_significant	SARS1	#N/A	0.501875		23.62	1.35655
P22314	UBA1_HUMAN	UBA1	6.49105	0.501846	+	Significant	UBA1	0.501846	#N/A		23.61	1.35657
O60879	DIAP2_HUMAN	DIAPH2	4.77819	0.501235		Not_significant	DIAPH2	#N/A	0.501235		23.6	1.35658
Q86X76	NIT1_HUMAN	NIT1	2.93844	0.500701		Not_significant	NIT1	#N/A	0.500701		23.59	1.35659
Q07617	SPAG1_HUMAN	SPAG1	3.87	0.49967		Not_significant	SPAG1	#N/A	0.49967		23.58	1.3566
Q9BSB4	ATGA1_HUMAN	ATG101	4.09536	0.49952		Not_significant	ATG101	#N/A	0.49952		23.57	1.35661
O95260	ATE1_HUMAN	ATE1	2.00235	0.499376		Not_significant	ATE1	#N/A	0.499376		23.56	1.35663
Q5T6V5	QSPP_HUMAN	C9orf64	4.92167	0.499075		Not_significant	C9orf64	#N/A	0.499075		23.55	1.35664
Q15545	TAF7_HUMAN	TAF7	4.67508	0.498764		Not_significant	TAF7	#N/A	0.498764		23.54	1.35665
Q8N139	ABCA6_HUMAN	ABCA6	2.72214	0.498551		Not_significant	ABCA6	#N/A	0.498551		23.53	1.35666
Q9UHC7	MKRN1_HUMAN	MKRN1	2.10323	0.498368		Not_significant	MKRN1	#N/A	0.498368		23.52	1.35668
Q6IQ19	CCSAP_HUMAN	CCSAP	0.978556	0.498341		Not_significant	CCSAP	#N/A	0.498341		23.51	1.35669
P47813	IF1AX_HUMAN	EIF1AX	2.92097	0.49761		Not_significant	EIF1AX	#N/A	0.49761		23.5	1.3567
Q9BVA1	TBB2B_HUMAN	TUBB2B	2.77767	0.497534		Not_significant	TUBB2B	#N/A	0.497534		23.49	1.35671
Q9BRT9	SLD5_HUMAN	GINS4	2.48347	0.497438		Not_significant	GINS4	#N/A	0.497438		23.48	1.35673
P49915	GUAA_HUMAN	GMPS	5.76803	0.496876		Not_significant	GMPS	#N/A	0.496876		23.47	1.35674
P10636	TAU_HUMAN	MAPT	3.34659	0.496729		Not_significant	MAPT	#N/A	0.496729		23.46	1.35675
Q9P289;Q9Y6E0	STK24_HUMAN;STK26_HUMAN	STK24;STK26	3.88284	0.496605		Not_significant	STK24;STK26	#N/A	0.496605		23.45	1.35676
Q9BU02	THTPA_HUMAN	THTPA	0.665327	0.496449		Not_significant	THTPA	#N/A	0.496449		23.44	1.35677
Q9H223;Q9NZN4	EHD2_HUMAN;EHD4_HUMAN	EHD2;EHD4	3.16113	0.496221		Not_significant	EHD2;EHD4	#N/A	0.496221		23.43	1.35679
Q9NQ88	TIGAR_HUMAN	TIGAR	4.67138	0.496104		Not_significant	TIGAR	#N/A	0.496104		23.42	1.3568
Q96SZ5	AEDO_HUMAN	ADO	2.8929	0.496088		Not_significant	ADO	#N/A	0.496088		23.41	1.35681
P46063	RECQ1_HUMAN	RECQL	5.72909	0.495655		Not_significant	RECQL	#N/A	0.495655		23.4	1.35682
Q96G97	BSCL2_HUMAN	BSCL2	1.04574	0.495636		Not_significant	BSCL2	#N/A	0.495636		23.39	1.35684
Q49AR2	CE022_HUMAN	C5orf22	2.43615	0.495346		Not_significant	C5orf22	#N/A	0.495346		23.38	1.35685
Q8NHM5	KDM2B_HUMAN	KDM2B	0.404894	0.494914		Not_significant	KDM2B	#N/A	0.494914		23.37	1.35686
P57081	WDR4_HUMAN	WDR4	3.06145	0.494665		Not_significant	WDR4	#N/A	0.494665		23.36	1.35687
O95678;P05787;P12035;P13647;P35908;Q3SY84;Q5XKE5;Q7RTS7;Q86Y46	K22E_HUMAN;K2C3_HUMAN;K2C5_HUMAN;K2C71_HUMAN;K2C73_HUMAN;K2C74_HUMAN;K2C75_HUMAN;K2C79_HUMAN;K2C8_HUMAN	KRT2;KRT3;KRT5;KRT71;KRT73;KRT74;KRT75;KRT79;KRT8	1.44956	0.494592		Not_significant	KRT2;KRT3;KRT5;KRT71;KRT73;KRT74;KRT75;KRT79;KRT8	#N/A	0.494592		23.35	1.35689
Q13126	MTAP_HUMAN	MTAP	4.44506	0.493915		Not_significant	MTAP	#N/A	0.493915		23.34	1.3569
Q9H3K6	BOLA2_HUMAN	BOLA2	4.31808	0.493829		Not_significant	BOLA2	#N/A	0.493829		23.33	1.35691
Q13137	CACO2_HUMAN	CALCOCO2	3.63476	0.493683		Not_significant	CALCOCO2	#N/A	0.493683		23.32	1.35692
P15408	FOSL2_HUMAN	FOSL2	3.65572	0.493157		Not_significant	FOSL2	#N/A	0.493157		23.31	1.35694
O75164	KDM4A_HUMAN	KDM4A	1.07495	0.493146		Not_significant	KDM4A	#N/A	0.493146		23.3	1.35695
P25685	DNJB1_HUMAN	DNAJB1	6.61517	0.493108		Not_significant	DNAJB1	#N/A	0.493108		23.29	1.35696
Q9P287	BCCIP_HUMAN	BCCIP	4.23573	0.492543		Not_significant	BCCIP	#N/A	0.492543		23.28	1.35697
Q9Y6G9	DC1L1_HUMAN	DYNC1LI1	5.48204	0.492425		Not_significant	DYNC1LI1	#N/A	0.492425		23.27	1.35699
Q9NVF9	EKI2_HUMAN	ETNK2	2.73092	0.492411		Not_significant	ETNK2	#N/A	0.492411		23.26	1.357
O15541	R113A_HUMAN	RNF113A	4.06165	0.492269		Not_significant	RNF113A	#N/A	0.492269		23.25	1.35701
O14503	BHE40_HUMAN	BHLHE40	1.29558	0.491961		Not_significant	BHLHE40	#N/A	0.491961		23.24	1.35702
P63241;Q9GZV4	IF5A1_HUMAN;IF5A2_HUMAN	EIF5A;EIF5A2	5.23618	0.491702		Not_significant	EIF5A;EIF5A2	#N/A	0.491702		23.23	1.35704
Q9UK45	LSM7_HUMAN	LSM7	1.69795	0.491548		Not_significant	LSM7	#N/A	0.491548		23.22	1.35705
P07814	SYEP_HUMAN	EPRS1	6.38289	0.491525		Not_significant	EPRS1	#N/A	0.491525		23.21	1.35706
Q9Y5A7	NUB1_HUMAN	NUB1	5.3222	0.491485		Not_significant	NUB1	#N/A	0.491485		23.2	1.35708
Q8N159	NAGS_HUMAN	NAGS	1.80368	0.491319		Not_significant	NAGS	#N/A	0.491319		23.19	1.35709
Q8TCF1	ZFAN1_HUMAN	ZFAND1	3.84926	0.490848		Not_significant	ZFAND1	#N/A	0.490848		23.18	1.3571
Q8WW22	DNJA4_HUMAN	DNAJA4	1.00915	0.490701		Not_significant	DNAJA4	#N/A	0.490701		23.17	1.35711
Q9Y3A5	SBDS_HUMAN	SBDS	5.55172	0.490608		Not_significant	SBDS	#N/A	0.490608		23.16	1.35713
P29083	T2EA_HUMAN	GTF2E1	4.86275	0.489639		Not_significant	GTF2E1	#N/A	0.489639		23.15	1.35714
Q13492	PICAL_HUMAN	PICALM	4.99212	0.489577		Not_significant	PICALM	#N/A	0.489577		23.14	1.35715
Q9BT88	SYT11_HUMAN	SYT11	3.13218	0.489501		Not_significant	SYT11	#N/A	0.489501		23.13	1.35716
Q12756	KIF1A_HUMAN	KIF1A	3.77327	0.489486		Not_significant	KIF1A	#N/A	0.489486		23.12	1.35718
P68104;Q5VTE0	EF1A1_HUMAN;EF1A3_HUMAN	EEF1A1;EEF1A1P5	4.43754	0.489307		Not_significant	EEF1A1;EEF1A1P5	#N/A	0.489307		23.11	1.35719
Q14195;Q16555	DPYL2_HUMAN;DPYL3_HUMAN	DPYSL2;DPYSL3	3.17741	0.488152		Not_significant	DPYSL2;DPYSL3	#N/A	0.488152		23.1	1.3572
O60248	SOX15_HUMAN	SOX15	0.593595	0.487569		Not_significant	SOX15	#N/A	0.487569		23.09	1.35722
P22061	PIMT_HUMAN	PCMT1	3.76457	0.487083		Not_significant	PCMT1	#N/A	0.487083		23.08	1.35723
Q9H832	UBE2Z_HUMAN	UBE2Z	5.49357	0.486576		Not_significant	UBE2Z	#N/A	0.486576		23.07	1.35724
P06753;P09493;P67936	TPM1_HUMAN;TPM3_HUMAN;TPM4_HUMAN	TPM1;TPM3;TPM4	5.14776	0.486336		Not_significant	TPM1;TPM3;TPM4	#N/A	0.486336		23.06	1.35725
Q9H9Q4	NHEJ1_HUMAN	NHEJ1	2.09771	0.485538		Not_significant	NHEJ1	#N/A	0.485538		23.05	1.35727
Q13541	4EBP1_HUMAN	EIF4EBP1	3.62488	0.485517		Not_significant	EIF4EBP1	#N/A	0.485517		23.04	1.35728
O00764	PDXK_HUMAN	PDXK	3.89783	0.485437		Not_significant	PDXK	#N/A	0.485437		23.03	1.35729
O43399	TPD54_HUMAN	TPD52L2	6.67024	0.484755		Not_significant	TPD52L2	#N/A	0.484755		23.02	1.35731
Q8WXX5	DNJC9_HUMAN	DNAJC9	6.32137	0.484315		Not_significant	DNAJC9	#N/A	0.484315		23.01	1.35732
P67936	TPM4_HUMAN	TPM4	5.0571	0.484311		Not_significant	TPM4	#N/A	0.484311		23	1.35733
Q9Y2L1	RRP44_HUMAN	DIS3	5.32346	0.483862		Not_significant	DIS3	#N/A	0.483862		22.99	1.35734
Q6P3W7	SCYL2_HUMAN	SCYL2	3.45057	0.483539		Not_significant	SCYL2	#N/A	0.483539		22.98	1.35736
Q7Z739	YTHD3_HUMAN	YTHDF3	3.69701	0.483096		Not_significant	YTHDF3	#N/A	0.483096		22.97	1.35737
Q9C0D3	ZY11B_HUMAN	ZYG11B	0.592043	0.482594		Not_significant	ZYG11B	#N/A	0.482594		22.96	1.35738
Q92688	AN32B_HUMAN	ANP32B	6.3474	0.482543		Not_significant	ANP32B	#N/A	0.482543		22.95	1.3574
Q676U5	A16L1_HUMAN	ATG16L1	3.27382	0.482394		Not_significant	ATG16L1	#N/A	0.482394		22.94	1.35741
P49585	PCY1A_HUMAN	PCYT1A	4.57667	0.482179		Not_significant	PCYT1A	#N/A	0.482179		22.93	1.35742
P50225	ST1A1_HUMAN	SULT1A1	3.99538	0.481559		Not_significant	SULT1A1	#N/A	0.481559		22.92	1.35743
P48634;Q9Y520	PRC2A_HUMAN;PRC2C_HUMAN	PRRC2A;PRRC2C	1.92109	0.481299		Not_significant	PRRC2A;PRRC2C	#N/A	0.481299		22.91	1.35745
Q9P0J7	KCMF1_HUMAN	KCMF1	2.53397	0.481198		Not_significant	KCMF1	#N/A	0.481198		22.9	1.35746
Q99598	TSNAX_HUMAN	TSNAX	3.26348	0.481158		Not_significant	TSNAX	#N/A	0.481158		22.89	1.35747
Q9BUT1	BDH2_HUMAN	BDH2	0.884643	0.48102		Not_significant	BDH2	#N/A	0.48102		22.88	1.35749
Q15042	RB3GP_HUMAN	RAB3GAP1	3.83217	0.480958		Not_significant	RAB3GAP1	#N/A	0.480958		22.87	1.3575
P29218	IMPA1_HUMAN	IMPA1	4.03007	0.480824		Not_significant	IMPA1	#N/A	0.480824		22.86	1.35751
P27707	DCK_HUMAN	DCK	4.17871	0.480255		Not_significant	DCK	#N/A	0.480255		22.85	1.35753
P38919;P60842;Q14240	IF4A1_HUMAN;IF4A2_HUMAN;IF4A3_HUMAN	EIF4A1;EIF4A2;EIF4A3	3.37542	0.480052		Not_significant	EIF4A1;EIF4A2;EIF4A3	#N/A	0.480052		22.84	1.35754
P07108	ACBP_HUMAN	DBI	4.02937	0.479845		Not_significant	DBI	#N/A	0.479845		22.83	1.35755
P46821;P78559	MAP1A_HUMAN;MAP1B_HUMAN	MAP1A;MAP1B	3.03472	0.479688		Not_significant	MAP1A;MAP1B	#N/A	0.479688		22.82	1.35756
Q7Z3T8	ZFY16_HUMAN	ZFYVE16	4.25333	0.47964		Not_significant	ZFYVE16	#N/A	0.47964		22.81	1.35758
P56192	SYMC_HUMAN	MARS1	5.15222	0.479555		Not_significant	MARS1	#N/A	0.479555		22.8	1.35759
O43776	SYNC_HUMAN	NARS1	4.56546	0.479443		Not_significant	NARS1	#N/A	0.479443		22.79	1.3576
Q8ND90	PNMA1_HUMAN	PNMA1	2.62997	0.479251		Not_significant	PNMA1	#N/A	0.479251		22.78	1.35762
P11216;P11217	PYGB_HUMAN;PYGM_HUMAN	PYGB;PYGM	3.59016	0.478798		Not_significant	PYGB;PYGM	#N/A	0.478798		22.77	1.35763
O14530	TXND9_HUMAN	TXNDC9	5.53762	0.478248		Not_significant	TXNDC9	#N/A	0.478248		22.76	1.35764
Q6P3X3	TTC27_HUMAN	TTC27	3.20153	0.477942		Not_significant	TTC27	#N/A	0.477942		22.75	1.35766
Q8IYB5	SMAP1_HUMAN	SMAP1	2.587	0.477432		Not_significant	SMAP1	#N/A	0.477432		22.74	1.35767
O00442	RTCA_HUMAN	RTCA	4.32064	0.477388		Not_significant	RTCA	#N/A	0.477388		22.73	1.35768
O75167	PHAR2_HUMAN	PHACTR2	1.75098	0.477314		Not_significant	PHACTR2	#N/A	0.477314		22.72	1.3577
Q9H223;Q9H4M9	EHD1_HUMAN;EHD4_HUMAN	EHD1;EHD4	5.67253	0.477212		Not_significant	EHD1;EHD4	#N/A	0.477212		22.71	1.35771
Q7Z2Z2	EFL1_HUMAN	EFL1	3.49156	0.477067		Not_significant	EFL1	#N/A	0.477067		22.7	1.35772
Q9UJC5	SH3L2_HUMAN	SH3BGRL2	2.43111	0.476938		Not_significant	SH3BGRL2	#N/A	0.476938		22.69	1.35774
P09382	LEG1_HUMAN	LGALS1	5.54843	0.476867		Not_significant	LGALS1	#N/A	0.476867		22.68	1.35775
P63151	2ABA_HUMAN	PPP2R2A	4.41064	0.476852		Not_significant	PPP2R2A	#N/A	0.476852		22.67	1.35776
Q8IZ21	PHAR4_HUMAN	PHACTR4	3.03201	0.476717		Not_significant	PHACTR4	#N/A	0.476717		22.66	1.35778
O00762	UBE2C_HUMAN	UBE2C	3.32003	0.476678		Not_significant	UBE2C	#N/A	0.476678		22.65	1.35779
P61077;P62837	UB2D2_HUMAN;UB2D3_HUMAN	UBE2D2;UBE2D3	5.1099	0.475935		Not_significant	UBE2D2;UBE2D3	#N/A	0.475935		22.64	1.3578
O95747	OXSR1_HUMAN	OXSR1	6.17389	0.475714		Not_significant	OXSR1	#N/A	0.475714		22.63	1.35782
Q12894	IFRD2_HUMAN	IFRD2	0.726074	0.475493		Not_significant	IFRD2	#N/A	0.475493		22.62	1.35783
Q9H4M9;Q9NZN4	EHD1_HUMAN;EHD2_HUMAN	EHD1;EHD2	3.38904	0.47548		Not_significant	EHD1;EHD2	#N/A	0.47548		22.61	1.35784
O60664	PLIN3_HUMAN	PLIN3	4.90144	0.475147		Not_significant	PLIN3	#N/A	0.475147		22.6	1.35786
P12271	RLBP1_HUMAN	RLBP1	3.63139	0.47485		Not_significant	RLBP1	#N/A	0.47485		22.59	1.35787
Q5TBB1	RNH2B_HUMAN	RNASEH2B	5.28243	0.474792		Not_significant	RNASEH2B	#N/A	0.474792		22.58	1.35788
Q7Z739;Q9BYJ9	YTHD1_HUMAN;YTHD3_HUMAN	YTHDF1;YTHDF3	3.67544	0.47462		Not_significant	YTHDF1;YTHDF3	#N/A	0.47462		22.57	1.3579
Q32MZ4	LRRF1_HUMAN	LRRFIP1	5.01182	0.474262		Not_significant	LRRFIP1	#N/A	0.474262		22.56	1.35791
O95372	LYPA2_HUMAN	LYPLA2	4.31326	0.474222		Not_significant	LYPLA2	#N/A	0.474222		22.55	1.35792
P20592	MX2_HUMAN	MX2	1.54908	0.473876		Not_significant	MX2	#N/A	0.473876		22.54	1.35794
Q9NR46;Q9Y371	SHLB1_HUMAN;SHLB2_HUMAN	SH3GLB1;SH3GLB2	3.5604	0.473867		Not_significant	SH3GLB1;SH3GLB2	#N/A	0.473867		22.53	1.35795
Q13887	KLF5_HUMAN	KLF5	4.72428	0.473711		Not_significant	KLF5	#N/A	0.473711		22.52	1.35796
P40121	CAPG_HUMAN	CAPG	5.28733	0.473214		Not_significant	CAPG	#N/A	0.473214		22.51	1.35798
Q14914	PTGR1_HUMAN	PTGR1	4.3804	0.472966		Not_significant	PTGR1	#N/A	0.472966		22.5	1.35799
P40123;Q01518	CAP1_HUMAN;CAP2_HUMAN	CAP1;CAP2	3.06619	0.47294		Not_significant	CAP1;CAP2	#N/A	0.47294		22.49	1.358
O00625	PIR_HUMAN	PIR	3.91625	0.472928		Not_significant	PIR	#N/A	0.472928		22.48	1.35802
Q9H788	SH24A_HUMAN	SH2D4A	4.53268	0.472742		Not_significant	SH2D4A	#N/A	0.472742		22.47	1.35803
Q58A45	PAN3_HUMAN	PAN3	3.94066	0.472491		Not_significant	PAN3	#N/A	0.472491		22.46	1.35804
Q9NXG2	THUM1_HUMAN	THUMPD1	5.04869	0.472401		Not_significant	THUMPD1	#N/A	0.472401		22.45	1.35806
Q15691;Q9UPY8	MARE1_HUMAN;MARE3_HUMAN	MAPRE1;MAPRE3	3.20594	0.472279		Not_significant	MAPRE1;MAPRE3	#N/A	0.472279		22.44	1.35807
Q9UBE0	SAE1_HUMAN	SAE1	5.30629	0.472162		Not_significant	SAE1	#N/A	0.472162		22.43	1.35808
Q0IIM8	TBC8B_HUMAN	TBC1D8B	3.0977	0.472048		Not_significant	TBC1D8B	#N/A	0.472048		22.42	1.3581
Q9H9H4	VP37B_HUMAN	VPS37B	3.87224	0.471706		Not_significant	VPS37B	#N/A	0.471706		22.41	1.35811
Q9GZQ3	COMD5_HUMAN	COMMD5	1.65578	0.471451		Not_significant	COMMD5	#N/A	0.471451		22.4	1.35812
O94804;Q9H2G2	SLK_HUMAN;STK10_HUMAN	SLK;STK10	3.68495	0.471433		Not_significant	SLK;STK10	#N/A	0.471433		22.39	1.35814
P62891	RL39_HUMAN	RPL39	3.63552	0.471254		Not_significant	RPL39	#N/A	0.471254		22.38	1.35815
Q9ULT8	HECD1_HUMAN	HECTD1	5.13485	0.471079		Not_significant	HECTD1	#N/A	0.471079		22.37	1.35817
Q92599	SEPT8_HUMAN	SEPTIN8	2.82122	0.470995		Not_significant	SEPTIN8	#N/A	0.470995		22.36	1.35818
P24534	EF1B_HUMAN	EEF1B2	3.77515	0.470918		Not_significant	EEF1B2	#N/A	0.470918		22.35	1.35819
Q9NWY4	HPF1_HUMAN	HPF1	3.26187	0.470718		Not_significant	HPF1	#N/A	0.470718		22.34	1.35821
P52565	GDIR1_HUMAN	ARHGDIA	5.10941	0.470624		Not_significant	ARHGDIA	#N/A	0.470624		22.33	1.35822
P32119;Q06830	PRDX1_HUMAN;PRDX2_HUMAN	PRDX1;PRDX2	4.07423	0.470508		Not_significant	PRDX1;PRDX2	#N/A	0.470508		22.32	1.35823
Q8N6M0	OTU6B_HUMAN	OTUD6B	2.10974	0.470474		Not_significant	OTUD6B	#N/A	0.470474		22.31	1.35825
O15511;Q9BPX5	ARP5L_HUMAN;ARPC5_HUMAN	ARPC5;ARPC5L	2.35951	0.470084		Not_significant	ARPC5;ARPC5L	#N/A	0.470084		22.3	1.35826
Q9NQT8	KI13B_HUMAN	KIF13B	2.91564	0.47003		Not_significant	KIF13B	#N/A	0.47003		22.29	1.35828
P08397	HEM3_HUMAN	HMBS	3.89747	0.469953		Not_significant	HMBS	#N/A	0.469953		22.28	1.35829
Q96GA7	SDSL_HUMAN	SDSL	2.6631	0.469629		Not_significant	SDSL	#N/A	0.469629		22.27	1.3583
Q6GQQ9	OTU7B_HUMAN	OTUD7B	3.26562	0.469619		Not_significant	OTUD7B	#N/A	0.469619		22.26	1.35832
Q9UKZ4	TEN1_HUMAN	TENM1	3.31204	0.469514		Not_significant	TENM1	#N/A	0.469514		22.25	1.35833
P01130	LDLR_HUMAN	LDLR	3.28873	0.469326		Not_significant	LDLR	#N/A	0.469326		22.24	1.35834
P41240	CSK_HUMAN	CSK	5.41288	0.469258		Not_significant	CSK	#N/A	0.469258		22.23	1.35836
Q8IWV8	UBR2_HUMAN	UBR2	1.88301	0.469239		Not_significant	UBR2	#N/A	0.469239		22.22	1.35837
P07737	PROF1_HUMAN	PFN1	3.8922	0.469003		Not_significant	PFN1	#N/A	0.469003		22.21	1.35839
P55327	TPD52_HUMAN	TPD52	3.81712	0.468748		Not_significant	TPD52	#N/A	0.468748		22.2	1.3584
P30041	PRDX6_HUMAN	PRDX6	5.78448	0.468489		Not_significant	PRDX6	#N/A	0.468489		22.19	1.35841
Q9UDT6	CLIP2_HUMAN	CLIP2	3.5274	0.468128		Not_significant	CLIP2	#N/A	0.468128		22.18	1.35843
Q8TE68	ES8L1_HUMAN	EPS8L1	2.46377	0.468009		Not_significant	EPS8L1	#N/A	0.468009		22.17	1.35844
P23677;P27987	IP3KA_HUMAN;IP3KB_HUMAN	ITPKA;ITPKB	1.06254	0.467607		Not_significant	ITPKA;ITPKB	#N/A	0.467607		22.16	1.35845
Q8NBF2	NHLC2_HUMAN	NHLRC2	3.82726	0.467595		Not_significant	NHLRC2	#N/A	0.467595		22.15	1.35847
Q9H7D0	DOCK5_HUMAN	DOCK5	2.06532	0.466941		Not_significant	DOCK5	#N/A	0.466941		22.14	1.35848
P32321	DCTD_HUMAN	DCTD	3.86924	0.466938		Not_significant	DCTD	#N/A	0.466938		22.13	1.3585
Q8TD55	PKHO2_HUMAN	PLEKHO2	3.0337	0.466906		Not_significant	PLEKHO2	#N/A	0.466906		22.12	1.35851
Q9NXH8	TOR4A_HUMAN	TOR4A	5.49159	0.466859		Not_significant	TOR4A	#N/A	0.466859		22.11	1.35852
Q02750	MP2K1_HUMAN	MAP2K1	3.50818	0.466723		Not_significant	MAP2K1	#N/A	0.466723		22.1	1.35854
Q9BYJ9	YTHD1_HUMAN	YTHDF1	4.59917	0.466428		Not_significant	YTHDF1	#N/A	0.466428		22.09	1.35855
Q9UK59	DBR1_HUMAN	DBR1	3.59178	0.466135		Not_significant	DBR1	#N/A	0.466135		22.08	1.35857
O76003	GLRX3_HUMAN	GLRX3	5.71588	0.465887		Not_significant	GLRX3	#N/A	0.465887		22.07	1.35858
P08134	RHOC_HUMAN	RHOC	1.99557	0.465873		Not_significant	RHOC	#N/A	0.465873		22.06	1.35859
P39687	AN32A_HUMAN	ANP32A	4.54998	0.465749		Not_significant	ANP32A	#N/A	0.465749		22.05	1.35861
Q13643	FHL3_HUMAN	FHL3	2.42855	0.465391		Not_significant	FHL3	#N/A	0.465391		22.04	1.35862
O14965;Q96GD4;Q9UQB9	AURKA_HUMAN;AURKB_HUMAN;AURKC_HUMAN	AURKA;AURKB;AURKC	3.52218	0.465184		Not_significant	AURKA;AURKB;AURKC	#N/A	0.465184		22.03	1.35864
Q96LR5	UB2E2_HUMAN	UBE2E2	0.995224	0.46488		Not_significant	UBE2E2	#N/A	0.46488		22.02	1.35865
P51812	KS6A3_HUMAN	RPS6KA3	4.55026	0.464683		Not_significant	RPS6KA3	#N/A	0.464683		22.01	1.35866
Q9H9V9	JMJD4_HUMAN	JMJD4	0.505149	0.46452		Not_significant	JMJD4	#N/A	0.46452		22	1.35868
O43665	RGS10_HUMAN	RGS10	5.64081	0.464277		Not_significant	RGS10	#N/A	0.464277		21.99	1.35869
Q9BXV9	GON7_HUMAN	GON7	1.96546	0.464237		Not_significant	GON7	#N/A	0.464237		21.98	1.35871
Q9UKK3	PARP4_HUMAN	PARP4	4.63646	0.464138		Not_significant	PARP4	#N/A	0.464138		21.97	1.35872
O14950;P19105	ML12A_HUMAN;ML12B_HUMAN	MYL12A;MYL12B	3.65142	0.464028		Not_significant	MYL12A;MYL12B	#N/A	0.464028		21.96	1.35874
P49796	RGS3_HUMAN	RGS3	3.13523	0.463936		Not_significant	RGS3	#N/A	0.463936		21.95	1.35875
Q01658	NC2B_HUMAN	DR1	4.57827	0.463909		Not_significant	DR1	#N/A	0.463909		21.94	1.35876
Q9H2G2	SLK_HUMAN	SLK	5.6625	0.463903		Not_significant	SLK	#N/A	0.463903		21.93	1.35878
O00154	BACH_HUMAN	ACOT7	5.61527	0.463735		Not_significant	ACOT7	#N/A	0.463735		21.92	1.35879
Q15257	PTPA_HUMAN	PTPA	4.25538	0.463732		Not_significant	PTPA	#N/A	0.463732		21.91	1.35881
Q96CF2;Q9H444	CHM4B_HUMAN;CHM4C_HUMAN	CHMP4B;CHMP4C	3.05857	0.463061		Not_significant	CHMP4B;CHMP4C	#N/A	0.463061		21.9	1.35882
O94804	STK10_HUMAN	STK10	4.40237	0.463014		Not_significant	STK10	#N/A	0.463014		21.89	1.35883
P15170	ERF3A_HUMAN	GSPT1	3.69544	0.462977		Not_significant	GSPT1	#N/A	0.462977		21.88	1.35885
P57723	PCBP4_HUMAN	PCBP4	1.3821	0.462919		Not_significant	PCBP4	#N/A	0.462919		21.87	1.35886
O95757;Q92598	HS105_HUMAN;HS74L_HUMAN	HSPA4L;HSPH1	4.618	0.462841		Not_significant	HSPA4L;HSPH1	#N/A	0.462841		21.86	1.35888
O75689	ADAP1_HUMAN	ADAP1	3.51206	0.461827		Not_significant	ADAP1	#N/A	0.461827		21.85	1.35889
O14929	HAT1_HUMAN	HAT1	4.27147	0.461553		Not_significant	HAT1	#N/A	0.461553		21.84	1.35891
Q9UBP6	TRMB_HUMAN	METTL1	5.39382	0.461186		Not_significant	METTL1	#N/A	0.461186		21.83	1.35892
P42677;Q71UM5	RS27L_HUMAN;RS27_HUMAN	RPS27;RPS27L	2.90765	0.461058		Not_significant	RPS27;RPS27L	#N/A	0.461058		21.82	1.35893
P62328;P63313	TYB10_HUMAN;TYB4_HUMAN	TMSB10;TMSB4X	1.06347	0.460971		Not_significant	TMSB10;TMSB4X	#N/A	0.460971		21.81	1.35895
P56945	BCAR1_HUMAN	BCAR1	5.24979	0.46087		Not_significant	BCAR1	#N/A	0.46087		21.8	1.35896
P53611	PGTB2_HUMAN	RABGGTB	2.78876	0.460832		Not_significant	RABGGTB	#N/A	0.460832		21.79	1.35898
Q5VYJ5	MALR1_HUMAN	MALRD1	0.147616	0.460299		Not_significant	MALRD1	#N/A	0.460299		21.78	1.35899
P48739	PIPNB_HUMAN	PITPNB	4.14987	0.459289		Not_significant	PITPNB	#N/A	0.459289		21.77	1.35901
O75157;Q15714;Q9Y3Q8	T22D1_HUMAN;T22D2_HUMAN;T22D4_HUMAN	TSC22D1;TSC22D2;TSC22D4	2.89229	0.459244		Not_significant	TSC22D1;TSC22D2;TSC22D4	#N/A	0.459244		21.76	1.35902
P31150	GDIA_HUMAN	GDI1	5.54038	0.459205		Not_significant	GDI1	#N/A	0.459205		21.75	1.35904
Q9P289	STK26_HUMAN	STK26	5.56612	0.459183		Not_significant	STK26	#N/A	0.459183		21.74	1.35905
Q96EK9	KTI12_HUMAN	KTI12	2.98656	0.45906		Not_significant	KTI12	#N/A	0.45906		21.73	1.35906
Q9H9T3	ELP3_HUMAN	ELP3	3.34644	0.458948		Not_significant	ELP3	#N/A	0.458948		21.72	1.35908
P49903	SPS1_HUMAN	SEPHS1	3.03923	0.458792		Not_significant	SEPHS1	#N/A	0.458792		21.71	1.35909
Q96NA2	RILP_HUMAN	RILP	0.766547	0.458643		Not_significant	RILP	#N/A	0.458643		21.7	1.35911
Q7Z6J0	SH3R1_HUMAN	SH3RF1	2.17759	0.458631		Not_significant	SH3RF1	#N/A	0.458631		21.69	1.35912
P12081	HARS1_HUMAN	HARS1	4.1227	0.45802		Not_significant	HARS1	#N/A	0.45802		21.68	1.35914
Q9BVG4	PBDC1_HUMAN	PBDC1	3.40525	0.457707		Not_significant	PBDC1	#N/A	0.457707		21.67	1.35915
P32119	PRDX2_HUMAN	PRDX2	4.42991	0.4575		Not_significant	PRDX2	#N/A	0.4575		21.66	1.35917
P61088	UBE2N_HUMAN	UBE2N	5.08814	0.45703		Not_significant	UBE2N	#N/A	0.45703		21.65	1.35918
Q8WYA0	IFT81_HUMAN	IFT81	2.9186	0.456776		Not_significant	IFT81	#N/A	0.456776		21.64	1.3592
P35244	RFA3_HUMAN	RPA3	2.1188	0.456708		Not_significant	RPA3	#N/A	0.456708		21.63	1.35921
Q13613;Q13614	MTMR1_HUMAN;MTMR2_HUMAN	MTMR1;MTMR2	0.62199	0.456703		Not_significant	MTMR1;MTMR2	#N/A	0.456703		21.62	1.35922
P30046	DOPD_HUMAN	DDT	2.70766	0.456556		Not_significant	DDT	#N/A	0.456556		21.61	1.35924
P61758	PFD3_HUMAN	VBP1	4.39463	0.456482		Not_significant	VBP1	#N/A	0.456482		21.6	1.35925
Q8N6T3	ARFG1_HUMAN	ARFGAP1	4.702	0.455891		Not_significant	ARFGAP1	#N/A	0.455891		21.59	1.35927
Q14141;Q92599;Q9NVA2	SEP11_HUMAN;SEPT6_HUMAN;SEPT8_HUMAN	SEPTIN11;SEPTIN6;SEPTIN8	4.24049	0.455572		Not_significant	SEPTIN11;SEPTIN6;SEPTIN8	#N/A	0.455572		21.58	1.35928
Q86WJ1	CHD1L_HUMAN	CHD1L	3.82083	0.454771		Not_significant	CHD1L	#N/A	0.454771		21.57	1.3593
P58546	MTPN_HUMAN	MTPN	3.07447	0.454739		Not_significant	MTPN	#N/A	0.454739		21.56	1.35931
P61513	RL37A_HUMAN	RPL37A	3.58842	0.454619		Not_significant	RPL37A	#N/A	0.454619		21.55	1.35933
Q00688	FKBP3_HUMAN	FKBP3	4.66683	0.454385		Not_significant	FKBP3	#N/A	0.454385		21.54	1.35934
Q0JRZ9	FCHO2_HUMAN	FCHO2	2.64439	0.454376		Not_significant	FCHO2	#N/A	0.454376		21.53	1.35936
Q8IYI6	EXOC8_HUMAN	EXOC8	4.95703	0.454335		Not_significant	EXOC8	#N/A	0.454335		21.52	1.35937
O60610	DIAP1_HUMAN	DIAPH1	7.33502	0.454174		Not_significant	DIAPH1	#N/A	0.454174		21.51	1.35939
Q460N5	PAR14_HUMAN	PARP14	1.14052	0.454091		Not_significant	PARP14	#N/A	0.454091		21.5	1.3594
Q9UKY7	CDV3_HUMAN	CDV3	4.51134	0.454055		Not_significant	CDV3	#N/A	0.454055		21.49	1.35942
Q9NP80	PLPL8_HUMAN	PNPLA8	4.95425	0.453921		Not_significant	PNPLA8	#N/A	0.453921		21.48	1.35943
Q6UXD5	SE6L2_HUMAN	SEZ6L2	0.207765	0.453851		Not_significant	SEZ6L2	#N/A	0.453851		21.47	1.35945
Q6ZRI6	CO039_HUMAN	C15orf39	2.69345	0.453802		Not_significant	C15orf39	#N/A	0.453802		21.46	1.35946
P08134;P61586;P62745	RHOA_HUMAN;RHOB_HUMAN;RHOC_HUMAN	RHOA;RHOB;RHOC	2.9931	0.453554		Not_significant	RHOA;RHOB;RHOC	#N/A	0.453554		21.45	1.35947
O00203;Q13367	AP3B1_HUMAN;AP3B2_HUMAN	AP3B1;AP3B2	2.49532	0.452271		Not_significant	AP3B1;AP3B2	#N/A	0.452271		21.44	1.35949
P49773	HINT1_HUMAN	HINT1	3.37931	0.452109		Not_significant	HINT1	#N/A	0.452109		21.43	1.3595
O94760	DDAH1_HUMAN	DDAH1	4.09353	0.452072		Not_significant	DDAH1	#N/A	0.452072		21.42	1.35952
O14730	RIOK3_HUMAN	RIOK3	3.37108	0.451892		Not_significant	RIOK3	#N/A	0.451892		21.41	1.35953
P52735	VAV2_HUMAN	VAV2	3.15831	0.451119		Not_significant	VAV2	#N/A	0.451119		21.4	1.35955
P10599	THIO_HUMAN	TXN	3.57285	0.450839		Not_significant	TXN	#N/A	0.450839		21.39	1.35956
Q13641	TPBG_HUMAN	TPBG	3.69662	0.450714		Not_significant	TPBG	#N/A	0.450714		21.38	1.35958
Q15942	ZYX_HUMAN	ZYX	5.19242	0.450637		Not_significant	ZYX	#N/A	0.450637		21.37	1.35959
Q6ZV73	FGD6_HUMAN	FGD6	1.97567	0.450619		Not_significant	FGD6	#N/A	0.450619		21.36	1.35961
O60925	PFD1_HUMAN	PFDN1	2.97714	0.450592		Not_significant	PFDN1	#N/A	0.450592		21.35	1.35962
P11940;Q13310	PABP1_HUMAN;PABP4_HUMAN	PABPC1;PABPC4	2.83176	0.450333		Not_significant	PABPC1;PABPC4	#N/A	0.450333		21.34	1.35964
Q04446	GLGB_HUMAN	GBE1	6.5811	0.450006		Not_significant	GBE1	#N/A	0.450006		21.33	1.35965
Q96FQ6	S10AG_HUMAN	S100A16	3.28272	0.449409		Not_significant	S100A16	#N/A	0.449409		21.32	1.35967
O95749	GGPPS_HUMAN	GGPS1	3.5525	0.449143		Not_significant	GGPS1	#N/A	0.449143		21.31	1.35968
O14732	IMPA2_HUMAN	IMPA2	1.25736	0.449035		Not_significant	IMPA2	#N/A	0.449035		21.3	1.3597
Q9Y6E0	STK24_HUMAN	STK24	5.08591	0.448951		Not_significant	STK24	#N/A	0.448951		21.29	1.35971
P22466	GALA_HUMAN	GAL	1.35056	0.448757		Not_significant	GAL	#N/A	0.448757		21.28	1.35973
P48736	PK3CG_HUMAN	PIK3CG	4.65016	0.44839		Not_significant	PIK3CG	#N/A	0.44839		21.27	1.35974
Q969Z4	TR19L_HUMAN	RELT	2.76111	0.448354		Not_significant	RELT	#N/A	0.448354		21.26	1.35976
Q01433	AMPD2_HUMAN	AMPD2	3.66137	0.448146		Not_significant	AMPD2	#N/A	0.448146		21.25	1.35977
O75688;P35813	PPM1A_HUMAN;PPM1B_HUMAN	PPM1A;PPM1B	2.80656	0.44785		Not_significant	PPM1A;PPM1B	#N/A	0.44785		21.24	1.35979
P09960	LKHA4_HUMAN	LTA4H	4.83652	0.447795		Not_significant	LTA4H	#N/A	0.447795		21.23	1.3598
Q15102	PA1B3_HUMAN	PAFAH1B3	4.27717	0.447724		Not_significant	PAFAH1B3	#N/A	0.447724		21.22	1.35982
O95433	AHSA1_HUMAN	AHSA1	5.27884	0.447631		Not_significant	AHSA1	#N/A	0.447631		21.21	1.35984
Q9UKK9	NUDT5_HUMAN	NUDT5	4.99516	0.447364		Not_significant	NUDT5	#N/A	0.447364		21.2	1.35985
P23497;Q9H930	SP100_HUMAN;SP14L_HUMAN	SP100;SP140L	2.29937	0.447094		Not_significant	SP100;SP140L	#N/A	0.447094		21.19	1.35987
P21291	CSRP1_HUMAN	CSRP1	4.43194	0.446891		Not_significant	CSRP1	#N/A	0.446891		21.18	1.35988
P63146	UBE2B_HUMAN	UBE2B	3.47236	0.446818		Not_significant	UBE2B	#N/A	0.446818		21.17	1.3599
P0DP23;P0DP24;P0DP25	CALM1_HUMAN;CALM2_HUMAN;CALM3_HUMAN	CALM1;CALM2;CALM3	3.92561	0.446754		Not_significant	CALM1;CALM2;CALM3	#N/A	0.446754		21.16	1.35991
Q9Y6K9	NEMO_HUMAN	IKBKG	3.75078	0.446574		Not_significant	IKBKG	#N/A	0.446574		21.15	1.35993
O75962	TRIO_HUMAN	TRIO	3.345	0.446487		Not_significant	TRIO	#N/A	0.446487		21.14	1.35994
Q14919	NC2A_HUMAN	DRAP1	4.45923	0.446425		Not_significant	DRAP1	#N/A	0.446425		21.13	1.35996
Q8N4P3	MESH1_HUMAN	HDDC3	3.45855	0.446349		Not_significant	HDDC3	#N/A	0.446349		21.12	1.35997
O43683	BUB1_HUMAN	BUB1	2.5507	0.446339		Not_significant	BUB1	#N/A	0.446339		21.11	1.35999
Q14558	KPRA_HUMAN	PRPSAP1	4.33052	0.446066		Not_significant	PRPSAP1	#N/A	0.446066		21.1	1.36
P04156	PRIO_HUMAN	PRNP	3.15556	0.445741		Not_significant	PRNP	#N/A	0.445741		21.09	1.36002
Q15582	BGH3_HUMAN	TGFBI	4.24126	0.445606		Not_significant	TGFBI	#N/A	0.445606		21.08	1.36003
P68366;Q9BQE3;Q9NY65	TBA1C_HUMAN;TBA4A_HUMAN;TBA8_HUMAN	TUBA1C;TUBA4A;TUBA8	4.44775	0.445599		Not_significant	TUBA1C;TUBA4A;TUBA8	#N/A	0.445599		21.07	1.36005
P11413	G6PD_HUMAN	G6PD	4.95334	0.445348		Not_significant	G6PD	#N/A	0.445348		21.06	1.36006
Q13409	DC1I2_HUMAN	DYNC1I2	6.42411	0.444996		Not_significant	DYNC1I2	#N/A	0.444996		21.05	1.36008
P31689	DNJA1_HUMAN	DNAJA1	4.93025	0.444948		Not_significant	DNAJA1	#N/A	0.444948		21.04	1.3601
Q5VU69	CA189_HUMAN	C1orf189	1.05802	0.444905		Not_significant	C1orf189	#N/A	0.444905		21.03	1.36011
P36507;Q02750	MP2K1_HUMAN;MP2K2_HUMAN	MAP2K1;MAP2K2	3.21199	0.444874		Not_significant	MAP2K1;MAP2K2	#N/A	0.444874		21.02	1.36013
Q9H444	CHM4B_HUMAN	CHMP4B	4.63206	0.444741		Not_significant	CHMP4B	#N/A	0.444741		21.01	1.36014
A3KN83	SBNO1_HUMAN	SBNO1	2.81758	0.444504		Not_significant	SBNO1	#N/A	0.444504		21	1.36016
P83881	RL36A_HUMAN	RPL36A	3.29944	0.444428		Not_significant	RPL36A	#N/A	0.444428		20.99	1.36017
Q14376	GALE_HUMAN	GALE	6.19681	0.443885		Not_significant	GALE	#N/A	0.443885		20.98	1.36019
A6NHL2;P68366;Q9BQE3;Q9NY65	TBA1C_HUMAN;TBA4A_HUMAN;TBA8_HUMAN;TBAL3_HUMAN	TUBA1C;TUBA4A;TUBA8;TUBAL3	5.01215	0.443758		Not_significant	TUBA1C;TUBA4A;TUBA8;TUBAL3	#N/A	0.443758		20.97	1.3602
P49593	PPM1F_HUMAN	PPM1F	3.3455	0.443583		Not_significant	PPM1F	#N/A	0.443583		20.96	1.36022
Q96D09	GASP2_HUMAN	GPRASP2	0.331709	0.443458		Not_significant	GPRASP2	#N/A	0.443458		20.95	1.36024
Q96G03	PGM2_HUMAN	PGM2	4.5746	0.443063		Not_significant	PGM2	#N/A	0.443063		20.94	1.36025
Q9H0K1	SIK2_HUMAN	SIK2	0.728168	0.443058		Not_significant	SIK2	#N/A	0.443058		20.93	1.36027
Q13177	PAK2_HUMAN	PAK2	6.30022	0.443049		Not_significant	PAK2	#N/A	0.443049		20.92	1.36028
Q9NPF4	OSGEP_HUMAN	OSGEP	3.23679	0.443044		Not_significant	OSGEP	#N/A	0.443044		20.91	1.3603
O15397;O95373	IPO7_HUMAN;IPO8_HUMAN	IPO7;IPO8	0.731446	0.443035		Not_significant	IPO7;IPO8	#N/A	0.443035		20.9	1.36031
O94868	FCSD2_HUMAN	FCHSD2	1.84335	0.442885		Not_significant	FCHSD2	#N/A	0.442885		20.89	1.36033
Q68CZ6	HAUS3_HUMAN	HAUS3	1.6969	0.442801		Not_significant	HAUS3	#N/A	0.442801		20.88	1.36034
P06733	ENOA_HUMAN	ENO1	4.44099	0.442776		Not_significant	ENO1	#N/A	0.442776		20.87	1.36036
Q9UBN6	TR10D_HUMAN	TNFRSF10D	4.1738	0.442559		Not_significant	TNFRSF10D	#N/A	0.442559		20.86	1.36038
Q86WQ0	NR2CA_HUMAN	NR2C2AP	2.63339	0.442266		Not_significant	NR2C2AP	#N/A	0.442266		20.85	1.36039
O60256	KPRB_HUMAN	PRPSAP2	3.0273	0.442062		Not_significant	PRPSAP2	#N/A	0.442062		20.84	1.36041
Q03001	DYST_HUMAN	DST	2.75279	0.44205		Not_significant	DST	#N/A	0.44205		20.83	1.36042
O00506;Q9P289;Q9Y6E0	STK24_HUMAN;STK25_HUMAN;STK26_HUMAN	STK24;STK25;STK26	4.33086	0.441814		Not_significant	STK24;STK25;STK26	#N/A	0.441814		20.82	1.36044
O00193	SMAP_HUMAN	SMAP	2.78237	0.441664		Not_significant	SMAP	#N/A	0.441664		20.81	1.36045
P36915	GNL1_HUMAN	GNL1	4.10657	0.441346		Not_significant	GNL1	#N/A	0.441346		20.8	1.36047
P00491	PNPH_HUMAN	PNP	4.37625	0.441233		Not_significant	PNP	#N/A	0.441233		20.79	1.36049
Q8TDH9	BL1S5_HUMAN	BLOC1S5	2.13429	0.441123		Not_significant	BLOC1S5	#N/A	0.441123		20.78	1.3605
Q16539	MK14_HUMAN	MAPK14	3.71423	0.441121		Not_significant	MAPK14	#N/A	0.441121		20.77	1.36052
Q9BY43	CHM4A_HUMAN	CHMP4A	3.72167	0.441118		Not_significant	CHMP4A	#N/A	0.441118		20.76	1.36053
O95835	LATS1_HUMAN	LATS1	1.80754	0.441032		Not_significant	LATS1	#N/A	0.441032		20.75	1.36055
Q96DC7	TMCO6_HUMAN	TMCO6	0.24375	0.440756		Not_significant	TMCO6	#N/A	0.440756		20.74	1.36057
P06744;Q8N196	G6PI_HUMAN;SIX5_HUMAN	GPI;SIX5	3.46864	0.440693		Not_significant	GPI;SIX5	#N/A	0.440693		20.73	1.36058
Q9C0B1	FTO_HUMAN	FTO	3.95678	0.440512		Not_significant	FTO	#N/A	0.440512		20.72	1.3606
P08238;P14625	ENPL_HUMAN;HS90B_HUMAN	HSP90AB1;HSP90B1	3.12137	0.439653		Not_significant	HSP90AB1;HSP90B1	#N/A	0.439653		20.71	1.36061
P13797	PLST_HUMAN	PLS3	4.76715	0.439148		Not_significant	PLS3	#N/A	0.439148		20.7	1.36063
O60256;Q14558	KPRA_HUMAN;KPRB_HUMAN	PRPSAP1;PRPSAP2	3.51889	0.439111		Not_significant	PRPSAP1;PRPSAP2	#N/A	0.439111		20.69	1.36065
Q8TDP1	RNH2C_HUMAN	RNASEH2C	5.1123	0.438992		Not_significant	RNASEH2C	#N/A	0.438992		20.68	1.36066
O43583	DENR_HUMAN	DENR	3.5237	0.438586		Not_significant	DENR	#N/A	0.438586		20.67	1.36068
O15360	FANCA_HUMAN	FANCA	0.354663	0.438517		Not_significant	FANCA	#N/A	0.438517		20.66	1.36069
Q9UKV8	AGO2_HUMAN	AGO2	1.77229	0.438485		Not_significant	AGO2	#N/A	0.438485		20.65	1.36071
O94979	SC31A_HUMAN	SEC31A	5.71449	0.438273		Not_significant	SEC31A	#N/A	0.438273		20.64	1.36073
O94992	HEXI1_HUMAN	HEXIM1	5.85343	0.438263		Not_significant	HEXIM1	#N/A	0.438263		20.63	1.36074
Q9H1H9	KI13A_HUMAN	KIF13A	3.003	0.438202		Not_significant	KIF13A	#N/A	0.438202		20.62	1.36076
P37837	TALDO_HUMAN	TALDO1	5.45757	0.438084		Not_significant	TALDO1	#N/A	0.438084		20.61	1.36077
P40925	MDHC_HUMAN	MDH1	4.69847	0.437793		Not_significant	MDH1	#N/A	0.437793		20.6	1.36079
Q92625	ANS1A_HUMAN	ANKS1A	4.05522	0.43775		Not_significant	ANKS1A	#N/A	0.43775		20.59	1.36081
P11216	PYGB_HUMAN	PYGB	5.16122	0.437545		Not_significant	PYGB	#N/A	0.437545		20.58	1.36082
Q96CP2	FWCH2_HUMAN	FLYWCH2	2.44788	0.437513		Not_significant	FLYWCH2	#N/A	0.437513		20.57	1.36084
Q09666;Q8IVF2	AHNK2_HUMAN;AHNK_HUMAN	AHNAK;AHNAK2	1.36364	0.437213		Not_significant	AHNAK;AHNAK2	#N/A	0.437213		20.56	1.36085
O43474	KLF4_HUMAN	KLF4	4.48395	0.437066		Not_significant	KLF4	#N/A	0.437066		20.55	1.36087
Q9UH65	SWP70_HUMAN	SWAP70	5.63965	0.436983		Not_significant	SWAP70	#N/A	0.436983		20.54	1.36089
Q66K74	MAP1S_HUMAN	MAP1S	5.05305	0.436793		Not_significant	MAP1S	#N/A	0.436793		20.53	1.3609
P27448	MARK3_HUMAN	MARK3	3.86042	0.436665		Not_significant	MARK3	#N/A	0.436665		20.52	1.36092
O60566	BUB1B_HUMAN	BUB1B	3.25406	0.435903		Not_significant	BUB1B	#N/A	0.435903		20.51	1.36094
P09211	GSTP1_HUMAN	GSTP1	4.57791	0.435379		Not_significant	GSTP1	#N/A	0.435379		20.5	1.36095
Q96FW1	OTUB1_HUMAN	OTUB1	3.72669	0.434996		Not_significant	OTUB1	#N/A	0.434996		20.49	1.36097
P41252	SYIC_HUMAN	IARS1	5.84315	0.434909		Not_significant	IARS1	#N/A	0.434909		20.48	1.36098
O75330;Q9UBD5	HMMR_HUMAN;ORC3_HUMAN	HMMR;ORC3	1.59305	0.434668		Not_significant	HMMR;ORC3	#N/A	0.434668		20.47	1.361
P24666	PPAC_HUMAN	ACP1	5.55941	0.434453		Not_significant	ACP1	#N/A	0.434453		20.46	1.36102
P16455	MGMT_HUMAN	MGMT	2.01959	0.434328		Not_significant	MGMT	#N/A	0.434328		20.45	1.36103
P05455	LA_HUMAN	SSB	6.05526	0.434199		Not_significant	SSB	#N/A	0.434199		20.44	1.36105
Q8IUI8	CRLF3_HUMAN	CRLF3	3.16793	0.434016		Not_significant	CRLF3	#N/A	0.434016		20.43	1.36107
Q15181	IPYR_HUMAN	PPA1	5.10965	0.433943		Not_significant	PPA1	#N/A	0.433943		20.42	1.36108
Q8N8S7	ENAH_HUMAN	ENAH	4.27993	0.433919		Not_significant	ENAH	#N/A	0.433919		20.41	1.3611
O00425;Q9NZI8	IF2B1_HUMAN;IF2B3_HUMAN	IGF2BP1;IGF2BP3	3.88329	0.433872		Not_significant	IGF2BP1;IGF2BP3	#N/A	0.433872		20.4	1.36112
Q9UN79	SOX13_HUMAN	SOX13	2.61976	0.433358		Not_significant	SOX13	#N/A	0.433358		20.39	1.36113
Q9HAU5	RENT2_HUMAN	UPF2	2.83984	0.433352		Not_significant	UPF2	#N/A	0.433352		20.38	1.36115
Q9NZT2	OGFR_HUMAN	OGFR	5.38754	0.433213		Not_significant	OGFR	#N/A	0.433213		20.37	1.36117
Q6DCA0	AMERL_HUMAN	AMMECR1L	1.11704	0.43299		Not_significant	AMMECR1L	#N/A	0.43299		20.36	1.36118
Q9NZL9	MAT2B_HUMAN	MAT2B	4.8015	0.432745		Not_significant	MAT2B	#N/A	0.432745		20.35	1.3612
Q8N392	RHG18_HUMAN	ARHGAP18	1.8179	0.43258		Not_significant	ARHGAP18	#N/A	0.43258		20.34	1.36121
Q9H4E7	DEFI6_HUMAN	DEF6	2.21179	0.432571		Not_significant	DEF6	#N/A	0.432571		20.33	1.36123
P46109	CRKL_HUMAN	CRKL	5.10168	0.432414		Not_significant	CRKL	#N/A	0.432414		20.32	1.36125
P15927	RFA2_HUMAN	RPA2	5.09328	0.432268		Not_significant	RPA2	#N/A	0.432268		20.31	1.36126
Q08AD1	CAMP2_HUMAN	CAMSAP2	3.20011	0.432115		Not_significant	CAMSAP2	#N/A	0.432115		20.3	1.36128
O60271	JIP4_HUMAN	SPAG9	6.85182	0.431985		Not_significant	SPAG9	#N/A	0.431985		20.29	1.3613
P30043	BLVRB_HUMAN	BLVRB	3.6796	0.431968		Not_significant	BLVRB	#N/A	0.431968		20.28	1.36131
Q14204	DYHC1_HUMAN	DYNC1H1	5.7773	0.431752		Not_significant	DYNC1H1	#N/A	0.431752		20.27	1.36133
Q86X67	NUD13_HUMAN	NUDT13	1.33927	0.431643		Not_significant	NUDT13	#N/A	0.431643		20.26	1.36135
P61163	ACTZ_HUMAN	ACTR1A	3.24841	0.431581		Not_significant	ACTR1A	#N/A	0.431581		20.25	1.36136
Q9NXV2	KCTD5_HUMAN	KCTD5	3.79544	0.431402		Not_significant	KCTD5	#N/A	0.431402		20.24	1.36138
O15066	KIF3B_HUMAN	KIF3B	2.59529	0.431108		Not_significant	KIF3B	#N/A	0.431108		20.23	1.3614
Q3B7T1	EDRF1_HUMAN	EDRF1	0.898094	0.431014		Not_significant	EDRF1	#N/A	0.431014		20.22	1.36141
P49407	ARRB1_HUMAN	ARRB1	2.05462	0.430855		Not_significant	ARRB1	#N/A	0.430855		20.21	1.36143
Q92530	PSMF1_HUMAN	PSMF1	3.59598	0.430424		Not_significant	PSMF1	#N/A	0.430424		20.2	1.36145
Q9NUQ3	TXLNG_HUMAN	TXLNG	4.06714	0.430328		Not_significant	TXLNG	#N/A	0.430328		20.19	1.36146
P04080	CYTB_HUMAN	CSTB	3.15617	0.430294		Not_significant	CSTB	#N/A	0.430294		20.18	1.36148
P07900;Q58FG1	HS904_HUMAN;HS90A_HUMAN	HSP90AA1;HSP90AA4P	3.96184	0.430156		Not_significant	HSP90AA1;HSP90AA4P	#N/A	0.430156		20.17	1.3615
Q96C86	DCPS_HUMAN	DCPS	5.62094	0.430042		Not_significant	DCPS	#N/A	0.430042		20.16	1.36152
Q96BZ8	LENG1_HUMAN	LENG1	3.72142	0.429818		Not_significant	LENG1	#N/A	0.429818		20.15	1.36153
Q96A49	SYAP1_HUMAN	SYAP1	4.90503	0.429634		Not_significant	SYAP1	#N/A	0.429634		20.14	1.36155
P60174	TPIS_HUMAN	TPI1	4.6182	0.429564		Not_significant	TPI1	#N/A	0.429564		20.13	1.36157
P78318	IGBP1_HUMAN	IGBP1	6.00514	0.429438		Not_significant	IGBP1	#N/A	0.429438		20.12	1.36158
P17812	PYRG1_HUMAN	CTPS1	4.1513	0.429329		Not_significant	CTPS1	#N/A	0.429329		20.11	1.3616
Q96DX7	TRI44_HUMAN	TRIM44	1.49113	0.429142		Not_significant	TRIM44	#N/A	0.429142		20.1	1.36162
Q9Y4C1	KDM3A_HUMAN	KDM3A	2.84708	0.429079		Not_significant	KDM3A	#N/A	0.429079		20.09	1.36163
P51580	TPMT_HUMAN	TPMT	2.61421	0.428802		Not_significant	TPMT	#N/A	0.428802		20.08	1.36165
P00338	LDHA_HUMAN	LDHA	3.61812	0.428785		Not_significant	LDHA	#N/A	0.428785		20.07	1.36167
P04792	HSPB1_HUMAN	HSPB1	5.15626	0.428686		Not_significant	HSPB1	#N/A	0.428686		20.06	1.36168
Q76I76	SSH2_HUMAN	SSH2	1.10501	0.428632		Not_significant	SSH2	#N/A	0.428632		20.05	1.3617
P83881;Q969Q0	RL36A_HUMAN;RL36L_HUMAN	RPL36A;RPL36AL	5.35691	0.428576		Not_significant	RPL36A;RPL36AL	#N/A	0.428576		20.04	1.36172
Q8N1B4	VPS52_HUMAN	VPS52	2.34584	0.42856		Not_significant	VPS52	#N/A	0.42856		20.03	1.36174
P13797;Q14651	PLSI_HUMAN;PLST_HUMAN	PLS1;PLS3	2.88981	0.428326		Not_significant	PLS1;PLS3	#N/A	0.428326		20.02	1.36175
Q8IZP0;Q9NYB9	ABI1_HUMAN;ABI2_HUMAN	ABI1;ABI2	1.4731	0.428323		Not_significant	ABI1;ABI2	#N/A	0.428323		20.01	1.36177
Q8WZA9	IRGQ_HUMAN	IRGQ	3.64601	0.428277		Not_significant	IRGQ	#N/A	0.428277		20	1.36179
Q13867	BLMH_HUMAN	BLMH	2.72816	0.428276		Not_significant	BLMH	#N/A	0.428276		19.99	1.3618
O75688	PPM1B_HUMAN	PPM1B	4.17094	0.428239		Not_significant	PPM1B	#N/A	0.428239		19.98	1.36182
Q8IYD1	ERF3B_HUMAN	GSPT2	5.42321	0.427872		Not_significant	GSPT2	#N/A	0.427872		19.97	1.36184
P46821	MAP1B_HUMAN	MAP1B	5.88599	0.427849		Not_significant	MAP1B	#N/A	0.427849		19.96	1.36186
Q8NEC7	GSTCD_HUMAN	GSTCD	1.66098	0.427664		Not_significant	GSTCD	#N/A	0.427664		19.95	1.36187
Q9Y376	CAB39_HUMAN	CAB39	6.66344	0.427647		Not_significant	CAB39	#N/A	0.427647		19.94	1.36189
P68036	UB2L3_HUMAN	UBE2L3	4.31603	0.427617		Not_significant	UBE2L3	#N/A	0.427617		19.93	1.36191
O15355	PPM1G_HUMAN	PPM1G	5.43425	0.427577		Not_significant	PPM1G	#N/A	0.427577		19.92	1.36193
Q9Y5K6	CD2AP_HUMAN	CD2AP	3.53593	0.427462		Not_significant	CD2AP	#N/A	0.427462		19.91	1.36194
B1AK53	ESPN_HUMAN	ESPN	3.02473	0.427459		Not_significant	ESPN	#N/A	0.427459		19.9	1.36196
Q9BRZ2	TRI56_HUMAN	TRIM56	5.62765	0.427433		Not_significant	TRIM56	#N/A	0.427433		19.89	1.36198
Q9P2E5	CHPF2_HUMAN	CHPF2	0.550494	0.427068		Not_significant	CHPF2	#N/A	0.427068		19.88	1.36199
Q8TEA1	NSUN6_HUMAN	NSUN6	2.64447	0.426769		Not_significant	NSUN6	#N/A	0.426769		19.87	1.36201
Q9NVG8	TBC13_HUMAN	TBC1D13	3.07643	0.426663		Not_significant	TBC1D13	#N/A	0.426663		19.86	1.36203
Q06546	GABPA_HUMAN	GABPA	4.75315	0.426651		Not_significant	GABPA	#N/A	0.426651		19.85	1.36205
Q9NT62	ATG3_HUMAN	ATG3	4.48163	0.426213		Not_significant	ATG3	#N/A	0.426213		19.84	1.36206
Q9H7X7	IFT22_HUMAN	IFT22	3.90742	0.426204		Not_significant	IFT22	#N/A	0.426204		19.83	1.36208
P15170;Q8IYD1	ERF3A_HUMAN;ERF3B_HUMAN	GSPT1;GSPT2	5.58551	0.425787		Not_significant	GSPT1;GSPT2	#N/A	0.425787		19.82	1.3621
P06454	PTMA_HUMAN	PTMA	3.60286	0.425611		Not_significant	PTMA	#N/A	0.425611		19.81	1.36212
Q15185	TEBP_HUMAN	PTGES3	3.85799	0.425548		Not_significant	PTGES3	#N/A	0.425548		19.8	1.36213
P35580;Q13439	GOGA4_HUMAN;MYH10_HUMAN	GOLGA4;MYH10	1.63236	0.42545		Not_significant	GOLGA4;MYH10	#N/A	0.42545		19.79	1.36215
O75157;Q15714	T22D1_HUMAN;T22D2_HUMAN	TSC22D1;TSC22D2	0.650629	0.425169		Not_significant	TSC22D1;TSC22D2	#N/A	0.425169		19.78	1.36217
Q8TBC4	UBA3_HUMAN	UBA3	4.23784	0.424867		Not_significant	UBA3	#N/A	0.424867		19.77	1.36219
P04075;P09972	ALDOA_HUMAN;ALDOC_HUMAN	ALDOA;ALDOC	3.18174	0.424667		Not_significant	ALDOA;ALDOC	#N/A	0.424667		19.76	1.3622
Q13155	AIMP2_HUMAN	AIMP2	4.77614	0.424512		Not_significant	AIMP2	#N/A	0.424512		19.75	1.36222
Q9BVQ7	SPA5L_HUMAN	SPATA5L1	3.13799	0.42432		Not_significant	SPATA5L1	#N/A	0.42432		19.74	1.36224
Q9Y547	IFT25_HUMAN	HSPB11	2.48294	0.424311		Not_significant	HSPB11	#N/A	0.424311		19.73	1.36226
P30520	PURA2_HUMAN	ADSS2	3.54022	0.424279		Not_significant	ADSS2	#N/A	0.424279		19.72	1.36227
Q15785	TOM34_HUMAN	TOMM34	3.63745	0.423949		Not_significant	TOMM34	#N/A	0.423949		19.71	1.36229
P43034	LIS1_HUMAN	PAFAH1B1	4.99881	0.423913		Not_significant	PAFAH1B1	#N/A	0.423913		19.7	1.36231
P78344	IF4G2_HUMAN	EIF4G2	5.08485	0.423755		Not_significant	EIF4G2	#N/A	0.423755		19.69	1.36233
Q9NZZ3	CHMP5_HUMAN	CHMP5	3.01899	0.423326		Not_significant	CHMP5	#N/A	0.423326		19.68	1.36234
O75828;P16152	CBR1_HUMAN;CBR3_HUMAN	CBR1;CBR3	6.33274	0.422931		Not_significant	CBR1;CBR3	#N/A	0.422931		19.67	1.36236
P16949	STMN1_HUMAN	STMN1	3.84609	0.422868		Not_significant	STMN1	#N/A	0.422868		19.66	1.36238
Q58FG1	HS904_HUMAN	HSP90AA4P	3.67021	0.422699		Not_significant	HSP90AA4P	#N/A	0.422699		19.65	1.3624
P07900;P08238;Q58FF7	H90B3_HUMAN;HS90A_HUMAN;HS90B_HUMAN	HSP90AA1;HSP90AB1;HSP90AB3P	4.48657	0.422688		Not_significant	HSP90AA1;HSP90AB1;HSP90AB3P	#N/A	0.422688		19.64	1.36242
Q9NVQ4	FAIM1_HUMAN	FAIM	3.03498	0.422427		Not_significant	FAIM	#N/A	0.422427		19.63	1.36243
P27348;P31946;P31947;P61981;P62258;P63104;Q04917	1433B_HUMAN;1433E_HUMAN;1433F_HUMAN;1433G_HUMAN;1433S_HUMAN;1433T_HUMAN;1433Z_HUMAN	SFN;YWHAB;YWHAE;YWHAG;YWHAH;YWHAQ;YWHAZ	2.87111	0.422369		Not_significant	SFN;YWHAB;YWHAE;YWHAG;YWHAH;YWHAQ;YWHAZ	#N/A	0.422369		19.62	1.36245
P14649	MYL6B_HUMAN	MYL6B	2.38835	0.422309		Not_significant	MYL6B	#N/A	0.422309		19.61	1.36247
P05413	FABPH_HUMAN	FABP3	4.4762	0.4223		Not_significant	FABP3	#N/A	0.4223		19.6	1.36249
Q9NR19	ACSA_HUMAN	ACSS2	3.69071	0.422043		Not_significant	ACSS2	#N/A	0.422043		19.59	1.3625
Q9HCM1	RESF1_HUMAN	RESF1	2.55826	0.421988		Not_significant	RESF1	#N/A	0.421988		19.58	1.36252
Q9NWV4	CZIB_HUMAN	CZIB	6.19851	0.421909		Not_significant	CZIB	#N/A	0.421909		19.57	1.36254
P53367	ARFP1_HUMAN	ARFIP1	4.56956	0.421639		Not_significant	ARFIP1	#N/A	0.421639		19.56	1.36256
Q86UE8	TLK2_HUMAN	TLK2	2.55216	0.421203		Not_significant	TLK2	#N/A	0.421203		19.55	1.36258
Q9BQL6	FERM1_HUMAN	FERMT1	3.81311	0.421077		Not_significant	FERMT1	#N/A	0.421077		19.54	1.36259
P48444	COPD_HUMAN	ARCN1	6.96607	0.420922		Not_significant	ARCN1	#N/A	0.420922		19.53	1.36261
P15153;P63000	RAC1_HUMAN;RAC2_HUMAN	RAC1;RAC2	1.00806	0.42087		Not_significant	RAC1;RAC2	#N/A	0.42087		19.52	1.36263
Q96GX9	MTNB_HUMAN	APIP	5.53684	0.420669		Not_significant	APIP	#N/A	0.420669		19.51	1.36265
P29692	EF1D_HUMAN	EEF1D	5.13649	0.42064		Not_significant	EEF1D	#N/A	0.42064		19.5	1.36267
Q01201	RELB_HUMAN	RELB	1.73553	0.420562		Not_significant	RELB	#N/A	0.420562		19.49	1.36268
P15311;P26038;P35241	EZRI_HUMAN;MOES_HUMAN;RADI_HUMAN	EZR;MSN;RDX	4.74087	0.420084		Not_significant	EZR;MSN;RDX	#N/A	0.420084		19.48	1.3627
P31947	1433S_HUMAN	SFN	3.58462	0.420054		Not_significant	SFN	#N/A	0.420054		19.47	1.36272
Q5QJ74	TBCEL_HUMAN	TBCEL	1.81668	0.419856		Not_significant	TBCEL	#N/A	0.419856		19.46	1.36274
Q9NVM4	ANM7_HUMAN	PRMT7	1.75813	0.419773		Not_significant	PRMT7	#N/A	0.419773		19.45	1.36276
O43566	RGS14_HUMAN	RGS14	5.1313	0.419767		Not_significant	RGS14	#N/A	0.419767		19.44	1.36277
P55209	NP1L1_HUMAN	NAP1L1	4.16633	0.419732		Not_significant	NAP1L1	#N/A	0.419732		19.43	1.36279
O60271;Q9UPT6	JIP3_HUMAN;JIP4_HUMAN	MAPK8IP3;SPAG9	1.9128	0.419133		Not_significant	MAPK8IP3;SPAG9	#N/A	0.419133		19.42	1.36281
Q13310	PABP4_HUMAN	PABPC4	6.31143	0.418753		Not_significant	PABPC4	#N/A	0.418753		19.41	1.36283
Q8TBE9	NANP_HUMAN	NANP	1.52254	0.418331		Not_significant	NANP	#N/A	0.418331		19.4	1.36285
Q07866;Q9H0B6	KLC1_HUMAN;KLC2_HUMAN	KLC1;KLC2	2.49962	0.418244		Not_significant	KLC1;KLC2	#N/A	0.418244		19.39	1.36287
P15311	EZRI_HUMAN	EZR	5.62866	0.417957		Not_significant	EZR	#N/A	0.417957		19.38	1.36288
Q8IV50	LYSM2_HUMAN	LYSMD2	3.88288	0.417952		Not_significant	LYSMD2	#N/A	0.417952		19.37	1.3629
P30086	PEBP1_HUMAN	PEBP1	4.52073	0.41776		Not_significant	PEBP1	#N/A	0.41776		19.36	1.36292
L0R819	ASURF_HUMAN	ASDURF	1.89102	0.417754		Not_significant	ASDURF	#N/A	0.417754		19.35	1.36294
P07900;P08238;Q58FF7;Q58FG1	H90B3_HUMAN;HS904_HUMAN;HS90A_HUMAN;HS90B_HUMAN	HSP90AA1;HSP90AA4P;HSP90AB1;HSP90AB3P	1.99178	0.417582		Not_significant	HSP90AA1;HSP90AA4P;HSP90AB1;HSP90AB3P	#N/A	0.417582		19.34	1.36296
Q9Y4X5	ARI1_HUMAN	ARIH1	2.87515	0.417558		Not_significant	ARIH1	#N/A	0.417558		19.33	1.36298
P00492	HPRT_HUMAN	HPRT1	4.28398	0.417477		Not_significant	HPRT1	#N/A	0.417477		19.32	1.36299
Q9NQG5	RPR1B_HUMAN	RPRD1B	4.57682	0.417442		Not_significant	RPRD1B	#N/A	0.417442		19.31	1.36301
Q92876	KLK6_HUMAN	KLK6	3.30609	0.417232		Not_significant	KLK6	#N/A	0.417232		19.3	1.36303
Q92882	OSTF1_HUMAN	OSTF1	1.77214	0.417171		Not_significant	OSTF1	#N/A	0.417171		19.29	1.36305
P41236	IPP2_HUMAN	PPP1R2	4.48658	0.41715		Not_significant	PPP1R2	#N/A	0.41715		19.28	1.36307
Q86VP6	CAND1_HUMAN	CAND1	5.35846	0.417024		Not_significant	CAND1	#N/A	0.417024		19.27	1.36309
O14782;O15066;Q9BVG8	KIF3B_HUMAN;KIF3C_HUMAN;KIFC3_HUMAN	KIF3B;KIF3C;KIFC3	1.75592	0.416897		Not_significant	KIF3B;KIF3C;KIFC3	#N/A	0.416897		19.26	1.3631
O15305;Q92871	PMM1_HUMAN;PMM2_HUMAN	PMM1;PMM2	2.92687	0.416843		Not_significant	PMM1;PMM2	#N/A	0.416843		19.25	1.36312
Q8N4X5	AF1L2_HUMAN	AFAP1L2	4.84744	0.416445		Not_significant	AFAP1L2	#N/A	0.416445		19.24	1.36314
P13639	EF2_HUMAN	EEF2	5.2979	0.416435		Not_significant	EEF2	#N/A	0.416435		19.23	1.36316
Q969H0	FBXW7_HUMAN	FBXW7	0.639918	0.416363		Not_significant	FBXW7	#N/A	0.416363		19.22	1.36318
Q14469	HES1_HUMAN	HES1	0.204467	0.4163		Not_significant	HES1	#N/A	0.4163		19.21	1.3632
P49023	PAXI_HUMAN	PXN	4.97133	0.416289		Not_significant	PXN	#N/A	0.416289		19.2	1.36322
Q96PZ0	PUS7_HUMAN	PUS7	5.82032	0.416211		Not_significant	PUS7	#N/A	0.416211		19.19	1.36323
O95865	DDAH2_HUMAN	DDAH2	5.94841	0.416118		Not_significant	DDAH2	#N/A	0.416118		19.18	1.36325
Q9HBU6	EKI1_HUMAN	ETNK1	1.37567	0.415803		Not_significant	ETNK1	#N/A	0.415803		19.17	1.36327
Q86TP1	PRUN1_HUMAN	PRUNE1	1.01669	0.415721		Not_significant	PRUNE1	#N/A	0.415721		19.16	1.36329
O75369;P21333;Q14315	FLNA_HUMAN;FLNB_HUMAN;FLNC_HUMAN	FLNA;FLNB;FLNC	2.97648	0.415652		Not_significant	FLNA;FLNB;FLNC	#N/A	0.415652		19.15	1.36331
P11274;Q12979	ABR_HUMAN;BCR_HUMAN	ABR;BCR	3.13914	0.415472		Not_significant	ABR;BCR	#N/A	0.415472		19.14	1.36333
O75340	PDCD6_HUMAN	PDCD6	4.44723	0.415392		Not_significant	PDCD6	#N/A	0.415392		19.13	1.36335
Q8NEZ2	VP37A_HUMAN	VPS37A	6.17219	0.414657		Not_significant	VPS37A	#N/A	0.414657		19.12	1.36337
P48637	GSHB_HUMAN	GSS	5.28067	0.414652		Not_significant	GSS	#N/A	0.414652		19.11	1.36338
Q9UEE9	CFDP1_HUMAN	CFDP1	4.16966	0.414534		Not_significant	CFDP1	#N/A	0.414534		19.1	1.3634
O00429	DNM1L_HUMAN	DNM1L	5.39714	0.41444		Not_significant	DNM1L	#N/A	0.41444		19.09	1.36342
Q96IU4	ABHEB_HUMAN	ABHD14B	3.47293	0.4144		Not_significant	ABHD14B	#N/A	0.4144		19.08	1.36344
P09104	ENOG_HUMAN	ENO2	4.91962	0.414246		Not_significant	ENO2	#N/A	0.414246		19.07	1.36346
Q9H9S4;Q9Y376	CAB39_HUMAN;CB39L_HUMAN	CAB39;CAB39L	3.00957	0.414111		Not_significant	CAB39;CAB39L	#N/A	0.414111		19.06	1.36348
O75347	TBCA_HUMAN	TBCA	5.19098	0.413918		Not_significant	TBCA	#N/A	0.413918		19.05	1.3635
P34949	MPI_HUMAN	MPI	3.86714	0.413775		Not_significant	MPI	#N/A	0.413775		19.04	1.36352
O00299	CLIC1_HUMAN	CLIC1	3.28847	0.413551		Not_significant	CLIC1	#N/A	0.413551		19.03	1.36354
Q86X53	ERIC1_HUMAN	ERICH1	1.27739	0.413308		Not_significant	ERICH1	#N/A	0.413308		19.02	1.36355
Q96RS6	NUDC1_HUMAN	NUDCD1	3.08586	0.41328		Not_significant	NUDCD1	#N/A	0.41328		19.01	1.36357
O15037	KHNYN_HUMAN	KHNYN	4.07329	0.412946		Not_significant	KHNYN	#N/A	0.412946		19	1.36359
Q8N4S0	CCD82_HUMAN	CCDC82	2.13523	0.412939		Not_significant	CCDC82	#N/A	0.412939		18.99	1.36361
P34931;P54652	HS71L_HUMAN;HSP72_HUMAN	HSPA1L;HSPA2	1.6114	0.41279		Not_significant	HSPA1L;HSPA2	#N/A	0.41279		18.98	1.36363
Q9BU89	DOHH_HUMAN	DOHH	4.11945	0.412556		Not_significant	DOHH	#N/A	0.412556		18.97	1.36365
P09496	CLCA_HUMAN	CLTA	4.04073	0.412517		Not_significant	CLTA	#N/A	0.412517		18.96	1.36367
P26038	MOES_HUMAN	MSN	4.62164	0.412494		Not_significant	MSN	#N/A	0.412494		18.95	1.36369
Q14232	EI2BA_HUMAN	EIF2B1	3.96842	0.412383		Not_significant	EIF2B1	#N/A	0.412383		18.94	1.36371
Q9NRN9	METL5_HUMAN	METTL5	2.31725	0.412236		Not_significant	METTL5	#N/A	0.412236		18.93	1.36373
Q9UJW0	DCTN4_HUMAN	DCTN4	2.88199	0.412191		Not_significant	DCTN4	#N/A	0.412191		18.92	1.36375
Q9HCG7	GBA2_HUMAN	GBA2	0.868531	0.41218		Not_significant	GBA2	#N/A	0.41218		18.91	1.36376
P45974	UBP5_HUMAN	USP5	5.13677	0.412162		Not_significant	USP5	#N/A	0.412162		18.9	1.36378
Q96AE4;Q96I24	FUBP1_HUMAN;FUBP3_HUMAN	FUBP1;FUBP3	0.756907	0.411839		Not_significant	FUBP1;FUBP3	#N/A	0.411839		18.89	1.3638
P19532	TFE3_HUMAN	TFE3	2.92466	0.411753		Not_significant	TFE3	#N/A	0.411753		18.88	1.36382
P26641	EF1G_HUMAN	EEF1G	5.39537	0.411347		Not_significant	EEF1G	#N/A	0.411347		18.87	1.36384
Q8WUA7	TB22A_HUMAN	TBC1D22A	2.41727	0.411083		Not_significant	TBC1D22A	#N/A	0.411083		18.86	1.36386
Q15819	UB2V2_HUMAN	UBE2V2	3.86292	0.410978		Not_significant	UBE2V2	#N/A	0.410978		18.85	1.36388
O75223	GGCT_HUMAN	GGCT	4.02708	0.410707		Not_significant	GGCT	#N/A	0.410707		18.84	1.3639
O60749;Q13596	SNX1_HUMAN;SNX2_HUMAN	SNX1;SNX2	2.71003	0.410623		Not_significant	SNX1;SNX2	#N/A	0.410623		18.83	1.36392
Q7Z422	SZRD1_HUMAN	SZRD1	2.33538	0.410621		Not_significant	SZRD1	#N/A	0.410621		18.82	1.36394
Q5JSH3	WDR44_HUMAN	WDR44	3.52674	0.410444		Not_significant	WDR44	#N/A	0.410444		18.81	1.36396
P31146	COR1A_HUMAN	CORO1A	6.44609	0.410439		Not_significant	CORO1A	#N/A	0.410439		18.8	1.36398
P48059	LIMS1_HUMAN	LIMS1	3.98333	0.410259		Not_significant	LIMS1	#N/A	0.410259		18.79	1.364
P24534;P29692	EF1B_HUMAN;EF1D_HUMAN	EEF1B2;EEF1D	4.22181	0.410156		Not_significant	EEF1B2;EEF1D	#N/A	0.410156		18.78	1.36402
Q9Y3E7	CHMP3_HUMAN	CHMP3	4.54218	0.410099		Not_significant	CHMP3	#N/A	0.410099		18.77	1.36404
Q12840	KIF5A_HUMAN	KIF5A	1.05622	0.409941		Not_significant	KIF5A	#N/A	0.409941		18.76	1.36405
P30153	2AAA_HUMAN	PPP2R1A	5.5451	0.409936		Not_significant	PPP2R1A	#N/A	0.409936		18.75	1.36407
P61086	UBE2K_HUMAN	UBE2K	3.5619	0.409867		Not_significant	UBE2K	#N/A	0.409867		18.74	1.36409
Q99426	TBCB_HUMAN	TBCB	3.771	0.409651		Not_significant	TBCB	#N/A	0.409651		18.73	1.36411
Q13442	HAP28_HUMAN	PDAP1	3.41162	0.409575		Not_significant	PDAP1	#N/A	0.409575		18.72	1.36413
P16949;Q93045	STMN1_HUMAN;STMN2_HUMAN	STMN1;STMN2	5.70129	0.40942		Not_significant	STMN1;STMN2	#N/A	0.40942		18.71	1.36415
Q9NXR1	NDE1_HUMAN	NDE1	2.11148	0.409387		Not_significant	NDE1	#N/A	0.409387		18.7	1.36417
Q9Y2S2	CRYL1_HUMAN	CRYL1	2.43425	0.40913		Not_significant	CRYL1	#N/A	0.40913		18.69	1.36419
Q9HB71	CYBP_HUMAN	CACYBP	4.95925	0.408995		Not_significant	CACYBP	#N/A	0.408995		18.68	1.36421
Q9Y4L5	RN115_HUMAN	RNF115	1.55615	0.408895		Not_significant	RNF115	#N/A	0.408895		18.67	1.36423
Q8TDB6	DTX3L_HUMAN	DTX3L	1.19486	0.408617		Not_significant	DTX3L	#N/A	0.408617		18.66	1.36425
Q05084	ICA69_HUMAN	ICA1	0.567416	0.408606		Not_significant	ICA1	#N/A	0.408606		18.65	1.36427
O95989	NUDT3_HUMAN	NUDT3	1.54374	0.408385		Not_significant	NUDT3	#N/A	0.408385		18.64	1.36429
Q14C86	GAPD1_HUMAN	GAPVD1	6.14611	0.408226		Not_significant	GAPVD1	#N/A	0.408226		18.63	1.36431
P63173	RL38_HUMAN	RPL38	4.24882	0.408142		Not_significant	RPL38	#N/A	0.408142		18.62	1.36433
P40227;Q92526	TCPW_HUMAN;TCPZ_HUMAN	CCT6A;CCT6B	4.09711	0.407872		Not_significant	CCT6A;CCT6B	#N/A	0.407872		18.61	1.36435
Q00403	TF2B_HUMAN	GTF2B	4.57985	0.407864		Not_significant	GTF2B	#N/A	0.407864		18.6	1.36437
P17931	LEG3_HUMAN	LGALS3	3.17186	0.407692		Not_significant	LGALS3	#N/A	0.407692		18.59	1.36439
P39748	FEN1_HUMAN	FEN1	5.0315	0.407617		Not_significant	FEN1	#N/A	0.407617		18.58	1.36441
Q01804	OTUD4_HUMAN	OTUD4	3.30232	0.407231		Not_significant	OTUD4	#N/A	0.407231		18.57	1.36443
O43592	XPOT_HUMAN	XPOT	4.31023	0.407229		Not_significant	XPOT	#N/A	0.407229		18.56	1.36445
Q8NB90	AFG2H_HUMAN	SPATA5	2.77584	0.407008		Not_significant	SPATA5	#N/A	0.407008		18.55	1.36447
P06744	G6PI_HUMAN	GPI	5.00534	0.406686		Not_significant	GPI	#N/A	0.406686		18.54	1.36449
O75832	PSD10_HUMAN	PSMD10	5.26113	0.406244		Not_significant	PSMD10	#N/A	0.406244		18.53	1.36451
P14324	FPPS_HUMAN	FDPS	4.15653	0.406177		Not_significant	FDPS	#N/A	0.406177		18.52	1.36453
Q9NUP7	TRM13_HUMAN	TRMT13	0.939412	0.406116		Not_significant	TRMT13	#N/A	0.406116		18.51	1.36455
P07311	ACYP1_HUMAN	ACYP1	2.05637	0.406107		Not_significant	ACYP1	#N/A	0.406107		18.5	1.36457
P61960	UFM1_HUMAN	UFM1	2.61793	0.405698		Not_significant	UFM1	#N/A	0.405698		18.49	1.36459
P09493	TPM1_HUMAN	TPM1	3.2341	0.405691		Not_significant	TPM1	#N/A	0.405691		18.48	1.36461
Q9H2C0	GAN_HUMAN	GAN	2.33467	0.405629		Not_significant	GAN	#N/A	0.405629		18.47	1.36463
Q96S44	PRPK_HUMAN	TP53RK	4.42906	0.405468		Not_significant	TP53RK	#N/A	0.405468		18.46	1.36465
Q13283;Q9UN86	G3BP1_HUMAN;G3BP2_HUMAN	G3BP1;G3BP2	2.11843	0.405041		Not_significant	G3BP1;G3BP2	#N/A	0.405041		18.45	1.36467
P27348;P31946;P63104	1433B_HUMAN;1433T_HUMAN;1433Z_HUMAN	YWHAB;YWHAQ;YWHAZ	3.39944	0.405006		Not_significant	YWHAB;YWHAQ;YWHAZ	#N/A	0.405006		18.44	1.36469
O60502	OGA_HUMAN	OGA	3.9581	0.404971		Not_significant	OGA	#N/A	0.404971		18.43	1.36471
Q9NQW7	XPP1_HUMAN	XPNPEP1	3.01247	0.404871		Not_significant	XPNPEP1	#N/A	0.404871		18.42	1.36473
O76080	ZFAN5_HUMAN	ZFAND5	1.35088	0.404693		Not_significant	ZFAND5	#N/A	0.404693		18.41	1.36475
Q13564	ULA1_HUMAN	NAE1	4.12601	0.404539		Not_significant	NAE1	#N/A	0.404539		18.4	1.36477
P50395	GDIB_HUMAN	GDI2	4.78209	0.404488		Not_significant	GDI2	#N/A	0.404488		18.39	1.36479
Q9Y592	CEP83_HUMAN	CEP83	0.354475	0.404428		Not_significant	CEP83	#N/A	0.404428		18.38	1.36481
P05787;P08670	K2C8_HUMAN;VIME_HUMAN	KRT8;VIM	2.41237	0.404333		Not_significant	KRT8;VIM	#N/A	0.404333		18.37	1.36483
Q9BV29	CCD32_HUMAN	CCDC32	0.593287	0.403966		Not_significant	CCDC32	#N/A	0.403966		18.36	1.36485
P52888	THOP1_HUMAN	THOP1	5.23258	0.403877		Not_significant	THOP1	#N/A	0.403877		18.35	1.36487
P12277	KCRB_HUMAN	CKB	5.94429	0.403827		Not_significant	CKB	#N/A	0.403827		18.34	1.36489
P14618	KPYM_HUMAN	PKM	3.43335	0.403713		Not_significant	PKM	#N/A	0.403713		18.33	1.36491
P00441	SODC_HUMAN	SOD1	3.48841	0.403567		Not_significant	SOD1	#N/A	0.403567		18.32	1.36493
Q9UBV8	PEF1_HUMAN	PEF1	4.67502	0.403512		Not_significant	PEF1	#N/A	0.403512		18.31	1.36496
P51808	DYLT3_HUMAN	DYNLT3	3.49725	0.403201		Not_significant	DYNLT3	#N/A	0.403201		18.3	1.36498
P0CW19;P0CW20	LIMS3_HUMAN;LIMS4_HUMAN	LIMS3;LIMS4	3.59586	0.403185		Not_significant	LIMS3;LIMS4	#N/A	0.403185		18.29	1.365
P15531	NDKA_HUMAN	NME1	4.28803	0.403155		Not_significant	NME1	#N/A	0.403155		18.28	1.36502
Q8WUM4	PDC6I_HUMAN	PDCD6IP	6.17502	0.403134		Not_significant	PDCD6IP	#N/A	0.403134		18.27	1.36504
P07900	HS90A_HUMAN	HSP90AA1	5.31057	0.40311		Not_significant	HSP90AA1	#N/A	0.40311		18.26	1.36506
P42224	STAT1_HUMAN	STAT1	5.5989	0.402973		Not_significant	STAT1	#N/A	0.402973		18.25	1.36508
Q96QG7	MTMR9_HUMAN	MTMR9	0.312215	0.402865		Not_significant	MTMR9	#N/A	0.402865		18.24	1.3651
Q9UHQ1	NARF_HUMAN	NARF	1.99738	0.402839		Not_significant	NARF	#N/A	0.402839		18.23	1.36512
O43633	CHM2A_HUMAN	CHMP2A	5.88438	0.402764		Not_significant	CHMP2A	#N/A	0.402764		18.22	1.36514
P60709;P63261;Q562R1	ACTBL_HUMAN;ACTB_HUMAN;ACTG_HUMAN	ACTB;ACTBL2;ACTG1	1.38263	0.402637		Not_significant	ACTB;ACTBL2;ACTG1	#N/A	0.402637		18.21	1.36516
O75874;P48735	IDHC_HUMAN;IDHP_HUMAN	IDH1;IDH2	2.45385	0.402357		Not_significant	IDH1;IDH2	#N/A	0.402357		18.2	1.36518
P10768	ESTD_HUMAN	ESD	4.89651	0.402349		Not_significant	ESD	#N/A	0.402349		18.19	1.3652
P29558;Q15434	RBMS1_HUMAN;RBMS2_HUMAN	RBMS1;RBMS2	2.4675	0.402324		Not_significant	RBMS1;RBMS2	#N/A	0.402324		18.18	1.36522
P52788	SPSY_HUMAN	SMS	4.20688	0.402033		Not_significant	SMS	#N/A	0.402033		18.17	1.36524
P40818	UBP8_HUMAN	USP8	3.86978	0.401993		Not_significant	USP8	#N/A	0.401993		18.16	1.36527
Q14738	2A5D_HUMAN	PPP2R5D	2.14297	0.401929		Not_significant	PPP2R5D	#N/A	0.401929		18.15	1.36529
P62249	RS16_HUMAN	RPS16	6.17241	0.40153		Not_significant	RPS16	#N/A	0.40153		18.14	1.36531
Q15286;Q15771	RAB30_HUMAN;RAB35_HUMAN	RAB30;RAB35	1.40859	0.401494		Not_significant	RAB30;RAB35	#N/A	0.401494		18.13	1.36533
Q92734	TFG_HUMAN	TFG	3.7412	0.401175		Not_significant	TFG	#N/A	0.401175		18.12	1.36535
Q96N21	AP4AT_HUMAN	TEPSIN	4.11544	0.401138		Not_significant	TEPSIN	#N/A	0.401138		18.11	1.36537
Q08752	PPID_HUMAN	PPID	5.37509	0.401064		Not_significant	PPID	#N/A	0.401064		18.1	1.36539
O14562	UBFD1_HUMAN	UBFD1	3.53324	0.401031		Not_significant	UBFD1	#N/A	0.401031		18.09	1.36541
Q15056	IF4H_HUMAN	EIF4H	5.4279	0.40084		Not_significant	EIF4H	#N/A	0.40084		18.08	1.36543
Q5BJD5	TM41B_HUMAN	TMEM41B	2.3874	0.400694		Not_significant	TMEM41B	#N/A	0.400694		18.07	1.36545
Q6NYC1	JMJD6_HUMAN	JMJD6	4.2323	0.400535		Not_significant	JMJD6	#N/A	0.400535		18.06	1.36548
Q9GZT4	SRR_HUMAN	SRR	2.98927	0.400495		Not_significant	SRR	#N/A	0.400495		18.05	1.3655
O95352	ATG7_HUMAN	ATG7	1.97971	0.400475		Not_significant	ATG7	#N/A	0.400475		18.04	1.36552
P62701	RS4X_HUMAN	RPS4X	5.88364	0.400355		Not_significant	RPS4X	#N/A	0.400355		18.03	1.36554
O15212	PFD6_HUMAN	PFDN6	7.798	0.400346		Not_significant	PFDN6	#N/A	0.400346		18.02	1.36556
Q9H6E5	STPAP_HUMAN	TUT1	3.70934	0.400207		Not_significant	TUT1	#N/A	0.400207		18.01	1.36558
O15305	PMM2_HUMAN	PMM2	3.49166	0.399882		Not_significant	PMM2	#N/A	0.399882		18	1.3656
Q13470	TNK1_HUMAN	TNK1	4.01785	0.399882		Not_significant	TNK1	#N/A	0.399882		17.99	1.36562
Q14194;Q14195;Q16555	DPYL1_HUMAN;DPYL2_HUMAN;DPYL3_HUMAN	CRMP1;DPYSL2;DPYSL3	2.09358	0.399764		Not_significant	CRMP1;DPYSL2;DPYSL3	#N/A	0.399764		17.98	1.36565
Q9UHX3	AGRE2_HUMAN	ADGRE2	0.297605	0.399701		Not_significant	ADGRE2	#N/A	0.399701		17.97	1.36567
P07195	LDHB_HUMAN	LDHB	4.86211	0.399627		Not_significant	LDHB	#N/A	0.399627		17.96	1.36569
Q9NXW9	ALKB4_HUMAN	ALKBH4	1.76677	0.399627		Not_significant	ALKBH4	#N/A	0.399627		17.95	1.36571
Q53GG5	PDLI3_HUMAN	PDLIM3	2.60221	0.399568		Not_significant	PDLIM3	#N/A	0.399568		17.94	1.36573
Q7Z4H3	HDDC2_HUMAN	HDDC2	1.66245	0.399402		Not_significant	HDDC2	#N/A	0.399402		17.93	1.36575
Q14244	MAP7_HUMAN	MAP7	2.99805	0.39929		Not_significant	MAP7	#N/A	0.39929		17.92	1.36577
Q96BN8	OTUL_HUMAN	OTULIN	4.38017	0.39911		Not_significant	OTULIN	#N/A	0.39911		17.91	1.36579
Q9P2J5	SYLC_HUMAN	LARS1	5.36657	0.398987		Not_significant	LARS1	#N/A	0.398987		17.9	1.36582
Q9NQA3	WASH6_HUMAN	WASH6P	2.81051	0.398931		Not_significant	WASH6P	#N/A	0.398931		17.89	1.36584
P35579;P35580;Q7Z406	MYH10_HUMAN;MYH14_HUMAN;MYH9_HUMAN	MYH10;MYH14;MYH9	5.35134	0.398759		Not_significant	MYH10;MYH14;MYH9	#N/A	0.398759		17.88	1.36586
Q13506;Q15742	NAB1_HUMAN;NAB2_HUMAN	NAB1;NAB2	5.62676	0.398587		Not_significant	NAB1;NAB2	#N/A	0.398587		17.87	1.36588
O00273	DFFA_HUMAN	DFFA	3.53914	0.398554		Not_significant	DFFA	#N/A	0.398554		17.86	1.3659
Q8NCJ5	SPRY3_HUMAN	SPRYD3	1.0581	0.398261		Not_significant	SPRYD3	#N/A	0.398261		17.85	1.36592
Q12979	ABR_HUMAN	ABR	3.71825	0.39819		Not_significant	ABR	#N/A	0.39819		17.84	1.36595
Q9BRA2	TXD17_HUMAN	TXNDC17	4.08417	0.397976		Not_significant	TXNDC17	#N/A	0.397976		17.83	1.36597
O95685	PPR3D_HUMAN	PPP1R3D	1.64773	0.397694		Not_significant	PPP1R3D	#N/A	0.397694		17.82	1.36599
Q2TAL8	QRIC1_HUMAN	QRICH1	4.94583	0.397645		Not_significant	QRICH1	#N/A	0.397645		17.81	1.36601
Q93008	USP9X_HUMAN	USP9X	5.62849	0.397416		Not_significant	USP9X	#N/A	0.397416		17.8	1.36603
Q16527	CSRP2_HUMAN	CSRP2	4.10625	0.397266		Not_significant	CSRP2	#N/A	0.397266		17.79	1.36605
O15067	PUR4_HUMAN	PFAS	4.02452	0.397223		Not_significant	PFAS	#N/A	0.397223		17.78	1.36608
O00506;Q9P289	STK25_HUMAN;STK26_HUMAN	STK25;STK26	3.54389	0.397215		Not_significant	STK25;STK26	#N/A	0.397215		17.77	1.3661
Q86YR5	GPSM1_HUMAN	GPSM1	4.47194	0.397131		Not_significant	GPSM1	#N/A	0.397131		17.76	1.36612
O94817	ATG12_HUMAN	ATG12	0.578057	0.39678		Not_significant	ATG12	#N/A	0.39678		17.75	1.36614
Q9ULM6	CNOT6_HUMAN	CNOT6	1.47412	0.396643		Not_significant	CNOT6	#N/A	0.396643		17.74	1.36616
Q06323	PSME1_HUMAN	PSME1	5.05521	0.396626		Not_significant	PSME1	#N/A	0.396626		17.73	1.36619
P46779	RL28_HUMAN	RPL28	3.516	0.396335		Not_significant	RPL28	#N/A	0.396335		17.72	1.36621
A5YM69;Q12774	ARG35_HUMAN;ARHG5_HUMAN	ARHGEF35;ARHGEF5	4.14479	0.396307		Not_significant	ARHGEF35;ARHGEF5	#N/A	0.396307		17.71	1.36623
Q9HCE5	MET14_HUMAN	METTL14	2.01014	0.395993		Not_significant	METTL14	#N/A	0.395993		17.7	1.36625
P12081;P49590	HARS1_HUMAN;SYHM_HUMAN	HARS1;HARS2	6.23345	0.395918		Not_significant	HARS1;HARS2	#N/A	0.395918		17.69	1.36627
P63241	IF5A1_HUMAN	EIF5A	3.4746	0.395619		Not_significant	EIF5A	#N/A	0.395619		17.68	1.3663
Q8ND30	LIPB2_HUMAN	PPFIBP2	0.785831	0.395563		Not_significant	PPFIBP2	#N/A	0.395563		17.67	1.36632
P20073	ANXA7_HUMAN	ANXA7	4.64293	0.395493		Not_significant	ANXA7	#N/A	0.395493		17.66	1.36634
Q9UNH7	SNX6_HUMAN	SNX6	4.30534	0.395436		Not_significant	SNX6	#N/A	0.395436		17.65	1.36636
Q8TC07	TBC15_HUMAN	TBC1D15	5.26638	0.395403		Not_significant	TBC1D15	#N/A	0.395403		17.64	1.36638
Q9Y244	POMP_HUMAN	POMP	4.98856	0.3953		Not_significant	POMP	#N/A	0.3953		17.63	1.36641
Q12792	TWF1_HUMAN	TWF1	4.63399	0.395219		Not_significant	TWF1	#N/A	0.395219		17.62	1.36643
O60942	MCE1_HUMAN	RNGTT	4.00942	0.394632		Not_significant	RNGTT	#N/A	0.394632		17.61	1.36645
P15374	UCHL3_HUMAN	UCHL3	3.54205	0.394392		Not_significant	UCHL3	#N/A	0.394392		17.6	1.36647
Q8TBB5	KLDC4_HUMAN	KLHDC4	3.52733	0.394362		Not_significant	KLHDC4	#N/A	0.394362		17.59	1.36649
P43403;P43405	KSYK_HUMAN;ZAP70_HUMAN	SYK;ZAP70	3.75143	0.394063		Not_significant	SYK;ZAP70	#N/A	0.394063		17.58	1.36652
Q15642	CIP4_HUMAN	TRIP10	4.26884	0.394026		Not_significant	TRIP10	#N/A	0.394026		17.57	1.36654
Q9Y530	OARD1_HUMAN	OARD1	2.47995	0.394012		Not_significant	OARD1	#N/A	0.394012		17.56	1.36656
Q9UL54	TAOK2_HUMAN	TAOK2	0.728958	0.393995		Not_significant	TAOK2	#N/A	0.393995		17.55	1.36658
Q5TFE4	NT5D1_HUMAN	NT5DC1	4.5046	0.393992		Not_significant	NT5DC1	#N/A	0.393992		17.54	1.36661
O00408;P21399	ACOC_HUMAN;PDE2A_HUMAN	ACO1;PDE2A	0.541104	0.393981		Not_significant	ACO1;PDE2A	#N/A	0.393981		17.53	1.36663
Q9Y2Z0	SGT1_HUMAN	SUGT1	6.64539	0.393955		Not_significant	SUGT1	#N/A	0.393955		17.52	1.36665
Q15813	TBCE_HUMAN	TBCE	2.16704	0.393929		Not_significant	TBCE	#N/A	0.393929		17.51	1.36667
Q4V328	GRAP1_HUMAN	GRIPAP1	5.47345	0.393875		Not_significant	GRIPAP1	#N/A	0.393875		17.5	1.3667
Q9H6T3	RPAP3_HUMAN	RPAP3	5.50292	0.393708		Not_significant	RPAP3	#N/A	0.393708		17.49	1.36672
Q5R372	RBG1L_HUMAN	RABGAP1L	1.73575	0.393674		Not_significant	RABGAP1L	#N/A	0.393674		17.48	1.36674
P50502	F10A1_HUMAN	ST13	4.4143	0.393446		Not_significant	ST13	#N/A	0.393446		17.47	1.36676
Q13907	IDI1_HUMAN	IDI1	1.6938	0.393247		Not_significant	IDI1	#N/A	0.393247		17.46	1.36679
Q14353	GAMT_HUMAN	GAMT	0.613761	0.39303		Not_significant	GAMT	#N/A	0.39303		17.45	1.36681
Q96ME1	FXL18_HUMAN	FBXL18	2.11964	0.392815		Not_significant	FBXL18	#N/A	0.392815		17.44	1.36683
Q92598	HS105_HUMAN	HSPH1	6.18276	0.392471		Not_significant	HSPH1	#N/A	0.392471		17.43	1.36685
Q96HC4	PDLI5_HUMAN	PDLIM5	5.02285	0.39236		Not_significant	PDLIM5	#N/A	0.39236		17.42	1.36688
Q07866	KLC1_HUMAN	KLC1	4.71169	0.392234		Not_significant	KLC1	#N/A	0.392234		17.41	1.3669
Q9BRS2	RIOK1_HUMAN	RIOK1	3.95729	0.392149		Not_significant	RIOK1	#N/A	0.392149		17.4	1.36692
Q99816	TS101_HUMAN	TSG101	3.7107	0.392117		Not_significant	TSG101	#N/A	0.392117		17.39	1.36695
Q99439	CNN2_HUMAN	CNN2	4.2	0.392045		Not_significant	CNN2	#N/A	0.392045		17.38	1.36697
Q9Y5Y2	NUBP2_HUMAN	NUBP2	2.31021	0.391779		Not_significant	NUBP2	#N/A	0.391779		17.37	1.36699
Q6PCD5	RFWD3_HUMAN	RFWD3	0.849278	0.391534		Not_significant	RFWD3	#N/A	0.391534		17.36	1.36701
Q9UQ80	PA2G4_HUMAN	PA2G4	5.19642	0.391336		Not_significant	PA2G4	#N/A	0.391336		17.35	1.36704
O60361;P22392	NDK8_HUMAN;NDKB_HUMAN	NME2;NME2P1	4.46403	0.391335		Not_significant	NME2;NME2P1	#N/A	0.391335		17.34	1.36706
O94967	WDR47_HUMAN	WDR47	0.915244	0.391234		Not_significant	WDR47	#N/A	0.391234		17.33	1.36708
O14640;O14641	DVL1_HUMAN;DVL2_HUMAN	DVL1;DVL2	0.0964895	0.391141		Not_significant	DVL1;DVL2	#N/A	0.391141		17.32	1.36711
P05387	RLA2_HUMAN	RPLP2	5.43557	0.391129		Not_significant	RPLP2	#N/A	0.391129		17.31	1.36713
O95359	TACC2_HUMAN	TACC2	2.51481	0.391008		Not_significant	TACC2	#N/A	0.391008		17.3	1.36715
Q9UL15	BAG5_HUMAN	BAG5	4.36465	0.390971		Not_significant	BAG5	#N/A	0.390971		17.29	1.36717
Q9NP73	ALG13_HUMAN	ALG13	1.7873	0.390913		Not_significant	ALG13	#N/A	0.390913		17.28	1.3672
P11172	UMPS_HUMAN	UMPS	3.81166	0.3909		Not_significant	UMPS	#N/A	0.3909		17.27	1.36722
Q9HC38	GLOD4_HUMAN	GLOD4	4.1331	0.390836		Not_significant	GLOD4	#N/A	0.390836		17.26	1.36724
Q99471	PFD5_HUMAN	PFDN5	4.78261	0.39081		Not_significant	PFDN5	#N/A	0.39081		17.25	1.36727
Q9BSJ6	PIMRE_HUMAN	PIMREG	3.65388	0.390482		Not_significant	PIMREG	#N/A	0.390482		17.24	1.36729
Q9H3Q1	BORG4_HUMAN	CDC42EP4	1.67539	0.390429		Not_significant	CDC42EP4	#N/A	0.390429		17.23	1.36731
P41091;Q2VIR3	IF2GL_HUMAN;IF2G_HUMAN	EIF2S3;EIF2S3B	4.69621	0.39038		Not_significant	EIF2S3;EIF2S3B	#N/A	0.39038		17.22	1.36734
O14733	MP2K7_HUMAN	MAP2K7	1.23654	0.390144		Not_significant	MAP2K7	#N/A	0.390144		17.21	1.36736
Q9UBS8	RNF14_HUMAN	RNF14	2.11082	0.390011		Not_significant	RNF14	#N/A	0.390011		17.2	1.36738
P07355	ANXA2_HUMAN	ANXA2	5.14166	0.389973		Not_significant	ANXA2	#N/A	0.389973		17.19	1.36741
Q5VZK9	CARL1_HUMAN	CARMIL1	1.02261	0.38996		Not_significant	CARMIL1	#N/A	0.38996		17.18	1.36743
P63098	CANB1_HUMAN	PPP3R1	2.15724	0.389918		Not_significant	PPP3R1	#N/A	0.389918		17.17	1.36745
Q13885	TBB2A_HUMAN	TUBB2A	1.11017	0.389855		Not_significant	TUBB2A	#N/A	0.389855		17.16	1.36748
P31939	PUR9_HUMAN	ATIC	3.98034	0.389836		Not_significant	ATIC	#N/A	0.389836		17.15	1.3675
P62258	1433E_HUMAN	YWHAE	6.20238	0.389752		Not_significant	YWHAE	#N/A	0.389752		17.14	1.36752
P54252	ATX3_HUMAN	ATXN3	2.66126	0.3897		Not_significant	ATXN3	#N/A	0.3897		17.13	1.36755
P40227	TCPZ_HUMAN	CCT6A	6.00894	0.38965		Not_significant	CCT6A	#N/A	0.38965		17.12	1.36757
Q9H0B6;Q9NSK0	KLC2_HUMAN;KLC4_HUMAN	KLC2;KLC4	1.69641	0.389503		Not_significant	KLC2;KLC4	#N/A	0.389503		17.11	1.36759
O43237	DC1L2_HUMAN	DYNC1LI2	3.49031	0.389453		Not_significant	DYNC1LI2	#N/A	0.389453		17.1	1.36762
O43765	SGTA_HUMAN	SGTA	6.2808	0.389434		Not_significant	SGTA	#N/A	0.389434		17.09	1.36764
Q6XZF7	DNMBP_HUMAN	DNMBP	1.85801	0.389422		Not_significant	DNMBP	#N/A	0.389422		17.08	1.36766
P62380	TBPL1_HUMAN	TBPL1	3.78341	0.38941		Not_significant	TBPL1	#N/A	0.38941		17.07	1.36769
O95394	AGM1_HUMAN	PGM3	5.99118	0.389317		Not_significant	PGM3	#N/A	0.389317		17.06	1.36771
Q8NCF5	NF2IP_HUMAN	NFATC2IP	2.41548	0.389309		Not_significant	NFATC2IP	#N/A	0.389309		17.05	1.36774
Q5TDH0	DDI2_HUMAN	DDI2	3.04296	0.389244		Not_significant	DDI2	#N/A	0.389244		17.04	1.36776
P50570;Q05193;Q9UQ16	DYN1_HUMAN;DYN2_HUMAN;DYN3_HUMAN	DNM1;DNM2;DNM3	3.87466	0.38921		Not_significant	DNM1;DNM2;DNM3	#N/A	0.38921		17.03	1.36778
P78417	GSTO1_HUMAN	GSTO1	4.66153	0.389091		Not_significant	GSTO1	#N/A	0.389091		17.02	1.36781
P31146;Q9ULV4	COR1A_HUMAN;COR1C_HUMAN	CORO1A;CORO1C	2.81517	0.388998		Not_significant	CORO1A;CORO1C	#N/A	0.388998		17.01	1.36783
P08238;Q58FF7	H90B3_HUMAN;HS90B_HUMAN	HSP90AB1;HSP90AB3P	6.57155	0.388903		Not_significant	HSP90AB1;HSP90AB3P	#N/A	0.388903		17	1.36786
Q9Y314	NOSIP_HUMAN	NOSIP	4.97342	0.388642		Not_significant	NOSIP	#N/A	0.388642		16.99	1.36788
Q9BYX2	TBD2A_HUMAN	TBC1D2	1.86493	0.388602		Not_significant	TBC1D2	#N/A	0.388602		16.98	1.3679
Q9BY44	EIF2A_HUMAN	EIF2A	5.18853	0.388512		Not_significant	EIF2A	#N/A	0.388512		16.97	1.36793
A0AVT1	UBA6_HUMAN	UBA6	4.3941	0.388293		Not_significant	UBA6	#N/A	0.388293		16.96	1.36795
Q9BW83	IFT27_HUMAN	IFT27	3.74267	0.388062		Not_significant	IFT27	#N/A	0.388062		16.95	1.36797
P04075	ALDOA_HUMAN	ALDOA	4.68761	0.38801		Not_significant	ALDOA	#N/A	0.38801		16.94	1.368
P20042	IF2B_HUMAN	EIF2S2	5.15532	0.387877		Not_significant	EIF2S2	#N/A	0.387877		16.93	1.36802
P08237;P17858	PFKAL_HUMAN;PFKAM_HUMAN	PFKL;PFKM	5.1204	0.387452		Not_significant	PFKL;PFKM	#N/A	0.387452		16.92	1.36805
Q9Y5Z4	HEBP2_HUMAN	HEBP2	2.1177	0.387295		Not_significant	HEBP2	#N/A	0.387295		16.91	1.36807
P61927	RL37_HUMAN	RPL37	3.64248	0.387269		Not_significant	RPL37	#N/A	0.387269		16.9	1.3681
Q9BRX2	PELO_HUMAN	PELO	4.10847	0.387246		Not_significant	PELO	#N/A	0.387246		16.89	1.36812
Q03154	ACY1_HUMAN	ACY1	3.1218	0.387006		Not_significant	ACY1	#N/A	0.387006		16.88	1.36814
O75312	ZPR1_HUMAN	ZPR1	4.81227	0.386546		Not_significant	ZPR1	#N/A	0.386546		16.87	1.36817
P09067	HXB5_HUMAN	HOXB5	3.89877	0.386532		Not_significant	HOXB5	#N/A	0.386532		16.86	1.36819
Q86V88	MGDP1_HUMAN	MDP1	2.07235	0.386523		Not_significant	MDP1	#N/A	0.386523		16.85	1.36822
P20810	ICAL_HUMAN	CAST	4.94291	0.386474		Not_significant	CAST	#N/A	0.386474		16.84	1.36824
Q9H299	SH3L3_HUMAN	SH3BGRL3	3.8025	0.38584		Not_significant	SH3BGRL3	#N/A	0.38584		16.83	1.36827
Q9BZ23	PANK2_HUMAN	PANK2	4.11168	0.385735		Not_significant	PANK2	#N/A	0.385735		16.82	1.36829
Q5EBL4	RIPL1_HUMAN	RILPL1	2.8869	0.385733		Not_significant	RILPL1	#N/A	0.385733		16.81	1.36831
P37802	TAGL2_HUMAN	TAGLN2	4.36525	0.385636		Not_significant	TAGLN2	#N/A	0.385636		16.8	1.36834
P51858	HDGF_HUMAN	HDGF	5.63725	0.385519		Not_significant	HDGF	#N/A	0.385519		16.79	1.36836
Q9Y478	AAKB1_HUMAN	PRKAB1	2.19184	0.385482		Not_significant	PRKAB1	#N/A	0.385482		16.78	1.36839
Q9H900	ZWILC_HUMAN	ZWILCH	1.30124	0.385298		Not_significant	ZWILCH	#N/A	0.385298		16.77	1.36841
Q01518	CAP1_HUMAN	CAP1	5.45912	0.385269		Not_significant	CAP1	#N/A	0.385269		16.76	1.36844
P11766	ADHX_HUMAN	ADH5	3.95425	0.385235		Not_significant	ADH5	#N/A	0.385235		16.75	1.36846
P52306	GDS1_HUMAN	RAP1GDS1	3.65022	0.385226		Not_significant	RAP1GDS1	#N/A	0.385226		16.74	1.36849
Q8TF74	WIPF2_HUMAN	WIPF2	3.68882	0.385149		Not_significant	WIPF2	#N/A	0.385149		16.73	1.36851
Q96S19	MTL26_HUMAN	METTL26	1.92442	0.385075		Not_significant	METTL26	#N/A	0.385075		16.72	1.36854
O76054	S14L2_HUMAN	SEC14L2	3.29022	0.384999		Not_significant	SEC14L2	#N/A	0.384999		16.71	1.36856
Q9Y5A9	YTHD2_HUMAN	YTHDF2	3.01616	0.384962		Not_significant	YTHDF2	#N/A	0.384962		16.7	1.36858
Q7Z7A4	PXK_HUMAN	PXK	1.66278	0.384405		Not_significant	PXK	#N/A	0.384405		16.69	1.36861
Q9ULR3	PPM1H_HUMAN	PPM1H	2.29633	0.384247		Not_significant	PPM1H	#N/A	0.384247		16.68	1.36863
P54652	HSP72_HUMAN	HSPA2	3.33221	0.384093		Not_significant	HSPA2	#N/A	0.384093		16.67	1.36866
P35579	MYH9_HUMAN	MYH9	5.55995	0.38367		Not_significant	MYH9	#N/A	0.38367		16.66	1.36868
Q00534	CDK6_HUMAN	CDK6	0.862771	0.383653		Not_significant	CDK6	#N/A	0.383653		16.65	1.36871
P17301	ITA2_HUMAN	ITGA2	5.16643	0.383492		Not_significant	ITGA2	#N/A	0.383492		16.64	1.36873
Q0VDF9	HSP7E_HUMAN	HSPA14	4.87037	0.383453		Not_significant	HSPA14	#N/A	0.383453		16.63	1.36876
P24844	MYL9_HUMAN	MYL9	3.97995	0.383058		Not_significant	MYL9	#N/A	0.383058		16.62	1.36878
Q9HB07	MYG1_HUMAN	MYG1	4.66579	0.38289		Not_significant	MYG1	#N/A	0.38289		16.61	1.36881
P14868	SYDC_HUMAN	DARS1	6.582	0.382613		Not_significant	DARS1	#N/A	0.382613		16.6	1.36883
Q8N9M5	TM102_HUMAN	TMEM102	2.08782	0.382406		Not_significant	TMEM102	#N/A	0.382406		16.59	1.36886
P62826	RAN_HUMAN	RAN	3.57589	0.382085		Not_significant	RAN	#N/A	0.382085		16.58	1.36888
Q16881;Q9NNW7	TRXR1_HUMAN;TRXR2_HUMAN	TXNRD1;TXNRD2	2.36744	0.381919		Not_significant	TXNRD1;TXNRD2	#N/A	0.381919		16.57	1.36891
P13807	GYS1_HUMAN	GYS1	3.35904	0.38189		Not_significant	GYS1	#N/A	0.38189		16.56	1.36893
Q14320	FA50A_HUMAN	FAM50A	4.68384	0.381678		Not_significant	FAM50A	#N/A	0.381678		16.55	1.36896
Q7L1Q6	BZW1_HUMAN	BZW1	4.75678	0.381632		Not_significant	BZW1	#N/A	0.381632		16.54	1.36898
Q93062	RBPMS_HUMAN	RBPMS	2.51452	0.381631		Not_significant	RBPMS	#N/A	0.381631		16.53	1.36901
Q13131	AAPK1_HUMAN	PRKAA1	2.91963	0.381458		Not_significant	PRKAA1	#N/A	0.381458		16.52	1.36904
Q9NQB0	TF7L2_HUMAN	TCF7L2	1.20201	0.381373		Not_significant	TCF7L2	#N/A	0.381373		16.51	1.36906
O15143	ARC1B_HUMAN	ARPC1B	3.99659	0.381247		Not_significant	ARPC1B	#N/A	0.381247		16.5	1.36909
Q5VW36	FOCAD_HUMAN	FOCAD	1.70347	0.381171		Not_significant	FOCAD	#N/A	0.381171		16.49	1.36911
P62937	PPIA_HUMAN	PPIA	4.46737	0.38117		Not_significant	PPIA	#N/A	0.38117		16.48	1.36914
Q9BXJ9	NAA15_HUMAN	NAA15	4.09302	0.381065		Not_significant	NAA15	#N/A	0.381065		16.47	1.36916
P60520	GBRL2_HUMAN	GABARAPL2	2.15844	0.381054		Not_significant	GABARAPL2	#N/A	0.381054		16.46	1.36919
O75935	DCTN3_HUMAN	DCTN3	4.10401	0.380987		Not_significant	DCTN3	#N/A	0.380987		16.45	1.36921
Q13287	NMI_HUMAN	NMI	1.88785	0.380919		Not_significant	NMI	#N/A	0.380919		16.44	1.36924
Q9UIC8	LCMT1_HUMAN	LCMT1	3.70206	0.38078		Not_significant	LCMT1	#N/A	0.38078		16.43	1.36926
Q01085	TIAR_HUMAN	TIAL1	3.80808	0.380582		Not_significant	TIAL1	#N/A	0.380582		16.42	1.36929
P04406	G3P_HUMAN	GAPDH	4.48034	0.380373		Not_significant	GAPDH	#N/A	0.380373		16.41	1.36932
P46934	NEDD4_HUMAN	NEDD4	2.73563	0.380246		Not_significant	NEDD4	#N/A	0.380246		16.4	1.36934
Q9NRX4	PHP14_HUMAN	PHPT1	3.31978	0.380148		Not_significant	PHPT1	#N/A	0.380148		16.39	1.36937
Q9BY32	ITPA_HUMAN	ITPA	4.09899	0.380083		Not_significant	ITPA	#N/A	0.380083		16.38	1.36939
P05161	ISG15_HUMAN	ISG15	5.49384	0.379914		Not_significant	ISG15	#N/A	0.379914		16.37	1.36942
Q9NQX3	GEPH_HUMAN	GPHN	3.97117	0.379775		Not_significant	GPHN	#N/A	0.379775		16.36	1.36944
P21399	ACOC_HUMAN	ACO1	4.93549	0.379715		Not_significant	ACO1	#N/A	0.379715		16.35	1.36947
Q99543	DNJC2_HUMAN	DNAJC2	5.32779	0.379656		Not_significant	DNAJC2	#N/A	0.379656		16.34	1.3695
Q8N806	UBR7_HUMAN	UBR7	3.80486	0.379654		Not_significant	UBR7	#N/A	0.379654		16.33	1.36952
Q9HA47	UCK1_HUMAN	UCK1	1.24086	0.379446		Not_significant	UCK1	#N/A	0.379446		16.32	1.36955
P32969	RL9_HUMAN	RPL9	5.05293	0.379423		Not_significant	RPL9	#N/A	0.379423		16.31	1.36957
Q01469	FABP5_HUMAN	FABP5	3.45511	0.379218		Not_significant	FABP5	#N/A	0.379218		16.3	1.3696
P49321	NASP_HUMAN	NASP	4.82563	0.379058		Not_significant	NASP	#N/A	0.379058		16.29	1.36963
Q7L1Q6;Q9Y6E2	BZW1_HUMAN;BZW2_HUMAN	BZW1;BZW2	1.81704	0.379042		Not_significant	BZW1;BZW2	#N/A	0.379042		16.28	1.36965
O94855	SC24D_HUMAN	SEC24D	1.67096	0.378851		Not_significant	SEC24D	#N/A	0.378851		16.27	1.36968
Q9GZR1	SENP6_HUMAN	SENP6	0.914904	0.37885		Not_significant	SENP6	#N/A	0.37885		16.26	1.3697
P52209	6PGD_HUMAN	PGD	4.90319	0.378561		Not_significant	PGD	#N/A	0.378561		16.25	1.36973
P61011	SRP54_HUMAN	SRP54	4.51613	0.378548		Not_significant	SRP54	#N/A	0.378548		16.24	1.36976
P04908;Q7L7L0;Q93077	H2A1B_HUMAN;H2A1C_HUMAN;H2A3_HUMAN	H2AC4;H2AC6;H2AW	0.278221	0.378224		Not_significant	H2AC4;H2AC6;H2AW	#N/A	0.378224		16.23	1.36978
Q86U90	YRDC_HUMAN	YRDC	2.05601	0.378221		Not_significant	YRDC	#N/A	0.378221		16.22	1.36981
Q9BPX5	ARP5L_HUMAN	ARPC5L	4.83173	0.3782		Not_significant	ARPC5L	#N/A	0.3782		16.21	1.36984
P51668	UB2D1_HUMAN	UBE2D1	0.832373	0.378113		Not_significant	UBE2D1	#N/A	0.378113		16.2	1.36986
Q13114	TRAF3_HUMAN	TRAF3	0.722384	0.377783		Not_significant	TRAF3	#N/A	0.377783		16.19	1.36989
Q8WVT3	TPC12_HUMAN	TRAPPC12	1.8927	0.377444		Not_significant	TRAPPC12	#N/A	0.377444		16.18	1.36992
P04350;P07437;P68371;Q13509;Q13885;Q9BVA1	TBB2A_HUMAN;TBB2B_HUMAN;TBB3_HUMAN;TBB4A_HUMAN;TBB4B_HUMAN;TBB5_HUMAN	TUBB;TUBB2A;TUBB2B;TUBB3;TUBB4A;TUBB4B	2.19309	0.377426		Not_significant	TUBB;TUBB2A;TUBB2B;TUBB3;TUBB4A;TUBB4B	#N/A	0.377426		16.17	1.36994
Q969V6;Q9ULH7	MRTFA_HUMAN;MRTFB_HUMAN	MRTFA;MRTFB	1.13082	0.377403		Not_significant	MRTFA;MRTFB	#N/A	0.377403		16.16	1.36997
P23528	COF1_HUMAN	CFL1	3.90428	0.377132		Not_significant	CFL1	#N/A	0.377132		16.15	1.36999
P53004	BIEA_HUMAN	BLVRA	4.85597	0.377123		Not_significant	BLVRA	#N/A	0.377123		16.14	1.37002
Q9P0V9	SEP10_HUMAN	SEPTIN10	4.10999	0.377025		Not_significant	SEPTIN10	#N/A	0.377025		16.13	1.37005
Q86T82	UBP37_HUMAN	USP37	0.374997	0.376934		Not_significant	USP37	#N/A	0.376934		16.12	1.37007
Q9GZZ9	UBA5_HUMAN	UBA5	3.44975	0.376826		Not_significant	UBA5	#N/A	0.376826		16.11	1.3701
Q13546	RIPK1_HUMAN	RIPK1	3.37476	0.37677		Not_significant	RIPK1	#N/A	0.37677		16.1	1.37013
Q12765	SCRN1_HUMAN	SCRN1	5.14431	0.37666		Not_significant	SCRN1	#N/A	0.37666		16.09	1.37015
Q5VYS8	TUT7_HUMAN	TUT7	2.09544	0.376621		Not_significant	TUT7	#N/A	0.376621		16.08	1.37018
P06737;P11217	PYGL_HUMAN;PYGM_HUMAN	PYGL;PYGM	2.67149	0.376517		Not_significant	PYGL;PYGM	#N/A	0.376517		16.07	1.37021
O95486	SC24A_HUMAN	SEC24A	2.54166	0.376483		Not_significant	SEC24A	#N/A	0.376483		16.06	1.37023
Q9Y6W5	WASF2_HUMAN	WASF2	3.24725	0.376334		Not_significant	WASF2	#N/A	0.376334		16.05	1.37026
P08238	HS90B_HUMAN	HSP90AB1	5.29781	0.376317		Not_significant	HSP90AB1	#N/A	0.376317		16.04	1.37029
P08237	PFKAM_HUMAN	PFKM	5.84962	0.376082		Not_significant	PFKM	#N/A	0.376082		16.03	1.37032
Q9HAB8	PPCS_HUMAN	PPCS	3.44637	0.375937		Not_significant	PPCS	#N/A	0.375937		16.02	1.37034
Q8N9Q2	SR1IP_HUMAN	SREK1IP1	2.75764	0.375892		Not_significant	SREK1IP1	#N/A	0.375892		16.01	1.37037
Q9P016	THYN1_HUMAN	THYN1	5.23661	0.375856		Not_significant	THYN1	#N/A	0.375856		16	1.3704
P50238	CRIP1_HUMAN	CRIP1	4.10017	0.375803		Not_significant	CRIP1	#N/A	0.375803		15.99	1.37042
P23677	IP3KA_HUMAN	ITPKA	3.37546	0.375435		Not_significant	ITPKA	#N/A	0.375435		15.98	1.37045
Q96CV9	OPTN_HUMAN	OPTN	4.61322	0.375098		Not_significant	OPTN	#N/A	0.375098		15.97	1.37048
P14550	AK1A1_HUMAN	AKR1A1	4.14311	0.375007		Not_significant	AKR1A1	#N/A	0.375007		15.96	1.3705
P23526	SAHH_HUMAN	AHCY	5.50002	0.374701		Not_significant	AHCY	#N/A	0.374701		15.95	1.37053
P31946	1433B_HUMAN	YWHAB	3.98489	0.374608		Not_significant	YWHAB	#N/A	0.374608		15.94	1.37056
Q92796	DLG3_HUMAN	DLG3	3.85656	0.374521		Not_significant	DLG3	#N/A	0.374521		15.93	1.37059
P15531;P22392	NDKA_HUMAN;NDKB_HUMAN	NME1;NME2	3.79198	0.374156		Not_significant	NME1;NME2	#N/A	0.374156		15.92	1.37061
Q96GD0	PLPP_HUMAN	PDXP	2.61987	0.374079		Not_significant	PDXP	#N/A	0.374079		15.91	1.37064
P00390	GSHR_HUMAN	GSR	3.6366	0.373668		Not_significant	GSR	#N/A	0.373668		15.9	1.37067
P68402	PA1B2_HUMAN	PAFAH1B2	2.24814	0.373644		Not_significant	PAFAH1B2	#N/A	0.373644		15.89	1.3707
Q12904	AIMP1_HUMAN	AIMP1	6.13598	0.373563		Not_significant	AIMP1	#N/A	0.373563		15.88	1.37072
Q96I15	SCLY_HUMAN	SCLY	3.70725	0.373562		Not_significant	SCLY	#N/A	0.373562		15.87	1.37075
P59998	ARPC4_HUMAN	ARPC4	3.21918	0.373432		Not_significant	ARPC4	#N/A	0.373432		15.86	1.37078
Q86VN1	VPS36_HUMAN	VPS36	3.33181	0.373121		Not_significant	VPS36	#N/A	0.373121		15.85	1.37081
O15084	ANR28_HUMAN	ANKRD28	1.24315	0.373115		Not_significant	ANKRD28	#N/A	0.373115		15.84	1.37083
P16885	PLCG2_HUMAN	PLCG2	1.57618	0.373072		Not_significant	PLCG2	#N/A	0.373072		15.83	1.37086
P12268	IMDH2_HUMAN	IMPDH2	6.15955	0.372798		Not_significant	IMPDH2	#N/A	0.372798		15.82	1.37089
Q9H9G7	AGO3_HUMAN	AGO3	2.93773	0.372664		Not_significant	AGO3	#N/A	0.372664		15.81	1.37092
O60551;P30419	NMT1_HUMAN;NMT2_HUMAN	NMT1;NMT2	0.407091	0.372585		Not_significant	NMT1;NMT2	#N/A	0.372585		15.8	1.37094
Q9NW68	BSDC1_HUMAN	BSDC1	2.36469	0.372539		Not_significant	BSDC1	#N/A	0.372539		15.79	1.37097
P60983	GMFB_HUMAN	GMFB	3.67004	0.37253		Not_significant	GMFB	#N/A	0.37253		15.78	1.371
Q06481	APLP2_HUMAN	APLP2	4.21978	0.372503		Not_significant	APLP2	#N/A	0.372503		15.77	1.37103
Q00577	PURA_HUMAN	PURA	5.16225	0.372433		Not_significant	PURA	#N/A	0.372433		15.76	1.37106
O75792	RNH2A_HUMAN	RNASEH2A	4.06504	0.372422		Not_significant	RNASEH2A	#N/A	0.372422		15.75	1.37108
P11586	C1TC_HUMAN	MTHFD1	4.53193	0.372376		Not_significant	MTHFD1	#N/A	0.372376		15.74	1.37111
P28482	MK01_HUMAN	MAPK1	4.45563	0.372297		Not_significant	MAPK1	#N/A	0.372297		15.73	1.37114
Q16890	TPD53_HUMAN	TPD52L1	2.51689	0.372184		Not_significant	TPD52L1	#N/A	0.372184		15.72	1.37117
Q15121	PEA15_HUMAN	PEA15	1.87734	0.372155		Not_significant	PEA15	#N/A	0.372155		15.71	1.3712
O00203	AP3B1_HUMAN	AP3B1	4.52447	0.372085		Not_significant	AP3B1	#N/A	0.372085		15.7	1.37122
Q9NW75	GPTC2_HUMAN	GPATCH2	0.452399	0.371986		Not_significant	GPATCH2	#N/A	0.371986		15.69	1.37125
Q8IUD2	RB6I2_HUMAN	ERC1	5.41279	0.371881		Not_significant	ERC1	#N/A	0.371881		15.68	1.37128
P13647;Q5XKE5	K2C5_HUMAN;K2C79_HUMAN	KRT5;KRT79	0.974529	0.371821		Not_significant	KRT5;KRT79	#N/A	0.371821		15.67	1.37131
P81274;Q86YR5	GPSM1_HUMAN;GPSM2_HUMAN	GPSM1;GPSM2	0.105005	0.371758		Not_significant	GPSM1;GPSM2	#N/A	0.371758		15.66	1.37134
Q9Y5Y0	FLVC1_HUMAN	FLVCR1	1.57863	0.371666		Not_significant	FLVCR1	#N/A	0.371666		15.65	1.37136
O00571	DDX3X_HUMAN	DDX3X	5.28118	0.371586		Not_significant	DDX3X	#N/A	0.371586		15.64	1.37139
Q8IZ07	AN13A_HUMAN	ANKRD13A	0.434361	0.371432		Not_significant	ANKRD13A	#N/A	0.371432		15.63	1.37142
Q16644	MAPK3_HUMAN	MAPKAPK3	2.70807	0.371286		Not_significant	MAPKAPK3	#N/A	0.371286		15.62	1.37145
P51812;Q15349;Q15418	KS6A1_HUMAN;KS6A2_HUMAN;KS6A3_HUMAN	RPS6KA1;RPS6KA2;RPS6KA3	3.26873	0.371255		Not_significant	RPS6KA1;RPS6KA2;RPS6KA3	#N/A	0.371255		15.61	1.37148
Q04917	1433F_HUMAN	YWHAH	4.90083	0.371126		Not_significant	YWHAH	#N/A	0.371126		15.6	1.37151
Q05639	EF1A2_HUMAN	EEF1A2	4.39937	0.371062		Not_significant	EEF1A2	#N/A	0.371062		15.59	1.37154
Q9GZP8	IMUP_HUMAN	IMUP	2.06378	0.370846		Not_significant	IMUP	#N/A	0.370846		15.58	1.37156
O43474;Q13887	KLF4_HUMAN;KLF5_HUMAN	KLF4;KLF5	0.609966	0.370524		Not_significant	KLF4;KLF5	#N/A	0.370524		15.57	1.37159
Q9P1Y5	CAMP3_HUMAN	CAMSAP3	2.82533	0.370513		Not_significant	CAMSAP3	#N/A	0.370513		15.56	1.37162
O43432;Q04637	IF4G1_HUMAN;IF4G3_HUMAN	EIF4G1;EIF4G3	3.39586	0.37046		Not_significant	EIF4G1;EIF4G3	#N/A	0.37046		15.55	1.37165
P06730	IF4E_HUMAN	EIF4E	4.6302	0.370353		Not_significant	EIF4E	#N/A	0.370353		15.54	1.37168
P40222	TXLNA_HUMAN	TXLNA	4.15383	0.370279		Not_significant	TXLNA	#N/A	0.370279		15.53	1.37171
P31948	STIP1_HUMAN	STIP1	5.40607	0.370004		Not_significant	STIP1	#N/A	0.370004		15.52	1.37174
Q92888	ARHG1_HUMAN	ARHGEF1	5.03385	0.369782		Not_significant	ARHGEF1	#N/A	0.369782		15.51	1.37176
O43791	SPOP_HUMAN	SPOP	0.503444	0.369709		Not_significant	SPOP	#N/A	0.369709		15.5	1.37179
Q9BQE3;Q9NY65	TBA1C_HUMAN;TBA8_HUMAN	TUBA1C;TUBA8	2.67657	0.369689		Not_significant	TUBA1C;TUBA8	#N/A	0.369689		15.49	1.37182
P14649;P60660	MYL6B_HUMAN;MYL6_HUMAN	MYL6;MYL6B	3.26784	0.369648		Not_significant	MYL6;MYL6B	#N/A	0.369648		15.48	1.37185
Q08AI8	MB214_HUMAN	MAB21L4	1.39769	0.36941		Not_significant	MAB21L4	#N/A	0.36941		15.47	1.37188
Q00796	DHSO_HUMAN	SORD	4.69789	0.369339		Not_significant	SORD	#N/A	0.369339		15.46	1.37191
P49840;P49841	GSK3A_HUMAN;GSK3B_HUMAN	GSK3A;GSK3B	0.471991	0.369259		Not_significant	GSK3A;GSK3B	#N/A	0.369259		15.45	1.37194
Q14019	COTL1_HUMAN	COTL1	5.13396	0.369222		Not_significant	COTL1	#N/A	0.369222		15.44	1.37197
Q2M389	WASC4_HUMAN	WASHC4	3.92335	0.369067		Not_significant	WASHC4	#N/A	0.369067		15.43	1.372
P46778	RL21_HUMAN	RPL21	4.37403	0.369065		Not_significant	RPL21	#N/A	0.369065		15.42	1.37203
Q96II8;Q9Y2L9	LRCH1_HUMAN;LRCH3_HUMAN	LRCH1;LRCH3	1.76988	0.36845		Not_significant	LRCH1;LRCH3	#N/A	0.36845		15.41	1.37205
P54725;P54727	RD23A_HUMAN;RD23B_HUMAN	RAD23A;RAD23B	4.09473	0.368173		Not_significant	RAD23A;RAD23B	#N/A	0.368173		15.4	1.37208
Q8TE77	SSH3_HUMAN	SSH3	2.15433	0.368114		Not_significant	SSH3	#N/A	0.368114		15.39	1.37211
Q9ULC6	PADI1_HUMAN	PADI1	2.7646	0.368069		Not_significant	PADI1	#N/A	0.368069		15.38	1.37214
Q9ULW0	TPX2_HUMAN	TPX2	5.33729	0.368007		Not_significant	TPX2	#N/A	0.368007		15.37	1.37217
Q9BV44	THUM3_HUMAN	THUMPD3	4.16465	0.367816		Not_significant	THUMPD3	#N/A	0.367816		15.36	1.3722
O60749	SNX2_HUMAN	SNX2	5.39221	0.367703		Not_significant	SNX2	#N/A	0.367703		15.35	1.37223
O60841	IF2P_HUMAN	EIF5B	5.63829	0.367596		Not_significant	EIF5B	#N/A	0.367596		15.34	1.37226
Q96C23	GALM_HUMAN	GALM	3.38853	0.367547		Not_significant	GALM	#N/A	0.367547		15.33	1.37229
Q15653	IKBB_HUMAN	NFKBIB	3.38637	0.367322		Not_significant	NFKBIB	#N/A	0.367322		15.32	1.37232
P62993	GRB2_HUMAN	GRB2	5.07597	0.367142		Not_significant	GRB2	#N/A	0.367142		15.31	1.37235
Q5VU43	MYOME_HUMAN	PDE4DIP	1.81292	0.367031		Not_significant	PDE4DIP	#N/A	0.367031		15.3	1.37238
Q04637	IF4G1_HUMAN	EIF4G1	5.80383	0.36657		Not_significant	EIF4G1	#N/A	0.36657		15.29	1.37241
P83731	RL24_HUMAN	RPL24	5.04065	0.36644		Not_significant	RPL24	#N/A	0.36644		15.28	1.37244
O14545	TRAD1_HUMAN	TRAFD1	1.85038	0.366387		Not_significant	TRAFD1	#N/A	0.366387		15.27	1.37247
O00244	ATOX1_HUMAN	ATOX1	2.74152	0.366335		Not_significant	ATOX1	#N/A	0.366335		15.26	1.3725
O95166	GBRAP_HUMAN	GABARAP	1.91344	0.366286		Not_significant	GABARAP	#N/A	0.366286		15.25	1.37253
Q96QU8	XPO6_HUMAN	XPO6	0.994608	0.366194		Not_significant	XPO6	#N/A	0.366194		15.24	1.37256
Q99961	SH3G1_HUMAN	SH3GL1	4.02316	0.366018		Not_significant	SH3GL1	#N/A	0.366018		15.23	1.37259
P61981	1433G_HUMAN	YWHAG	4.07474	0.365912		Not_significant	YWHAG	#N/A	0.365912		15.22	1.37262
P54578	UBP14_HUMAN	USP14	7.4751	0.36566		Not_significant	USP14	#N/A	0.36566		15.21	1.37265
O60232	ZNRD2_HUMAN	ZNRD2	4.31918	0.365523		Not_significant	ZNRD2	#N/A	0.365523		15.2	1.37268
Q96N06	SPT33_HUMAN	SPATA33	1.48447	0.365493		Not_significant	SPATA33	#N/A	0.365493		15.19	1.37271
Q86VL8	S47A2_HUMAN	SLC47A2	0.617766	0.365362		Not_significant	SLC47A2	#N/A	0.365362		15.18	1.37274
Q9Y285	SYFA_HUMAN	FARSA	6.92969	0.365131		Not_significant	FARSA	#N/A	0.365131		15.17	1.37277
Q9UMY4	SNX12_HUMAN	SNX12	4.11062	0.365078		Not_significant	SNX12	#N/A	0.365078		15.16	1.3728
O94822	LTN1_HUMAN	LTN1	3.80527	0.365055		Not_significant	LTN1	#N/A	0.365055		15.15	1.37283
Q9NTM9	CUTC_HUMAN	CUTC	1.29511	0.364965		Not_significant	CUTC	#N/A	0.364965		15.14	1.37286
P60891	PRPS1_HUMAN	PRPS1	4.43288	0.3648		Not_significant	PRPS1	#N/A	0.3648		15.13	1.37289
P27986	P85A_HUMAN	PIK3R1	2.48978	0.364764		Not_significant	PIK3R1	#N/A	0.364764		15.12	1.37292
Q8IYA6	CKP2L_HUMAN	CKAP2L	2.43727	0.364564		Not_significant	CKAP2L	#N/A	0.364564		15.11	1.37295
P35573	GDE_HUMAN	AGL	2.95432	0.364372		Not_significant	AGL	#N/A	0.364372		15.1	1.37298
P54136	SYRC_HUMAN	RARS1	5.10658	0.364081		Not_significant	RARS1	#N/A	0.364081		15.09	1.37301
P06746	DPOLB_HUMAN	POLB	2.71427	0.36396		Not_significant	POLB	#N/A	0.36396		15.08	1.37304
Q8IZW8	TENS4_HUMAN	TNS4	4.71002	0.363743		Not_significant	TNS4	#N/A	0.363743		15.07	1.37307
P30085	KCY_HUMAN	CMPK1	3.52843	0.363072		Not_significant	CMPK1	#N/A	0.363072		15.06	1.3731
Q15019	SEPT2_HUMAN	SEPTIN2	3.87983	0.363047		Not_significant	SEPTIN2	#N/A	0.363047		15.05	1.37313
Q9BUH6	PAXX_HUMAN	PAXX	0.993868	0.363037		Not_significant	PAXX	#N/A	0.363037		15.04	1.37316
Q9H5I1	SUV92_HUMAN	SUV39H2	0.713294	0.362922		Not_significant	SUV39H2	#N/A	0.362922		15.03	1.37319
Q14651	PLSI_HUMAN	PLS1	3.1928	0.362644		Not_significant	PLS1	#N/A	0.362644		15.02	1.37322
O43252	PAPS1_HUMAN	PAPSS1	3.73294	0.362601		Not_significant	PAPSS1	#N/A	0.362601		15.01	1.37326
Q14166	TTL12_HUMAN	TTLL12	4.2559	0.362569		Not_significant	TTLL12	#N/A	0.362569		15	1.37329
P46926	GNPI1_HUMAN	GNPDA1	4.23261	0.362545		Not_significant	GNPDA1	#N/A	0.362545		14.99	1.37332
Q9BVA0	KTNB1_HUMAN	KATNB1	3.52514	0.362272		Not_significant	KATNB1	#N/A	0.362272		14.98	1.37335
P61599	NAA20_HUMAN	NAA20	2.03611	0.362046		Not_significant	NAA20	#N/A	0.362046		14.97	1.37338
Q9UK22	FBX2_HUMAN	FBXO2	2.93139	0.361879		Not_significant	FBXO2	#N/A	0.361879		14.96	1.37341
P05198	IF2A_HUMAN	EIF2S1	4.92984	0.361791		Not_significant	EIF2S1	#N/A	0.361791		14.95	1.37344
P18621	RL17_HUMAN	RPL17	3.82812	0.361744		Not_significant	RPL17	#N/A	0.361744		14.94	1.37347
Q9Y266	NUDC_HUMAN	NUDC	5.2001	0.361473		Not_significant	NUDC	#N/A	0.361473		14.93	1.3735
O95336	6PGL_HUMAN	PGLS	4.6406	0.361468		Not_significant	PGLS	#N/A	0.361468		14.92	1.37353
A5YM69	ARG35_HUMAN	ARHGEF35	1.64795	0.361379		Not_significant	ARHGEF35	#N/A	0.361379		14.91	1.37357
Q9NPQ8	RIC8A_HUMAN	RIC8A	3.88242	0.36121		Not_significant	RIC8A	#N/A	0.36121		14.9	1.3736
Q8TCG1	CIP2A_HUMAN	CIP2A	1.33312	0.361209		Not_significant	CIP2A	#N/A	0.361209		14.89	1.37363
Q8WWM7;Q99700	ATX2L_HUMAN;ATX2_HUMAN	ATXN2;ATXN2L	2.20714	0.360974		Not_significant	ATXN2;ATXN2L	#N/A	0.360974		14.88	1.37366
P31629	ZEP2_HUMAN	HIVEP2	0.277797	0.360762		Not_significant	HIVEP2	#N/A	0.360762		14.87	1.37369
Q9GZU8	PIP30_HUMAN	PSME3IP1	2.01834	0.360635		Not_significant	PSME3IP1	#N/A	0.360635		14.86	1.37372
Q96EK6	GNA1_HUMAN	GNPNAT1	3.12915	0.360625		Not_significant	GNPNAT1	#N/A	0.360625		14.85	1.37375
P50991	TCPD_HUMAN	CCT4	4.38265	0.360587		Not_significant	CCT4	#N/A	0.360587		14.84	1.37379
Q9Y5T5	UBP16_HUMAN	USP16	4.25722	0.360509		Not_significant	USP16	#N/A	0.360509		14.83	1.37382
Q99615	DNJC7_HUMAN	DNAJC7	6.27528	0.360499		Not_significant	DNAJC7	#N/A	0.360499		14.82	1.37385
Q96GX5	GWL_HUMAN	MASTL	2.70863	0.360377		Not_significant	MASTL	#N/A	0.360377		14.81	1.37388
Q9NUG6	PDRG1_HUMAN	PDRG1	2.13114	0.360353		Not_significant	PDRG1	#N/A	0.360353		14.8	1.37391
A7E2V4	ZSWM8_HUMAN	ZSWIM8	0.508784	0.360343		Not_significant	ZSWIM8	#N/A	0.360343		14.79	1.37394
P42338	PK3CB_HUMAN	PIK3CB	3.48582	0.360217		Not_significant	PIK3CB	#N/A	0.360217		14.78	1.37398
Q9UJ70	NAGK_HUMAN	NAGK	4.92411	0.360112		Not_significant	NAGK	#N/A	0.360112		14.77	1.37401
Q9NUU7;Q9UMR2	DD19A_HUMAN;DD19B_HUMAN	DDX19A;DDX19B	5.22199	0.360103		Not_significant	DDX19A;DDX19B	#N/A	0.360103		14.76	1.37404
Q96AE4	FUBP1_HUMAN	FUBP1	5.93701	0.360016		Not_significant	FUBP1	#N/A	0.360016		14.75	1.37407
Q6PI26	SHQ1_HUMAN	SHQ1	1.57222	0.359837		Not_significant	SHQ1	#N/A	0.359837		14.74	1.3741
O15498	YKT6_HUMAN	YKT6	4.75198	0.359739		Not_significant	YKT6	#N/A	0.359739		14.73	1.37414
Q96QF0	RAB3I_HUMAN	RAB3IP	0.995728	0.359634		Not_significant	RAB3IP	#N/A	0.359634		14.72	1.37417
P14618;P30613	KPYM_HUMAN;KPYR_HUMAN	PKLR;PKM	4.93767	0.359558		Not_significant	PKLR;PKM	#N/A	0.359558		14.71	1.3742
E9PAV3	NACAM_HUMAN	NACA	2.92595	0.359372		Not_significant	NACA	#N/A	0.359372		14.7	1.37423
Q9Y6Y8	S23IP_HUMAN	SEC23IP	4.49505	0.359131		Not_significant	SEC23IP	#N/A	0.359131		14.69	1.37426
P46783;Q15149	PLEC_HUMAN;RS10_HUMAN	PLEC;RPS10	1.02348	0.359007		Not_significant	PLEC;RPS10	#N/A	0.359007		14.68	1.3743
P34932	HSP74_HUMAN	HSPA4	6.15341	0.35886		Not_significant	HSPA4	#N/A	0.35886		14.67	1.37433
A0JNW5	UH1BL_HUMAN	UHRF1BP1L	3.17554	0.35873		Not_significant	UHRF1BP1L	#N/A	0.35873		14.66	1.37436
Q9H875	PKRI1_HUMAN	PRKRIP1	2.4641	0.358724		Not_significant	PRKRIP1	#N/A	0.358724		14.65	1.37439
P07900;P08238	HS90A_HUMAN;HS90B_HUMAN	HSP90AA1;HSP90AB1	4.14202	0.358675		Not_significant	HSP90AA1;HSP90AB1	#N/A	0.358675		14.64	1.37443
P63104	1433Z_HUMAN	YWHAZ	4.14382	0.35865		Not_significant	YWHAZ	#N/A	0.35865		14.63	1.37446
Q96AC1	FERM2_HUMAN	FERMT2	2.88504	0.358396		Not_significant	FERMT2	#N/A	0.358396		14.62	1.37449
Q32P41	TRM5_HUMAN	TRMT5	3.75312	0.358335		Not_significant	TRMT5	#N/A	0.358335		14.61	1.37452
Q15276	RABE1_HUMAN	RABEP1	3.43891	0.358285		Not_significant	RABEP1	#N/A	0.358285		14.6	1.37456
O14981	BTAF1_HUMAN	BTAF1	2.93711	0.358212		Not_significant	BTAF1	#N/A	0.358212		14.59	1.37459
Q99829	CPNE1_HUMAN	CPNE1	5.29068	0.358196		Not_significant	CPNE1	#N/A	0.358196		14.58	1.37462
P21333	FLNA_HUMAN	FLNA	5.17304	0.358018		Not_significant	FLNA	#N/A	0.358018		14.57	1.37465
P62633	CNBP_HUMAN	CNBP	2.43807	0.35761		Not_significant	CNBP	#N/A	0.35761		14.56	1.37469
P42566	EPS15_HUMAN	EPS15	3.45986	0.357561		Not_significant	EPS15	#N/A	0.357561		14.55	1.37472
P46940	IQGA1_HUMAN	IQGAP1	5.19372	0.357403		Not_significant	IQGAP1	#N/A	0.357403		14.54	1.37475
O00425	IF2B3_HUMAN	IGF2BP3	3.48089	0.357335		Not_significant	IGF2BP3	#N/A	0.357335		14.53	1.37479
Q9BX10	GTPB2_HUMAN	GTPBP2	1.40769	0.357307		Not_significant	GTPBP2	#N/A	0.357307		14.52	1.37482
Q5T5Y3	CAMP1_HUMAN	CAMSAP1	2.92215	0.357254		Not_significant	CAMSAP1	#N/A	0.357254		14.51	1.37485
Q15811;Q9NZM3	ITSN1_HUMAN;ITSN2_HUMAN	ITSN1;ITSN2	1.86333	0.357154		Not_significant	ITSN1;ITSN2	#N/A	0.357154		14.5	1.37488
Q8TEU7	RPGF6_HUMAN	RAPGEF6	4.01599	0.356949		Not_significant	RAPGEF6	#N/A	0.356949		14.49	1.37492
P09455	RET1_HUMAN	RBP1	3.69172	0.356883		Not_significant	RBP1	#N/A	0.356883		14.48	1.37495
Q9Y281	COF2_HUMAN	CFL2	1.60862	0.35671		Not_significant	CFL2	#N/A	0.35671		14.47	1.37498
P16333	NCK1_HUMAN	NCK1	1.77187	0.356381		Not_significant	NCK1	#N/A	0.356381		14.46	1.37502
P98170	XIAP_HUMAN	XIAP	5.13239	0.356172		Not_significant	XIAP	#N/A	0.356172		14.45	1.37505
Q9UL46	PSME2_HUMAN	PSME2	4.65651	0.356141		Not_significant	PSME2	#N/A	0.356141		14.44	1.37508
P12955	PEPD_HUMAN	PEPD	3.99294	0.355978		Not_significant	PEPD	#N/A	0.355978		14.43	1.37512
Q01415	GALK2_HUMAN	GALK2	5.30223	0.355908		Not_significant	GALK2	#N/A	0.355908		14.42	1.37515
P51965;Q969T4;Q96LR5	UB2E1_HUMAN;UB2E2_HUMAN;UB2E3_HUMAN	UBE2E1;UBE2E2;UBE2E3	1.70445	0.355856		Not_significant	UBE2E1;UBE2E2;UBE2E3	#N/A	0.355856		14.41	1.37518
P18669	PGAM1_HUMAN	PGAM1	3.57637	0.355719		Not_significant	PGAM1	#N/A	0.355719		14.4	1.37522
O43149	ZZEF1_HUMAN	ZZEF1	3.75667	0.355653		Not_significant	ZZEF1	#N/A	0.355653		14.39	1.37525
P57721;P57723;Q15365;Q15366	PCBP1_HUMAN;PCBP2_HUMAN;PCBP3_HUMAN;PCBP4_HUMAN	PCBP1;PCBP2;PCBP3;PCBP4	4.63167	0.355642		Not_significant	PCBP1;PCBP2;PCBP3;PCBP4	#N/A	0.355642		14.38	1.37529
Q92900	RENT1_HUMAN	UPF1	6.46782	0.355639		Not_significant	UPF1	#N/A	0.355639		14.37	1.37532
Q99497	PARK7_HUMAN	PARK7	5.70533	0.355614		Not_significant	PARK7	#N/A	0.355614		14.36	1.37535
O60524	NEMF_HUMAN	NEMF	4.2129	0.355409		Not_significant	NEMF	#N/A	0.355409		14.35	1.37539
Q9C0C2	TB182_HUMAN	TNKS1BP1	5.26236	0.355336		Not_significant	TNKS1BP1	#N/A	0.355336		14.34	1.37542
P40222;Q9NUQ3	TXLNA_HUMAN;TXLNG_HUMAN	TXLNA;TXLNG	0.726158	0.355261		Not_significant	TXLNA;TXLNG	#N/A	0.355261		14.33	1.37545
P51452	DUS3_HUMAN	DUSP3	2.43722	0.35523		Not_significant	DUSP3	#N/A	0.35523		14.32	1.37549
P06737;P11216;P11217	PYGB_HUMAN;PYGL_HUMAN;PYGM_HUMAN	PYGB;PYGL;PYGM	5.03186	0.355101		Not_significant	PYGB;PYGL;PYGM	#N/A	0.355101		14.31	1.37552
Q9NRN7	ADPPT_HUMAN	AASDHPPT	5.0951	0.355049		Not_significant	AASDHPPT	#N/A	0.355049		14.3	1.37556
P60842	IF4A1_HUMAN	EIF4A1	4.75796	0.35501		Not_significant	EIF4A1	#N/A	0.35501		14.29	1.37559
P78371	TCPB_HUMAN	CCT2	4.26691	0.354947		Not_significant	CCT2	#N/A	0.354947		14.28	1.37562
Q9NP79	VTA1_HUMAN	VTA1	2.95723	0.354929		Not_significant	VTA1	#N/A	0.354929		14.27	1.37566
Q9BZX2	UCK2_HUMAN	UCK2	2.83435	0.354834		Not_significant	UCK2	#N/A	0.354834		14.26	1.37569
Q08J23	NSUN2_HUMAN	NSUN2	5.79525	0.354806		Not_significant	NSUN2	#N/A	0.354806		14.25	1.37573
Q01813	PFKAP_HUMAN	PFKP	4.44609	0.354681		Not_significant	PFKP	#N/A	0.354681		14.24	1.37576
Q9BV20	MTNA_HUMAN	MRI1	3.31777	0.354514		Not_significant	MRI1	#N/A	0.354514		14.23	1.3758
P47914	RL29_HUMAN	RPL29	3.69107	0.354402		Not_significant	RPL29	#N/A	0.354402		14.22	1.37583
Q14847	LASP1_HUMAN	LASP1	4.41865	0.35429		Not_significant	LASP1	#N/A	0.35429		14.21	1.37586
P49427;Q712K3	UB2R1_HUMAN;UB2R2_HUMAN	CDC34;UBE2R2	3.93524	0.354171		Not_significant	CDC34;UBE2R2	#N/A	0.354171		14.2	1.3759
Q9UDY4	DNJB4_HUMAN	DNAJB4	1.00399	0.354156		Not_significant	DNAJB4	#N/A	0.354156		14.19	1.37593
Q16851	UGPA_HUMAN	UGP2	5.48565	0.353953		Not_significant	UGP2	#N/A	0.353953		14.18	1.37597
P62917	RL8_HUMAN	RPL8	3.99246	0.353817		Not_significant	RPL8	#N/A	0.353817		14.17	1.376
Q13049	TRI32_HUMAN	TRIM32	0.89281	0.353671		Not_significant	TRIM32	#N/A	0.353671		14.16	1.37604
P50990	TCPQ_HUMAN	CCT8	6.58934	0.35359		Not_significant	CCT8	#N/A	0.35359		14.15	1.37607
Q9Y3U8	RL36_HUMAN	RPL36	2.51556	0.353517		Not_significant	RPL36	#N/A	0.353517		14.14	1.37611
P27635	RL10_HUMAN	RPL10	4.07649	0.353504		Not_significant	RPL10	#N/A	0.353504		14.13	1.37614
Q9H1H9;Q9NQT8	KI13A_HUMAN;KI13B_HUMAN	KIF13A;KIF13B	1.57385	0.353442		Not_significant	KIF13A;KIF13B	#N/A	0.353442		14.12	1.37618
Q9BRX5	PSF3_HUMAN	GINS3	1.95069	0.35302		Not_significant	GINS3	#N/A	0.35302		14.11	1.37621
P18085;P84085	ARF4_HUMAN;ARF5_HUMAN	ARF4;ARF5	3.21168	0.35292		Not_significant	ARF4;ARF5	#N/A	0.35292		14.1	1.37625
Q9H2K8	TAOK3_HUMAN	TAOK3	1.20933	0.352823		Not_significant	TAOK3	#N/A	0.352823		14.09	1.37628
P11908	PRPS2_HUMAN	PRPS2	3.59178	0.352822		Not_significant	PRPS2	#N/A	0.352822		14.08	1.37632
Q8WU79	SMAP2_HUMAN	SMAP2	1.28989	0.352431		Not_significant	SMAP2	#N/A	0.352431		14.07	1.37635
P53677;Q9Y2T2	AP3M1_HUMAN;AP3M2_HUMAN	AP3M1;AP3M2	2.5186	0.352152		Not_significant	AP3M1;AP3M2	#N/A	0.352152		14.06	1.37639
Q8WWN8	ARAP3_HUMAN	ARAP3	1.61731	0.352126		Not_significant	ARAP3	#N/A	0.352126		14.05	1.37642
Q9NVZ3	NECP2_HUMAN	NECAP2	3.80535	0.352089		Not_significant	NECAP2	#N/A	0.352089		14.04	1.37646
Q13404;Q15819	UB2V1_HUMAN;UB2V2_HUMAN	UBE2V1;UBE2V2	3.9178	0.351634		Not_significant	UBE2V1;UBE2V2	#N/A	0.351634		14.03	1.37649
P25685;Q9UDY4	DNJB1_HUMAN;DNJB4_HUMAN	DNAJB1;DNAJB4	3.55933	0.351629		Not_significant	DNAJB1;DNAJB4	#N/A	0.351629		14.02	1.37653
Q9P2E3	ZNFX1_HUMAN	ZNFX1	4.77017	0.351388		Not_significant	ZNFX1	#N/A	0.351388		14.01	1.37656
P42574	CASP3_HUMAN	CASP3	3.83642	0.351138		Not_significant	CASP3	#N/A	0.351138		14	1.3766
P63279	UBC9_HUMAN	UBE2I	4.16114	0.351098		Not_significant	UBE2I	#N/A	0.351098		13.99	1.37664
A8MTT3	CEBOS_HUMAN	CEBPZOS	0.323215	0.351008		Not_significant	CEBPZOS	#N/A	0.351008		13.98	1.37667
P43487	RANG_HUMAN	RANBP1	3.74927	0.350938		Not_significant	RANBP1	#N/A	0.350938		13.97	1.37671
A6NIH7	U119B_HUMAN	UNC119B	1.93115	0.35081		Not_significant	UNC119B	#N/A	0.35081		13.96	1.37674
Q96Q15	SMG1_HUMAN	SMG1	2.77924	0.350784		Not_significant	SMG1	#N/A	0.350784		13.95	1.37678
O14867	BACH1_HUMAN	BACH1	2.57664	0.350731		Not_significant	BACH1	#N/A	0.350731		13.94	1.37681
Q6BCY4	NB5R2_HUMAN	CYB5R2	5.02291	0.350676		Not_significant	CYB5R2	#N/A	0.350676		13.93	1.37685
P17858	PFKAL_HUMAN	PFKL	6.02382	0.35067		Not_significant	PFKL	#N/A	0.35067		13.92	1.37689
Q8IVM0	CCD50_HUMAN	CCDC50	5.85784	0.350477		Not_significant	CCDC50	#N/A	0.350477		13.91	1.37692
O75157	T22D2_HUMAN	TSC22D2	3.13386	0.350329		Not_significant	TSC22D2	#N/A	0.350329		13.9	1.37696
Q9Y3C4	TPRKB_HUMAN	TPRKB	1.77578	0.350094		Not_significant	TPRKB	#N/A	0.350094		13.89	1.377
P16930	FAAA_HUMAN	FAH	2.94184	0.350044		Not_significant	FAH	#N/A	0.350044		13.88	1.37703
P10155	RO60_HUMAN	RO60	4.1467	0.350038		Not_significant	RO60	#N/A	0.350038		13.87	1.37707
O94888	UBXN7_HUMAN	UBXN7	4.65269	0.349967		Not_significant	UBXN7	#N/A	0.349967		13.86	1.3771
Q86V21	AACS_HUMAN	AACS	5.46879	0.349883		Not_significant	AACS	#N/A	0.349883		13.85	1.37714
Q9NY33	DPP3_HUMAN	DPP3	4.83622	0.349553		Not_significant	DPP3	#N/A	0.349553		13.84	1.37718
Q7Z6R9	AP2D_HUMAN	TFAP2D	2.12065	0.349465		Not_significant	TFAP2D	#N/A	0.349465		13.83	1.37721
P49902	5NTC_HUMAN	NT5C2	3.82944	0.349462		Not_significant	NT5C2	#N/A	0.349462		13.82	1.37725
O95757;P34932;Q92598	HS105_HUMAN;HS74L_HUMAN;HSP74_HUMAN	HSPA4;HSPA4L;HSPH1	3.2915	0.349404		Not_significant	HSPA4;HSPA4L;HSPH1	#N/A	0.349404		13.81	1.37729
Q3LXA3	TKFC_HUMAN	TKFC	3.9816	0.34936		Not_significant	TKFC	#N/A	0.34936		13.8	1.37732
Q9H4B6	SAV1_HUMAN	SAV1	0.685814	0.349337		Not_significant	SAV1	#N/A	0.349337		13.79	1.37736
Q96CN7	ISOC1_HUMAN	ISOC1	5.33078	0.349263		Not_significant	ISOC1	#N/A	0.349263		13.78	1.3774
P22102	PUR2_HUMAN	GART	5.48336	0.349137		Not_significant	GART	#N/A	0.349137		13.77	1.37743
Q15170	TCAL1_HUMAN	TCEAL1	1.38061	0.348984		Not_significant	TCEAL1	#N/A	0.348984		13.76	1.37747
O94903	PLPHP_HUMAN	PLPBP	4.13622	0.348931		Not_significant	PLPBP	#N/A	0.348931		13.75	1.37751
Q8N3P4	VPS8_HUMAN	VPS8	1.43974	0.348906		Not_significant	VPS8	#N/A	0.348906		13.74	1.37754
Q07866;Q9NSK0	KLC1_HUMAN;KLC4_HUMAN	KLC1;KLC4	2.6573	0.348844		Not_significant	KLC1;KLC4	#N/A	0.348844		13.73	1.37758
O75828	CBR3_HUMAN	CBR3	2.8036	0.348404		Not_significant	CBR3	#N/A	0.348404		13.72	1.37762
Q04206	TF65_HUMAN	RELA	3.35336	0.348241		Not_significant	RELA	#N/A	0.348241		13.71	1.37765
O60361;P15531;P22392	NDK8_HUMAN;NDKA_HUMAN;NDKB_HUMAN	NME1;NME2;NME2P1	4.72312	0.348131		Not_significant	NME1;NME2;NME2P1	#N/A	0.348131		13.7	1.37769
Q8IXQ4	GPAM1_HUMAN	GPALPP1	3.79675	0.347935		Not_significant	GPALPP1	#N/A	0.347935		13.69	1.37773
Q9Y2I7	FYV1_HUMAN	PIKFYVE	1.26295	0.347861		Not_significant	PIKFYVE	#N/A	0.347861		13.68	1.37777
P35080	PROF2_HUMAN	PFN2	4.62019	0.347787		Not_significant	PFN2	#N/A	0.347787		13.67	1.3778
P61224	RAP1B_HUMAN	RAP1B	2.77632	0.347768		Not_significant	RAP1B	#N/A	0.347768		13.66	1.37784
O75822	EIF3J_HUMAN	EIF3J	4.72714	0.347576		Not_significant	EIF3J	#N/A	0.347576		13.65	1.37788
Q8TCD5	NT5C_HUMAN	NT5C	2.89658	0.347548		Not_significant	NT5C	#N/A	0.347548		13.64	1.37792
P49356	FNTB_HUMAN	FNTB	1.51116	0.347396		Not_significant	FNTB	#N/A	0.347396		13.63	1.37795
P35579;P35580	MYH10_HUMAN;MYH9_HUMAN	MYH10;MYH9	5.04834	0.347279		Not_significant	MYH10;MYH9	#N/A	0.347279		13.62	1.37799
Q14161	GIT2_HUMAN	GIT2	0.65493	0.347258		Not_significant	GIT2	#N/A	0.347258		13.61	1.37803
Q9NUY8	TBC23_HUMAN	TBC1D23	1.60949	0.347223		Not_significant	TBC1D23	#N/A	0.347223		13.6	1.37807
O00459;P27986	P85A_HUMAN;P85B_HUMAN	PIK3R1;PIK3R2	1.33432	0.347205		Not_significant	PIK3R1;PIK3R2	#N/A	0.347205		13.59	1.3781
Q9BTE1	DCTN5_HUMAN	DCTN5	2.53108	0.347053		Not_significant	DCTN5	#N/A	0.347053		13.58	1.37814
P26038;P35241	MOES_HUMAN;RADI_HUMAN	MSN;RDX	3.05907	0.347044		Not_significant	MSN;RDX	#N/A	0.347044		13.57	1.37818
Q53EZ4	CEP55_HUMAN	CEP55	3.9627	0.346891		Not_significant	CEP55	#N/A	0.346891		13.56	1.37822
Q9NQ48	LZTL1_HUMAN	LZTFL1	5.94472	0.346716		Not_significant	LZTFL1	#N/A	0.346716		13.55	1.37826
Q86X02	CDR2L_HUMAN	CDR2L	0.483283	0.346673		Not_significant	CDR2L	#N/A	0.346673		13.54	1.37829
P60842;Q14240	IF4A1_HUMAN;IF4A2_HUMAN	EIF4A1;EIF4A2	3.86074	0.346619		Not_significant	EIF4A1;EIF4A2	#N/A	0.346619		13.53	1.37833
P53041	PPP5_HUMAN	PPP5C	3.42157	0.346501		Not_significant	PPP5C	#N/A	0.346501		13.52	1.37837
P16152	CBR1_HUMAN	CBR1	3.86826	0.346431		Not_significant	CBR1	#N/A	0.346431		13.51	1.37841
Q5T6F2	UBAP2_HUMAN	UBAP2	6.81505	0.346279		Not_significant	UBAP2	#N/A	0.346279		13.5	1.37845
Q14247	SRC8_HUMAN	CTTN	4.70854	0.346237		Not_significant	CTTN	#N/A	0.346237		13.49	1.37849
P51003	PAPOA_HUMAN	PAPOLA	4.06371	0.345891		Not_significant	PAPOLA	#N/A	0.345891		13.48	1.37852
Q96HA1	P121A_HUMAN	POM121	0.231257	0.345709		Not_significant	POM121	#N/A	0.345709		13.47	1.37856
Q9NZI7	UBIP1_HUMAN	UBP1	0.638708	0.345627		Not_significant	UBP1	#N/A	0.345627		13.46	1.3786
P28066	PSA5_HUMAN	PSMA5	5.64598	0.345613		Not_significant	PSMA5	#N/A	0.345613		13.45	1.37864
P33316	DUT_HUMAN	DUT	3.6418	0.345471		Not_significant	DUT	#N/A	0.345471		13.44	1.37868
Q9UNZ2	NSF1C_HUMAN	NSFL1C	5.51144	0.345437		Not_significant	NSFL1C	#N/A	0.345437		13.43	1.37872
Q13232	NDK3_HUMAN	NME3	1.11897	0.34538		Not_significant	NME3	#N/A	0.34538		13.42	1.37876
Q7Z6V5	ADAT2_HUMAN	ADAT2	1.22886	0.34537		Not_significant	ADAT2	#N/A	0.34537		13.41	1.3788
P61221	ABCE1_HUMAN	ABCE1	5.47863	0.345327		Not_significant	ABCE1	#N/A	0.345327		13.4	1.37883
P46783	RS10_HUMAN	RPS10	3.00179	0.344993		Not_significant	RPS10	#N/A	0.344993		13.39	1.37887
P14174	MIF_HUMAN	MIF	3.68622	0.34455		Not_significant	MIF	#N/A	0.34455		13.38	1.37891
P18206	VINC_HUMAN	VCL	4.53226	0.34449		Not_significant	VCL	#N/A	0.34449		13.37	1.37895
Q8WWM7	ATX2L_HUMAN	ATXN2L	5.23604	0.344318		Not_significant	ATXN2L	#N/A	0.344318		13.36	1.37899
Q9GZZ1	NAA50_HUMAN	NAA50	4.34749	0.344274		Not_significant	NAA50	#N/A	0.344274		13.35	1.37903
Q9H2M9	RBGPR_HUMAN	RAB3GAP2	4.30771	0.34424		Not_significant	RAB3GAP2	#N/A	0.34424		13.34	1.37907
Q9Y237	PIN4_HUMAN	PIN4	5.48554	0.34421		Not_significant	PIN4	#N/A	0.34421		13.33	1.37911
Q00169	PIPNA_HUMAN	PITPNA	5.34378	0.344129		Not_significant	PITPNA	#N/A	0.344129		13.32	1.37915
P21980	TGM2_HUMAN	TGM2	5.0894	0.344095		Not_significant	TGM2	#N/A	0.344095		13.31	1.37919
P13995	MTDC_HUMAN	MTHFD2	4.26201	0.344075		Not_significant	MTHFD2	#N/A	0.344075		13.3	1.37923
P61247	RS3A_HUMAN	RPS3A	4.96938	0.344013		Not_significant	RPS3A	#N/A	0.344013		13.29	1.37927
Q3MHD2	LSM12_HUMAN	LSM12	3.27676	0.343834		Not_significant	LSM12	#N/A	0.343834		13.28	1.37931
Q9BRQ8	FSP1_HUMAN	AIFM2	3.06736	0.34375		Not_significant	AIFM2	#N/A	0.34375		13.27	1.37935
Q9Y2L5	TPPC8_HUMAN	TRAPPC8	1.16939	0.343657		Not_significant	TRAPPC8	#N/A	0.343657		13.26	1.37939
O75351;Q9UN37	VPS4A_HUMAN;VPS4B_HUMAN	VPS4A;VPS4B	1.38398	0.343545		Not_significant	VPS4A;VPS4B	#N/A	0.343545		13.25	1.37942
Q6R327	RICTR_HUMAN	RICTOR	0.92907	0.343509		Not_significant	RICTOR	#N/A	0.343509		13.24	1.37946
P04049;P10398;P15056	ARAF_HUMAN;BRAF_HUMAN;RAF1_HUMAN	ARAF;BRAF;RAF1	1.34575	0.34337		Not_significant	ARAF;BRAF;RAF1	#N/A	0.34337		13.23	1.3795
P36405	ARL3_HUMAN	ARL3	4.11438	0.343269		Not_significant	ARL3	#N/A	0.343269		13.22	1.37954
Q6P597	KLC3_HUMAN	KLC3	2.5752	0.343264		Not_significant	KLC3	#N/A	0.343264		13.21	1.37958
Q6IBS0	TWF2_HUMAN	TWF2	4.57339	0.343248		Not_significant	TWF2	#N/A	0.343248		13.2	1.37962
P68371	TBB4B_HUMAN	TUBB4B	1.24274	0.343219		Not_significant	TUBB4B	#N/A	0.343219		13.19	1.37967
Q14533	KRT81_HUMAN	KRT81	1.7165	0.342978		Not_significant	KRT81	#N/A	0.342978		13.18	1.37971
P35241	RADI_HUMAN	RDX	4.15149	0.342958		Not_significant	RDX	#N/A	0.342958		13.17	1.37975
P55854	SUMO3_HUMAN	SUMO3	2.56501	0.342946		Not_significant	SUMO3	#N/A	0.342946		13.16	1.37979
Q8TCY9	URGCP_HUMAN	URGCP	2.52893	0.342827		Not_significant	URGCP	#N/A	0.342827		13.15	1.37983
P61081	UBC12_HUMAN	UBE2M	4.86445	0.34278		Not_significant	UBE2M	#N/A	0.34278		13.14	1.37987
Q96MW1	CCD43_HUMAN	CCDC43	3.37972	0.342654		Not_significant	CCDC43	#N/A	0.342654		13.13	1.37991
P11586;Q6UB35	C1TC_HUMAN;C1TM_HUMAN	MTHFD1;MTHFD1L	2.9987	0.342633		Not_significant	MTHFD1;MTHFD1L	#N/A	0.342633		13.12	1.37995
Q9HC77	CENPJ_HUMAN	CENPJ	1.53257	0.342396		Not_significant	CENPJ	#N/A	0.342396		13.11	1.37999
Q9Y6M5	ZNT1_HUMAN	SLC30A1	5.32451	0.342337		Not_significant	SLC30A1	#N/A	0.342337		13.1	1.38003
Q8WXE0;Q9UK45	CSKI2_HUMAN;LSM7_HUMAN	CASKIN2;LSM7	2.46239	0.342092		Not_significant	CASKIN2;LSM7	#N/A	0.342092		13.09	1.38007
Q12986	NFX1_HUMAN	NFX1	3.23676	0.342016		Not_significant	NFX1	#N/A	0.342016		13.08	1.38011
P17098	ZNF8_HUMAN	ZNF8	0.989676	0.341978		Not_significant	ZNF8	#N/A	0.341978		13.07	1.38015
B7ZAP0;Q9Y3P9	RBG10_HUMAN;RBGP1_HUMAN	RABGAP1;RABGAP1L	2.96347	0.341574		Not_significant	RABGAP1;RABGAP1L	#N/A	0.341574		13.06	1.38019
P62979	RS27A_HUMAN	RPS27A	1.18074	0.341263		Not_significant	RPS27A	#N/A	0.341263		13.05	1.38023
Q9UBB6	NCDN_HUMAN	NCDN	1.7578	0.341156		Not_significant	NCDN	#N/A	0.341156		13.04	1.38028
Q5SW96	ARH_HUMAN	LDLRAP1	0.908422	0.34104		Not_significant	LDLRAP1	#N/A	0.34104		13.03	1.38032
Q6BDS2	URFB1_HUMAN	UHRF1BP1	2.07504	0.341024		Not_significant	UHRF1BP1	#N/A	0.341024		13.02	1.38036
Q9ULC4	MCTS1_HUMAN	MCTS1	2.75033	0.341012		Not_significant	MCTS1	#N/A	0.341012		13.01	1.3804
Q15365;Q15366	PCBP1_HUMAN;PCBP2_HUMAN	PCBP1;PCBP2	2.20282	0.340937		Not_significant	PCBP1;PCBP2	#N/A	0.340937		13	1.38044
Q6ZU35	CRACD_HUMAN	CRACD	2.18605	0.340744		Not_significant	CRACD	#N/A	0.340744		12.99	1.38048
Q9NZ32	ARP10_HUMAN	ACTR10	3.19444	0.340351		Not_significant	ACTR10	#N/A	0.340351		12.98	1.38052
P61160	ARP2_HUMAN	ACTR2	3.93829	0.340328		Not_significant	ACTR2	#N/A	0.340328		12.97	1.38057
Q8N668	COMD1_HUMAN	COMMD1	3.79103	0.340208		Not_significant	COMMD1	#N/A	0.340208		12.96	1.38061
Q99836	MYD88_HUMAN	MYD88	4.40753	0.340144		Not_significant	MYD88	#N/A	0.340144		12.95	1.38065
Q6P4F2	FDX2_HUMAN	FDX2	1.3029	0.340106		Not_significant	FDX2	#N/A	0.340106		12.94	1.38069
P17655	CAN2_HUMAN	CAPN2	4.10134	0.340042		Not_significant	CAPN2	#N/A	0.340042		12.93	1.38073
O95405	ZFYV9_HUMAN	ZFYVE9	0.609381	0.339947		Not_significant	ZFYVE9	#N/A	0.339947		12.92	1.38077
P47897	SYQ_HUMAN	QARS1	4.16051	0.339922		Not_significant	QARS1	#N/A	0.339922		12.91	1.38082
P04424	ARLY_HUMAN	ASL	4.74312	0.339562		Not_significant	ASL	#N/A	0.339562		12.9	1.38086
Q96S59	RANB9_HUMAN	RANBP9	2.57076	0.339393		Not_significant	RANBP9	#N/A	0.339393		12.89	1.3809
Q15046	SYK_HUMAN	KARS1	5.46291	0.339329		Not_significant	KARS1	#N/A	0.339329		12.88	1.38094
Q8NFI3	ENASE_HUMAN	ENGASE	3.43182	0.339245		Not_significant	ENGASE	#N/A	0.339245		12.87	1.38099
Q13362;Q14738;Q16537	2A5D_HUMAN;2A5E_HUMAN;2A5G_HUMAN	PPP2R5C;PPP2R5D;PPP2R5E	0.504388	0.339151		Not_significant	PPP2R5C;PPP2R5D;PPP2R5E	#N/A	0.339151		12.86	1.38103
O15144	ARPC2_HUMAN	ARPC2	4.99734	0.338966		Not_significant	ARPC2	#N/A	0.338966		12.85	1.38107
Q8NHG8	ZNRF2_HUMAN	ZNRF2	1.58735	0.338877		Not_significant	ZNRF2	#N/A	0.338877		12.84	1.38111
O75663	TIPRL_HUMAN	TIPRL	3.87245	0.33881		Not_significant	TIPRL	#N/A	0.33881		12.83	1.38116
P62753	RS6_HUMAN	RPS6	3.52819	0.338803		Not_significant	RPS6	#N/A	0.338803		12.82	1.3812
P05067;Q06481	A4_HUMAN;APLP2_HUMAN	APLP2;APP	0.797617	0.338749		Not_significant	APLP2;APP	#N/A	0.338749		12.81	1.38124
Q9NSY1	BMP2K_HUMAN	BMP2K	0.556246	0.33874		Not_significant	BMP2K	#N/A	0.33874		12.8	1.38128
O43502	RA51C_HUMAN	RAD51C	2.77554	0.3387		Not_significant	RAD51C	#N/A	0.3387		12.79	1.38133
Q6IA86	ELP2_HUMAN	ELP2	2.271	0.338666		Not_significant	ELP2	#N/A	0.338666		12.78	1.38137
P30825	SL7A1_HUMAN	SLC7A1	3.20733	0.338101		Not_significant	SLC7A1	#N/A	0.338101		12.77	1.38141
Q8TDY2	RBCC1_HUMAN	RB1CC1	3.0672	0.338002		Not_significant	RB1CC1	#N/A	0.338002		12.76	1.38146
Q14493	SLBP_HUMAN	SLBP	3.1928	0.337999		Not_significant	SLBP	#N/A	0.337999		12.75	1.3815
Q6YP21	KAT3_HUMAN	KYAT3	1.93743	0.337931		Not_significant	KYAT3	#N/A	0.337931		12.74	1.38154
P42766	RL35_HUMAN	RPL35	3.17595	0.337857		Not_significant	RPL35	#N/A	0.337857		12.73	1.38159
O95834	EMAL2_HUMAN	EML2	1.81526	0.337838		Not_significant	EML2	#N/A	0.337838		12.72	1.38163
Q9H9C1	SPE39_HUMAN	VIPAS39	3.02306	0.337769		Not_significant	VIPAS39	#N/A	0.337769		12.71	1.38167
P46781	RS9_HUMAN	RPS9	4.5221	0.337559		Not_significant	RPS9	#N/A	0.337559		12.7	1.38172
P33176	KINH_HUMAN	KIF5B	5.56562	0.337538		Not_significant	KIF5B	#N/A	0.337538		12.69	1.38176
P62910	RL32_HUMAN	RPL32	4.76952	0.33753		Not_significant	RPL32	#N/A	0.33753		12.68	1.3818
Q99832	TCPH_HUMAN	CCT7	5.63508	0.337342		Not_significant	CCT7	#N/A	0.337342		12.67	1.38185
Q9NYP3	DONS_HUMAN	DONSON	1.38143	0.337224		Not_significant	DONSON	#N/A	0.337224		12.66	1.38189
P62495	ERF1_HUMAN	ETF1	3.58576	0.337157		Not_significant	ETF1	#N/A	0.337157		12.65	1.38193
P84077	ARF1_HUMAN	ARF1	2.35423	0.337072		Not_significant	ARF1	#N/A	0.337072		12.64	1.38198
Q9BZF3	OSBL6_HUMAN	OSBPL6	1.71561	0.33679		Not_significant	OSBPL6	#N/A	0.33679		12.63	1.38202
Q03393	PTPS_HUMAN	PTS	0.638279	0.336565		Not_significant	PTS	#N/A	0.336565		12.62	1.38207
Q86VP1	TAXB1_HUMAN	TAX1BP1	6.14404	0.336537		Not_significant	TAX1BP1	#N/A	0.336537		12.61	1.38211
Q8IZT6	ASPM_HUMAN	ASPM	2.29198	0.336439		Not_significant	ASPM	#N/A	0.336439		12.6	1.38215
P50613	CDK7_HUMAN	CDK7	3.14911	0.336362		Not_significant	CDK7	#N/A	0.336362		12.59	1.3822
Q92844	TANK_HUMAN	TANK	0.735134	0.336324		Not_significant	TANK	#N/A	0.336324		12.58	1.38224
P42226	STAT6_HUMAN	STAT6	2.26722	0.336059		Not_significant	STAT6	#N/A	0.336059		12.57	1.38229
Q9Y5X3	SNX5_HUMAN	SNX5	3.73188	0.335959		Not_significant	SNX5	#N/A	0.335959		12.56	1.38233
Q96JB2	COG3_HUMAN	COG3	2.30151	0.335742		Not_significant	COG3	#N/A	0.335742		12.55	1.38238
O95376	ARI2_HUMAN	ARIH2	2.45873	0.335731		Not_significant	ARIH2	#N/A	0.335731		12.54	1.38242
Q9Y3F4	STRAP_HUMAN	STRAP	4.54719	0.335645		Not_significant	STRAP	#N/A	0.335645		12.53	1.38247
Q06203	PUR1_HUMAN	PPAT	4.92647	0.335585		Not_significant	PPAT	#N/A	0.335585		12.52	1.38251
Q12802	AKP13_HUMAN	AKAP13	5.28532	0.335464		Not_significant	AKAP13	#N/A	0.335464		12.51	1.38255
Q15645	PCH2_HUMAN	TRIP13	2.84533	0.335387		Not_significant	TRIP13	#N/A	0.335387		12.5	1.3826
Q9BTW9	TBCD_HUMAN	TBCD	2.39233	0.335182		Not_significant	TBCD	#N/A	0.335182		12.49	1.38264
O00471	EXOC5_HUMAN	EXOC5	3.05841	0.335002		Not_significant	EXOC5	#N/A	0.335002		12.48	1.38269
Q8N5H3	LRA25_HUMAN	FAM89B	1.31512	0.334992		Not_significant	FAM89B	#N/A	0.334992		12.47	1.38273
Q9NTK5	OLA1_HUMAN	OLA1	4.77069	0.3347		Not_significant	OLA1	#N/A	0.3347		12.46	1.38278
P22681	CBL_HUMAN	CBL	4.17845	0.334326		Not_significant	CBL	#N/A	0.334326		12.45	1.38283
Q9BYT3	STK33_HUMAN	STK33	4.15821	0.334321		Not_significant	STK33	#N/A	0.334321		12.44	1.38287
Q9NZN4	EHD2_HUMAN	EHD2	1.29053	0.334294		Not_significant	EHD2	#N/A	0.334294		12.43	1.38292
P17987	TCPA_HUMAN	TCP1	4.19751	0.334189		Not_significant	TCP1	#N/A	0.334189		12.42	1.38296
Q9ULA0	DNPEP_HUMAN	DNPEP	4.03555	0.334162		Not_significant	DNPEP	#N/A	0.334162		12.41	1.38301
P20839	IMDH1_HUMAN	IMPDH1	4.44822	0.333814		Not_significant	IMPDH1	#N/A	0.333814		12.4	1.38305
Q53T59	H1BP3_HUMAN	HS1BP3	3.09509	0.333721		Not_significant	HS1BP3	#N/A	0.333721		12.39	1.3831
Q8NDA8	MROH1_HUMAN	MROH1	0.716314	0.333634		Not_significant	MROH1	#N/A	0.333634		12.38	1.38314
Q5TBC7	B2L15_HUMAN	BCL2L15	3.11076	0.333618		Not_significant	BCL2L15	#N/A	0.333618		12.37	1.38319
Q13057	COASY_HUMAN	COASY	2.57638	0.33352		Not_significant	COASY	#N/A	0.33352		12.36	1.38324
O60825	F262_HUMAN	PFKFB2	3.01019	0.333489		Not_significant	PFKFB2	#N/A	0.333489		12.35	1.38328
Q13404	UB2V1_HUMAN	UBE2V1	3.30132	0.333383		Not_significant	UBE2V1	#N/A	0.333383		12.34	1.38333
Q13526	PIN1_HUMAN	PIN1	2.19607	0.33323		Not_significant	PIN1	#N/A	0.33323		12.33	1.38337
O60763	USO1_HUMAN	USO1	5.88621	0.333196		Not_significant	USO1	#N/A	0.333196		12.32	1.38342
Q4VC44;Q96CP2	FWCH1_HUMAN;FWCH2_HUMAN	FLYWCH1;FLYWCH2	3.21342	0.333187		Not_significant	FLYWCH1;FLYWCH2	#N/A	0.333187		12.31	1.38347
Q99536	VAT1_HUMAN	VAT1	3.44491	0.333121		Not_significant	VAT1	#N/A	0.333121		12.3	1.38351
Q7L2H7	EIF3M_HUMAN	EIF3M	3.26778	0.332932		Not_significant	EIF3M	#N/A	0.332932		12.29	1.38356
O60885;P25440	BRD2_HUMAN;BRD4_HUMAN	BRD2;BRD4	1.6891	0.332581		Not_significant	BRD2;BRD4	#N/A	0.332581		12.28	1.38361
P17858;Q01813	PFKAL_HUMAN;PFKAP_HUMAN	PFKL;PFKP	5.21408	0.332534		Not_significant	PFKL;PFKP	#N/A	0.332534		12.27	1.38365
Q9HA64	KT3K_HUMAN	FN3KRP	2.4274	0.332428		Not_significant	FN3KRP	#N/A	0.332428		12.26	1.3837
A1X283	SPD2B_HUMAN	SH3PXD2B	3.28345	0.332362		Not_significant	SH3PXD2B	#N/A	0.332362		12.25	1.38375
Q7Z406	MYH14_HUMAN	MYH14	3.39104	0.332318		Not_significant	MYH14	#N/A	0.332318		12.24	1.38379
Q0VDG4	SCRN3_HUMAN	SCRN3	2.55143	0.332215		Not_significant	SCRN3	#N/A	0.332215		12.23	1.38384
O15525;O60675;Q9ULX9	MAFF_HUMAN;MAFG_HUMAN;MAFK_HUMAN	MAFF;MAFG;MAFK	4.6086	0.332155		Not_significant	MAFF;MAFG;MAFK	#N/A	0.332155		12.22	1.38389
P56524	HDAC4_HUMAN	HDAC4	2.18504	0.331954		Not_significant	HDAC4	#N/A	0.331954		12.21	1.38394
Q14814	MEF2D_HUMAN	MEF2D	1.62952	0.331913		Not_significant	MEF2D	#N/A	0.331913		12.2	1.38398
P41227	NAA10_HUMAN	NAA10	2.70228	0.33191		Not_significant	NAA10	#N/A	0.33191		12.19	1.38403
P19174	PLCG1_HUMAN	PLCG1	2.80793	0.331686		Not_significant	PLCG1	#N/A	0.331686		12.18	1.38408
Q92747	ARC1A_HUMAN	ARPC1A	2.86834	0.331497		Not_significant	ARPC1A	#N/A	0.331497		12.17	1.38412
Q96IZ0	PAWR_HUMAN	PAWR	4.52393	0.331433		Not_significant	PAWR	#N/A	0.331433		12.16	1.38417
Q8NHU6	TDRD7_HUMAN	TDRD7	1.11776	0.331404		Not_significant	TDRD7	#N/A	0.331404		12.15	1.38422
P14923;P35222	CTNB1_HUMAN;PLAK_HUMAN	CTNNB1;JUP	5.01512	0.331362		Not_significant	CTNNB1;JUP	#N/A	0.331362		12.14	1.38427
O95163	ELP1_HUMAN	ELP1	5.14933	0.3313		Not_significant	ELP1	#N/A	0.3313		12.13	1.38432
Q06124	PTN11_HUMAN	PTPN11	3.3082	0.331269		Not_significant	PTPN11	#N/A	0.331269		12.12	1.38436
Q8IYB7	DI3L2_HUMAN	DIS3L2	2.48827	0.331146		Not_significant	DIS3L2	#N/A	0.331146		12.11	1.38441
P10588	NR2F6_HUMAN	NR2F6	0.460289	0.331139		Not_significant	NR2F6	#N/A	0.331139		12.1	1.38446
Q9Y6E2	BZW2_HUMAN	BZW2	4.11357	0.330707		Not_significant	BZW2	#N/A	0.330707		12.09	1.38451
Q96A65	EXOC4_HUMAN	EXOC4	4.8695	0.330637		Not_significant	EXOC4	#N/A	0.330637		12.08	1.38456
Q13751	LAMB3_HUMAN	LAMB3	4.56981	0.330354		Not_significant	LAMB3	#N/A	0.330354		12.07	1.3846
Q13685	AAMP_HUMAN	AAMP	3.81326	0.33033		Not_significant	AAMP	#N/A	0.33033		12.06	1.38465
Q9NP61	ARFG3_HUMAN	ARFGAP3	3.99892	0.330284		Not_significant	ARFGAP3	#N/A	0.330284		12.05	1.3847
Q15018	ABRX2_HUMAN	ABRAXAS2	3.72087	0.330275		Not_significant	ABRAXAS2	#N/A	0.330275		12.04	1.38475
Q9Y5K8	VATD_HUMAN	ATP6V1D	5.27864	0.330091		Not_significant	ATP6V1D	#N/A	0.330091		12.03	1.3848
Q53FA7	QORX_HUMAN	TP53I3	1.54554	0.330049		Not_significant	TP53I3	#N/A	0.330049		12.02	1.38485
Q14155	ARHG7_HUMAN	ARHGEF7	2.92586	0.329988		Not_significant	ARHGEF7	#N/A	0.329988		12.01	1.3849
Q9H9Q2	CSN7B_HUMAN	COPS7B	2.09138	0.329767		Not_significant	COPS7B	#N/A	0.329767		12	1.38494
Q05209	PTN12_HUMAN	PTPN12	3.51799	0.329647		Not_significant	PTPN12	#N/A	0.329647		11.99	1.38499
P13489	RINI_HUMAN	RNH1	3.82668	0.329571		Not_significant	RNH1	#N/A	0.329571		11.98	1.38504
Q8N9N2	ASCC1_HUMAN	ASCC1	1.29682	0.329534		Not_significant	ASCC1	#N/A	0.329534		11.97	1.38509
P52594	AGFG1_HUMAN	AGFG1	3.34841	0.329483		Not_significant	AGFG1	#N/A	0.329483		11.96	1.38514
Q86Y37	CACL1_HUMAN	CACUL1	1.83287	0.329197		Not_significant	CACUL1	#N/A	0.329197		11.95	1.38519
Q9HC35	EMAL4_HUMAN	EML4	4.12858	0.329027		Not_significant	EML4	#N/A	0.329027		11.94	1.38524
Q7Z7F0	KHDC4_HUMAN	KHDC4	1.92539	0.328756		Not_significant	KHDC4	#N/A	0.328756		11.93	1.38529
O75886	STAM2_HUMAN	STAM2	4.34634	0.328637		Not_significant	STAM2	#N/A	0.328637		11.92	1.38534
P06400	RB_HUMAN	RB1	4.06458	0.328366		Not_significant	RB1	#N/A	0.328366		11.91	1.38539
P09104;P13929	ENOB_HUMAN;ENOG_HUMAN	ENO2;ENO3	2.29954	0.328296		Not_significant	ENO2;ENO3	#N/A	0.328296		11.9	1.38544
Q96IJ6	GMPPA_HUMAN	GMPPA	3.27514	0.328295		Not_significant	GMPPA	#N/A	0.328295		11.89	1.38549
Q9BZE2	PUS3_HUMAN	PUS3	2.7641	0.32826		Not_significant	PUS3	#N/A	0.32826		11.88	1.38554
Q9BV57	MTND_HUMAN	ADI1	3.0868	0.328247		Not_significant	ADI1	#N/A	0.328247		11.87	1.38559
Q9Y4B4	ARIP4_HUMAN	RAD54L2	1.37765	0.327938		Not_significant	RAD54L2	#N/A	0.327938		11.86	1.38564
Q7Z6M1	RABEK_HUMAN	RABEPK	1.65422	0.327931		Not_significant	RABEPK	#N/A	0.327931		11.85	1.38569
O95825	QORL1_HUMAN	CRYZL1	1.11359	0.32785		Not_significant	CRYZL1	#N/A	0.32785		11.84	1.38574
Q9NRX5	SERC1_HUMAN	SERINC1	5.76882	0.327663		Not_significant	SERINC1	#N/A	0.327663		11.83	1.38579
Q9P2W1	HOP2_HUMAN	PSMC3IP	1.26504	0.327663		Not_significant	PSMC3IP	#N/A	0.327663		11.82	1.38584
P55786	PSA_HUMAN	NPEPPS	4.47276	0.327631		Not_significant	NPEPPS	#N/A	0.327631		11.81	1.38589
P15882	CHIN_HUMAN	CHN1	1.67588	0.327445		Not_significant	CHN1	#N/A	0.327445		11.8	1.38594
P0DMV8;P0DMV9;P17066	HS71A_HUMAN;HS71B_HUMAN;HSP76_HUMAN	HSPA1A;HSPA1B;HSPA6	5.11916	0.327224		Not_significant	HSPA1A;HSPA1B;HSPA6	#N/A	0.327224		11.79	1.38599
Q6QNY0	BL1S3_HUMAN	BLOC1S3	3.21033	0.326932		Not_significant	BLOC1S3	#N/A	0.326932		11.78	1.38604
Q9UJU6	DBNL_HUMAN	DBNL	5.33214	0.326906		Not_significant	DBNL	#N/A	0.326906		11.77	1.38609
P12004	PCNA_HUMAN	PCNA	4.17798	0.326884		Not_significant	PCNA	#N/A	0.326884		11.76	1.38614
P48147	PPCE_HUMAN	PREP	2.46113	0.326722		Not_significant	PREP	#N/A	0.326722		11.75	1.38619
P04350;P68371	TBB4A_HUMAN;TBB4B_HUMAN	TUBB4A;TUBB4B	3.07709	0.326684		Not_significant	TUBB4A;TUBB4B	#N/A	0.326684		11.74	1.38625
Q9NVE7	PANK4_HUMAN	PANK4	2.99476	0.326674		Not_significant	PANK4	#N/A	0.326674		11.73	1.3863
P61289	PSME3_HUMAN	PSME3	6.2013	0.326554		Not_significant	PSME3	#N/A	0.326554		11.72	1.38635
P48643	TCPE_HUMAN	CCT5	4.38384	0.326432		Not_significant	CCT5	#N/A	0.326432		11.71	1.3864
P50851	LRBA_HUMAN	LRBA	6.24166	0.326425		Not_significant	LRBA	#N/A	0.326425		11.7	1.38645
P47895	AL1A3_HUMAN	ALDH1A3	2.68677	0.326342		Not_significant	ALDH1A3	#N/A	0.326342		11.69	1.3865
O00401	WASL_HUMAN	WASL	3.20047	0.32618		Not_significant	WASL	#N/A	0.32618		11.68	1.38655
Q99717	SMAD5_HUMAN	SMAD5	1.88783	0.326054		Not_significant	SMAD5	#N/A	0.326054		11.67	1.38661
P35222	CTNB1_HUMAN	CTNNB1	5.31215	0.325945		Not_significant	CTNNB1	#N/A	0.325945		11.66	1.38666
Q14194;Q16555	DPYL1_HUMAN;DPYL2_HUMAN	CRMP1;DPYSL2	2.81659	0.325903		Not_significant	CRMP1;DPYSL2	#N/A	0.325903		11.65	1.38671
P52907	CAZA1_HUMAN	CAPZA1	4.01898	0.325873		Not_significant	CAPZA1	#N/A	0.325873		11.64	1.38676
Q9UBK8	MTRR_HUMAN	MTRR	4.14388	0.325799		Not_significant	MTRR	#N/A	0.325799		11.63	1.38681
A8MPP1	D11L8_HUMAN	DDX11L8	0.704383	0.325371		Not_significant	DDX11L8	#N/A	0.325371		11.62	1.38687
Q8N9N7	LRC57_HUMAN	LRRC57	2.05011	0.32535		Not_significant	LRRC57	#N/A	0.32535		11.61	1.38692
O75369	FLNB_HUMAN	FLNB	3.98845	0.325008		Not_significant	FLNB	#N/A	0.325008		11.6	1.38697
Q9NUD5	ZCHC3_HUMAN	ZCCHC3	1.30122	0.32474		Not_significant	ZCCHC3	#N/A	0.32474		11.59	1.38702
Q14194	DPYL1_HUMAN	CRMP1	3.46214	0.32458		Not_significant	CRMP1	#N/A	0.32458		11.58	1.38708
Q7L273	KCTD9_HUMAN	KCTD9	1.23798	0.32438		Not_significant	KCTD9	#N/A	0.32438		11.57	1.38713
Q96QR8	PURB_HUMAN	PURB	4.74371	0.324377		Not_significant	PURB	#N/A	0.324377		11.56	1.38718
O00743	PPP6_HUMAN	PPP6C	3.04594	0.32437		Not_significant	PPP6C	#N/A	0.32437		11.55	1.38723
P04632	CPNS1_HUMAN	CAPNS1	4.35806	0.324236		Not_significant	CAPNS1	#N/A	0.324236		11.54	1.38729
P47755;P52907	CAZA1_HUMAN;CAZA2_HUMAN	CAPZA1;CAPZA2	3.90925	0.324151		Not_significant	CAPZA1;CAPZA2	#N/A	0.324151		11.53	1.38734
Q9HB19	PKHA2_HUMAN	PLEKHA2	1.11357	0.324137		Not_significant	PLEKHA2	#N/A	0.324137		11.52	1.38739
P48436	SOX9_HUMAN	SOX9	1.50622	0.324098		Not_significant	SOX9	#N/A	0.324098		11.51	1.38745
P07741	APT_HUMAN	APRT	4.28563	0.323518		Not_significant	APRT	#N/A	0.323518		11.5	1.3875
P35813	PPM1A_HUMAN	PPM1A	3.63522	0.323363		Not_significant	PPM1A	#N/A	0.323363		11.49	1.38755
P53602	MVD1_HUMAN	MVD	2.56537	0.323358		Not_significant	MVD	#N/A	0.323358		11.48	1.38761
Q15437	SC23B_HUMAN	SEC23B	4.92173	0.323328		Not_significant	SEC23B	#N/A	0.323328		11.47	1.38766
P06737	PYGL_HUMAN	PYGL	4.12281	0.323286		Not_significant	PYGL	#N/A	0.323286		11.46	1.38771
Q9NWQ8	PHAG1_HUMAN	PAG1	0.441801	0.323276		Not_significant	PAG1	#N/A	0.323276		11.45	1.38777
Q99733	NP1L4_HUMAN	NAP1L4	4.68584	0.323255		Not_significant	NAP1L4	#N/A	0.323255		11.44	1.38782
Q9NTJ4	MA2C1_HUMAN	MAN2C1	2.29365	0.323202		Not_significant	MAN2C1	#N/A	0.323202		11.43	1.38788
Q6GYQ0	RGPA1_HUMAN	RALGAPA1	1.21388	0.323179		Not_significant	RALGAPA1	#N/A	0.323179		11.42	1.38793
O60447	EVI5_HUMAN	EVI5	0.607321	0.323123		Not_significant	EVI5	#N/A	0.323123		11.41	1.38798
O95905	ECD_HUMAN	ECD	3.77458	0.322991		Not_significant	ECD	#N/A	0.322991		11.4	1.38804
Q96B97	SH3K1_HUMAN	SH3KBP1	4.04483	0.322895		Not_significant	SH3KBP1	#N/A	0.322895		11.39	1.38809
O75937	DNJC8_HUMAN	DNAJC8	5.42063	0.32287		Not_significant	DNAJC8	#N/A	0.32287		11.38	1.38815
Q13561	DCTN2_HUMAN	DCTN2	4.27737	0.322774		Not_significant	DCTN2	#N/A	0.322774		11.37	1.3882
Q9Y6B6	SAR1B_HUMAN	SAR1B	2.52661	0.322756		Not_significant	SAR1B	#N/A	0.322756		11.36	1.38826
Q9NYL2	M3K20_HUMAN	MAP3K20	1.98423	0.322719		Not_significant	MAP3K20	#N/A	0.322719		11.35	1.38831
P25098	ARBK1_HUMAN	GRK2	2.25525	0.322639		Not_significant	GRK2	#N/A	0.322639		11.34	1.38837
Q9GZY6	NTAL_HUMAN	LAT2	2.82593	0.322598		Not_significant	LAT2	#N/A	0.322598		11.33	1.38842
Q9Y263	PLAP_HUMAN	PLAA	5.38921	0.322291		Not_significant	PLAA	#N/A	0.322291		11.32	1.38848
P35268	RL22_HUMAN	RPL22	3.08375	0.322247		Not_significant	RPL22	#N/A	0.322247		11.31	1.38853
Q9UGP5	DPOLL_HUMAN	POLL	0.237744	0.322215		Not_significant	POLL	#N/A	0.322215		11.3	1.38859
P49368	TCPG_HUMAN	CCT3	4.4858	0.322202		Not_significant	CCT3	#N/A	0.322202		11.29	1.38864
P61587	RND3_HUMAN	RND3	0.580282	0.322165		Not_significant	RND3	#N/A	0.322165		11.28	1.3887
Q8NDH3	PEPL1_HUMAN	NPEPL1	1.96165	0.32216		Not_significant	NPEPL1	#N/A	0.32216		11.27	1.38875
Q9BZX2;Q9HA47	UCK1_HUMAN;UCK2_HUMAN	UCK1;UCK2	3.38579	0.321981		Not_significant	UCK1;UCK2	#N/A	0.321981		11.26	1.38881
Q6NUQ1	RINT1_HUMAN	RINT1	0.899001	0.321979		Not_significant	RINT1	#N/A	0.321979		11.25	1.38887
Q99638	RAD9A_HUMAN	RAD9A	1.38412	0.321969		Not_significant	RAD9A	#N/A	0.321969		11.24	1.38892
Q9Y4K4	M4K5_HUMAN	MAP4K5	1.85419	0.321871		Not_significant	MAP4K5	#N/A	0.321871		11.23	1.38898
Q9NSK0	KLC4_HUMAN	KLC4	2.99405	0.321548		Not_significant	KLC4	#N/A	0.321548		11.22	1.38903
P12429	ANXA3_HUMAN	ANXA3	3.57112	0.321499		Not_significant	ANXA3	#N/A	0.321499		11.21	1.38909
P50570;Q9UQ16	DYN2_HUMAN;DYN3_HUMAN	DNM2;DNM3	3.85262	0.321385		Not_significant	DNM2;DNM3	#N/A	0.321385		11.2	1.38915
P09132	SRP19_HUMAN	SRP19	4.64777	0.321384		Not_significant	SRP19	#N/A	0.321384		11.19	1.3892
P11940	PABP1_HUMAN	PABPC1	5.57607	0.321339		Not_significant	PABPC1	#N/A	0.321339		11.18	1.38926
P50747	BPL1_HUMAN	HLCS	1.99291	0.32133		Not_significant	HLCS	#N/A	0.32133		11.17	1.38932
P00568	KAD1_HUMAN	AK1	3.30064	0.321211		Not_significant	AK1	#N/A	0.321211		11.16	1.38937
Q6UWP2	DHR11_HUMAN	DHRS11	2.41369	0.321151		Not_significant	DHRS11	#N/A	0.321151		11.15	1.38943
O75369;P21333	FLNA_HUMAN;FLNB_HUMAN	FLNA;FLNB	1.62764	0.321066		Not_significant	FLNA;FLNB	#N/A	0.321066		11.14	1.38949
P36873;P62136	PP1A_HUMAN;PP1G_HUMAN	PPP1CA;PPP1CC	2.20826	0.321064		Not_significant	PPP1CA;PPP1CC	#N/A	0.321064		11.13	1.38954
O75419	CDC45_HUMAN	CDC45	1.71643	0.320955		Not_significant	CDC45	#N/A	0.320955		11.12	1.3896
Q6NXG1;Q9H6T0	ESRP1_HUMAN;ESRP2_HUMAN	ESRP1;ESRP2	1.59114	0.320933		Not_significant	ESRP1;ESRP2	#N/A	0.320933		11.11	1.38966
Q5T5U3	RHG21_HUMAN	ARHGAP21	0.481769	0.320828		Not_significant	ARHGAP21	#N/A	0.320828		11.1	1.38972
P34931	HS71L_HUMAN	HSPA1L	4.86522	0.320762		Not_significant	HSPA1L	#N/A	0.320762		11.09	1.38977
Q5VZF2;Q9NR56	MBNL1_HUMAN;MBNL2_HUMAN	MBNL1;MBNL2	4.21449	0.320621		Not_significant	MBNL1;MBNL2	#N/A	0.320621		11.08	1.38983
Q5T4S7	UBR4_HUMAN	UBR4	4.83219	0.320521		Not_significant	UBR4	#N/A	0.320521		11.07	1.38989
O14618	CCS_HUMAN	CCS	2.21121	0.320389		Not_significant	CCS	#N/A	0.320389		11.06	1.38995
Q5VZE5	NAA35_HUMAN	NAA35	2.99541	0.320238		Not_significant	NAA35	#N/A	0.320238		11.05	1.39001
P52294	IMA5_HUMAN	KPNA1	2.1332	0.320233		Not_significant	KPNA1	#N/A	0.320233		11.04	1.39006
Q9BW04	SARG_HUMAN	SARG	3.99973	0.32015		Not_significant	SARG	#N/A	0.32015		11.03	1.39012
Q9BRF8	CPPED_HUMAN	CPPED1	2.58042	0.320013		Not_significant	CPPED1	#N/A	0.320013		11.02	1.39018
P62899	RL31_HUMAN	RPL31	4.28894	0.319976		Not_significant	RPL31	#N/A	0.319976		11.01	1.39024
Q14596	NBR1_HUMAN	NBR1	1.69997	0.319842		Not_significant	NBR1	#N/A	0.319842		11	1.3903
P29353	SHC1_HUMAN	SHC1	5.11283	0.319744		Not_significant	SHC1	#N/A	0.319744		10.99	1.39036
Q96BJ3	AIDA_HUMAN	AIDA	3.89135	0.319529		Not_significant	AIDA	#N/A	0.319529		10.98	1.39041
Q9NRS6	SNX15_HUMAN	SNX15	0.984111	0.319411		Not_significant	SNX15	#N/A	0.319411		10.97	1.39047
P53618	COPB_HUMAN	COPB1	4.27993	0.319321		Not_significant	COPB1	#N/A	0.319321		10.96	1.39053
Q9H4A3	WNK1_HUMAN	WNK1	3.50114	0.318854		Not_significant	WNK1	#N/A	0.318854		10.95	1.39059
P06732	KCRM_HUMAN	CKM	0.472289	0.31882		Not_significant	CKM	#N/A	0.31882		10.94	1.39065
P08134;P61586	RHOA_HUMAN;RHOC_HUMAN	RHOA;RHOC	2.83121	0.318795		Not_significant	RHOA;RHOC	#N/A	0.318795		10.93	1.39071
Q05193	DYN1_HUMAN	DNM1	3.08514	0.318786		Not_significant	DNM1	#N/A	0.318786		10.92	1.39077
P13716	HEM2_HUMAN	ALAD	0.871271	0.318423		Not_significant	ALAD	#N/A	0.318423		10.91	1.39083
P01889	HLAB_HUMAN	HLA-B	2.23907	0.318418		Not_significant	HLA-B	#N/A	0.318418		10.9	1.39089
O94915	FRYL_HUMAN	FRYL	2.48771	0.318352		Not_significant	FRYL	#N/A	0.318352		10.89	1.39095
P61966	AP1S1_HUMAN	AP1S1	1.83562	0.318349		Not_significant	AP1S1	#N/A	0.318349		10.88	1.39101
P36578	RL4_HUMAN	RPL4	4.96081	0.318305		Not_significant	RPL4	#N/A	0.318305		10.87	1.39107
Q13613	MTMR1_HUMAN	MTMR1	6.21737	0.318153		Not_significant	MTMR1	#N/A	0.318153		10.86	1.39113
O95466	FMNL1_HUMAN	FMNL1	1.31297	0.318139		Not_significant	FMNL1	#N/A	0.318139		10.85	1.39119
O75179;Q8IWZ3	ANKH1_HUMAN;ANR17_HUMAN	ANKHD1;ANKRD17	3.23241	0.317953		Not_significant	ANKHD1;ANKRD17	#N/A	0.317953		10.84	1.39125
Q9BT73	PSMG3_HUMAN	PSMG3	3.29742	0.317605		Not_significant	PSMG3	#N/A	0.317605		10.83	1.39131
O95861	BPNT1_HUMAN	BPNT1	3.2083	0.317549		Not_significant	BPNT1	#N/A	0.317549		10.82	1.39137
Q3KQV9	UAP1L_HUMAN	UAP1L1	3.64873	0.31744		Not_significant	UAP1L1	#N/A	0.31744		10.81	1.39143
O75179	ANR17_HUMAN	ANKRD17	3.51333	0.317219		Not_significant	ANKRD17	#N/A	0.317219		10.8	1.39149
P48426;P78356	PI42A_HUMAN;PI42B_HUMAN	PIP4K2A;PIP4K2B	2.06523	0.317099		Not_significant	PIP4K2A;PIP4K2B	#N/A	0.317099		10.79	1.39155
Q9UPN7	PP6R1_HUMAN	PPP6R1	2.60692	0.316733		Not_significant	PPP6R1	#N/A	0.316733		10.78	1.39161
O75083	WDR1_HUMAN	WDR1	4.16315	0.316569		Not_significant	WDR1	#N/A	0.316569		10.77	1.39167
O95456	PSMG1_HUMAN	PSMG1	3.57233	0.316552		Not_significant	PSMG1	#N/A	0.316552		10.76	1.39174
Q8ND04	SMG8_HUMAN	SMG8	3.48407	0.31627		Not_significant	SMG8	#N/A	0.31627		10.75	1.3918
Q9BRP8	PYM1_HUMAN	PYM1	4.81066	0.316102		Not_significant	PYM1	#N/A	0.316102		10.74	1.39186
Q9H6D7	HAUS4_HUMAN	HAUS4	2.05062	0.316093		Not_significant	HAUS4	#N/A	0.316093		10.73	1.39192
Q9H000	MKRN2_HUMAN	MKRN2	2.64154	0.316065		Not_significant	MKRN2	#N/A	0.316065		10.72	1.39198
P34913	HYES_HUMAN	EPHX2	2.82138	0.315999		Not_significant	EPHX2	#N/A	0.315999		10.71	1.39204
Q9NRR5;Q9UHD9;Q9UMX0	UBQL1_HUMAN;UBQL2_HUMAN;UBQL4_HUMAN	UBQLN1;UBQLN2;UBQLN4	5.40459	0.315996		Not_significant	UBQLN1;UBQLN2;UBQLN4	#N/A	0.315996		10.7	1.39211
P0DMV8;P0DMV9	HS71A_HUMAN;HS71B_HUMAN	HSPA1A;HSPA1B	4.66392	0.315989		Not_significant	HSPA1A;HSPA1B	#N/A	0.315989		10.69	1.39217
Q0PNE2	ELP6_HUMAN	ELP6	2.0522	0.315886		Not_significant	ELP6	#N/A	0.315886		10.68	1.39223
Q01105	SET_HUMAN	SET	6.38882	0.315782		Not_significant	SET	#N/A	0.315782		10.67	1.39229
P51570	GALK1_HUMAN	GALK1	2.9717	0.315772		Not_significant	GALK1	#N/A	0.315772		10.66	1.39235
Q9H910	JUPI2_HUMAN	JPT2	3.6565	0.31576		Not_significant	JPT2	#N/A	0.31576		10.65	1.39242
Q15631	TSN_HUMAN	TSN	4.78566	0.315681		Not_significant	TSN	#N/A	0.315681		10.64	1.39248
P62273	RS29_HUMAN	RPS29	2.34923	0.315497		Not_significant	RPS29	#N/A	0.315497		10.63	1.39254
Q9Y678	COPG1_HUMAN	COPG1	4.78799	0.315459		Not_significant	COPG1	#N/A	0.315459		10.62	1.39261
Q9UDY8	MALT1_HUMAN	MALT1	2.51415	0.315382		Not_significant	MALT1	#N/A	0.315382		10.61	1.39267
O43768	ENSA_HUMAN	ENSA	2.18368	0.315217		Not_significant	ENSA	#N/A	0.315217		10.6	1.39273
Q8TD19	NEK9_HUMAN	NEK9	3.95106	0.315001		Not_significant	NEK9	#N/A	0.315001		10.59	1.3928
Q5W0B1	OBI1_HUMAN	OBI1	2.28324	0.31488		Not_significant	OBI1	#N/A	0.31488		10.58	1.39286
Q05655	KPCD_HUMAN	PRKCD	3.8456	0.314856		Not_significant	PRKCD	#N/A	0.314856		10.57	1.39292
Q9NZL4	HPBP1_HUMAN	HSPBP1	4.56305	0.314854		Not_significant	HSPBP1	#N/A	0.314854		10.56	1.39299
P35606	COPB2_HUMAN	COPB2	3.85113	0.31475		Not_significant	COPB2	#N/A	0.31475		10.55	1.39305
Q9HCJ3	RAVR2_HUMAN	RAVER2	1.71616	0.314683		Not_significant	RAVER2	#N/A	0.314683		10.54	1.39311
Q02790	FKBP4_HUMAN	FKBP4	5.25491	0.3146		Not_significant	FKBP4	#N/A	0.3146		10.53	1.39318
Q5PSV4	BRM1L_HUMAN	BRMS1L	0.675902	0.314499		Not_significant	BRMS1L	#N/A	0.314499		10.52	1.39324
Q6P1R4	DUS1L_HUMAN	DUS1L	1.99482	0.314272		Not_significant	DUS1L	#N/A	0.314272		10.51	1.39331
P61923	COPZ1_HUMAN	COPZ1	3.51722	0.31427		Not_significant	COPZ1	#N/A	0.31427		10.5	1.39337
Q9NR09	BIRC6_HUMAN	BIRC6	5.47457	0.31425		Not_significant	BIRC6	#N/A	0.31425		10.49	1.39344
Q86YV9	HPS6_HUMAN	HPS6	1.06891	0.314246		Not_significant	HPS6	#N/A	0.314246		10.48	1.3935
P32320	CDD_HUMAN	CDA	2.73112	0.314123		Not_significant	CDA	#N/A	0.314123		10.47	1.39357
P31150;P50395	GDIA_HUMAN;GDIB_HUMAN	GDI1;GDI2	3.54213	0.313918		Not_significant	GDI1;GDI2	#N/A	0.313918		10.46	1.39363
Q9UFW8	CGBP1_HUMAN	CGGBP1	2.44152	0.313802		Not_significant	CGGBP1	#N/A	0.313802		10.45	1.3937
O43301	HS12A_HUMAN	HSPA12A	4.10064	0.313771		Not_significant	HSPA12A	#N/A	0.313771		10.44	1.39376
P61457;Q9H0N5	PHS2_HUMAN;PHS_HUMAN	PCBD1;PCBD2	2.04232	0.313743		Not_significant	PCBD1;PCBD2	#N/A	0.313743		10.43	1.39383
Q16555	DPYL2_HUMAN	DPYSL2	4.43087	0.313438		Not_significant	DPYSL2	#N/A	0.313438		10.42	1.39389
Q08174	PCDH1_HUMAN	PCDH1	2.61826	0.313069		Not_significant	PCDH1	#N/A	0.313069		10.41	1.39396
Q13572	ITPK1_HUMAN	ITPK1	2.64963	0.312905		Not_significant	ITPK1	#N/A	0.312905		10.4	1.39402
P36969	GPX4_HUMAN	GPX4	4.95529	0.312673		Not_significant	GPX4	#N/A	0.312673		10.39	1.39409
O60333	KIF1B_HUMAN	KIF1B	2.30156	0.312438		Not_significant	KIF1B	#N/A	0.312438		10.38	1.39415
P50748	KNTC1_HUMAN	KNTC1	2.6322	0.312192		Not_significant	KNTC1	#N/A	0.312192		10.37	1.39422
O75794	CD123_HUMAN	CDC123	4.33536	0.311971		Not_significant	CDC123	#N/A	0.311971		10.36	1.39429
Q9H993	ARMT1_HUMAN	ARMT1	1.19786	0.311917		Not_significant	ARMT1	#N/A	0.311917		10.35	1.39435
Q9Y6D5;Q9Y6D6	BIG1_HUMAN;BIG2_HUMAN	ARFGEF1;ARFGEF2	3.22946	0.311797		Not_significant	ARFGEF1;ARFGEF2	#N/A	0.311797		10.34	1.39442
P49770	EI2BB_HUMAN	EIF2B2	5.77427	0.31166		Not_significant	EIF2B2	#N/A	0.31166		10.33	1.39449
A8MPP1;Q96FC9	D11L8_HUMAN;DDX11_HUMAN	DDX11;DDX11L8	2.21925	0.311607		Not_significant	DDX11;DDX11L8	#N/A	0.311607		10.32	1.39455
Q96M27	PRRC1_HUMAN	PRRC1	3.05192	0.311604		Not_significant	PRRC1	#N/A	0.311604		10.31	1.39462
Q709C8	VP13C_HUMAN	VPS13C	3.03644	0.311494		Not_significant	VPS13C	#N/A	0.311494		10.3	1.39469
P31946;P61981	1433B_HUMAN;1433G_HUMAN	YWHAB;YWHAG	4.87218	0.311406		Not_significant	YWHAB;YWHAG	#N/A	0.311406		10.29	1.39475
Q13418	ILK_HUMAN	ILK	3.82213	0.311395		Not_significant	ILK	#N/A	0.311395		10.28	1.39482
Q9Y5P6	GMPPB_HUMAN	GMPPB	3.64451	0.311386		Not_significant	GMPPB	#N/A	0.311386		10.27	1.39489
Q9Y4P1	ATG4B_HUMAN	ATG4B	2.56648	0.311358		Not_significant	ATG4B	#N/A	0.311358		10.26	1.39496
O14964	HGS_HUMAN	HGS	4.60727	0.311311		Not_significant	HGS	#N/A	0.311311		10.25	1.39503
Q96KP4	CNDP2_HUMAN	CNDP2	2.63479	0.311232		Not_significant	CNDP2	#N/A	0.311232		10.24	1.39509
Q96PD2	DCBD2_HUMAN	DCBLD2	2.67243	0.31108		Not_significant	DCBLD2	#N/A	0.31108		10.23	1.39516
P47756	CAPZB_HUMAN	CAPZB	4.10272	0.311054		Not_significant	CAPZB	#N/A	0.311054		10.22	1.39523
Q16401	PSMD5_HUMAN	PSMD5	3.40006	0.311052		Not_significant	PSMD5	#N/A	0.311052		10.21	1.3953
Q99447	PCY2_HUMAN	PCYT2	4.16014	0.311038		Not_significant	PCYT2	#N/A	0.311038		10.2	1.39537
O75391	SPAG7_HUMAN	SPAG7	3.2631	0.31076		Not_significant	SPAG7	#N/A	0.31076		10.19	1.39543
Q9BTE3	MCMBP_HUMAN	MCMBP	3.97007	0.310602		Not_significant	MCMBP	#N/A	0.310602		10.18	1.3955
P53990	IST1_HUMAN	IST1	4.10405	0.310597		Not_significant	IST1	#N/A	0.310597		10.17	1.39557
Q8IX04	UEVLD_HUMAN	UEVLD	1.53746	0.310587		Not_significant	UEVLD	#N/A	0.310587		10.16	1.39564
Q6GMV2	SMYD5_HUMAN	SMYD5	1.85232	0.310147		Not_significant	SMYD5	#N/A	0.310147		10.15	1.39571
O75884	RBBP9_HUMAN	RBBP9	1.17273	0.310023		Not_significant	RBBP9	#N/A	0.310023		10.14	1.39578
O43572	AKA10_HUMAN	AKAP10	0.824152	0.310016		Not_significant	AKAP10	#N/A	0.310016		10.13	1.39585
Q03001;Q9UPN3	DYST_HUMAN;MACF1_HUMAN	DST;MACF1	1.52828	0.310001		Not_significant	DST;MACF1	#N/A	0.310001		10.12	1.39592
Q96KB5	TOPK_HUMAN	PBK	4.21083	0.309998		Not_significant	PBK	#N/A	0.309998		10.11	1.39599
P53609	PGTB1_HUMAN	PGGT1B	0.895578	0.309962		Not_significant	PGGT1B	#N/A	0.309962		10.1	1.39606
P36575	ARRC_HUMAN	ARR3	0.481261	0.309852		Not_significant	ARR3	#N/A	0.309852		10.09	1.39613
P41091	IF2G_HUMAN	EIF2S3	3.56928	0.309817		Not_significant	EIF2S3	#N/A	0.309817		10.08	1.3962
Q9ULH7	MRTFB_HUMAN	MRTFB	1.57631	0.309716		Not_significant	MRTFB	#N/A	0.309716		10.07	1.39627
P84022;Q15796	SMAD2_HUMAN;SMAD3_HUMAN	SMAD2;SMAD3	0.90426	0.30965		Not_significant	SMAD2;SMAD3	#N/A	0.30965		10.06	1.39634
O75575	RPC9_HUMAN	CRCP	2.28411	0.309545		Not_significant	CRCP	#N/A	0.309545		10.05	1.39641
O43488	ARK72_HUMAN	AKR7A2	4.28013	0.309422		Not_significant	AKR7A2	#N/A	0.309422		10.04	1.39648
P21333;Q14315	FLNA_HUMAN;FLNC_HUMAN	FLNA;FLNC	1.91568	0.309364		Not_significant	FLNA;FLNC	#N/A	0.309364		10.03	1.39655
[truncated: 6,456 more rows]
