# Supplementary material for: The phosphatase inhibitor LB-100 creates neoantigens in colon cancer cells through perturbation of mRNA splicing
Source: EMBO Rep. 2024 Apr 10;25(5):10. doi: 10.1038/s44319-024-00128-3 (PMC11094086; doi:10.1038/s44319-024-00128-3)
Supplement: Supplementary file 2 — Dataset EV2 [file 44319_2024_128_MOESM2_ESM.xlsx]

## Sheet: Legend Datset EV2
Dataset EV2 Related to Figure 1. Phosphoproteomic analysis of LB-100 (4 mM for 12 hrs) treated SW-480 cells.

## Sheet: qP-proteome LB-100
	protein						Protein group? Identifier(s) of protein(s) this site is associated with.								Label chart 1	Two color points Chart 1:
Unique identifier	Accession	Entry name & description	Gene name	pS/T/Y	Position in protein	Multiplicity	Protein(s)	Fasta header	Position(s) within protein(s)	-LOG(P-value)	Column1	2Log[LFQ Abundance {PP2AInh/Untr)]	Significant or Not Significant FDR = 0.01 and S0 = 1.5	Significant or Not Significant_FDR = 0.01 and S0 = 1.5	phosphosite	Significant	Not significant		Significance curve (FDR=0.01, S0=1.5) X	Significance curve (FDR=0.01, S0=1.5) Y
UID24874	Q8IYB3	SRRM1_HUMAN Serine/arginine repetitive matrix protein 1	SRRM1	S	655	___2	Q8IYB3	sp|Q8IYB3|SRRM1_HUMAN Serine/arginine repetitive matrix protein 1 OS=Homo sapiens OX=9606 GN=SRRM1 PE=1 SV=2	655	6.41416	25.3262	6.4033	+	Significant	SRRM1_S655	6.4033	#N/A		30	0.490378
UID3525	P51608	MECP2_HUMAN Methyl-CpG-binding protein 2	MECP2	S	78	___1	P51608	sp|P51608|MECP2_HUMAN Methyl-CpG-binding protein 2 OS=Homo sapiens OX=9606 GN=MECP2 PE=1 SV=1	78	6.50135	25.4977	5.91627	+	Significant	MECP2_S78	5.91627	#N/A		29.99	0.490388
UID4383	Q07352	TISB_HUMAN mRNA decay activator protein ZFP36L1	ZFP36L1	S	54	___1	Q07352	sp|Q07352|TISB_HUMAN mRNA decay activator protein ZFP36L1 OS=Homo sapiens OX=9606 GN=ZFP36L1 PE=1 SV=1	54	2.86927	16.9389	5.72952	+	Significant	ZFP36L1_S54	5.72952	#N/A		29.98	0.490399
UID41095	Q86YP4	P66A_HUMAN Transcriptional repressor p66-alpha	GATAD2A	S	113	___3	Q86YP4	sp|Q86YP4|P66A_HUMAN Transcriptional repressor p66-alpha OS=Homo sapiens OX=9606 GN=GATAD2A PE=1 SV=1	113	5.31369	23.0514	5.47518	+	Significant	GATAD2A_S113	5.47518	#N/A		29.97	0.49041
UID2857	P40222	TXLNA_HUMAN Alpha-taxilin	TXLNA	S	514	___1	P40222	sp|P40222|TXLNA_HUMAN Alpha-taxilin OS=Homo sapiens OX=9606 GN=TXLNA PE=1 SV=3	514	1.84133	13.5696	5.19342	+	Significant	TXLNA_S514	5.19342	#N/A		29.96	0.490421
UID1648	P02545	LMNA_HUMAN Prelamin-A/C	LMNA	S	429	___1	P02545	sp|P02545|LMNA_HUMAN Prelamin-A/C OS=Homo sapiens OX=9606 GN=LMNA PE=1 SV=1	429	1.47852	12.1595	5.06489	+	Significant	LMNA_S429	5.06489	#N/A		29.95	0.490431
UID998	O75122	CLAP2_HUMAN CLIP-associating protein 2	CLASP2	S	1012	___1	O75122	sp|O75122|CLAP2_HUMAN CLIP-associating protein 2 OS=Homo sapiens OX=9606 GN=CLASP2 PE=1 SV=3	1012	2.4562	15.6723	4.97562	+	Significant	CLASP2_S1012	4.97562	#N/A		29.94	0.490442
UID5552	Q15149	PLEC_HUMAN Plectin	PLEC	S	2039	___1	Q15149	sp|Q15149|PLEC_HUMAN Plectin OS=Homo sapiens OX=9606 GN=PLEC PE=1 SV=3	2039	4.96293	22.2776	4.9597	+	Significant	PLEC_S2039	4.9597	#N/A		29.93	0.490453
UID14710	P46013	KI67_HUMAN Proliferation marker protein Ki-67	MKI67	T	1167	___1	P46013	sp|P46013|KI67_HUMAN Proliferation marker protein Ki-67 OS=Homo sapiens OX=9606 GN=MKI67 PE=1 SV=2	1167	1.59633	12.6346	4.95537	+	Significant	MKI67_T1167	4.95537	#N/A		29.92	0.490464
UID621	O43237	DC1L2_HUMAN Cytoplasmic dynein 1 light intermediate chain 2	DYNC1LI2	S	407	___1	O43237	sp|O43237|DC1L2_HUMAN Cytoplasmic dynein 1 light intermediate chain 2 OS=Homo sapiens OX=9606 GN=DYNC1LI2 PE=1 SV=1	407	2.18128	14.7692	4.85243	+	Significant	DYNC1LI2_S407	4.85243	#N/A		29.91	0.490474
UID23782	Q6ZRV2	FA83H_HUMAN Protein FAM83H	FAM83H	S	1061	___2	Q6ZRV2	sp|Q6ZRV2|FA83H_HUMAN Protein FAM83H OS=Homo sapiens OX=9606 GN=FAM83H PE=1 SV=3	1061	4.9623	22.2762	4.77566	+	Significant	FAM83H_S1061	4.77566	#N/A		29.9	0.490485
UID8574	Q8N573	OXR1_HUMAN Oxidation resistance protein 1	OXR1	S	388	___1	Q8N573	sp|Q8N573|OXR1_HUMAN Oxidation resistance protein 1 OS=Homo sapiens OX=9606 GN=OXR1 PE=1 SV=2	388	5.58697	23.6368	4.72861	+	Significant	OXR1_S388	4.72861	#N/A		29.89	0.490496
UID26942	Q96T58	MINT_HUMAN Msx2-interacting protein	SPEN	S	1268	___2	Q96T58	sp|Q96T58|MINT_HUMAN Msx2-interacting protein OS=Homo sapiens OX=9606 GN=SPEN PE=1 SV=1	1268	4.81288	21.9383	4.55428	+	Significant	SPEN_S1268	4.55428	#N/A		29.88	0.490507
UID26943	Q96T58	MINT_HUMAN Msx2-interacting protein	SPEN	S	1278	___2	Q96T58	sp|Q96T58|MINT_HUMAN Msx2-interacting protein OS=Homo sapiens OX=9606 GN=SPEN PE=1 SV=1	1278	6.15381	24.8069	4.54936	+	Significant	SPEN_S1278	4.54936	#N/A		29.87	0.490518
UID1725	P05783	K1C18_HUMAN Keratin, type I cytoskeletal 18	KRT18	S	15	___1	P05783	sp|P05783|K1C18_HUMAN Keratin, type I cytoskeletal 18 OS=Homo sapiens OX=9606 GN=KRT18 PE=1 SV=2	15	1.28286	11.3263	4.52687	+	Significant	KRT18_S15	4.52687	#N/A		29.86	0.490528
UID15300	Q5JTD0	TJAP1_HUMAN Tight junction-associated protein 1	TJAP1	T	422	___1	Q5JTD0	sp|Q5JTD0|TJAP1_HUMAN Tight junction-associated protein 1 OS=Homo sapiens OX=9606 GN=TJAP1 PE=1 SV=1	422	5.47645	23.4018	4.499	+	Significant	TJAP1_T422	4.499	#N/A		29.85	0.490539
UID19590	P46013	KI67_HUMAN Proliferation marker protein Ki-67	MKI67	S	3253	___2	P46013	sp|P46013|KI67_HUMAN Proliferation marker protein Ki-67 OS=Homo sapiens OX=9606 GN=MKI67 PE=1 SV=2	3253	4.72274	21.7319	4.49858	+	Significant	MKI67_S3253	4.49858	#N/A		29.84	0.49055
UID14681	P46013	KI67_HUMAN Proliferation marker protein Ki-67	MKI67	T	1784	___1	P46013	sp|P46013|KI67_HUMAN Proliferation marker protein Ki-67 OS=Homo sapiens OX=9606 GN=MKI67 PE=1 SV=2	1784	1.84387	13.5789	4.49758	+	Significant	MKI67_T1784	4.49758	#N/A		29.83	0.490561
UID18189	P02545	LMNA_HUMAN Prelamin-A/C	LMNA	S	12	___2	P02545	sp|P02545|LMNA_HUMAN Prelamin-A/C OS=Homo sapiens OX=9606 GN=LMNA PE=1 SV=1	12	6.09429	24.6866	4.46393	+	Significant	LMNA_S12	4.46393	#N/A		29.82	0.490572
UID14351	O94776	MTA2_HUMAN Metastasis-associated protein MTA2	MTA2	T	534	___1	O94776	sp|O94776|MTA2_HUMAN Metastasis-associated protein MTA2 OS=Homo sapiens OX=9606 GN=MTA2 PE=1 SV=1	534	2.99238	17.2985	4.42733	+	Significant	MTA2_T534	4.42733	#N/A		29.81	0.490582
UID25118	Q8N573	OXR1_HUMAN Oxidation resistance protein 1	OXR1	S	388	___2	Q8N573	sp|Q8N573|OXR1_HUMAN Oxidation resistance protein 1 OS=Homo sapiens OX=9606 GN=OXR1 PE=1 SV=2	388	5.90896	24.3083	4.37813	+	Significant	OXR1_S388	4.37813	#N/A		29.8	0.490593
UID3664	P53814	SMTN_HUMAN Smoothelin	SMTN	S	514	___1	P53814	sp|P53814|SMTN_HUMAN Smoothelin OS=Homo sapiens OX=9606 GN=SMTN PE=1 SV=7	514	4.77975	21.8626	4.30242	+	Significant	SMTN_S514	4.30242	#N/A		29.79	0.490604
UID2481	P27448	MARK3_HUMAN MAP/microtubule affinity-regulating kinase 3	MARK3	S	419	___1	P27448	sp|P27448|MARK3_HUMAN MAP/microtubule affinity-regulating kinase 3 OS=Homo sapiens OX=9606 GN=MARK3 PE=1 SV=5	419	3.39159	18.4163	4.2686	+	Significant	MARK3_S419	4.2686	#N/A		29.78	0.490615
UID3297	P49321	NASP_HUMAN Nuclear autoantigenic sperm protein	NASP	S	726	___1	P49321	sp|P49321|NASP_HUMAN Nuclear autoantigenic sperm protein OS=Homo sapiens OX=9606 GN=NASP PE=1 SV=2	726	1.82197	13.498	4.22388	+	Significant	NASP_S726	4.22388	#N/A		29.77	0.490626
UID14569	P23246	SFPQ_HUMAN Splicing factor, proline- and glutamine-rich	SFPQ	T	226	___1	P23246	sp|P23246|SFPQ_HUMAN Splicing factor, proline- and glutamine-rich OS=Homo sapiens OX=9606 GN=SFPQ PE=1 SV=2	226	2.13577	14.6143	4.20734	+	Significant	SFPQ_T226	4.20734	#N/A		29.76	0.490637
UID3292	P49207	RL34_HUMAN 60S ribosomal protein L34	RPL34	S	12	___1	P49207	sp|P49207|RL34_HUMAN 60S ribosomal protein L34 OS=Homo sapiens OX=9606 GN=RPL34 PE=1 SV=3	12	2.42743	15.5802	4.15104	+	Significant	RPL34_S12	4.15104	#N/A		29.75	0.490648
UID21828	Q14498	RBM39_HUMAN RNA-binding protein 39	RBM39	S	127	___2	Q14498	sp|Q14498|RBM39_HUMAN RNA-binding protein 39 OS=Homo sapiens OX=9606 GN=RBM39 PE=1 SV=2	127	1.06835	10.3361	4.1352	+	Significant	RBM39_S127	4.1352	#N/A		29.74	0.490659
UID32162	Q8N573	OXR1_HUMAN Oxidation resistance protein 1	OXR1	T	391	___2	Q8N573	sp|Q8N573|OXR1_HUMAN Oxidation resistance protein 1 OS=Homo sapiens OX=9606 GN=OXR1 PE=1 SV=2	391	5.80169	24.0867	4.11099	+	Significant	OXR1_T391	4.11099	#N/A		29.73	0.490669
UID4382	Q07352	TISB_HUMAN mRNA decay activator protein ZFP36L1	ZFP36L1	S	92	___1	Q07352	sp|Q07352|TISB_HUMAN mRNA decay activator protein ZFP36L1 OS=Homo sapiens OX=9606 GN=ZFP36L1 PE=1 SV=1	92	7.68801	27.7273	4.05538	+	Significant	ZFP36L1_S92	4.05538	#N/A		29.72	0.49068
UID6817	Q69YH5	CDCA2_HUMAN Cell division cycle-associated protein 2	CDCA2	S	98	___1	Q69YH5	sp|Q69YH5|CDCA2_HUMAN Cell division cycle-associated protein 2 OS=Homo sapiens OX=9606 GN=CDCA2 PE=1 SV=2	98	5.05596	22.4855	4.04575	+	Significant	CDCA2_S98	4.04575	#N/A		29.71	0.490691
UID709	O43683	BUB1_HUMAN Mitotic checkpoint serine/threonine-protein kinase BUB1	BUB1	S	307	___1	O43683	sp|O43683|BUB1_HUMAN Mitotic checkpoint serine/threonine-protein kinase BUB1 OS=Homo sapiens OX=9606 GN=BUB1 PE=1 SV=1	307	3.36274	18.3378	4.03261	+	Significant	BUB1_S307	4.03261	#N/A		29.7	0.490702
UID12954	Q9UK76	JUPI1_HUMAN Jupiter microtubule associated homolog 1	JPT1	S	80	___1	Q9UK76	sp|Q9UK76|JUPI1_HUMAN Jupiter microtubule associated homolog 1 OS=Homo sapiens OX=9606 GN=JPT1 PE=1 SV=3	80	2.20075	14.8349	4.02706	+	Significant	JPT1_S80	4.02706	#N/A		29.69	0.490713
UID5481	Q14C86	GAPD1_HUMAN GTPase-activating protein and VPS9 domain-containing protein 1	GAPVD1	S	1019	___1	Q14C86	sp|Q14C86|GAPD1_HUMAN GTPase-activating protein and VPS9 domain-containing protein 1 OS=Homo sapiens OX=9606 GN=GAPVD1 PE=1 SV=2	1019	5.18896	22.7793	4.02179	+	Significant	GAPVD1_S1019	4.02179	#N/A		29.68	0.490724
UID10250	Q96RT1	ERBIN_HUMAN Erbin	ERBIN	S	1133	___1	Q96RT1	sp|Q96RT1|ERBIN_HUMAN Erbin OS=Homo sapiens OX=9606 GN=ERBIN PE=1 SV=2	1133	2.41638	15.5447	3.99569	+	Significant	ERBIN_S1133	3.99569	#N/A		29.67	0.490735
UID756	O43847	NRDC_HUMAN Nardilysin	NRDC	S	94	___1	O43847	sp|O43847|NRDC_HUMAN Nardilysin OS=Homo sapiens OX=9606 GN=NRDC PE=1 SV=3	94	1.39894	11.8277	3.98802	+	Significant	NRDC_S94	3.98802	#N/A		29.66	0.490746
UID3956	P78371	TCPB_HUMAN T-complex protein 1 subunit beta	CCT2	S	260	___1	P78371	sp|P78371|TCPB_HUMAN T-complex protein 1 subunit beta OS=Homo sapiens OX=9606 GN=CCT2 PE=1 SV=4	260	2.0597	14.3517	3.94687	+	Significant	CCT2_S260	3.94687	#N/A		29.65	0.490757
UID608	O43166	SI1L1_HUMAN Signal-induced proliferation-associated 1-like protein 1	SIPA1L1	S	1632	___1	O43166	sp|O43166|SI1L1_HUMAN Signal-induced proliferation-associated 1-like protein 1 OS=Homo sapiens OX=9606 GN=SIPA1L1 PE=1 SV=4	1632	4.79003	21.8861	3.92986	+	Significant	SIPA1L1_S1632	3.92986	#N/A		29.64	0.490768
UID31067	P17096	HMGA1_HUMAN High mobility group protein HMG-I/HMG-Y	HMGA1	T	53	___2	P17096	sp|P17096|HMGA1_HUMAN High mobility group protein HMG-I/HMG-Y OS=Homo sapiens OX=9606 GN=HMGA1 PE=1 SV=3	53	1.2381	11.127	3.92875	+	Significant	HMGA1_T53	3.92875	#N/A		29.63	0.490779
UID13552	Q9UQ35	SRRM2_HUMAN Serine/arginine repetitive matrix protein 2	SRRM2	S	1916	___1	Q9UQ35	sp|Q9UQ35|SRRM2_HUMAN Serine/arginine repetitive matrix protein 2 OS=Homo sapiens OX=9606 GN=SRRM2 PE=1 SV=2	1916	0.691936	8.31827	3.89188		Not_significant	SRRM2_S1916	#N/A	3.89188		29.62	0.49079
UID266	O14497	ARI1A_HUMAN AT-rich interactive domain-containing protein 1A	ARID1A	S	382	___1	O14497	sp|O14497|ARI1A_HUMAN AT-rich interactive domain-containing protein 1A OS=Homo sapiens OX=9606 GN=ARID1A PE=1 SV=3	382	1.46842	12.1178	3.87976	+	Significant	ARID1A_S382	3.87976	#N/A		29.61	0.490801
UID1865	P09651	ROA1_HUMAN Heterogeneous nuclear ribonucleoprotein A1	HNRNPA1	S	338	___1	P09651;Q32P51	sp|P09651|ROA1_HUMAN Heterogeneous nuclear ribonucleoprotein A1 OS=Homo sapiens OX=9606 GN=HNRNPA1 PE=1 SV=5;sp|Q32P51|RA1L2_HUMAN Heterogeneous nuclear ribonucleoprotein A1-like 2 OS=Homo sapiens OX=9606 GN=HNRNPA1L2 PE=2 SV=2	338;286	2.61805	16.1804	3.87953	+	Significant	HNRNPA1_S338	3.87953	#N/A		29.6	0.490812
UID47611	P17096	HMGA1_HUMAN High mobility group protein HMG-I/HMG-Y	HMGA1	T	53	___3	P17096	sp|P17096|HMGA1_HUMAN High mobility group protein HMG-I/HMG-Y OS=Homo sapiens OX=9606 GN=HMGA1 PE=1 SV=3	53	3.92964	19.8233	3.8792	+	Significant	HMGA1_T53	3.8792	#N/A		29.59	0.490823
UID21829	Q14498	RBM39_HUMAN RNA-binding protein 39	RBM39	S	129	___2	Q14498	sp|Q14498|RBM39_HUMAN RNA-binding protein 39 OS=Homo sapiens OX=9606 GN=RBM39 PE=1 SV=2	129	1.04943	10.2442	3.8629	+	Significant	RBM39_S129	3.8629	#N/A		29.58	0.490834
UID1302	O94804	STK10_HUMAN Serine/threonine-protein kinase 10	STK10	S	514	___1	O94804	sp|O94804|STK10_HUMAN Serine/threonine-protein kinase 10 OS=Homo sapiens OX=9606 GN=STK10 PE=1 SV=1	514	4.03938	20.0982	3.85706	+	Significant	STK10_S514	3.85706	#N/A		29.57	0.490845
UID35240	P17096	HMGA1_HUMAN High mobility group protein HMG-I/HMG-Y	HMGA1	S	36	___3	P17096	sp|P17096|HMGA1_HUMAN High mobility group protein HMG-I/HMG-Y OS=Homo sapiens OX=9606 GN=HMGA1 PE=1 SV=3	36	4.63927	21.539	3.84113	+	Significant	HMGA1_S36	3.84113	#N/A		29.56	0.490856
UID18265	P05783	K1C18_HUMAN Keratin, type I cytoskeletal 18	KRT18	S	34	___2	P05783	sp|P05783|K1C18_HUMAN Keratin, type I cytoskeletal 18 OS=Homo sapiens OX=9606 GN=KRT18 PE=1 SV=2	34	3.54436	18.8265	3.80499	+	Significant	KRT18_S34	3.80499	#N/A		29.55	0.490867
UID3058	P46087	NOP2_HUMAN Probable 28S rRNA (cytosine(4447)-C(5))-methyltransferase	NOP2	S	58	___1	P46087	sp|P46087|NOP2_HUMAN Probable 28S rRNA (cytosine(4447)-C(5))-methyltransferase OS=Homo sapiens OX=9606 GN=NOP2 PE=1 SV=2	58	3.2552	18.0422	3.76115	+	Significant	NOP2_S58	3.76115	#N/A		29.54	0.490878
UID16762	O00515	LAD1_HUMAN Ladinin-1	LAD1	S	39	___2	O00515	sp|O00515|LAD1_HUMAN Ladinin-1 OS=Homo sapiens OX=9606 GN=LAD1 PE=1 SV=2	39	6.07152	24.6404	3.74852	+	Significant	LAD1_S39	3.74852	#N/A		29.53	0.490889
UID33327	O00567	NOP56_HUMAN Nucleolar protein 56	NOP56	S	563	___3	O00567	sp|O00567|NOP56_HUMAN Nucleolar protein 56 OS=Homo sapiens OX=9606 GN=NOP56 PE=1 SV=4	563	2.54022	15.9381	3.73754	+	Significant	NOP56_S563	3.73754	#N/A		29.52	0.4909
UID24246	Q86SQ0	PHLB2_HUMAN Pleckstrin homology-like domain family B member 2	PHLDB2	S	415	___2	Q86SQ0	sp|Q86SQ0|PHLB2_HUMAN Pleckstrin homology-like domain family B member 2 OS=Homo sapiens OX=9606 GN=PHLDB2 PE=1 SV=2	415	2.03322	14.2591	3.73481	+	Significant	PHLDB2_S415	3.73481	#N/A		29.51	0.490911
UID35241	P17096	HMGA1_HUMAN High mobility group protein HMG-I/HMG-Y	HMGA1	S	44	___3	P17096	sp|P17096|HMGA1_HUMAN High mobility group protein HMG-I/HMG-Y OS=Homo sapiens OX=9606 GN=HMGA1 PE=1 SV=3	44	3.56863	18.8908	3.73276	+	Significant	HMGA1_S44	3.73276	#N/A		29.5	0.490922
UID11198	Q9C0C2	TB182_HUMAN 182 kDa tankyrase-1-binding protein	TNKS1BP1	S	1637	___1	Q9C0C2	sp|Q9C0C2|TB182_HUMAN 182 kDa tankyrase-1-binding protein OS=Homo sapiens OX=9606 GN=TNKS1BP1 PE=1 SV=4	1637	3.87263	19.679	3.73274	+	Significant	TNKS1BP1_S1637	3.73274	#N/A		29.49	0.490933
UID4179	Q02952	AKA12_HUMAN A-kinase anchor protein 12	AKAP12	S	1691	___1	Q02952	sp|Q02952|AKA12_HUMAN A-kinase anchor protein 12 OS=Homo sapiens OX=9606 GN=AKAP12 PE=1 SV=4	1691	5.20977	22.8249	3.73044	+	Significant	AKAP12_S1691	3.73044	#N/A		29.48	0.490945
UID3905	P67809	YBOX1_HUMAN Y-box-binding protein 1	YBX1	S	209	___1	P67809	sp|P67809|YBOX1_HUMAN Y-box-binding protein 1 OS=Homo sapiens OX=9606 GN=YBX1 PE=1 SV=3	209	2.82949	16.8211	3.72841	+	Significant	YBX1_S209	3.72841	#N/A		29.47	0.490956
UID1741	P06400	RB_HUMAN Retinoblastoma-associated protein	RB1	S	919	___1	P06400	sp|P06400|RB_HUMAN Retinoblastoma-associated protein OS=Homo sapiens OX=9606 GN=RB1 PE=1 SV=2	919	4.84284	22.0065	3.71214	+	Significant	RB1_S919	3.71214	#N/A		29.46	0.490967
UID11396	Q9H2P0	ADNP_HUMAN Activity-dependent neuroprotector homeobox protein	ADNP	S	955	___1	Q9H2P0	sp|Q9H2P0|ADNP_HUMAN Activity-dependent neuroprotector homeobox protein OS=Homo sapiens OX=9606 GN=ADNP PE=1 SV=1	955	1.53214	12.378	3.70416	+	Significant	ADNP_S955	3.70416	#N/A		29.45	0.490978
UID3466	P50579	MAP2_HUMAN Methionine aminopeptidase 2	METAP2	S	45	___1	P50579	sp|P50579|MAP2_HUMAN Methionine aminopeptidase 2 OS=Homo sapiens OX=9606 GN=METAP2 PE=1 SV=1	45	3.27352	18.0929	3.6783	+	Significant	METAP2_S45	3.6783	#N/A		29.44	0.490989
UID26645	Q96MU7	YTDC1_HUMAN YTH domain-containing protein 1	YTHDC1	S	152	___2	Q96MU7	sp|Q96MU7|YTDC1_HUMAN YTH domain-containing protein 1 OS=Homo sapiens OX=9606 GN=YTHDC1 PE=1 SV=3	152	2.79446	16.7166	3.66387	+	Significant	YTHDC1_S152	3.66387	#N/A		29.43	0.491
UID3283	P49023	PAXI_HUMAN Paxillin	PXN	S	258	___1	P49023	sp|P49023|PAXI_HUMAN Paxillin OS=Homo sapiens OX=9606 GN=PXN PE=1 SV=3	258	1.77877	13.337	3.66209	+	Significant	PXN_S258	3.66209	#N/A		29.42	0.491011
UID7657	Q7Z6I8	CE024_HUMAN UPF0461 protein C5orf24	C5orf24	S	121	___1	Q7Z6I8	sp|Q7Z6I8|CE024_HUMAN UPF0461 protein C5orf24 OS=Homo sapiens OX=9606 GN=C5orf24 PE=1 SV=1	121	4.8697	22.0674	3.63247	+	Significant	C5orf24_S121	3.63247	#N/A		29.41	0.491022
UID6534	Q5UIP0	RIF1_HUMAN Telomere-associated protein RIF1	RIF1	S	1542	___1	Q5UIP0	sp|Q5UIP0|RIF1_HUMAN Telomere-associated protein RIF1 OS=Homo sapiens OX=9606 GN=RIF1 PE=1 SV=2	1542	6.02776	24.5515	3.63114	+	Significant	RIF1_S1542	3.63114	#N/A		29.4	0.491034
UID1849	P08670	VIME_HUMAN Vimentin	VIM	S	7	___1	P08670	sp|P08670|VIME_HUMAN Vimentin OS=Homo sapiens OX=9606 GN=VIM PE=1 SV=4	7	2.80575	16.7504	3.62003	+	Significant	VIM_S7	3.62003	#N/A		29.39	0.491045
UID19589	P46013	KI67_HUMAN Proliferation marker protein Ki-67	MKI67	S	3249	___2	P46013	sp|P46013|KI67_HUMAN Proliferation marker protein Ki-67 OS=Homo sapiens OX=9606 GN=MKI67 PE=1 SV=2	3249	5.14018	22.672	3.61765	+	Significant	MKI67_S3249	3.61765	#N/A		29.38	0.491056
UID8915	Q8NG31	KNL1_HUMAN Kinetochore scaffold 1	KNL1	S	60	___1	Q8NG31	sp|Q8NG31|KNL1_HUMAN Kinetochore scaffold 1 OS=Homo sapiens OX=9606 GN=KNL1 PE=1 SV=3	60	3.2705	18.0845	3.61317	+	Significant	KNL1_S60	3.61317	#N/A		29.37	0.491067
UID4811	Q13263	TIF1B_HUMAN Transcription intermediary factor 1-beta	TRIM28	S	489	___1	Q13263	sp|Q13263|TIF1B_HUMAN Transcription intermediary factor 1-beta OS=Homo sapiens OX=9606 GN=TRIM28 PE=1 SV=5	489	1.35861	11.6559	3.61059	+	Significant	TRIM28_S489	3.61059	#N/A		29.36	0.491078
UID8572	Q8N573	OXR1_HUMAN Oxidation resistance protein 1	OXR1	S	307	___1	Q8N573	sp|Q8N573|OXR1_HUMAN Oxidation resistance protein 1 OS=Homo sapiens OX=9606 GN=OXR1 PE=1 SV=2	307	6.60851	25.707	3.60356	+	Significant	OXR1_S307	3.60356	#N/A		29.35	0.49109
UID15174	Q14978	NOLC1_HUMAN Nucleolar and coiled-body phosphoprotein 1	NOLC1	T	188	___1	Q14978	sp|Q14978|NOLC1_HUMAN Nucleolar and coiled-body phosphoprotein 1 OS=Homo sapiens OX=9606 GN=NOLC1 PE=1 SV=2	188	1.56312	12.5025	3.59548	+	Significant	NOLC1_T188	3.59548	#N/A		29.34	0.491101
UID19538	P46013	KI67_HUMAN Proliferation marker protein Ki-67	MKI67	S	1740	___2	P46013	sp|P46013|KI67_HUMAN Proliferation marker protein Ki-67 OS=Homo sapiens OX=9606 GN=MKI67 PE=1 SV=2	1740	2.75278	16.5915	3.56071	+	Significant	MKI67_S1740	3.56071	#N/A		29.33	0.491112
UID1692	P05114	HMGN1_HUMAN Non-histone chromosomal protein HMG-14	HMGN1	S	7	___1	P05114	sp|P05114|HMGN1_HUMAN Non-histone chromosomal protein HMG-14 OS=Homo sapiens OX=9606 GN=HMGN1 PE=1 SV=3	7	5.33955	23.1075	3.55903	+	Significant	HMGN1_S7	3.55903	#N/A		29.32	0.491123
UID222	O00515	LAD1_HUMAN Ladinin-1	LAD1	S	301	___1	O00515	sp|O00515|LAD1_HUMAN Ladinin-1 OS=Homo sapiens OX=9606 GN=LAD1 PE=1 SV=2	301	5.67083	23.8135	3.5569	+	Significant	LAD1_S301	3.5569	#N/A		29.31	0.491134
UID4325	Q06190	P2R3A_HUMAN Serine/threonine-protein phosphatase 2A regulatory subunit B'' subunit alpha	PPP2R3A	S	181	___1	Q06190	sp|Q06190|P2R3A_HUMAN Serine/threonine-protein phosphatase 2A regulatory subunit B'' subunit alpha OS=Homo sapiens OX=9606 GN=PPP2R3A PE=1 SV=1	181	4.55717	21.3475	3.55635	+	Significant	PPP2R3A_S181	3.55635	#N/A		29.3	0.491146
UID12282	Q9NXV6	CARF_HUMAN CDKN2A-interacting protein	CDKN2AIP	S	131	___1	Q9NXV6	sp|Q9NXV6|CARF_HUMAN CDKN2A-interacting protein OS=Homo sapiens OX=9606 GN=CDKN2AIP PE=1 SV=3	131	5.11927	22.6258	3.55553	+	Significant	CDKN2AIP_S131	3.55553	#N/A		29.29	0.491157
UID6082	Q499Z4	ZN672_HUMAN Zinc finger protein 672	ZNF672	S	189	___1	Q499Z4	sp|Q499Z4|ZN672_HUMAN Zinc finger protein 672 OS=Homo sapiens OX=9606 GN=ZNF672 PE=1 SV=2	189	2.07013	14.388	3.5412	+	Significant	ZNF672_S189	3.5412	#N/A		29.28	0.491168
UID954	O60841	IF2P_HUMAN Eukaryotic translation initiation factor 5B	EIF5B	S	435	___1	O60841	sp|O60841|IF2P_HUMAN Eukaryotic translation initiation factor 5B OS=Homo sapiens OX=9606 GN=EIF5B PE=1 SV=4	435	7.58969	27.5494	3.53389	+	Significant	EIF5B_S435	3.53389	#N/A		29.27	0.491179
UID12472	Q9P0L0	VAPA_HUMAN Vesicle-associated membrane protein-associated protein A	VAPA	S	214	___1	Q9P0L0	sp|Q9P0L0|VAPA_HUMAN Vesicle-associated membrane protein-associated protein A OS=Homo sapiens OX=9606 GN=VAPA PE=1 SV=3	214	3.45242	18.5807	3.52947	+	Significant	VAPA_S214	3.52947	#N/A		29.26	0.491191
UID21541	Q13523	PRP4B_HUMAN Serine/threonine-protein kinase PRP4 homolog	PRPF4B	S	241	___2	Q13523	sp|Q13523|PRP4B_HUMAN Serine/threonine-protein kinase PRP4 homolog OS=Homo sapiens OX=9606 GN=PRPF4B PE=1 SV=3	241	0.953925	9.76691	3.50493	+	Significant	PRPF4B_S241	3.50493	#N/A		29.25	0.491202
UID6585	Q5VT06	CE350_HUMAN Centrosome-associated protein 350	CEP350	S	692	___1	Q5VT06	sp|Q5VT06|CE350_HUMAN Centrosome-associated protein 350 OS=Homo sapiens OX=9606 GN=CEP350 PE=1 SV=1	692	4.51516	21.2489	3.50175	+	Significant	CEP350_S692	3.50175	#N/A		29.24	0.491213
UID33324	O00567	NOP56_HUMAN Nucleolar protein 56	NOP56	S	569	___3	O00567	sp|O00567|NOP56_HUMAN Nucleolar protein 56 OS=Homo sapiens OX=9606 GN=NOP56 PE=1 SV=4	569	3.24147	18.0041	3.49078	+	Significant	NOP56_S569	3.49078	#N/A		29.23	0.491225
UID10121	Q96N67	DOCK7_HUMAN Dedicator of cytokinesis protein 7	DOCK7	S	2129	___1	Q96N67	sp|Q96N67|DOCK7_HUMAN Dedicator of cytokinesis protein 7 OS=Homo sapiens OX=9606 GN=DOCK7 PE=1 SV=4	2129	1.98737	14.0974	3.48037	+	Significant	DOCK7_S2129	3.48037	#N/A		29.22	0.491236
UID14940	Q02952	AKA12_HUMAN A-kinase anchor protein 12	AKAP12	T	1484	___1	Q02952	sp|Q02952|AKA12_HUMAN A-kinase anchor protein 12 OS=Homo sapiens OX=9606 GN=AKAP12 PE=1 SV=4	1484	7.34087	27.094	3.4749	+	Significant	AKAP12_T1484	3.4749	#N/A		29.21	0.491247
UID15904	Q99961	SH3G1_HUMAN Endophilin-A2	SH3GL1	T	298	___1	Q99961	sp|Q99961|SH3G1_HUMAN Endophilin-A2 OS=Homo sapiens OX=9606 GN=SH3GL1 PE=1 SV=1	298	2.08974	14.4559	3.44148	+	Significant	SH3GL1_T298	3.44148	#N/A		29.2	0.491259
UID8182	Q8IWZ3	ANKH1_HUMAN Ankyrin repeat and KH domain-containing protein 1	ANKHD1	S	1670	___1	Q8IWZ3	sp|Q8IWZ3|ANKH1_HUMAN Ankyrin repeat and KH domain-containing protein 1 OS=Homo sapiens OX=9606 GN=ANKHD1 PE=1 SV=1	1670	5.13584	22.6624	3.43	+	Significant	ANKHD1_S1670	3.43	#N/A		29.19	0.49127
UID12000	Q9NQW6	ANLN_HUMAN Anillin	ANLN	S	485	___1	Q9NQW6	sp|Q9NQW6|ANLN_HUMAN Anillin OS=Homo sapiens OX=9606 GN=ANLN PE=1 SV=2	485	1.44353	12.0147	3.42637	+	Significant	ANLN_S485	3.42637	#N/A		29.18	0.491281
UID1251	O75937	DNJC8_HUMAN DnaJ homolog subfamily C member 8	DNAJC8	S	35	___1	O75937	sp|O75937|DNJC8_HUMAN DnaJ homolog subfamily C member 8 OS=Homo sapiens OX=9606 GN=DNAJC8 PE=1 SV=2	35	3.95922	19.8978	3.41757	+	Significant	DNAJC8_S35	3.41757	#N/A		29.17	0.491293
UID9755	Q96BH1	RNF25_HUMAN E3 ubiquitin-protein ligase RNF25	RNF25	S	450	___1	Q96BH1	sp|Q96BH1|RNF25_HUMAN E3 ubiquitin-protein ligase RNF25 OS=Homo sapiens OX=9606 GN=RNF25 PE=1 SV=1	450	2.32431	15.2457	3.41117	+	Significant	RNF25_S450	3.41117	#N/A		29.16	0.491304
UID1312	O94806	KPCD3_HUMAN Serine/threonine-protein kinase D3	PRKD3	S	213	___1	O94806	sp|O94806|KPCD3_HUMAN Serine/threonine-protein kinase D3 OS=Homo sapiens OX=9606 GN=PRKD3 PE=1 SV=1	213	2.65569	16.2963	3.39533	+	Significant	PRKD3_S213	3.39533	#N/A		29.15	0.491315
UID20794	Q03252	LMNB2_HUMAN Lamin-B2	LMNB2	S	421	___2	Q03252	sp|Q03252|LMNB2_HUMAN Lamin-B2 OS=Homo sapiens OX=9606 GN=LMNB2 PE=1 SV=4	421	3.99476	19.9869	3.38707	+	Significant	LMNB2_S421	3.38707	#N/A		29.14	0.491327
UID33325	O00567	NOP56_HUMAN Nucleolar protein 56	NOP56	S	570	___3	O00567	sp|O00567|NOP56_HUMAN Nucleolar protein 56 OS=Homo sapiens OX=9606 GN=NOP56 PE=1 SV=4	570	3.72885	19.3102	3.37728	+	Significant	NOP56_S570	3.37728	#N/A		29.13	0.491338
UID24097	Q7Z460	CLAP1_HUMAN CLIP-associating protein 1	CLASP1	S	1091	___2	Q7Z460	sp|Q7Z460|CLAP1_HUMAN CLIP-associating protein 1 OS=Homo sapiens OX=9606 GN=CLASP1 PE=1 SV=1	1091	5.62011	23.7068	3.37303	+	Significant	CLASP1_S1091	3.37303	#N/A		29.12	0.49135
UID47201	Q9Y6G9	DC1L1_HUMAN Cytoplasmic dynein 1 light intermediate chain 1	DYNC1LI1	S	516	___3	Q9Y6G9	sp|Q9Y6G9|DC1L1_HUMAN Cytoplasmic dynein 1 light intermediate chain 1 OS=Homo sapiens OX=9606 GN=DYNC1LI1 PE=1 SV=3	516	5.72715	23.9315	3.36542	+	Significant	DYNC1LI1_S516	3.36542	#N/A		29.11	0.491361
UID3044	P46013	KI67_HUMAN Proliferation marker protein Ki-67	MKI67	S	878	___1	P46013	sp|P46013|KI67_HUMAN Proliferation marker protein Ki-67 OS=Homo sapiens OX=9606 GN=MKI67 PE=1 SV=2	878	3.1012	17.6102	3.35737	+	Significant	MKI67_S878	3.35737	#N/A		29.1	0.491372
UID13046	Q9UKV3	ACINU_HUMAN Apoptotic chromatin condensation inducer in the nucleus	ACIN1	S	561	___1	Q9UKV3	sp|Q9UKV3|ACINU_HUMAN Apoptotic chromatin condensation inducer in the nucleus OS=Homo sapiens OX=9606 GN=ACIN1 PE=1 SV=2	561	4.19425	20.4799	3.35201	+	Significant	ACIN1_S561	3.35201	#N/A		29.09	0.491384
UID11193	Q9C0C2	TB182_HUMAN 182 kDa tankyrase-1-binding protein	TNKS1BP1	S	1545	___1	Q9C0C2	sp|Q9C0C2|TB182_HUMAN 182 kDa tankyrase-1-binding protein OS=Homo sapiens OX=9606 GN=TNKS1BP1 PE=1 SV=4	1545	2.0324	14.2562	3.335	+	Significant	TNKS1BP1_S1545	3.335	#N/A		29.08	0.491395
UID741	O43768	ENSA_HUMAN Alpha-endosulfine	ENSA	S	109	___1	O43768	sp|O43768|ENSA_HUMAN Alpha-endosulfine OS=Homo sapiens OX=9606 GN=ENSA PE=1 SV=1	109	1.47184	12.1319	3.33303	+	Significant	ENSA_S109	3.33303	#N/A		29.07	0.491407
UID34718	P02545	LMNA_HUMAN Prelamin-A/C	LMNA	S	403	___3	P02545	sp|P02545|LMNA_HUMAN Prelamin-A/C OS=Homo sapiens OX=9606 GN=LMNA PE=1 SV=1	403	3.3767	18.3758	3.33257	+	Significant	LMNA_S403	3.33257	#N/A		29.06	0.491418
UID27587	Q9BYG3	MK67I_HUMAN MKI67 FHA domain-interacting nucleolar phosphoprotein	NIFK	S	218	___2	Q9BYG3	sp|Q9BYG3|MK67I_HUMAN MKI67 FHA domain-interacting nucleolar phosphoprotein OS=Homo sapiens OX=9606 GN=NIFK PE=1 SV=1	218	2.32428	15.2456	3.32541	+	Significant	NIFK_S218	3.32541	#N/A		29.05	0.49143
UID4251	Q03252	LMNB2_HUMAN Lamin-B2	LMNB2	S	422	___1	Q03252	sp|Q03252|LMNB2_HUMAN Lamin-B2 OS=Homo sapiens OX=9606 GN=LMNB2 PE=1 SV=4	422	1.20908	10.9958	3.32475	+	Significant	LMNB2_S422	3.32475	#N/A		29.04	0.491441
UID3188	P47974	TISD_HUMAN mRNA decay activator protein ZFP36L2	ZFP36L2	S	334	___1	P47974;Q07352	sp|P47974|TISD_HUMAN mRNA decay activator protein ZFP36L2 OS=Homo sapiens OX=9606 GN=ZFP36L2 PE=1 SV=3;sp|Q07352|TISB_HUMAN mRNA decay activator protein ZFP36L1 OS=Homo sapiens OX=9606 GN=ZFP36L1 PE=1 SV=1	490;334	4.18499	20.4572	3.31335	+	Significant	ZFP36L2_S334	3.31335	#N/A		29.03	0.491452
UID13987	Q9Y520	PRC2C_HUMAN Protein PRRC2C	PRRC2C	S	1013	___1	Q9Y520	sp|Q9Y520|PRC2C_HUMAN Protein PRRC2C OS=Homo sapiens OX=9606 GN=PRRC2C PE=1 SV=4	1013	2.98776	17.2851	3.31157	+	Significant	PRRC2C_S1013	3.31157	#N/A		29.02	0.491464
UID10049	Q96KB5	TOPK_HUMAN Lymphokine-activated killer T-cell-originated protein kinase	PBK	S	59	___1	Q96KB5	sp|Q96KB5|TOPK_HUMAN Lymphokine-activated killer T-cell-originated protein kinase OS=Homo sapiens OX=9606 GN=PBK PE=1 SV=3	59	3.47227	18.634	3.30913	+	Significant	PBK_S59	3.30913	#N/A		29.01	0.491475
UID16235	Q9UJU6	DBNL_HUMAN Drebrin-like protein	DBNL	T	291	___1	Q9UJU6	sp|Q9UJU6|DBNL_HUMAN Drebrin-like protein OS=Homo sapiens OX=9606 GN=DBNL PE=1 SV=1	291	2.79627	16.722	3.30553	+	Significant	DBNL_T291	3.30553	#N/A		29	0.491487
UID24250	Q86SQ0	PHLB2_HUMAN Pleckstrin homology-like domain family B member 2	PHLDB2	S	200	___2	Q86SQ0	sp|Q86SQ0|PHLB2_HUMAN Pleckstrin homology-like domain family B member 2 OS=Homo sapiens OX=9606 GN=PHLDB2 PE=1 SV=2	200	1.36004	11.6621	3.30408	+	Significant	PHLDB2_S200	3.30408	#N/A		28.99	0.491498
UID1004	O75122	CLAP2_HUMAN CLIP-associating protein 2	CLASP2	S	370	___1	O75122	sp|O75122|CLAP2_HUMAN CLIP-associating protein 2 OS=Homo sapiens OX=9606 GN=CLASP2 PE=1 SV=3	370	1.54392	12.4254	3.30363	+	Significant	CLASP2_S370	3.30363	#N/A		28.98	0.49151
UID42571	Q92597	NDRG1_HUMAN Protein NDRG1	NDRG1	S	333	___3	Q92597	sp|Q92597|NDRG1_HUMAN Protein NDRG1 OS=Homo sapiens OX=9606 GN=NDRG1 PE=1 SV=1	333	4.69769	21.6742	3.28818	+	Significant	NDRG1_S333	3.28818	#N/A		28.97	0.491521
UID13151	Q9ULT8	HECD1_HUMAN E3 ubiquitin-protein ligase HECTD1	HECTD1	S	357	___1	Q9ULT8	sp|Q9ULT8|HECD1_HUMAN E3 ubiquitin-protein ligase HECTD1 OS=Homo sapiens OX=9606 GN=HECTD1 PE=1 SV=3	357	2.13118	14.5985	3.27797	+	Significant	HECTD1_S357	3.27797	#N/A		28.96	0.491533
UID42572	Q92597	NDRG1_HUMAN Protein NDRG1	NDRG1	S	336	___3	Q92597	sp|Q92597|NDRG1_HUMAN Protein NDRG1 OS=Homo sapiens OX=9606 GN=NDRG1 PE=1 SV=1	336	3.99857	19.9964	3.27718	+	Significant	NDRG1_S336	3.27718	#N/A		28.95	0.491544
UID20932	Q07666	KHDR1_HUMAN KH domain-containing, RNA-binding, signal transduction-associated protein 1	KHDRBS1	S	20	___2	Q07666	sp|Q07666|KHDR1_HUMAN KH domain-containing, RNA-binding, signal transduction-associated protein 1 OS=Homo sapiens OX=9606 GN=KHDRBS1 PE=1 SV=1	20	3.70399	19.2458	3.27491	+	Significant	KHDRBS1_S20	3.27491	#N/A		28.94	0.491556
UID2682	P33981	TTK_HUMAN Dual specificity protein kinase TTK	TTK	S	321	___1	P33981	sp|P33981|TTK_HUMAN Dual specificity protein kinase TTK OS=Homo sapiens OX=9606 GN=TTK PE=1 SV=2	321	5.06723	22.5105	3.27254	+	Significant	TTK_S321	3.27254	#N/A		28.93	0.491568
UID13250	Q9UNY4	TTF2_HUMAN Transcription termination factor 2	TTF2	S	396	___1	Q9UNY4	sp|Q9UNY4|TTF2_HUMAN Transcription termination factor 2 OS=Homo sapiens OX=9606 GN=TTF2 PE=1 SV=2	396	2.01608	14.1989	3.26323	+	Significant	TTF2_S396	3.26323	#N/A		28.92	0.491579
UID6227	Q5JSL3	DOC11_HUMAN Dedicator of cytokinesis protein 11	DOCK11	S	12	___1	Q5JSL3	sp|Q5JSL3|DOC11_HUMAN Dedicator of cytokinesis protein 11 OS=Homo sapiens OX=9606 GN=DOCK11 PE=1 SV=2	12	1.9206	13.8586	3.25632	+	Significant	DOCK11_S12	3.25632	#N/A		28.91	0.491591
UID6706	Q5VZL5	ZMYM4_HUMAN Zinc finger MYM-type protein 4	ZMYM4	S	1181	___1	Q5VZL5	sp|Q5VZL5|ZMYM4_HUMAN Zinc finger MYM-type protein 4 OS=Homo sapiens OX=9606 GN=ZMYM4 PE=1 SV=1	1181	4.47786	21.161	3.25097	+	Significant	ZMYM4_S1181	3.25097	#N/A		28.9	0.491602
UID4380	Q07352	TISB_HUMAN mRNA decay activator protein ZFP36L1	ZFP36L1	S	192	___1	Q07352	sp|Q07352|TISB_HUMAN mRNA decay activator protein ZFP36L1 OS=Homo sapiens OX=9606 GN=ZFP36L1 PE=1 SV=1	192	5.27868	22.9754	3.23927	+	Significant	ZFP36L1_S192	3.23927	#N/A		28.89	0.491614
UID3772	P56270	MAZ_HUMAN Myc-associated zinc finger protein	MAZ	S	302	___1	P56270	sp|P56270|MAZ_HUMAN Myc-associated zinc finger protein OS=Homo sapiens OX=9606 GN=MAZ PE=1 SV=1	302	4.22425	20.553	3.23021	+	Significant	MAZ_S302	3.23021	#N/A		28.88	0.491625
UID27418	Q9BVJ6	UT14A_HUMAN U3 small nucleolar RNA-associated protein 14 homolog A	UTP14A	S	437	___2	Q9BVJ6	sp|Q9BVJ6|UT14A_HUMAN U3 small nucleolar RNA-associated protein 14 homolog A OS=Homo sapiens OX=9606 GN=UTP14A PE=1 SV=1	437	5.11201	22.6098	3.22447	+	Significant	UTP14A_S437	3.22447	#N/A		28.87	0.491637
UID23786	Q6ZRV2	FA83H_HUMAN Protein FAM83H	FAM83H	S	850	___2	Q6ZRV2	sp|Q6ZRV2|FA83H_HUMAN Protein FAM83H OS=Homo sapiens OX=9606 GN=FAM83H PE=1 SV=3	850	3.05609	17.4817	3.21642	+	Significant	FAM83H_S850	3.21642	#N/A		28.86	0.491649
UID22621	Q3YEC7	RABL6_HUMAN Rab-like protein 6	RABL6	S	402	___2	Q3YEC7	sp|Q3YEC7|RABL6_HUMAN Rab-like protein 6 OS=Homo sapiens OX=9606 GN=RABL6 PE=1 SV=2	402	4.56577	21.3677	3.21517	+	Significant	RABL6_S402	3.21517	#N/A		28.85	0.49166
UID22346	Q15942	ZYX_HUMAN Zyxin	ZYX	S	281	___2	Q15942	sp|Q15942|ZYX_HUMAN Zyxin OS=Homo sapiens OX=9606 GN=ZYX PE=1 SV=1	281	4.42097	21.0261	3.21386	+	Significant	ZYX_S281	3.21386	#N/A		28.84	0.491672
UID14349	O94763	RMP_HUMAN Unconventional prefoldin RPB5 interactor 1	URI1	T	492	___1	O94763	sp|O94763|RMP_HUMAN Unconventional prefoldin RPB5 interactor 1 OS=Homo sapiens OX=9606 GN=URI1 PE=1 SV=3	492	5.87656	24.2416	3.21256	+	Significant	URI1_T492	3.21256	#N/A		28.83	0.491684
UID11261	Q9GZS1	RPA49_HUMAN DNA-directed RNA polymerase I subunit RPA49	POLR1E	S	385	___1	Q9GZS1	sp|Q9GZS1|RPA49_HUMAN DNA-directed RNA polymerase I subunit RPA49 OS=Homo sapiens OX=9606 GN=POLR1E PE=1 SV=3	385	3.46796	18.6225	3.19539	+	Significant	POLR1E_S385	3.19539	#N/A		28.82	0.491695
UID24220	Q7Z6Z7	HUWE1_HUMAN E3 ubiquitin-protein ligase HUWE1	HUWE1	S	1903	___2	Q7Z6Z7	sp|Q7Z6Z7|HUWE1_HUMAN E3 ubiquitin-protein ligase HUWE1 OS=Homo sapiens OX=9606 GN=HUWE1 PE=1 SV=3	1903	6.75386	25.9882	3.18646	+	Significant	HUWE1_S1903	3.18646	#N/A		28.81	0.491707
UID24221	Q7Z6Z7	HUWE1_HUMAN E3 ubiquitin-protein ligase HUWE1	HUWE1	S	1907	___2	Q7Z6Z7	sp|Q7Z6Z7|HUWE1_HUMAN E3 ubiquitin-protein ligase HUWE1 OS=Homo sapiens OX=9606 GN=HUWE1 PE=1 SV=3	1907	6.77243	26.0239	3.18537	+	Significant	HUWE1_S1907	3.18537	#N/A		28.8	0.491719
UID23522	Q6P1M3	L2GL2_HUMAN LLGL scribble cell polarity complex component 2	LLGL2	S	961	___2	Q6P1M3	sp|Q6P1M3|L2GL2_HUMAN LLGL scribble cell polarity complex component 2 OS=Homo sapiens OX=9606 GN=LLGL2 PE=1 SV=2	961	2.66337	16.3198	3.18366	+	Significant	LLGL2_S961	3.18366	#N/A		28.79	0.49173
UID8923	Q8NHM5	KDM2B_HUMAN Lysine-specific demethylase 2B	KDM2B	S	795	___1	Q8NHM5	sp|Q8NHM5|KDM2B_HUMAN Lysine-specific demethylase 2B OS=Homo sapiens OX=9606 GN=KDM2B PE=1 SV=1	795	2.50582	15.8298	3.1836	+	Significant	KDM2B_S795	3.1836	#N/A		28.78	0.491742
UID28662	Q9NSV4	DIAP3_HUMAN Protein diaphanous homolog 3	DIAPH3	S	1093	___2	Q9NSV4	sp|Q9NSV4|DIAP3_HUMAN Protein diaphanous homolog 3 OS=Homo sapiens OX=9606 GN=DIAPH3 PE=1 SV=4	1093	1.84319	13.5764	3.17862	+	Significant	DIAPH3_S1093	3.17862	#N/A		28.77	0.491754
UID42569	Q92597	NDRG1_HUMAN Protein NDRG1	NDRG1	S	330	___3	Q92597	sp|Q92597|NDRG1_HUMAN Protein NDRG1 OS=Homo sapiens OX=9606 GN=NDRG1 PE=1 SV=1	330	4.59071	21.426	3.17539	+	Significant	NDRG1_S330	3.17539	#N/A		28.76	0.491765
UID5742	Q15678	PTN14_HUMAN Tyrosine-protein phosphatase non-receptor type 14	PTPN14	S	642	___1	Q15678	sp|Q15678|PTN14_HUMAN Tyrosine-protein phosphatase non-receptor type 14 OS=Homo sapiens OX=9606 GN=PTPN14 PE=1 SV=2	642	1.59632	12.6346	3.17263	+	Significant	PTPN14_S642	3.17263	#N/A		28.75	0.491777
UID10681	Q9BRD0	BUD13_HUMAN BUD13 homolog	BUD13	S	127	___1	Q9BRD0	sp|Q9BRD0|BUD13_HUMAN BUD13 homolog OS=Homo sapiens OX=9606 GN=BUD13 PE=1 SV=1	127	1.38888	11.7851	3.17073	+	Significant	BUD13_S127	3.17073	#N/A		28.74	0.491789
UID31816	Q3YEC7	RABL6_HUMAN Rab-like protein 6	RABL6	T	408	___2	Q3YEC7	sp|Q3YEC7|RABL6_HUMAN Rab-like protein 6 OS=Homo sapiens OX=9606 GN=RABL6 PE=1 SV=2	408	4.44172	21.0754	3.16923	+	Significant	RABL6_T408	3.16923	#N/A		28.73	0.4918
UID3803	P60228	EIF3E_HUMAN Eukaryotic translation initiation factor 3 subunit E	EIF3E	S	399	___1	P60228	sp|P60228|EIF3E_HUMAN Eukaryotic translation initiation factor 3 subunit E OS=Homo sapiens OX=9606 GN=EIF3E PE=1 SV=1	399	1.805	13.435	3.16308	+	Significant	EIF3E_S399	3.16308	#N/A		28.72	0.491812
UID22347	Q15942	ZYX_HUMAN Zyxin	ZYX	S	288	___2	Q15942	sp|Q15942|ZYX_HUMAN Zyxin OS=Homo sapiens OX=9606 GN=ZYX PE=1 SV=1	288	4.19962	20.493	3.14717	+	Significant	ZYX_S288	3.14717	#N/A		28.71	0.491824
UID14873	P62140	PP1B_HUMAN Serine/threonine-protein phosphatase PP1-beta catalytic subunit	PPP1CB	T	316	___1	P62140	sp|P62140|PP1B_HUMAN Serine/threonine-protein phosphatase PP1-beta catalytic subunit OS=Homo sapiens OX=9606 GN=PPP1CB PE=1 SV=3	316	7.31558	27.0473	3.13644	+	Significant	PPP1CB_T316	3.13644	#N/A		28.7	0.491836
UID13264	Q9UPN3	MACF1_HUMAN Microtubule-actin cross-linking factor 1, isoforms 1/2/3/5	MACF1	S	5592	___1	Q9UPN3	sp|Q9UPN3|MACF1_HUMAN Microtubule-actin cross-linking factor 1, isoforms 1/2/3/5 OS=Homo sapiens OX=9606 GN=MACF1 PE=1 SV=4	5592	1.73977	13.19	3.13643	+	Significant	MACF1_S5592	3.13643	#N/A		28.69	0.491847
UID45421	Q9NYF8	BCLF1_HUMAN Bcl-2-associated transcription factor 1	BCLAF1	S	297	___3	Q9NYF8	sp|Q9NYF8|BCLF1_HUMAN Bcl-2-associated transcription factor 1 OS=Homo sapiens OX=9606 GN=BCLAF1 PE=1 SV=2	297	0.747405	8.64526	3.12753		Not_significant	BCLAF1_S297	#N/A	3.12753		28.68	0.491859
UID5478	Q14BN4	SLMAP_HUMAN Sarcolemmal membrane-associated protein	SLMAP	S	148	___1	Q14BN4	sp|Q14BN4|SLMAP_HUMAN Sarcolemmal membrane-associated protein OS=Homo sapiens OX=9606 GN=SLMAP PE=1 SV=1	148	4.96103	22.2734	3.12672	+	Significant	SLMAP_S148	3.12672	#N/A		28.67	0.491871
UID4819	Q13263	TIF1B_HUMAN Transcription intermediary factor 1-beta	TRIM28	S	471	___1	Q13263	sp|Q13263|TIF1B_HUMAN Transcription intermediary factor 1-beta OS=Homo sapiens OX=9606 GN=TRIM28 PE=1 SV=5	471	4.41954	21.0227	3.12097	+	Significant	TRIM28_S471	3.12097	#N/A		28.66	0.491883
UID1973	P11388	TOP2A_HUMAN DNA topoisomerase 2-alpha	TOP2A	S	1449	___1	P11388	sp|P11388|TOP2A_HUMAN DNA topoisomerase 2-alpha OS=Homo sapiens OX=9606 GN=TOP2A PE=1 SV=3	1449	3.15015	17.7487	3.11959	+	Significant	TOP2A_S1449	3.11959	#N/A		28.65	0.491895
UID13807	Q9Y314	NOSIP_HUMAN Nitric oxide synthase-interacting protein	NOSIP	S	107	___1	Q9Y314	sp|Q9Y314|NOSIP_HUMAN Nitric oxide synthase-interacting protein OS=Homo sapiens OX=9606 GN=NOSIP PE=1 SV=1	107	3.02603	17.3955	3.11752	+	Significant	NOSIP_S107	3.11752	#N/A		28.64	0.491906
UID11582	Q9H6F5	CCD86_HUMAN Coiled-coil domain-containing protein 86	CCDC86	S	255	___1	Q9H6F5	sp|Q9H6F5|CCD86_HUMAN Coiled-coil domain-containing protein 86 OS=Homo sapiens OX=9606 GN=CCDC86 PE=1 SV=1	255	7.38664	27.1784	3.10582	+	Significant	CCDC86_S255	3.10582	#N/A		28.63	0.491918
UID12962	Q9UK76	JUPI1_HUMAN Jupiter microtubule associated homolog 1	JPT1	S	28	___1	Q9UK76	sp|Q9UK76|JUPI1_HUMAN Jupiter microtubule associated homolog 1 OS=Homo sapiens OX=9606 GN=JPT1 PE=1 SV=3	28	5.45425	23.3543	3.10499	+	Significant	JPT1_S28	3.10499	#N/A		28.62	0.49193
UID23523	Q6P1M3	L2GL2_HUMAN LLGL scribble cell polarity complex component 2	LLGL2	S	965	___2	Q6P1M3	sp|Q6P1M3|L2GL2_HUMAN LLGL scribble cell polarity complex component 2 OS=Homo sapiens OX=9606 GN=LLGL2 PE=1 SV=2	965	2.71676	16.4826	3.10425	+	Significant	LLGL2_S965	3.10425	#N/A		28.61	0.491942
UID19249	P35221	CTNA1_HUMAN Catenin alpha-1	CTNNA1	S	652	___2	P35221;P26232	sp|P35221|CTNA1_HUMAN Catenin alpha-1 OS=Homo sapiens OX=9606 GN=CTNNA1 PE=1 SV=1;sp|P26232|CTNA2_HUMAN Catenin alpha-2 OS=Homo sapiens OX=9606 GN=CTNNA2 PE=1 SV=5	652;651	1.23449	11.1108	3.09029	+	Significant	CTNNA1_S652	3.09029	#N/A		28.6	0.491954
UID27897	Q9H1E3	NUCKS_HUMAN Nuclear ubiquitous casein and cyclin-dependent kinase substrate 1	NUCKS1	S	73	___2	Q9H1E3	sp|Q9H1E3|NUCKS_HUMAN Nuclear ubiquitous casein and cyclin-dependent kinase substrate 1 OS=Homo sapiens OX=9606 GN=NUCKS1 PE=1 SV=1	73	1.26545	11.2492	3.08966	+	Significant	NUCKS1_S73	3.08966	#N/A		28.59	0.491965
UID3272	P48730	KC1D_HUMAN Casein kinase I isoform delta	CSNK1D	S	331	___1	P48730	sp|P48730|KC1D_HUMAN Casein kinase I isoform delta OS=Homo sapiens OX=9606 GN=CSNK1D PE=1 SV=2	331	2.00274	14.1518	3.08959	+	Significant	CSNK1D_S331	3.08959	#N/A		28.58	0.491977
UID9717	Q96AT1	K1143_HUMAN Uncharacterized protein KIAA1143	KIAA1143	S	115	___1	Q96AT1	sp|Q96AT1|K1143_HUMAN Uncharacterized protein KIAA1143 OS=Homo sapiens OX=9606 GN=KIAA1143 PE=1 SV=2	115	5.14046	22.6726	3.0878	+	Significant	KIAA1143_S115	3.0878	#N/A		28.57	0.491989
UID16215	Q9UHB6	LIMA1_HUMAN LIM domain and actin-binding protein 1	LIMA1	T	57	___1	Q9UHB6	sp|Q9UHB6|LIMA1_HUMAN LIM domain and actin-binding protein 1 OS=Homo sapiens OX=9606 GN=LIMA1 PE=1 SV=1	57	7.01842	26.4923	3.08069	+	Significant	LIMA1_T57	3.08069	#N/A		28.56	0.492001
UID9210	Q8WUF5	IASPP_HUMAN RelA-associated inhibitor	PPP1R13L	S	332	___1	Q8WUF5	sp|Q8WUF5|IASPP_HUMAN RelA-associated inhibitor OS=Homo sapiens OX=9606 GN=PPP1R13L PE=1 SV=4	332	5.03747	22.4443	3.0759	+	Significant	PPP1R13L_S332	3.0759	#N/A		28.55	0.492013
UID3400	P49792	RBP2_HUMAN E3 SUMO-protein ligase RanBP2	RANBP2	S	1835	___1	P49792	sp|P49792|RBP2_HUMAN E3 SUMO-protein ligase RanBP2 OS=Homo sapiens OX=9606 GN=RANBP2 PE=1 SV=2	1835	3.14255	17.7272	3.07452	+	Significant	RANBP2_S1835	3.07452	#N/A		28.54	0.492025
UID10895	Q9BW04	SARG_HUMAN Specifically androgen-regulated gene protein	SARG	S	560	___1	Q9BW04	sp|Q9BW04|SARG_HUMAN Specifically androgen-regulated gene protein OS=Homo sapiens OX=9606 GN=SARG PE=1 SV=2	560	2.19475	14.8147	3.07351	+	Significant	SARG_S560	3.07351	#N/A		28.53	0.492037
UID12014	Q9NR12	PDLI7_HUMAN PDZ and LIM domain protein 7	PDLIM7	S	78	___1	Q9NR12	sp|Q9NR12|PDLI7_HUMAN PDZ and LIM domain protein 7 OS=Homo sapiens OX=9606 GN=PDLIM7 PE=1 SV=1	78	2.36071	15.3646	3.07283	+	Significant	PDLIM7_S78	3.07283	#N/A		28.52	0.492049
UID16164	Q9NZB2	F120A_HUMAN Constitutive coactivator of PPAR-gamma-like protein 1	FAM120A	T	428	___1	Q9NZB2;Q5T035	sp|Q9NZB2|F120A_HUMAN Constitutive coactivator of PPAR-gamma-like protein 1 OS=Homo sapiens OX=9606 GN=FAM120A PE=1 SV=2;sp|Q5T035|CI129_HUMAN Putative uncharacterized protein C9orf129 OS=Homo sapiens OX=9606 GN=C9orf129 PE=4 SV=1	428;77	1.9509	13.9675	3.06925	+	Significant	FAM120A_T428	3.06925	#N/A		28.51	0.492061
UID6242	Q5JSZ5	PRC2B_HUMAN Protein PRRC2B	PRRC2B	S	939	___1	Q5JSZ5	sp|Q5JSZ5|PRC2B_HUMAN Protein PRRC2B OS=Homo sapiens OX=9606 GN=PRRC2B PE=1 SV=2	939	3.48694	18.6733	3.05961	+	Significant	PRRC2B_S939	3.05961	#N/A		28.5	0.492072
UID12180	Q9NVD7	PARVA_HUMAN Alpha-parvin	PARVA	S	28	___1	Q9NVD7	sp|Q9NVD7|PARVA_HUMAN Alpha-parvin OS=Homo sapiens OX=9606 GN=PARVA PE=1 SV=1	28	3.26685	18.0744	3.0569	+	Significant	PARVA_S28	3.0569	#N/A		28.49	0.492084
UID7370	Q7KZI7	MARK2_HUMAN Serine/threonine-protein kinase MARK2	MARK2	S	535	___1	Q7KZI7	sp|Q7KZI7|MARK2_HUMAN Serine/threonine-protein kinase MARK2 OS=Homo sapiens OX=9606 GN=MARK2 PE=1 SV=2	535	5.20478	22.814	3.04812	+	Significant	MARK2_S535	3.04812	#N/A		28.48	0.492096
UID20725	Q02952	AKA12_HUMAN A-kinase anchor protein 12	AKAP12	S	1331	___2	Q02952	sp|Q02952|AKA12_HUMAN A-kinase anchor protein 12 OS=Homo sapiens OX=9606 GN=AKAP12 PE=1 SV=4	1331	3.63744	19.0721	3.04741	+	Significant	AKAP12_S1331	3.04741	#N/A		28.47	0.492108
UID2361	P22681	CBL_HUMAN E3 ubiquitin-protein ligase CBL	CBL	S	900	___1	P22681	sp|P22681|CBL_HUMAN E3 ubiquitin-protein ligase CBL OS=Homo sapiens OX=9606 GN=CBL PE=1 SV=2	900	2.91312	17.0679	3.04635	+	Significant	CBL_S900	3.04635	#N/A		28.46	0.49212
UID32514	Q9BYG3	MK67I_HUMAN MKI67 FHA domain-interacting nucleolar phosphoprotein	NIFK	T	223	___2	Q9BYG3	sp|Q9BYG3|MK67I_HUMAN MKI67 FHA domain-interacting nucleolar phosphoprotein OS=Homo sapiens OX=9606 GN=NIFK PE=1 SV=1	223	2.79168	16.7083	3.04415	+	Significant	NIFK_T223	3.04415	#N/A		28.45	0.492132
UID3060	P46087	NOP2_HUMAN Probable 28S rRNA (cytosine(4447)-C(5))-methyltransferase	NOP2	S	675	___1	P46087	sp|P46087|NOP2_HUMAN Probable 28S rRNA (cytosine(4447)-C(5))-methyltransferase OS=Homo sapiens OX=9606 GN=NOP2 PE=1 SV=2	675	5.52965	23.5152	3.04299	+	Significant	NOP2_S675	3.04299	#N/A		28.44	0.492144
UID11043	Q9BYG3	MK67I_HUMAN MKI67 FHA domain-interacting nucleolar phosphoprotein	NIFK	S	218	___1	Q9BYG3	sp|Q9BYG3|MK67I_HUMAN MKI67 FHA domain-interacting nucleolar phosphoprotein OS=Homo sapiens OX=9606 GN=NIFK PE=1 SV=1	218	5.56447	23.5891	3.03989	+	Significant	NIFK_S218	3.03989	#N/A		28.43	0.492156
UID20796	Q03252	LMNB2_HUMAN Lamin-B2	LMNB2	S	424	___2	Q03252	sp|Q03252|LMNB2_HUMAN Lamin-B2 OS=Homo sapiens OX=9606 GN=LMNB2 PE=1 SV=4	424	3.36775	18.3514	3.03931	+	Significant	LMNB2_S424	3.03931	#N/A		28.42	0.492168
UID18742	P18583	SON_HUMAN Protein SON	SON	S	2029	___2	P18583	sp|P18583|SON_HUMAN Protein SON OS=Homo sapiens OX=9606 GN=SON PE=1 SV=4	2029	0.734603	8.5709	3.03134		Not_significant	SON_S2029	#N/A	3.03134		28.41	0.49218
UID12953	Q9UK61	TASOR_HUMAN Protein TASOR	TASOR	S	673	___1	Q9UK61	sp|Q9UK61|TASOR_HUMAN Protein TASOR OS=Homo sapiens OX=9606 GN=TASOR PE=1 SV=3	673	2.84415	16.8646	3.02931	+	Significant	TASOR_S673	3.02931	#N/A		28.4	0.492192
UID14627	P33991	MCM4_HUMAN DNA replication licensing factor MCM4	MCM4	T	19	___1	P33991	sp|P33991|MCM4_HUMAN DNA replication licensing factor MCM4 OS=Homo sapiens OX=9606 GN=MCM4 PE=1 SV=5	19	1.42491	11.937	3.02825	+	Significant	MCM4_T19	3.02825	#N/A		28.39	0.492204
UID7392	Q7L2J0	MEPCE_HUMAN 7SK snRNA methylphosphate capping enzyme	MEPCE	S	152	___1	Q7L2J0	sp|Q7L2J0|MEPCE_HUMAN 7SK snRNA methylphosphate capping enzyme OS=Homo sapiens OX=9606 GN=MEPCE PE=1 SV=1	152	2.34582	15.3161	3.01207	+	Significant	MEPCE_S152	3.01207	#N/A		28.38	0.492216
UID1851	P08670	VIME_HUMAN Vimentin	VIM	S	10	___1	P08670	sp|P08670|VIME_HUMAN Vimentin OS=Homo sapiens OX=9606 GN=VIM PE=1 SV=4	10	2.35747	15.3541	3.00605	+	Significant	VIM_S10	3.00605	#N/A		28.37	0.492228
UID14584	P25490	TYY1_HUMAN Transcriptional repressor protein YY1	YY1	T	348	___1	P25490;O15391	sp|P25490|TYY1_HUMAN Transcriptional repressor protein YY1 OS=Homo sapiens OX=9606 GN=YY1 PE=1 SV=2;sp|O15391|TYY2_HUMAN Transcription factor YY2 OS=Homo sapiens OX=9606 GN=YY2 PE=2 SV=1	348;306	2.72712	16.514	2.99477	+	Significant	YY1_T348	2.99477	#N/A		28.36	0.49224
UID15709	Q8WW12	PCNP_HUMAN PEST proteolytic signal-containing nuclear protein	PCNP	T	139	___1	Q8WW12	sp|Q8WW12|PCNP_HUMAN PEST proteolytic signal-containing nuclear protein OS=Homo sapiens OX=9606 GN=PCNP PE=1 SV=2	139	4.00556	20.0139	2.99329	+	Significant	PCNP_T139	2.99329	#N/A		28.35	0.492252
UID14345	O76021	RL1D1_HUMAN Ribosomal L1 domain-containing protein 1	RSL1D1	T	375	___1	O76021	sp|O76021|RL1D1_HUMAN Ribosomal L1 domain-containing protein 1 OS=Homo sapiens OX=9606 GN=RSL1D1 PE=1 SV=3	375	3.14334	17.7295	2.99045	+	Significant	RSL1D1_T375	2.99045	#N/A		28.34	0.492265
UID4322	Q05D32	CTSL2_HUMAN CTD small phosphatase-like protein 2	CTDSPL2	S	9	___1	Q05D32	sp|Q05D32|CTSL2_HUMAN CTD small phosphatase-like protein 2 OS=Homo sapiens OX=9606 GN=CTDSPL2 PE=1 SV=2	9	4.28453	20.6991	2.98921	+	Significant	CTDSPL2_S9	2.98921	#N/A		28.33	0.492277
UID16015	Q9H2Y7	ZN106_HUMAN Zinc finger protein 106	ZNF106	T	640	___1	Q9H2Y7	sp|Q9H2Y7|ZN106_HUMAN Zinc finger protein 106 OS=Homo sapiens OX=9606 GN=ZNF106 PE=1 SV=1	640	4.65369	21.5724	2.97388	+	Significant	ZNF106_T640	2.97388	#N/A		28.32	0.492289
UID1821	P08240	SRPRA_HUMAN Signal recognition particle receptor subunit alpha	SRPRA	S	177	___1	P08240	sp|P08240|SRPRA_HUMAN Signal recognition particle receptor subunit alpha OS=Homo sapiens OX=9606 GN=SRPRA PE=1 SV=2	177	1.87778	13.7032	2.96927	+	Significant	SRPRA_S177	2.96927	#N/A		28.31	0.492301
UID4180	Q02952	AKA12_HUMAN A-kinase anchor protein 12	AKAP12	S	1328	___1	Q02952	sp|Q02952|AKA12_HUMAN A-kinase anchor protein 12 OS=Homo sapiens OX=9606 GN=AKAP12 PE=1 SV=4	1328	3.05253	17.4715	2.96792	+	Significant	AKAP12_S1328	2.96792	#N/A		28.3	0.492313
UID888	O60524	NEMF_HUMAN Nuclear export mediator factor NEMF	NEMF	S	831	___1	O60524	sp|O60524|NEMF_HUMAN Nuclear export mediator factor NEMF OS=Homo sapiens OX=9606 GN=NEMF PE=1 SV=4	831	5.24865	22.9099	2.96781	+	Significant	NEMF_S831	2.96781	#N/A		28.29	0.492325
UID4431	Q08495	DEMA_HUMAN Dematin	DMTN	S	289	___1	Q08495	sp|Q08495|DEMA_HUMAN Dematin OS=Homo sapiens OX=9606 GN=DMTN PE=1 SV=3	289	6.42116	25.34	2.96193	+	Significant	DMTN_S289	2.96193	#N/A		28.28	0.492337
UID11289	Q9H0B6	KLC2_HUMAN Kinesin light chain 2	KLC2	S	445	___1	Q9H0B6	sp|Q9H0B6|KLC2_HUMAN Kinesin light chain 2 OS=Homo sapiens OX=9606 GN=KLC2 PE=1 SV=1	445	1.98802	14.0997	2.96163	+	Significant	KLC2_S445	2.96163	#N/A		28.27	0.492349
UID7120	Q6UB99	ANR11_HUMAN Ankyrin repeat domain-containing protein 11	ANKRD11	S	2374	___1	Q6UB99	sp|Q6UB99|ANR11_HUMAN Ankyrin repeat domain-containing protein 11 OS=Homo sapiens OX=9606 GN=ANKRD11 PE=1 SV=3	2374	3.89834	19.7442	2.95782	+	Significant	ANKRD11_S2374	2.95782	#N/A		28.26	0.492361
UID16761	O00515	LAD1_HUMAN Ladinin-1	LAD1	S	38	___2	O00515	sp|O00515|LAD1_HUMAN Ladinin-1 OS=Homo sapiens OX=9606 GN=LAD1 PE=1 SV=2	38	5.84415	24.1747	2.95061	+	Significant	LAD1_S38	2.95061	#N/A		28.25	0.492374
UID1874	P09651	ROA1_HUMAN Heterogeneous nuclear ribonucleoprotein A1	HNRNPA1	S	2	___1	P09651	sp|P09651|ROA1_HUMAN Heterogeneous nuclear ribonucleoprotein A1 OS=Homo sapiens OX=9606 GN=HNRNPA1 PE=1 SV=5	2	1.39612	11.8157	2.94929	+	Significant	HNRNPA1_S2	2.94929	#N/A		28.24	0.492386
UID8011	Q86YS6	RAB43_HUMAN Ras-related protein Rab-43	RAB43	S	193	___1	Q86YS6	sp|Q86YS6|RAB43_HUMAN Ras-related protein Rab-43 OS=Homo sapiens OX=9606 GN=RAB43 PE=1 SV=1	193	3.83648	19.5869	2.94681	+	Significant	RAB43_S193	2.94681	#N/A		28.23	0.492398
UID14165	A2RRD8	ZN320_HUMAN Zinc finger protein 320	ZNF320	T	340	___1	A2RRD8;Q8TF32;Q9H8G1	sp|A2RRD8|ZN320_HUMAN Zinc finger protein 320 OS=Homo sapiens OX=9606 GN=ZNF320 PE=1 SV=1;sp|Q8TF32|ZN431_HUMAN Zinc finger protein 431 OS=Homo sapiens OX=9606 GN=ZNF431 PE=2 SV=2;sp|Q9H8G1|ZN430_HUMAN Zinc finger protein 430 OS=Homo sapiens OX=9606 GN=ZNF	184;311;340	5.47214	23.3926	2.9467	+	Significant	ZNF320_T340	2.9467	#N/A		28.22	0.49241
UID18264	P05783	K1C18_HUMAN Keratin, type I cytoskeletal 18	KRT18	S	31	___2	P05783	sp|P05783|K1C18_HUMAN Keratin, type I cytoskeletal 18 OS=Homo sapiens OX=9606 GN=KRT18 PE=1 SV=2	31	2.44461	15.6352	2.94329	+	Significant	KRT18_S31	2.94329	#N/A		28.21	0.492422
UID12641	Q9P2N5	RBM27_HUMAN RNA-binding protein 27	RBM27	S	914	___1	Q9P2N5	sp|Q9P2N5|RBM27_HUMAN RNA-binding protein 27 OS=Homo sapiens OX=9606 GN=RBM27 PE=1 SV=2	914	3.40131	18.4427	2.93861	+	Significant	RBM27_S914	2.93861	#N/A		28.2	0.492434
UID28661	Q9NSV4	DIAP3_HUMAN Protein diaphanous homolog 3	DIAPH3	S	1091	___2	Q9NSV4	sp|Q9NSV4|DIAP3_HUMAN Protein diaphanous homolog 3 OS=Homo sapiens OX=9606 GN=DIAPH3 PE=1 SV=4	1091	1.99558	14.1265	2.93207	+	Significant	DIAPH3_S1091	2.93207	#N/A		28.19	0.492447
UID31226	P46013	KI67_HUMAN Proliferation marker protein Ki-67	MKI67	T	1540	___2	P46013	sp|P46013|KI67_HUMAN Proliferation marker protein Ki-67 OS=Homo sapiens OX=9606 GN=MKI67 PE=1 SV=2	1540	3.87988	19.6974	2.92786	+	Significant	MKI67_T1540	2.92786	#N/A		28.18	0.492459
UID14277	O60765	Z354A_HUMAN Zinc finger protein 354A	ZNF354A	T	NaN	___1	O60765;P17097;Q15937;Q5JVG2;Q63HK3;Q8TF47;Q9H8G1	sp|O60765|Z354A_HUMAN Zinc finger protein 354A OS=Homo sapiens OX=9606 GN=ZNF354A PE=1 SV=2;sp|P17097|ZNF7_HUMAN Zinc finger protein 7 OS=Homo sapiens OX=9606 GN=ZNF7 PE=1 SV=1;sp|Q15937|ZNF79_HUMAN Zinc finger protein 79 OS=Homo sapiens OX=9606 GN=ZNF79 P	405;301;356;631;826;333;284	3.82969	19.5696	2.92724	+	Significant	ZNF354A_TNaN	2.92724	#N/A		28.17	0.492471
UID8868	Q8NFC6	BD1L1_HUMAN Biorientation of chromosomes in cell division protein 1-like 1	BOD1L1	S	1077	___1	Q8NFC6	sp|Q8NFC6|BD1L1_HUMAN Biorientation of chromosomes in cell division protein 1-like 1 OS=Homo sapiens OX=9606 GN=BOD1L1 PE=1 SV=2	1077	2.56636	16.0199	2.92646	+	Significant	BOD1L1_S1077	2.92646	#N/A		28.16	0.492483
UID3015	P46013	KI67_HUMAN Proliferation marker protein Ki-67	MKI67	S	2828	___1	P46013	sp|P46013|KI67_HUMAN Proliferation marker protein Ki-67 OS=Homo sapiens OX=9606 GN=MKI67 PE=1 SV=2	2828	0.747295	8.64462	2.92286		Not_significant	MKI67_S2828	#N/A	2.92286		28.15	0.492496
UID16440	P06241	FYN_HUMAN Tyrosine-protein kinase Fyn	FYN	Y	419	___1	P06241;P06239;P07947;P12931	sp|P06241|FYN_HUMAN Tyrosine-protein kinase Fyn OS=Homo sapiens OX=9606 GN=FYN PE=1 SV=3;sp|P06239|LCK_HUMAN Tyrosine-protein kinase Lck OS=Homo sapiens OX=9606 GN=LCK PE=1 SV=6;sp|P07947|YES_HUMAN Tyrosine-protein kinase Yes OS=Homo sapiens OX=9606 GN=YES	420;394;426;419	1.62416	12.7443	2.92212	+	Significant	FYN_Y419	2.92212	#N/A		28.14	0.492508
UID18697	P17096	HMGA1_HUMAN High mobility group protein HMG-I/HMG-Y	HMGA1	S	44	___2	P17096	sp|P17096|HMGA1_HUMAN High mobility group protein HMG-I/HMG-Y OS=Homo sapiens OX=9606 GN=HMGA1 PE=1 SV=3	44	2.62541	16.2031	2.91786	+	Significant	HMGA1_S44	2.91786	#N/A		28.13	0.49252
UID2988	P46013	KI67_HUMAN Proliferation marker protein Ki-67	MKI67	S	2793	___1	P46013	sp|P46013|KI67_HUMAN Proliferation marker protein Ki-67 OS=Homo sapiens OX=9606 GN=MKI67 PE=1 SV=2	2793	1.56331	12.5032	2.91674	+	Significant	MKI67_S2793	2.91674	#N/A		28.12	0.492532
UID31251	P46013	KI67_HUMAN Proliferation marker protein Ki-67	MKI67	T	1261	___2	P46013	sp|P46013|KI67_HUMAN Proliferation marker protein Ki-67 OS=Homo sapiens OX=9606 GN=MKI67 PE=1 SV=2	1261	2.31224	15.206	2.91216	+	Significant	MKI67_T1261	2.91216	#N/A		28.11	0.492545
UID18743	P18583	SON_HUMAN Protein SON	SON	S	2031	___2	P18583	sp|P18583|SON_HUMAN Protein SON OS=Homo sapiens OX=9606 GN=SON PE=1 SV=4	2031	0.727584	8.52985	2.90881		Not_significant	SON_S2031	#N/A	2.90881		28.1	0.492557
UID20809	Q04637	IF4G1_HUMAN Eukaryotic translation initiation factor 4 gamma 1	EIF4G1	S	1077	___2	Q04637	sp|Q04637|IF4G1_HUMAN Eukaryotic translation initiation factor 4 gamma 1 OS=Homo sapiens OX=9606 GN=EIF4G1 PE=1 SV=4	1077	5.49866	23.4492	2.90791	+	Significant	EIF4G1_S1077	2.90791	#N/A		28.09	0.492569
UID31228	P46013	KI67_HUMAN Proliferation marker protein Ki-67	MKI67	T	1747	___2	P46013	sp|P46013|KI67_HUMAN Proliferation marker protein Ki-67 OS=Homo sapiens OX=9606 GN=MKI67 PE=1 SV=2	1747	2.61129	16.1595	2.9071	+	Significant	MKI67_T1747	2.9071	#N/A		28.08	0.492582
UID7095	Q6PL18	ATAD2_HUMAN ATPase family AAA domain-containing protein 2	ATAD2	S	41	___1	Q6PL18	sp|Q6PL18|ATAD2_HUMAN ATPase family AAA domain-containing protein 2 OS=Homo sapiens OX=9606 GN=ATAD2 PE=1 SV=1	41	3.03189	17.4123	2.89445	+	Significant	ATAD2_S41	2.89445	#N/A		28.07	0.492594
UID15058	Q13459	MYO9B_HUMAN Unconventional myosin-IXb	MYO9B	T	1346	___1	Q13459	sp|Q13459|MYO9B_HUMAN Unconventional myosin-IXb OS=Homo sapiens OX=9606 GN=MYO9B PE=1 SV=3	1346	2.34699	15.3199	2.89439	+	Significant	MYO9B_T1346	2.89439	#N/A		28.06	0.492606
UID15402	Q6PKG0	LARP1_HUMAN La-related protein 1	LARP1	T	303	___1	Q6PKG0	sp|Q6PKG0|LARP1_HUMAN La-related protein 1 OS=Homo sapiens OX=9606 GN=LARP1 PE=1 SV=2	303	4.69068	21.658	2.89268	+	Significant	LARP1_T303	2.89268	#N/A		28.05	0.492619
UID9823	Q96E09	PBIR1_HUMAN PPP2R1A-PPP2R2A-interacting phosphatase regulator 1	PABIR1	S	62	___1	Q96E09	sp|Q96E09|PBIR1_HUMAN PPP2R1A-PPP2R2A-interacting phosphatase regulator 1 OS=Homo sapiens OX=9606 GN=PABIR1 PE=1 SV=1	62	2.08402	14.4361	2.89095	+	Significant	PABIR1_S62	2.89095	#N/A		28.04	0.492631
UID8410	Q8IZT6	ASPM_HUMAN Abnormal spindle-like microcephaly-associated protein	ASPM	S	170	___1	Q8IZT6	sp|Q8IZT6|ASPM_HUMAN Abnormal spindle-like microcephaly-associated protein OS=Homo sapiens OX=9606 GN=ASPM PE=1 SV=2	170	3.35277	18.3106	2.89072	+	Significant	ASPM_S170	2.89072	#N/A		28.03	0.492643
UID11682	Q9H814	PHAX_HUMAN Phosphorylated adapter RNA export protein	PHAX	S	368	___1	Q9H814	sp|Q9H814|PHAX_HUMAN Phosphorylated adapter RNA export protein OS=Homo sapiens OX=9606 GN=PHAX PE=1 SV=1	368	1.727	13.1415	2.89043	+	Significant	PHAX_S368	2.89043	#N/A		28.02	0.492656
UID12873	Q9UI10	EI2BD_HUMAN Translation initiation factor eIF-2B subunit delta	EIF2B4	S	130	___1	Q9UI10	sp|Q9UI10|EI2BD_HUMAN Translation initiation factor eIF-2B subunit delta OS=Homo sapiens OX=9606 GN=EIF2B4 PE=1 SV=2	130	1.5981	12.6416	2.87941	+	Significant	EIF2B4_S130	2.87941	#N/A		28.01	0.492668
UID31239	P46013	KI67_HUMAN Proliferation marker protein Ki-67	MKI67	T	2446	___2	P46013	sp|P46013|KI67_HUMAN Proliferation marker protein Ki-67 OS=Homo sapiens OX=9606 GN=MKI67 PE=1 SV=2	2446	1.30868	11.4398	2.87702	+	Significant	MKI67_T2446	2.87702	#N/A		28	0.49268
UID14682	P46013	KI67_HUMAN Proliferation marker protein Ki-67	MKI67	T	1540	___1	P46013	sp|P46013|KI67_HUMAN Proliferation marker protein Ki-67 OS=Homo sapiens OX=9606 GN=MKI67 PE=1 SV=2	1540	2.12708	14.5845	2.87622	+	Significant	MKI67_T1540	2.87622	#N/A		27.99	0.492693
UID17470	O60763	USO1_HUMAN General vesicular transport factor p115	USO1	S	952	___2	O60763	sp|O60763|USO1_HUMAN General vesicular transport factor p115 OS=Homo sapiens OX=9606 GN=USO1 PE=1 SV=2	952	1.88606	13.7334	2.87503	+	Significant	USO1_S952	2.87503	#N/A		27.98	0.492705
UID1493	O95425	SVIL_HUMAN Supervillin	SVIL	S	707	___1	O95425	sp|O95425|SVIL_HUMAN Supervillin OS=Homo sapiens OX=9606 GN=SVIL PE=1 SV=2	707	1.57589	12.5534	2.87124	+	Significant	SVIL_S707	2.87124	#N/A		27.97	0.492718
UID2472	P26373	RL13_HUMAN 60S ribosomal protein L13	RPL13	S	106	___1	P26373	sp|P26373|RL13_HUMAN 60S ribosomal protein L13 OS=Homo sapiens OX=9606 GN=RPL13 PE=1 SV=4	106	2.72559	16.5094	2.87038	+	Significant	RPL13_S106	2.87038	#N/A		27.96	0.49273
UID3216	P48634	PRC2A_HUMAN Protein PRRC2A	PRRC2A	S	456	___1	P48634	sp|P48634|PRC2A_HUMAN Protein PRRC2A OS=Homo sapiens OX=9606 GN=PRRC2A PE=1 SV=3	456	4.10298	20.2558	2.86362	+	Significant	PRRC2A_S456	2.86362	#N/A		27.95	0.492742
UID15786	Q96FF9	CDCA5_HUMAN Sororin	CDCA5	T	159	___1	Q96FF9	sp|Q96FF9|CDCA5_HUMAN Sororin OS=Homo sapiens OX=9606 GN=CDCA5 PE=1 SV=1	159	3.25385	18.0384	2.86189	+	Significant	CDCA5_T159	2.86189	#N/A		27.94	0.492755
UID3638	P53365	ARFP2_HUMAN Arfaptin-2	ARFIP2	S	72	___1	P53365	sp|P53365|ARFP2_HUMAN Arfaptin-2 OS=Homo sapiens OX=9606 GN=ARFIP2 PE=1 SV=1	72	4.59365	21.4328	2.85972	+	Significant	ARFIP2_S72	2.85972	#N/A		27.93	0.492767
UID47200	Q9Y6G9	DC1L1_HUMAN Cytoplasmic dynein 1 light intermediate chain 1	DYNC1LI1	S	510	___3	Q9Y6G9	sp|Q9Y6G9|DC1L1_HUMAN Cytoplasmic dynein 1 light intermediate chain 1 OS=Homo sapiens OX=9606 GN=DYNC1LI1 PE=1 SV=3	510	4.47303	21.1495	2.85909	+	Significant	DYNC1LI1_S510	2.85909	#N/A		27.92	0.49278
UID9640	Q92934	BAD_HUMAN Bcl2-associated agonist of cell death	BAD	S	75	___1	Q92934	sp|Q92934|BAD_HUMAN Bcl2-associated agonist of cell death OS=Homo sapiens OX=9606 GN=BAD PE=1 SV=3	75	2.5012	15.8152	2.85824	+	Significant	BAD_S75	2.85824	#N/A		27.91	0.492792
UID6427	Q5T481	RBM20_HUMAN RNA-binding protein 20	RBM20	S	1210	___1	Q5T481	sp|Q5T481|RBM20_HUMAN RNA-binding protein 20 OS=Homo sapiens OX=9606 GN=RBM20 PE=1 SV=3	1210	3.41416	18.4774	2.85215	+	Significant	RBM20_S1210	2.85215	#N/A		27.9	0.492805
UID22417	Q16643	DREB_HUMAN Drebrin	DBN1	S	337	___2	Q16643	sp|Q16643|DREB_HUMAN Drebrin OS=Homo sapiens OX=9606 GN=DBN1 PE=1 SV=4	337	1.40859	11.8684	2.84623	+	Significant	DBN1_S337	2.84623	#N/A		27.89	0.492817
UID11229	Q9C0E8	LNP_HUMAN Endoplasmic reticulum junction formation protein lunapark	LNPK	S	227	___1	Q9C0E8	sp|Q9C0E8|LNP_HUMAN Endoplasmic reticulum junction formation protein lunapark OS=Homo sapiens OX=9606 GN=LNPK PE=1 SV=2	227	3.87705	19.6902	2.84432	+	Significant	LNPK_S227	2.84432	#N/A		27.88	0.49283
UID12009	Q9NQZ2	SAS10_HUMAN Something about silencing protein 10	UTP3	S	462	___1	Q9NQZ2	sp|Q9NQZ2|SAS10_HUMAN Something about silencing protein 10 OS=Homo sapiens OX=9606 GN=UTP3 PE=1 SV=1	462	2.8056	16.7499	2.84078	+	Significant	UTP3_S462	2.84078	#N/A		27.87	0.492842
UID31255	P46013	KI67_HUMAN Proliferation marker protein Ki-67	MKI67	T	543	___2	P46013	sp|P46013|KI67_HUMAN Proliferation marker protein Ki-67 OS=Homo sapiens OX=9606 GN=MKI67 PE=1 SV=2	543	1.55921	12.4868	2.83393	+	Significant	MKI67_T543	2.83393	#N/A		27.86	0.492855
UID6473	Q5T5Y3	CAMP1_HUMAN Calmodulin-regulated spectrin-associated protein 1	CAMSAP1	S	629	___1	Q5T5Y3	sp|Q5T5Y3|CAMP1_HUMAN Calmodulin-regulated spectrin-associated protein 1 OS=Homo sapiens OX=9606 GN=CAMSAP1 PE=1 SV=2	629	3.8992	19.7464	2.83225	+	Significant	CAMSAP1_S629	2.83225	#N/A		27.85	0.492867
UID4670	Q12906	ILF3_HUMAN Interleukin enhancer-binding factor 3	ILF3	S	762	___1	Q12906	sp|Q12906|ILF3_HUMAN Interleukin enhancer-binding factor 3 OS=Homo sapiens OX=9606 GN=ILF3 PE=1 SV=3	762	6.56323	25.6188	2.83081	+	Significant	ILF3_S762	2.83081	#N/A		27.84	0.49288
UID217	O00515	LAD1_HUMAN Ladinin-1	LAD1	S	38	___1	O00515	sp|O00515|LAD1_HUMAN Ladinin-1 OS=Homo sapiens OX=9606 GN=LAD1 PE=1 SV=2	38	5.99013	24.4747	2.82808	+	Significant	LAD1_S38	2.82808	#N/A		27.83	0.492892
UID15998	Q9H0D6	XRN2_HUMAN 5'-3' exoribonuclease 2	XRN2	T	439	___1	Q9H0D6	sp|Q9H0D6|XRN2_HUMAN 5'-3' exoribonuclease 2 OS=Homo sapiens OX=9606 GN=XRN2 PE=1 SV=1	439	2.10406	14.5054	2.82628	+	Significant	XRN2_T439	2.82628	#N/A		27.82	0.492905
UID3345	P49736	MCM2_HUMAN DNA replication licensing factor MCM2	MCM2	S	26	___1	P49736	sp|P49736|MCM2_HUMAN DNA replication licensing factor MCM2 OS=Homo sapiens OX=9606 GN=MCM2 PE=1 SV=4	26	0.707494	8.41126	2.82608		Not_significant	MCM2_S26	#N/A	2.82608		27.81	0.492917
UID6212	Q5H9R7	PP6R3_HUMAN Serine/threonine-protein phosphatase 6 regulatory subunit 3	PPP6R3	S	579	___1	Q5H9R7	sp|Q5H9R7|PP6R3_HUMAN Serine/threonine-protein phosphatase 6 regulatory subunit 3 OS=Homo sapiens OX=9606 GN=PPP6R3 PE=1 SV=2	579	3.51462	18.7473	2.81786	+	Significant	PPP6R3_S579	2.81786	#N/A		27.8	0.49293
UID4185	Q02952	AKA12_HUMAN A-kinase anchor protein 12	AKAP12	S	514	___1	Q02952	sp|Q02952|AKA12_HUMAN A-kinase anchor protein 12 OS=Homo sapiens OX=9606 GN=AKAP12 PE=1 SV=4	514	3.38035	18.3857	2.81591	+	Significant	AKAP12_S514	2.81591	#N/A		27.79	0.492943
UID9564	Q92766	RREB1_HUMAN Ras-responsive element-binding protein 1	RREB1	S	1238	___1	Q92766	sp|Q92766|RREB1_HUMAN Ras-responsive element-binding protein 1 OS=Homo sapiens OX=9606 GN=RREB1 PE=1 SV=3	1238	3.59425	18.9585	2.81545	+	Significant	RREB1_S1238	2.81545	#N/A		27.78	0.492955
UID15803	Q96IR2	ZN845_HUMAN Zinc finger protein 845	ZNF845	T	658	___1	Q96IR2	sp|Q96IR2|ZN845_HUMAN Zinc finger protein 845 OS=Homo sapiens OX=9606 GN=ZNF845 PE=1 SV=3	658	3.59488	18.9602	2.79583	+	Significant	ZNF845_T658	2.79583	#N/A		27.77	0.492968
UID2279	P20020	AT2B1_HUMAN Plasma membrane calcium-transporting ATPase 1	ATP2B1	S	1140	___1	P20020	sp|P20020|AT2B1_HUMAN Plasma membrane calcium-transporting ATPase 1 OS=Homo sapiens OX=9606 GN=ATP2B1 PE=1 SV=4	1140	2.07613	14.4088	2.79504	+	Significant	ATP2B1_S1140	2.79504	#N/A		27.76	0.49298
UID5660	Q15398	DLGP5_HUMAN Disks large-associated protein 5	DLGAP5	S	777	___1	Q15398	sp|Q15398|DLGP5_HUMAN Disks large-associated protein 5 OS=Homo sapiens OX=9606 GN=DLGAP5 PE=1 SV=2	777	3.07838	17.5453	2.7942	+	Significant	DLGAP5_S777	2.7942	#N/A		27.75	0.492993
UID14283	O60927	PP1RB_HUMAN E3 ubiquitin-protein ligase PPP1R11	PPP1R11	T	109	___1	O60927	sp|O60927|PP1RB_HUMAN E3 ubiquitin-protein ligase PPP1R11 OS=Homo sapiens OX=9606 GN=PPP1R11 PE=1 SV=1	109	2.33128	15.2685	2.78457	+	Significant	PPP1R11_T109	2.78457	#N/A		27.74	0.493006
UID28005	Q9H4A3	WNK1_HUMAN Serine/threonine-protein kinase WNK1	WNK1	S	2029	___2	Q9H4A3	sp|Q9H4A3|WNK1_HUMAN Serine/threonine-protein kinase WNK1 OS=Homo sapiens OX=9606 GN=WNK1 PE=1 SV=2	2029	1.05084	10.251	2.77728		Not_significant	WNK1_S2029	#N/A	2.77728		27.73	0.493018
UID2870	P40855	PEX19_HUMAN Peroxisomal biogenesis factor 19	PEX19	S	35	___1	P40855	sp|P40855|PEX19_HUMAN Peroxisomal biogenesis factor 19 OS=Homo sapiens OX=9606 GN=PEX19 PE=1 SV=1	35	4.87186	22.0723	2.77428	+	Significant	PEX19_S35	2.77428	#N/A		27.72	0.493031
UID15996	Q9H089	LSG1_HUMAN Large subunit GTPase 1 homolog	LSG1	T	417	___1	Q9H089	sp|Q9H089|LSG1_HUMAN Large subunit GTPase 1 homolog OS=Homo sapiens OX=9606 GN=LSG1 PE=1 SV=2	417	2.97601	17.2511	2.77193	+	Significant	LSG1_T417	2.77193	#N/A		27.71	0.493044
UID14688	P46013	KI67_HUMAN Proliferation marker protein Ki-67	MKI67	T	328	___1	P46013	sp|P46013|KI67_HUMAN Proliferation marker protein Ki-67 OS=Homo sapiens OX=9606 GN=MKI67 PE=1 SV=2	328	4.49668	21.2054	2.7698	+	Significant	MKI67_T328	2.7698	#N/A		27.7	0.493056
UID11637	Q9H788	SH24A_HUMAN SH2 domain-containing protein 4A	SH2D4A	S	261	___1	Q9H788	sp|Q9H788|SH24A_HUMAN SH2 domain-containing protein 4A OS=Homo sapiens OX=9606 GN=SH2D4A PE=1 SV=1	261	4.83141	21.9805	2.76628	+	Significant	SH2D4A_S261	2.76628	#N/A		27.69	0.493069
UID9519	Q92615	LAR4B_HUMAN La-related protein 4B	LARP4B	S	498	___1	Q92615	sp|Q92615|LAR4B_HUMAN La-related protein 4B OS=Homo sapiens OX=9606 GN=LARP4B PE=1 SV=3	498	3.08394	17.5611	2.76439	+	Significant	LARP4B_S498	2.76439	#N/A		27.68	0.493082
UID15210	Q15642	CIP4_HUMAN Cdc42-interacting protein 4	TRIP10	T	302	___1	Q15642	sp|Q15642|CIP4_HUMAN Cdc42-interacting protein 4 OS=Homo sapiens OX=9606 GN=TRIP10 PE=1 SV=3	302	4.90638	22.1504	2.76376	+	Significant	TRIP10_T302	2.76376	#N/A		27.67	0.493094
UID27417	Q9BVJ6	UT14A_HUMAN U3 small nucleolar RNA-associated protein 14 homolog A	UTP14A	S	434	___2	Q9BVJ6	sp|Q9BVJ6|UT14A_HUMAN U3 small nucleolar RNA-associated protein 14 homolog A OS=Homo sapiens OX=9606 GN=UTP14A PE=1 SV=1	434	3.67772	19.1774	2.76309	+	Significant	UTP14A_S434	2.76309	#N/A		27.66	0.493107
UID15466	Q7Z4H7	HAUS6_HUMAN HAUS augmin-like complex subunit 6	HAUS6	T	858	___1	Q7Z4H7	sp|Q7Z4H7|HAUS6_HUMAN HAUS augmin-like complex subunit 6 OS=Homo sapiens OX=9606 GN=HAUS6 PE=1 SV=2	858	2.94509	17.1613	2.75391	+	Significant	HAUS6_T858	2.75391	#N/A		27.65	0.49312
UID9321	Q8WWM7	ATX2L_HUMAN Ataxin-2-like protein	ATXN2L	S	391	___1	Q8WWM7	sp|Q8WWM7|ATX2L_HUMAN Ataxin-2-like protein OS=Homo sapiens OX=9606 GN=ATXN2L PE=1 SV=2	391	2.02558	14.2323	2.751	+	Significant	ATXN2L_S391	2.751	#N/A		27.64	0.493133
UID3435	P49916	DNLI3_HUMAN DNA ligase 3	LIG3	S	912	___1	P49916	sp|P49916|DNLI3_HUMAN DNA ligase 3 OS=Homo sapiens OX=9606 GN=LIG3 PE=1 SV=2	912	1.56702	12.5181	2.74919	+	Significant	LIG3_S912	2.74919	#N/A		27.63	0.493145
UID26024	Q92597	NDRG1_HUMAN Protein NDRG1	NDRG1	S	362	___2	Q92597	sp|Q92597|NDRG1_HUMAN Protein NDRG1 OS=Homo sapiens OX=9606 GN=NDRG1 PE=1 SV=1	362	3.46278	18.6085	2.74838	+	Significant	NDRG1_S362	2.74838	#N/A		27.62	0.493158
UID6083	Q49A26	GLYR1_HUMAN Putative oxidoreductase GLYR1	GLYR1	S	158	___1	Q49A26	sp|Q49A26|GLYR1_HUMAN Putative oxidoreductase GLYR1 OS=Homo sapiens OX=9606 GN=GLYR1 PE=1 SV=4	158	0.738102	8.59129	2.74826		Not_significant	GLYR1_S158	#N/A	2.74826		27.61	0.493171
UID14872	P62136	PP1A_HUMAN Serine/threonine-protein phosphatase PP1-alpha catalytic subunit	PPP1CA	T	320	___1	P62136	sp|P62136|PP1A_HUMAN Serine/threonine-protein phosphatase PP1-alpha catalytic subunit OS=Homo sapiens OX=9606 GN=PPP1CA PE=1 SV=1	320	6.90805	26.2832	2.74281	+	Significant	PPP1CA_T320	2.74281	#N/A		27.6	0.493184
UID11520	Q9H4L7	SMRCD_HUMAN SWI/SNF-related matrix-associated actin-dependent regulator of chromatin subfamily A containing DEAD/H box 1	SMARCAD1	S	79	___1	Q9H4L7	sp|Q9H4L7|SMRCD_HUMAN SWI/SNF-related matrix-associated actin-dependent regulator of chromatin subfamily A containing DEAD/H box 1 OS=Homo sapiens OX=9606 GN=SMARCAD1 PE=1 SV=2	79	4.33162	20.8126	2.74155	+	Significant	SMARCAD1_S79	2.74155	#N/A		27.59	0.493196
UID4249	Q03252	LMNB2_HUMAN Lamin-B2	LMNB2	S	420	___1	Q03252	sp|Q03252|LMNB2_HUMAN Lamin-B2 OS=Homo sapiens OX=9606 GN=LMNB2 PE=1 SV=4	420	1.03895	10.1929	2.74074		Not_significant	LMNB2_S420	#N/A	2.74074		27.58	0.493209
UID15201	Q15345	LRC41_HUMAN Leucine-rich repeat-containing protein 41	LRRC41	T	327	___1	Q15345	sp|Q15345|LRC41_HUMAN Leucine-rich repeat-containing protein 41 OS=Homo sapiens OX=9606 GN=LRRC41 PE=1 SV=3	327	2.15051	14.6646	2.73762	+	Significant	LRRC41_T327	2.73762	#N/A		27.57	0.493222
UID1732	P06241	FYN_HUMAN Tyrosine-protein kinase Fyn	FYN	S	21	___1	P06241	sp|P06241|FYN_HUMAN Tyrosine-protein kinase Fyn OS=Homo sapiens OX=9606 GN=FYN PE=1 SV=3	21	1.43208	11.967	2.73426	+	Significant	FYN_S21	2.73426	#N/A		27.56	0.493235
UID15393	Q6P3W7	SCYL2_HUMAN SCY1-like protein 2	SCYL2	T	708	___1	Q6P3W7	sp|Q6P3W7|SCYL2_HUMAN SCY1-like protein 2 OS=Homo sapiens OX=9606 GN=SCYL2 PE=1 SV=1	708	3.99755	19.9939	2.73422	+	Significant	SCYL2_T708	2.73422	#N/A		27.55	0.493248
UID21996	Q14978	NOLC1_HUMAN Nucleolar and coiled-body phosphoprotein 1	NOLC1	S	623	___2	Q14978	sp|Q14978|NOLC1_HUMAN Nucleolar and coiled-body phosphoprotein 1 OS=Homo sapiens OX=9606 GN=NOLC1 PE=1 SV=2	623	2.13266	14.6036	2.73395	+	Significant	NOLC1_S623	2.73395	#N/A		27.54	0.49326
UID13908	Q9Y4C1	KDM3A_HUMAN Lysine-specific demethylase 3A	KDM3A	S	766	___1	Q9Y4C1	sp|Q9Y4C1|KDM3A_HUMAN Lysine-specific demethylase 3A OS=Homo sapiens OX=9606 GN=KDM3A PE=1 SV=4	766	3.19705	17.8803	2.73042	+	Significant	KDM3A_S766	2.73042	#N/A		27.53	0.493273
UID5746	Q15691	MARE1_HUMAN Microtubule-associated protein RP/EB family member 1	MAPRE1	S	155	___1	Q15691	sp|Q15691|MARE1_HUMAN Microtubule-associated protein RP/EB family member 1 OS=Homo sapiens OX=9606 GN=MAPRE1 PE=1 SV=3	155	5.52334	23.5018	2.72681	+	Significant	MAPRE1_S155	2.72681	#N/A		27.52	0.493286
UID32988	P06732	KCRM_HUMAN Creatine kinase M-type	CKM	Y	14	___2	P06732	sp|P06732|KCRM_HUMAN Creatine kinase M-type OS=Homo sapiens OX=9606 GN=CKM PE=1 SV=2	14	0.732613	8.55928	2.72606		Not_significant	CKM_Y14	#N/A	2.72606		27.51	0.493299
UID603	O43166	SI1L1_HUMAN Signal-induced proliferation-associated 1-like protein 1	SIPA1L1	S	1508	___1	O43166	sp|O43166|SI1L1_HUMAN Signal-induced proliferation-associated 1-like protein 1 OS=Homo sapiens OX=9606 GN=SIPA1L1 PE=1 SV=4	1508	1.75557	13.2498	2.72552	+	Significant	SIPA1L1_S1508	2.72552	#N/A		27.5	0.493312
UID12828	Q9UHB7	AFF4_HUMAN AF4/FMR2 family member 4	AFF4	S	487	___1	Q9UHB7	sp|Q9UHB7|AFF4_HUMAN AF4/FMR2 family member 4 OS=Homo sapiens OX=9606 GN=AFF4 PE=1 SV=1	487	1.70341	13.0515	2.72544	+	Significant	AFF4_S487	2.72544	#N/A		27.49	0.493325
UID5546	Q15149	PLEC_HUMAN Plectin	PLEC	S	4590	___1	Q15149	sp|Q15149|PLEC_HUMAN Plectin OS=Homo sapiens OX=9606 GN=PLEC PE=1 SV=3	4590	3.83942	19.5944	2.72496	+	Significant	PLEC_S4590	2.72496	#N/A		27.48	0.493338
UID7758	Q86UE4	LYRIC_HUMAN Protein LYRIC	MTDH	S	111	___1	Q86UE4	sp|Q86UE4|LYRIC_HUMAN Protein LYRIC OS=Homo sapiens OX=9606 GN=MTDH PE=1 SV=2	111	3.72036	19.2882	2.72463	+	Significant	MTDH_S111	2.72463	#N/A		27.47	0.49335
UID19543	P46013	KI67_HUMAN Proliferation marker protein Ki-67	MKI67	S	2466	___2	P46013	sp|P46013|KI67_HUMAN Proliferation marker protein Ki-67 OS=Homo sapiens OX=9606 GN=MKI67 PE=1 SV=2	2466	1.44424	12.0177	2.71424	+	Significant	MKI67_S2466	2.71424	#N/A		27.46	0.493363
UID9541	Q92685	ALG3_HUMAN Dol-P-Man:Man(5)GlcNAc(2)-PP-Dol alpha-1,3-mannosyltransferase	ALG3	S	11	___1	Q92685	sp|Q92685|ALG3_HUMAN Dol-P-Man:Man(5)GlcNAc(2)-PP-Dol alpha-1,3-mannosyltransferase OS=Homo sapiens OX=9606 GN=ALG3 PE=1 SV=1	11	2.23647	14.9548	2.71412	+	Significant	ALG3_S11	2.71412	#N/A		27.45	0.493376
UID3999	P84243	H33_HUMAN Histone H3.3	H3-3A	S	29	___1	P84243	sp|P84243|H33_HUMAN Histone H3.3 OS=Homo sapiens OX=9606 GN=H3-3A PE=1 SV=2	29	5.37668	23.1877	2.71402	+	Significant	H3-3A_S29	2.71402	#N/A		27.44	0.493389
UID4176	Q02952	AKA12_HUMAN A-kinase anchor protein 12	AKAP12	S	1395	___1	Q02952	sp|Q02952|AKA12_HUMAN A-kinase anchor protein 12 OS=Homo sapiens OX=9606 GN=AKAP12 PE=1 SV=4	1395	3.2175	17.9374	2.71273	+	Significant	AKAP12_S1395	2.71273	#N/A		27.43	0.493402
UID10962	Q9BX66	SRBS1_HUMAN Sorbin and SH3 domain-containing protein 1	SORBS1	S	326	___1	Q9BX66	sp|Q9BX66|SRBS1_HUMAN Sorbin and SH3 domain-containing protein 1 OS=Homo sapiens OX=9606 GN=SORBS1 PE=1 SV=3	326	2.50096	15.8144	2.71271	+	Significant	SORBS1_S326	2.71271	#N/A		27.42	0.493415
UID744	O43815	STRN_HUMAN Striatin	STRN	S	376	___1	O43815	sp|O43815|STRN_HUMAN Striatin OS=Homo sapiens OX=9606 GN=STRN PE=1 SV=4	376	1.67308	12.9347	2.71253	+	Significant	STRN_S376	2.71253	#N/A		27.41	0.493428
UID10832	Q9BUJ2	HNRL1_HUMAN Heterogeneous nuclear ribonucleoprotein U-like protein 1	HNRNPUL1	S	716	___1	Q9BUJ2	sp|Q9BUJ2|HNRL1_HUMAN Heterogeneous nuclear ribonucleoprotein U-like protein 1 OS=Homo sapiens OX=9606 GN=HNRNPUL1 PE=1 SV=2	716	0.778512	8.82333	2.70571		Not_significant	HNRNPUL1_S716	#N/A	2.70571		27.4	0.493441
UID9948	Q96I25	SPF45_HUMAN Splicing factor 45	RBM17	S	169	___1	Q96I25	sp|Q96I25|SPF45_HUMAN Splicing factor 45 OS=Homo sapiens OX=9606 GN=RBM17 PE=1 SV=1	169	4.88546	22.1031	2.70254	+	Significant	RBM17_S169	2.70254	#N/A		27.39	0.493454
UID9547	Q92733	PRCC_HUMAN Proline-rich protein PRCC	PRCC	S	159	___1	Q92733	sp|Q92733|PRCC_HUMAN Proline-rich protein PRCC OS=Homo sapiens OX=9606 GN=PRCC PE=1 SV=1	159	4.04146	20.1034	2.69993	+	Significant	PRCC_S159	2.69993	#N/A		27.38	0.493467
UID7701	Q86SQ0	PHLB2_HUMAN Pleckstrin homology-like domain family B member 2	PHLDB2	S	212	___1	Q86SQ0	sp|Q86SQ0|PHLB2_HUMAN Pleckstrin homology-like domain family B member 2 OS=Homo sapiens OX=9606 GN=PHLDB2 PE=1 SV=2	212	5.77011	24.0211	2.69785	+	Significant	PHLDB2_S212	2.69785	#N/A		27.37	0.49348
UID15598	Q8N122	RPTOR_HUMAN Regulatory-associated protein of mTOR	RPTOR	T	917	___1	Q8N122	sp|Q8N122|RPTOR_HUMAN Regulatory-associated protein of mTOR OS=Homo sapiens OX=9606 GN=RPTOR PE=1 SV=1	917	3.53628	18.805	2.69598	+	Significant	RPTOR_T917	2.69598	#N/A		27.36	0.493493
UID10179	Q96PZ2	F111A_HUMAN Serine protease FAM111A	FAM111A	S	26	___1	Q96PZ2	sp|Q96PZ2|F111A_HUMAN Serine protease FAM111A OS=Homo sapiens OX=9606 GN=FAM111A PE=1 SV=2	26	1.77304	13.3156	2.69337	+	Significant	FAM111A_S26	2.69337	#N/A		27.35	0.493506
UID4371	Q07157	ZO1_HUMAN Tight junction protein ZO-1	TJP1	S	402	___1	Q07157	sp|Q07157|ZO1_HUMAN Tight junction protein ZO-1 OS=Homo sapiens OX=9606 GN=TJP1 PE=1 SV=3	402	2.4892	15.7772	2.69036	+	Significant	TJP1_S402	2.69036	#N/A		27.34	0.493519
UID2986	P46013	KI67_HUMAN Proliferation marker protein Ki-67	MKI67	S	1546	___1	P46013	sp|P46013|KI67_HUMAN Proliferation marker protein Ki-67 OS=Homo sapiens OX=9606 GN=MKI67 PE=1 SV=2	1546	2.60403	16.137	2.68792	+	Significant	MKI67_S1546	2.68792	#N/A		27.33	0.493532
UID18298	P06748	NPM_HUMAN Nucleophosmin	NPM1	S	218	___2	P06748	sp|P06748|NPM_HUMAN Nucleophosmin OS=Homo sapiens OX=9606 GN=NPM1 PE=1 SV=2	218	5.49257	23.4362	2.67805	+	Significant	NPM1_S218	2.67805	#N/A		27.32	0.493545
UID4553	Q12756	KIF1A_HUMAN Kinesin-like protein KIF1A	KIF1A	S	419	___1	Q12756	sp|Q12756|KIF1A_HUMAN Kinesin-like protein KIF1A OS=Homo sapiens OX=9606 GN=KIF1A PE=1 SV=2	419	2.95313	17.1847	2.67555	+	Significant	KIF1A_S419	2.67555	#N/A		27.31	0.493558
UID14344	O76021	RL1D1_HUMAN Ribosomal L1 domain-containing protein 1	RSL1D1	T	415	___1	O76021	sp|O76021|RL1D1_HUMAN Ribosomal L1 domain-containing protein 1 OS=Homo sapiens OX=9606 GN=RSL1D1 PE=1 SV=3	415	2.00222	14.15	2.67449	+	Significant	RSL1D1_T415	2.67449	#N/A		27.3	0.493571
UID7105	Q6RFH5	WDR74_HUMAN WD repeat-containing protein 74	WDR74	S	361	___1	Q6RFH5	sp|Q6RFH5|WDR74_HUMAN WD repeat-containing protein 74 OS=Homo sapiens OX=9606 GN=WDR74 PE=1 SV=1	361	2.68917	16.3987	2.66819	+	Significant	WDR74_S361	2.66819	#N/A		27.29	0.493584
UID21438	Q13428	TCOF_HUMAN Treacle protein	TCOF1	S	369	___2	Q13428	sp|Q13428|TCOF_HUMAN Treacle protein OS=Homo sapiens OX=9606 GN=TCOF1 PE=1 SV=3	369	3.5446	18.8271	2.66659	+	Significant	TCOF1_S369	2.66659	#N/A		27.28	0.493597
UID15614	Q8N4X5	AF1L2_HUMAN Actin filament-associated protein 1-like 2	AFAP1L2	T	284	___1	Q8N4X5	sp|Q8N4X5|AF1L2_HUMAN Actin filament-associated protein 1-like 2 OS=Homo sapiens OX=9606 GN=AFAP1L2 PE=1 SV=1	284	1.90388	13.7981	2.66359	+	Significant	AFAP1L2_T284	2.66359	#N/A		27.27	0.493611
UID5461	Q14978	NOLC1_HUMAN Nucleolar and coiled-body phosphoprotein 1	NOLC1	S	303	___1	Q14978	sp|Q14978|NOLC1_HUMAN Nucleolar and coiled-body phosphoprotein 1 OS=Homo sapiens OX=9606 GN=NOLC1 PE=1 SV=2	303	2.62676	16.2073	2.66264	+	Significant	NOLC1_S303	2.66264	#N/A		27.26	0.493624
UID12216	Q9NWB6	ARGL1_HUMAN Arginine and glutamate-rich protein 1	ARGLU1	S	266	___1	Q9NWB6	sp|Q9NWB6|ARGL1_HUMAN Arginine and glutamate-rich protein 1 OS=Homo sapiens OX=9606 GN=ARGLU1 PE=1 SV=1	266	4.30078	20.7383	2.66101	+	Significant	ARGLU1_S266	2.66101	#N/A		27.25	0.493637
UID14583	P25440	BRD2_HUMAN Bromodomain-containing protein 2	BRD2	T	6	___1	P25440	sp|P25440|BRD2_HUMAN Bromodomain-containing protein 2 OS=Homo sapiens OX=9606 GN=BRD2 PE=1 SV=2	6	3.25939	18.0538	2.65931	+	Significant	BRD2_T6	2.65931	#N/A		27.24	0.49365
UID49508	Q9Y6G9	DC1L1_HUMAN Cytoplasmic dynein 1 light intermediate chain 1	DYNC1LI1	T	513	___3	Q9Y6G9	sp|Q9Y6G9|DC1L1_HUMAN Cytoplasmic dynein 1 light intermediate chain 1 OS=Homo sapiens OX=9606 GN=DYNC1LI1 PE=1 SV=3	513	4.28665	20.7042	2.65509	+	Significant	DYNC1LI1_T513	2.65509	#N/A		27.23	0.493663
UID1711	P05455	LA_HUMAN Lupus La protein	SSB	S	94	___1	P05455	sp|P05455|LA_HUMAN Lupus La protein OS=Homo sapiens OX=9606 GN=SSB PE=1 SV=2	94	2.30303	15.1757	2.65305	+	Significant	SSB_S94	2.65305	#N/A		27.22	0.493676
UID12969	Q9UKA4	AKA11_HUMAN A-kinase anchor protein 11	AKAP11	S	1611	___1	Q9UKA4	sp|Q9UKA4|AKA11_HUMAN A-kinase anchor protein 11 OS=Homo sapiens OX=9606 GN=AKAP11 PE=1 SV=1	1611	2.87006	16.9412	2.65063	+	Significant	AKAP11_S1611	2.65063	#N/A		27.21	0.493689
UID9932	Q96HC4	PDLI5_HUMAN PDZ and LIM domain protein 5	PDLIM5	S	137	___1	Q96HC4	sp|Q96HC4|PDLI5_HUMAN PDZ and LIM domain protein 5 OS=Homo sapiens OX=9606 GN=PDLIM5 PE=1 SV=5	137	1.46874	12.1192	2.6457	+	Significant	PDLIM5_S137	2.6457	#N/A		27.2	0.493703
UID6430	Q5T481	RBM20_HUMAN RNA-binding protein 20	RBM20	S	801	___1	Q5T481	sp|Q5T481|RBM20_HUMAN RNA-binding protein 20 OS=Homo sapiens OX=9606 GN=RBM20 PE=1 SV=3	801	3.54742	18.8346	2.64473	+	Significant	RBM20_S801	2.64473	#N/A		27.19	0.493716
UID25769	Q8WUM4	PDC6I_HUMAN Programmed cell death 6-interacting protein	PDCD6IP	S	730	___2	Q8WUM4	sp|Q8WUM4|PDC6I_HUMAN Programmed cell death 6-interacting protein OS=Homo sapiens OX=9606 GN=PDCD6IP PE=1 SV=1	730	3.93832	19.8452	2.64057	+	Significant	PDCD6IP_S730	2.64057	#N/A		27.18	0.493729
UID22069	Q15056	IF4H_HUMAN Eukaryotic translation initiation factor 4H	EIF4H	S	21	___2	Q15056	sp|Q15056|IF4H_HUMAN Eukaryotic translation initiation factor 4H OS=Homo sapiens OX=9606 GN=EIF4H PE=1 SV=5	21	3.28155	18.115	2.63694	+	Significant	EIF4H_S21	2.63694	#N/A		27.17	0.493742
UID22070	Q15056	IF4H_HUMAN Eukaryotic translation initiation factor 4H	EIF4H	S	24	___2	Q15056	sp|Q15056|IF4H_HUMAN Eukaryotic translation initiation factor 4H OS=Homo sapiens OX=9606 GN=EIF4H PE=1 SV=5	24	3.28155	18.115	2.63694	+	Significant	EIF4H_S24	2.63694	#N/A		27.16	0.493755
UID10595	Q99959	PKP2_HUMAN Plakophilin-2	PKP2	S	71	___1	Q99959	sp|Q99959|PKP2_HUMAN Plakophilin-2 OS=Homo sapiens OX=9606 GN=PKP2 PE=1 SV=2	71	1.91624	13.8428	2.63468	+	Significant	PKP2_S71	2.63468	#N/A		27.15	0.493769
UID6496	Q5T9C2	F102A_HUMAN Protein FAM102A	FAM102A	S	311	___1	Q5T9C2	sp|Q5T9C2|F102A_HUMAN Protein FAM102A OS=Homo sapiens OX=9606 GN=FAM102A PE=1 SV=2	311	3.78515	19.4555	2.63369	+	Significant	FAM102A_S311	2.63369	#N/A		27.14	0.493782
UID22936	Q5T200	ZC3HD_HUMAN Zinc finger CCCH domain-containing protein 13	ZC3H13	S	242	___2	Q5T200	sp|Q5T200|ZC3HD_HUMAN Zinc finger CCCH domain-containing protein 13 OS=Homo sapiens OX=9606 GN=ZC3H13 PE=1 SV=1	242	3.60018	18.9741	2.62837	+	Significant	ZC3H13_S242	2.62837	#N/A		27.13	0.493795
UID15744	Q92667	AKAP1_HUMAN A-kinase anchor protein 1, mitochondrial	AKAP1	T	70	___1	Q92667	sp|Q92667|AKAP1_HUMAN A-kinase anchor protein 1, mitochondrial OS=Homo sapiens OX=9606 GN=AKAP1 PE=1 SV=1	70	2.09901	14.488	2.62729	+	Significant	AKAP1_T70	2.62729	#N/A		27.12	0.493808
UID15549	Q8IVT2	MISP_HUMAN Mitotic interactor and substrate of PLK1	MISP	T	164	___1	Q8IVT2	sp|Q8IVT2|MISP_HUMAN Mitotic interactor and substrate of PLK1 OS=Homo sapiens OX=9606 GN=MISP PE=1 SV=1	164	1.23404	11.1087	2.61979		Not_significant	MISP_T164	#N/A	2.61979		27.11	0.493822
UID2428	P24928	RPB1_HUMAN DNA-directed RNA polymerase II subunit RPB1	POLR2A	S	1906	___1	P24928	sp|P24928|RPB1_HUMAN DNA-directed RNA polymerase II subunit RPB1 OS=Homo sapiens OX=9606 GN=POLR2A PE=1 SV=2	1906	1.5641	12.5064	2.61195	+	Significant	POLR2A_S1906	2.61195	#N/A		27.1	0.493835
UID15606	Q8N357	S35F6_HUMAN Solute carrier family 35 member F6	SLC35F6	T	365	___1	Q8N357	sp|Q8N357|S35F6_HUMAN Solute carrier family 35 member F6 OS=Homo sapiens OX=9606 GN=SLC35F6 PE=1 SV=1	365	0.829455	9.10744	2.60823		Not_significant	SLC35F6_T365	#N/A	2.60823		27.09	0.493848
UID2301	P20810	ICAL_HUMAN Calpastatin	CAST	S	133	___1	P20810	sp|P20810|ICAL_HUMAN Calpastatin OS=Homo sapiens OX=9606 GN=CAST PE=1 SV=4	133	4.33837	20.8288	2.60467	+	Significant	CAST_S133	2.60467	#N/A		27.08	0.493861
UID9789	Q96CV9	OPTN_HUMAN Optineurin	OPTN	S	198	___1	Q96CV9	sp|Q96CV9|OPTN_HUMAN Optineurin OS=Homo sapiens OX=9606 GN=OPTN PE=1 SV=3	198	0.834976	9.1377	2.60438		Not_significant	OPTN_S198	#N/A	2.60438		27.07	0.493875
UID27388	Q9BUQ8	DDX23_HUMAN Probable ATP-dependent RNA helicase DDX23	DDX23	S	107	___2	Q9BUQ8	sp|Q9BUQ8|DDX23_HUMAN Probable ATP-dependent RNA helicase DDX23 OS=Homo sapiens OX=9606 GN=DDX23 PE=1 SV=3	107	0.677892	8.23342	2.60339		Not_significant	DDX23_S107	#N/A	2.60339		27.06	0.493888
UID15149	Q14684	RRP1B_HUMAN Ribosomal RNA processing protein 1 homolog B	RRP1B	T	677	___1	Q14684	sp|Q14684|RRP1B_HUMAN Ribosomal RNA processing protein 1 homolog B OS=Homo sapiens OX=9606 GN=RRP1B PE=1 SV=3	677	4.0913	20.227	2.6013	+	Significant	RRP1B_T677	2.6013	#N/A		27.05	0.493901
UID1597	O95983	MBD3_HUMAN Methyl-CpG-binding domain protein 3	MBD3	S	85	___1	O95983	sp|O95983|MBD3_HUMAN Methyl-CpG-binding domain protein 3 OS=Homo sapiens OX=9606 GN=MBD3 PE=1 SV=1	85	1.28421	11.3323	2.5982		Not_significant	MBD3_S85	#N/A	2.5982		27.04	0.493915
UID4680	Q12929	EPS8_HUMAN Epidermal growth factor receptor kinase substrate 8	EPS8	S	685	___1	Q12929	sp|Q12929|EPS8_HUMAN Epidermal growth factor receptor kinase substrate 8 OS=Homo sapiens OX=9606 GN=EPS8 PE=1 SV=1	685	3.26042	18.0566	2.59791	+	Significant	EPS8_S685	2.59791	#N/A		27.03	0.493928
UID19554	P46013	KI67_HUMAN Proliferation marker protein Ki-67	MKI67	S	1253	___2	P46013	sp|P46013|KI67_HUMAN Proliferation marker protein Ki-67 OS=Homo sapiens OX=9606 GN=MKI67 PE=1 SV=2	1253	2.36577	15.3811	2.59116	+	Significant	MKI67_S1253	2.59116	#N/A		27.02	0.493941
UID1719	P05783	K1C18_HUMAN Keratin, type I cytoskeletal 18	KRT18	S	30	___1	P05783	sp|P05783|K1C18_HUMAN Keratin, type I cytoskeletal 18 OS=Homo sapiens OX=9606 GN=KRT18 PE=1 SV=2	30	3.66866	19.1538	2.58959	+	Significant	KRT18_S30	2.58959	#N/A		27.01	0.493955
UID14556	P20700	LMNB1_HUMAN Lamin-B1	LMNB1	T	575	___1	P20700	sp|P20700|LMNB1_HUMAN Lamin-B1 OS=Homo sapiens OX=9606 GN=LMNB1 PE=1 SV=2	575	0.719241	8.48081	2.58816		Not_significant	LMNB1_T575	#N/A	2.58816		27	0.493968
UID17469	O60763	USO1_HUMAN General vesicular transport factor p115	USO1	S	942	___2	O60763	sp|O60763|USO1_HUMAN General vesicular transport factor p115 OS=Homo sapiens OX=9606 GN=USO1 PE=1 SV=2	942	2.19908	14.8293	2.58181	+	Significant	USO1_S942	2.58181	#N/A		26.99	0.493982
UID16042	Q9H7E9	CH033_HUMAN UPF0488 protein C8orf33	C8orf33	T	19	___1	Q9H7E9	sp|Q9H7E9|CH033_HUMAN UPF0488 protein C8orf33 OS=Homo sapiens OX=9606 GN=C8orf33 PE=1 SV=1	19	2.87442	16.9541	2.58164	+	Significant	C8orf33_T19	2.58164	#N/A		26.98	0.493995
UID16513	Q96HA8	NTAQ1_HUMAN Protein N-terminal glutamine amidohydrolase	NTAQ1	Y	11	___1	Q96HA8	sp|Q96HA8|NTAQ1_HUMAN Protein N-terminal glutamine amidohydrolase OS=Homo sapiens OX=9606 GN=NTAQ1 PE=1 SV=2	11	1.60559	12.6712	2.57958	+	Significant	NTAQ1_Y11	2.57958	#N/A		26.97	0.494008
UID15794	Q96GD4	AURKB_HUMAN Aurora kinase B	AURKB	T	232	___1	Q96GD4;Q9UQB9	sp|Q96GD4|AURKB_HUMAN Aurora kinase B OS=Homo sapiens OX=9606 GN=AURKB PE=1 SV=3;sp|Q9UQB9|AURKC_HUMAN Aurora kinase C OS=Homo sapiens OX=9606 GN=AURKC PE=1 SV=1	232;198	3.55288	18.8491	2.57798	+	Significant	AURKB_T232	2.57798	#N/A		26.96	0.494022
UID15291	Q5BJD5	TM41B_HUMAN Transmembrane protein 41B	TMEM41B	T	18	___1	Q5BJD5	sp|Q5BJD5|TM41B_HUMAN Transmembrane protein 41B OS=Homo sapiens OX=9606 GN=TMEM41B PE=1 SV=1	18	1.73882	13.1864	2.57514	+	Significant	TMEM41B_T18	2.57514	#N/A		26.95	0.494035
UID15084	Q13769	THOC5_HUMAN THO complex subunit 5 homolog	THOC5	T	328	___1	Q13769	sp|Q13769|THOC5_HUMAN THO complex subunit 5 homolog OS=Homo sapiens OX=9606 GN=THOC5 PE=1 SV=2	328	5.03093	22.4297	2.57449	+	Significant	THOC5_T328	2.57449	#N/A		26.94	0.494049
UID3016	P46013	KI67_HUMAN Proliferation marker protein Ki-67	MKI67	S	235	___1	P46013	sp|P46013|KI67_HUMAN Proliferation marker protein Ki-67 OS=Homo sapiens OX=9606 GN=MKI67 PE=1 SV=2	235	2.44245	15.6283	2.57104	+	Significant	MKI67_S235	2.57104	#N/A		26.93	0.494062
UID2149	P17096	HMGA1_HUMAN High mobility group protein HMG-I/HMG-Y	HMGA1	S	99	___1	P17096	sp|P17096|HMGA1_HUMAN High mobility group protein HMG-I/HMG-Y OS=Homo sapiens OX=9606 GN=HMGA1 PE=1 SV=3	99	2.33686	15.2868	2.56874	+	Significant	HMGA1_S99	2.56874	#N/A		26.92	0.494076
UID18047	O95466	FMNL1_HUMAN Formin-like protein 1	FMNL1	S	1031	___2	O95466	sp|O95466|FMNL1_HUMAN Formin-like protein 1 OS=Homo sapiens OX=9606 GN=FMNL1 PE=1 SV=3	1031	3.21377	17.927	2.56719	+	Significant	FMNL1_S1031	2.56719	#N/A		26.91	0.494089
UID18502	P11388	TOP2A_HUMAN DNA topoisomerase 2-alpha	TOP2A	S	1374	___2	P11388	sp|P11388|TOP2A_HUMAN DNA topoisomerase 2-alpha OS=Homo sapiens OX=9606 GN=TOP2A PE=1 SV=3	1374	6.35845	25.216	2.56701	+	Significant	TOP2A_S1374	2.56701	#N/A		26.9	0.494103
UID18503	P11388	TOP2A_HUMAN DNA topoisomerase 2-alpha	TOP2A	S	1377	___2	P11388	sp|P11388|TOP2A_HUMAN DNA topoisomerase 2-alpha OS=Homo sapiens OX=9606 GN=TOP2A PE=1 SV=3	1377	6.35845	25.216	2.56701	+	Significant	TOP2A_S1377	2.56701	#N/A		26.89	0.494116
UID21427	Q13428	TCOF_HUMAN Treacle protein	TCOF1	S	381	___2	Q13428	sp|Q13428|TCOF_HUMAN Treacle protein OS=Homo sapiens OX=9606 GN=TCOF1 PE=1 SV=3	381	2.81932	16.7908	2.56564	+	Significant	TCOF1_S381	2.56564	#N/A		26.88	0.49413
UID16037	Q9H6S3	ES8L2_HUMAN Epidermal growth factor receptor kinase substrate 8-like protein 2	EPS8L2	T	303	___1	Q9H6S3	sp|Q9H6S3|ES8L2_HUMAN Epidermal growth factor receptor kinase substrate 8-like protein 2 OS=Homo sapiens OX=9606 GN=EPS8L2 PE=1 SV=2	303	3.78402	19.4526	2.56503	+	Significant	EPS8L2_T303	2.56503	#N/A		26.87	0.494143
UID15462	Q7Z417	NUFP2_HUMAN Nuclear fragile X mental retardation-interacting protein 2	NUFIP2	T	87	___1	Q7Z417	sp|Q7Z417|NUFP2_HUMAN Nuclear fragile X mental retardation-interacting protein 2 OS=Homo sapiens OX=9606 GN=NUFIP2 PE=1 SV=1	87	2.39125	15.4637	2.5624	+	Significant	NUFIP2_T87	2.5624	#N/A		26.86	0.494157
UID14984	Q07666	KHDR1_HUMAN KH domain-containing, RNA-binding, signal transduction-associated protein 1	KHDRBS1	T	33	___1	Q07666	sp|Q07666|KHDR1_HUMAN KH domain-containing, RNA-binding, signal transduction-associated protein 1 OS=Homo sapiens OX=9606 GN=KHDRBS1 PE=1 SV=1	33	3.58177	18.9256	2.56177	+	Significant	KHDRBS1_T33	2.56177	#N/A		26.85	0.49417
UID14632	P35221	CTNA1_HUMAN Catenin alpha-1	CTNNA1	T	658	___1	P35221;P26232	sp|P35221|CTNA1_HUMAN Catenin alpha-1 OS=Homo sapiens OX=9606 GN=CTNNA1 PE=1 SV=1;sp|P26232|CTNA2_HUMAN Catenin alpha-2 OS=Homo sapiens OX=9606 GN=CTNNA2 PE=1 SV=5	658;657	3.94353	19.8583	2.56076	+	Significant	CTNNA1_T658	2.56076	#N/A		26.84	0.494184
UID14712	P46013	KI67_HUMAN Proliferation marker protein Ki-67	MKI67	T	588	___1	P46013	sp|P46013|KI67_HUMAN Proliferation marker protein Ki-67 OS=Homo sapiens OX=9606 GN=MKI67 PE=1 SV=2	588	1.88852	13.7423	2.55197	+	Significant	MKI67_T588	2.55197	#N/A		26.83	0.494197
UID15921	Q9BRP8	PYM1_HUMAN Partner of Y14 and mago	PYM1	T	72	___1	Q9BRP8	sp|Q9BRP8|PYM1_HUMAN Partner of Y14 and mago OS=Homo sapiens OX=9606 GN=PYM1 PE=1 SV=1	72	4.57719	21.3944	2.5498	+	Significant	PYM1_T72	2.5498	#N/A		26.82	0.494211
UID32575	Q9H6F5	CCD86_HUMAN Coiled-coil domain-containing protein 86	CCDC86	T	65	___2	Q9H6F5	sp|Q9H6F5|CCD86_HUMAN Coiled-coil domain-containing protein 86 OS=Homo sapiens OX=9606 GN=CCDC86 PE=1 SV=1	65	0.606445	7.78746	2.54853		Not_significant	CCDC86_T65	#N/A	2.54853		26.81	0.494224
UID8002	Q86YP4	P66A_HUMAN Transcriptional repressor p66-alpha	GATAD2A	S	546	___1	Q86YP4	sp|Q86YP4|P66A_HUMAN Transcriptional repressor p66-alpha OS=Homo sapiens OX=9606 GN=GATAD2A PE=1 SV=1	546	1.61072	12.6914	2.54839	+	Significant	GATAD2A_S546	2.54839	#N/A		26.8	0.494238
UID6008	Q32MZ4	LRRF1_HUMAN Leucine-rich repeat flightless-interacting protein 1	LRRFIP1	S	766	___1	Q32MZ4	sp|Q32MZ4|LRRF1_HUMAN Leucine-rich repeat flightless-interacting protein 1 OS=Homo sapiens OX=9606 GN=LRRFIP1 PE=1 SV=2	766	3.94171	19.8537	2.54562	+	Significant	LRRFIP1_S766	2.54562	#N/A		26.79	0.494252
UID12981	Q9UKE5	TNIK_HUMAN TRAF2 and NCK-interacting protein kinase	TNIK	S	688	___1	Q9UKE5	sp|Q9UKE5|TNIK_HUMAN TRAF2 and NCK-interacting protein kinase OS=Homo sapiens OX=9606 GN=TNIK PE=1 SV=1	688	1.7091	13.0733	2.54237	+	Significant	TNIK_S688	2.54237	#N/A		26.78	0.494265
UID24504	Q86XL3	ANKL2_HUMAN Ankyrin repeat and LEM domain-containing protein 2	ANKLE2	S	488	___2	Q86XL3	sp|Q86XL3|ANKL2_HUMAN Ankyrin repeat and LEM domain-containing protein 2 OS=Homo sapiens OX=9606 GN=ANKLE2 PE=1 SV=4	488	2.92067	17.09	2.54082	+	Significant	ANKLE2_S488	2.54082	#N/A		26.77	0.494279
UID10062	Q96KQ7	EHMT2_HUMAN Histone-lysine N-methyltransferase EHMT2	EHMT2	S	232	___1	Q96KQ7	sp|Q96KQ7|EHMT2_HUMAN Histone-lysine N-methyltransferase EHMT2 OS=Homo sapiens OX=9606 GN=EHMT2 PE=1 SV=3	232	2.85815	16.9061	2.5401	+	Significant	EHMT2_S232	2.5401	#N/A		26.76	0.494292
UID14518	P16615	AT2A2_HUMAN Sarcoplasmic/endoplasmic reticulum calcium ATPase 2	ATP2A2	T	499	___1	P16615	sp|P16615|AT2A2_HUMAN Sarcoplasmic/endoplasmic reticulum calcium ATPase 2 OS=Homo sapiens OX=9606 GN=ATP2A2 PE=1 SV=1	499	3.70885	19.2584	2.53976	+	Significant	ATP2A2_T499	2.53976	#N/A		26.75	0.494306
UID800	O60271	JIP4_HUMAN C-Jun-amino-terminal kinase-interacting protein 4	SPAG9	S	594	___1	O60271	sp|O60271|JIP4_HUMAN C-Jun-amino-terminal kinase-interacting protein 4 OS=Homo sapiens OX=9606 GN=SPAG9 PE=1 SV=4	594	3.70473	19.2477	2.53921	+	Significant	SPAG9_S594	2.53921	#N/A		26.74	0.49432
UID13980	Q9Y520	PRC2C_HUMAN Protein PRRC2C	PRRC2C	S	779	___1	Q9Y520	sp|Q9Y520|PRC2C_HUMAN Protein PRRC2C OS=Homo sapiens OX=9606 GN=PRRC2C PE=1 SV=4	779	1.38687	11.7765	2.53696	+	Significant	PRRC2C_S779	2.53696	#N/A		26.73	0.494333
UID7990	Q86Y91	KI18B_HUMAN Kinesin-like protein KIF18B	KIF18B	S	633	___1	Q86Y91	sp|Q86Y91|KI18B_HUMAN Kinesin-like protein KIF18B OS=Homo sapiens OX=9606 GN=KIF18B PE=1 SV=4	633	4.27717	20.6813	2.53674	+	Significant	KIF18B_S633	2.53674	#N/A		26.72	0.494347
UID12493	Q9P1Y5	CAMP3_HUMAN Calmodulin-regulated spectrin-associated protein 3	CAMSAP3	S	1080	___1	Q9P1Y5	sp|Q9P1Y5|CAMP3_HUMAN Calmodulin-regulated spectrin-associated protein 3 OS=Homo sapiens OX=9606 GN=CAMSAP3 PE=1 SV=2	1080	2.11481	14.5424	2.52882	+	Significant	CAMSAP3_S1080	2.52882	#N/A		26.71	0.494361
UID14983	Q07352	TISB_HUMAN mRNA decay activator protein ZFP36L1	ZFP36L1	T	43	___1	Q07352	sp|Q07352|TISB_HUMAN mRNA decay activator protein ZFP36L1 OS=Homo sapiens OX=9606 GN=ZFP36L1 PE=1 SV=1	43	3.43024	18.5209	2.52731	+	Significant	ZFP36L1_T43	2.52731	#N/A		26.7	0.494375
UID30930	O95466	FMNL1_HUMAN Formin-like protein 1	FMNL1	T	1020	___2	O95466	sp|O95466|FMNL1_HUMAN Formin-like protein 1 OS=Homo sapiens OX=9606 GN=FMNL1 PE=1 SV=3	1020	3.42557	18.5083	2.52645	+	Significant	FMNL1_T1020	2.52645	#N/A		26.69	0.494388
UID2783	P35659	DEK_HUMAN Protein DEK	DEK	S	210	___1	P35659	sp|P35659|DEK_HUMAN Protein DEK OS=Homo sapiens OX=9606 GN=DEK PE=1 SV=1	210	2.77584	16.6609	2.51994	+	Significant	DEK_S210	2.51994	#N/A		26.68	0.494402
UID22640	Q4G0J3	LARP7_HUMAN La-related protein 7	LARP7	S	300	___2	Q4G0J3	sp|Q4G0J3|LARP7_HUMAN La-related protein 7 OS=Homo sapiens OX=9606 GN=LARP7 PE=1 SV=1	300	2.11619	14.5471	2.51934	+	Significant	LARP7_S300	2.51934	#N/A		26.67	0.494416
UID48240	Q14684	RRP1B_HUMAN Ribosomal RNA processing protein 1 homolog B	RRP1B	T	451	___3	Q14684	sp|Q14684|RRP1B_HUMAN Ribosomal RNA processing protein 1 homolog B OS=Homo sapiens OX=9606 GN=RRP1B PE=1 SV=3	451	2.4021	15.4987	2.51895	+	Significant	RRP1B_T451	2.51895	#N/A		26.66	0.494429
UID356	O14757	CHK1_HUMAN Serine/threonine-protein kinase Chk1	CHEK1	S	280	___1	O14757	sp|O14757|CHK1_HUMAN Serine/threonine-protein kinase Chk1 OS=Homo sapiens OX=9606 GN=CHEK1 PE=1 SV=2	280	2.44295	15.6299	2.51859	+	Significant	CHEK1_S280	2.51859	#N/A		26.65	0.494443
UID16298	Q9UPN3	MACF1_HUMAN Microtubule-actin cross-linking factor 1, isoforms 1/2/3/5	MACF1	T	7273	___1	Q9UPN3	sp|Q9UPN3|MACF1_HUMAN Microtubule-actin cross-linking factor 1, isoforms 1/2/3/5 OS=Homo sapiens OX=9606 GN=MACF1 PE=1 SV=4	7273	3.44451	18.5594	2.51835	+	Significant	MACF1_T7273	2.51835	#N/A		26.64	0.494457
UID808	O60271	JIP4_HUMAN C-Jun-amino-terminal kinase-interacting protein 4	SPAG9	S	311	___1	O60271	sp|O60271|JIP4_HUMAN C-Jun-amino-terminal kinase-interacting protein 4 OS=Homo sapiens OX=9606 GN=SPAG9 PE=1 SV=4	311	4.4694	21.141	2.51618	+	Significant	SPAG9_S311	2.51618	#N/A		26.63	0.494471
UID14200	O00567	NOP56_HUMAN Nucleolar protein 56	NOP56	T	538	___1	O00567	sp|O00567|NOP56_HUMAN Nucleolar protein 56 OS=Homo sapiens OX=9606 GN=NOP56 PE=1 SV=4	538	3.25039	18.0288	2.50973	+	Significant	NOP56_T538	2.50973	#N/A		26.62	0.494485
UID27199	Q9BQG0	MBB1A_HUMAN Myb-binding protein 1A	MYBBP1A	S	1243	___2	Q9BQG0	sp|Q9BQG0|MBB1A_HUMAN Myb-binding protein 1A OS=Homo sapiens OX=9606 GN=MYBBP1A PE=1 SV=2	1243	2.64365	16.2593	2.50204	+	Significant	MYBBP1A_S1243	2.50204	#N/A		26.61	0.494498
UID8477	Q8N201	INT1_HUMAN Integrator complex subunit 1	INTS1	S	1318	___1	Q8N201	sp|Q8N201|INT1_HUMAN Integrator complex subunit 1 OS=Homo sapiens OX=9606 GN=INTS1 PE=1 SV=2	1318	1.56256	12.5002	2.50134	+	Significant	INTS1_S1318	2.50134	#N/A		26.6	0.494512
UID17809	O76021	RL1D1_HUMAN Ribosomal L1 domain-containing protein 1	RSL1D1	S	361	___2	O76021	sp|O76021|RL1D1_HUMAN Ribosomal L1 domain-containing protein 1 OS=Homo sapiens OX=9606 GN=RSL1D1 PE=1 SV=3	361	5.57981	23.6216	2.49954	+	Significant	RSL1D1_S361	2.49954	#N/A		26.59	0.494526
UID24009	Q7Z2W4	ZCCHV_HUMAN Zinc finger CCCH-type antiviral protein 1	ZC3HAV1	S	387	___2	Q7Z2W4	sp|Q7Z2W4|ZCCHV_HUMAN Zinc finger CCCH-type antiviral protein 1 OS=Homo sapiens OX=9606 GN=ZC3HAV1 PE=1 SV=3	387	3.33133	18.2519	2.49877	+	Significant	ZC3HAV1_S387	2.49877	#N/A		26.58	0.49454
UID19578	P46013	KI67_HUMAN Proliferation marker protein Ki-67	MKI67	S	1376	___2	P46013	sp|P46013|KI67_HUMAN Proliferation marker protein Ki-67 OS=Homo sapiens OX=9606 GN=MKI67 PE=1 SV=2	1376	2.22926	14.9307	2.49649	+	Significant	MKI67_S1376	2.49649	#N/A		26.57	0.494554
UID17836	O94763	RMP_HUMAN Unconventional prefoldin RPB5 interactor 1	URI1	S	372	___2	O94763	sp|O94763|RMP_HUMAN Unconventional prefoldin RPB5 interactor 1 OS=Homo sapiens OX=9606 GN=URI1 PE=1 SV=3	372	3.61175	19.0046	2.49354	+	Significant	URI1_S372	2.49354	#N/A		26.56	0.494568
UID3655	P53814	SMTN_HUMAN Smoothelin	SMTN	S	341	___1	P53814	sp|P53814|SMTN_HUMAN Smoothelin OS=Homo sapiens OX=9606 GN=SMTN PE=1 SV=7	341	4.81653	21.9466	2.4933	+	Significant	SMTN_S341	2.4933	#N/A		26.55	0.494581
UID49046	Q9BXP5	SRRT_HUMAN Serrate RNA effector molecule homolog	SRRT	T	665	___3	Q9BXP5	sp|Q9BXP5|SRRT_HUMAN Serrate RNA effector molecule homolog OS=Homo sapiens OX=9606 GN=SRRT PE=1 SV=1	665	2.91465	17.0724	2.4859	+	Significant	SRRT_T665	2.4859	#N/A		26.54	0.494595
UID1620	P01100	FOS_HUMAN Proto-oncogene c-Fos	FOS	S	133	___1	P01100	sp|P01100|FOS_HUMAN Proto-oncogene c-Fos OS=Homo sapiens OX=9606 GN=FOS PE=1 SV=1	133	3.4168	18.4846	2.48487	+	Significant	FOS_S133	2.48487	#N/A		26.53	0.494609
UID2480	P27448	MARK3_HUMAN MAP/microtubule affinity-regulating kinase 3	MARK3	S	643	___1	P27448	sp|P27448|MARK3_HUMAN MAP/microtubule affinity-regulating kinase 3 OS=Homo sapiens OX=9606 GN=MARK3 PE=1 SV=5	643	3.84495	19.6085	2.48142	+	Significant	MARK3_S643	2.48142	#N/A		26.52	0.494623
UID15715	Q8WWK9	CKAP2_HUMAN Cytoskeleton-associated protein 2	CKAP2	T	579	___1	Q8WWK9	sp|Q8WWK9|CKAP2_HUMAN Cytoskeleton-associated protein 2 OS=Homo sapiens OX=9606 GN=CKAP2 PE=1 SV=1	579	1.16905	10.8123	2.48116		Not_significant	CKAP2_T579	#N/A	2.48116		26.51	0.494637
UID14245	O43663	PRC1_HUMAN Protein regulator of cytokinesis 1	PRC1	T	481	___1	O43663	sp|O43663|PRC1_HUMAN Protein regulator of cytokinesis 1 OS=Homo sapiens OX=9606 GN=PRC1 PE=1 SV=2	481	1.44137	12.0057	2.47772	+	Significant	PRC1_T481	2.47772	#N/A		26.5	0.494651
UID14547	P19338	NUCL_HUMAN Nucleolin	NCL	T	76	___1	P19338	sp|P19338|NUCL_HUMAN Nucleolin OS=Homo sapiens OX=9606 GN=NCL PE=1 SV=3	76	4.34289	20.8396	2.47605	+	Significant	NCL_T76	2.47605	#N/A		26.49	0.494665
UID12023	Q9NR30	DDX21_HUMAN Nucleolar RNA helicase 2	DDX21	S	7	___1	Q9NR30	sp|Q9NR30|DDX21_HUMAN Nucleolar RNA helicase 2 OS=Homo sapiens OX=9606 GN=DDX21 PE=1 SV=5	7	4.21251	20.5244	2.47447	+	Significant	DDX21_S7	2.47447	#N/A		26.48	0.494679
UID1631	P02545	LMNA_HUMAN Prelamin-A/C	LMNA	S	404	___1	P02545	sp|P02545|LMNA_HUMAN Prelamin-A/C OS=Homo sapiens OX=9606 GN=LMNA PE=1 SV=1	404	0.444023	6.6635	2.47137		Not_significant	LMNA_S404	#N/A	2.47137		26.47	0.494693
UID16163	Q9NZB2	F120A_HUMAN Constitutive coactivator of PPAR-gamma-like protein 1	FAM120A	T	991	___1	Q9NZB2	sp|Q9NZB2|F120A_HUMAN Constitutive coactivator of PPAR-gamma-like protein 1 OS=Homo sapiens OX=9606 GN=FAM120A PE=1 SV=2	991	4.45276	21.1016	2.47116	+	Significant	FAM120A_T991	2.47116	#N/A		26.46	0.494707
UID1765	P07199	CENPB_HUMAN Major centromere autoantigen B	CENPB	S	156	___1	P07199	sp|P07199|CENPB_HUMAN Major centromere autoantigen B OS=Homo sapiens OX=9606 GN=CENPB PE=1 SV=2	156	0.695461	8.33943	2.46955		Not_significant	CENPB_S156	#N/A	2.46955		26.45	0.494721
UID14396	O95793	STAU1_HUMAN Double-stranded RNA-binding protein Staufen homolog 1	STAU1	T	372	___1	O95793	sp|O95793|STAU1_HUMAN Double-stranded RNA-binding protein Staufen homolog 1 OS=Homo sapiens OX=9606 GN=STAU1 PE=1 SV=2	372	1.73218	13.1612	2.46743	+	Significant	STAU1_T372	2.46743	#N/A		26.44	0.494735
UID3296	P49321	NASP_HUMAN Nuclear autoantigenic sperm protein	NASP	S	189	___1	P49321	sp|P49321|NASP_HUMAN Nuclear autoantigenic sperm protein OS=Homo sapiens OX=9606 GN=NASP PE=1 SV=2	189	1.94993	13.964	2.46739	+	Significant	NASP_S189	2.46739	#N/A		26.43	0.494749
UID4387	Q07666	KHDR1_HUMAN KH domain-containing, RNA-binding, signal transduction-associated protein 1	KHDRBS1	S	18	___1	Q07666	sp|Q07666|KHDR1_HUMAN KH domain-containing, RNA-binding, signal transduction-associated protein 1 OS=Homo sapiens OX=9606 GN=KHDRBS1 PE=1 SV=1	18	1.78692	13.3676	2.45883	+	Significant	KHDRBS1_S18	2.45883	#N/A		26.42	0.494763
UID2684	P33981	TTK_HUMAN Dual specificity protein kinase TTK	TTK	S	393	___1	P33981	sp|P33981|TTK_HUMAN Dual specificity protein kinase TTK OS=Homo sapiens OX=9606 GN=TTK PE=1 SV=2	393	3.91763	19.793	2.4571	+	Significant	TTK_S393	2.4571	#N/A		26.41	0.494777
UID1074	O75369	FLNB_HUMAN Filamin-B	FLNB	S	983	___1	O75369	sp|O75369|FLNB_HUMAN Filamin-B OS=Homo sapiens OX=9606 GN=FLNB PE=1 SV=2	983	4.90738	22.1526	2.45569	+	Significant	FLNB_S983	2.45569	#N/A		26.4	0.494791
UID5836	Q16555	DPYL2_HUMAN Dihydropyrimidinase-related protein 2	DPYSL2	S	522	___1	Q16555	sp|Q16555|DPYL2_HUMAN Dihydropyrimidinase-related protein 2 OS=Homo sapiens OX=9606 GN=DPYSL2 PE=1 SV=1	522	1.01362	10.0678	2.4546		Not_significant	DPYSL2_S522	#N/A	2.4546		26.39	0.494805
UID19564	P46013	KI67_HUMAN Proliferation marker protein Ki-67	MKI67	S	538	___2	P46013	sp|P46013|KI67_HUMAN Proliferation marker protein Ki-67 OS=Homo sapiens OX=9606 GN=MKI67 PE=1 SV=2	538	2.15457	14.6785	2.454	+	Significant	MKI67_S538	2.454	#N/A		26.38	0.494819
UID11911	Q9NNX1	TUFT1_HUMAN Tuftelin	TUFT1	S	378	___1	Q9NNX1	sp|Q9NNX1|TUFT1_HUMAN Tuftelin OS=Homo sapiens OX=9606 GN=TUFT1 PE=1 SV=1	378	5.20949	22.8243	2.45064	+	Significant	TUFT1_S378	2.45064	#N/A		26.37	0.494833
UID1148	O75475	PSIP1_HUMAN PC4 and SFRS1-interacting protein	PSIP1	S	522	___1	O75475	sp|O75475|PSIP1_HUMAN PC4 and SFRS1-interacting protein OS=Homo sapiens OX=9606 GN=PSIP1 PE=1 SV=1	522	3.22252	17.9514	2.45033	+	Significant	PSIP1_S522	2.45033	#N/A		26.36	0.494847
UID8111	Q8IVT2	MISP_HUMAN Mitotic interactor and substrate of PLK1	MISP	S	156	___1	Q8IVT2	sp|Q8IVT2|MISP_HUMAN Mitotic interactor and substrate of PLK1 OS=Homo sapiens OX=9606 GN=MISP PE=1 SV=1	156	1.60289	12.6605	2.44976	+	Significant	MISP_S156	2.44976	#N/A		26.35	0.494861
UID14834	P53814	SMTN_HUMAN Smoothelin	SMTN	T	373	___1	P53814	sp|P53814|SMTN_HUMAN Smoothelin OS=Homo sapiens OX=9606 GN=SMTN PE=1 SV=7	373	4.12015	20.2981	2.44951	+	Significant	SMTN_T373	2.44951	#N/A		26.34	0.494875
UID1087	O75376	NCOR1_HUMAN Nuclear receptor corepressor 1	NCOR1	S	2202	___1	O75376	sp|O75376|NCOR1_HUMAN Nuclear receptor corepressor 1 OS=Homo sapiens OX=9606 GN=NCOR1 PE=1 SV=2	2202	2.43903	15.6174	2.44775	+	Significant	NCOR1_S2202	2.44775	#N/A		26.33	0.494889
UID9560	Q92766	RREB1_HUMAN Ras-responsive element-binding protein 1	RREB1	S	120	___1	Q92766	sp|Q92766|RREB1_HUMAN Ras-responsive element-binding protein 1 OS=Homo sapiens OX=9606 GN=RREB1 PE=1 SV=3	120	4.44381	21.0803	2.44595	+	Significant	RREB1_S120	2.44595	#N/A		26.32	0.494904
UID12278	Q9NXR1	NDE1_HUMAN Nuclear distribution protein nudE homolog 1	NDE1	S	306	___1	Q9NXR1	sp|Q9NXR1|NDE1_HUMAN Nuclear distribution protein nudE homolog 1 OS=Homo sapiens OX=9606 GN=NDE1 PE=1 SV=3	306	4.43451	21.0583	2.44573	+	Significant	NDE1_S306	2.44573	#N/A		26.31	0.494918
UID5519	Q15032	R3HD1_HUMAN R3H domain-containing protein 1	R3HDM1	S	973	___1	Q15032	sp|Q15032|R3HD1_HUMAN R3H domain-containing protein 1 OS=Homo sapiens OX=9606 GN=R3HDM1 PE=1 SV=3	973	2.40411	15.5052	2.44567	+	Significant	R3HDM1_S973	2.44567	#N/A		26.3	0.494932
UID3262	P48681	NEST_HUMAN Nestin	NES	S	564	___1	P48681	sp|P48681|NEST_HUMAN Nestin OS=Homo sapiens OX=9606 GN=NES PE=1 SV=2	564	1.74026	13.1919	2.44356	+	Significant	NES_S564	2.44356	#N/A		26.29	0.494946
UID16419	Q9Y6A5	TACC3_HUMAN Transforming acidic coiled-coil-containing protein 3	TACC3	T	59	___1	Q9Y6A5	sp|Q9Y6A5|TACC3_HUMAN Transforming acidic coiled-coil-containing protein 3 OS=Homo sapiens OX=9606 GN=TACC3 PE=1 SV=1	59	4.24901	20.6131	2.4426	+	Significant	TACC3_T59	2.4426	#N/A		26.28	0.49496
UID3789	P57737	CORO7_HUMAN Coronin-7	CORO7	S	21	___1	P57737	sp|P57737|CORO7_HUMAN Coronin-7 OS=Homo sapiens OX=9606 GN=CORO7 PE=1 SV=2	21	4.1045	20.2596	2.4415	+	Significant	CORO7_S21	2.4415	#N/A		26.27	0.494974
UID2157	P17096	HMGA1_HUMAN High mobility group protein HMG-I/HMG-Y	HMGA1	S	9	___1	P17096	sp|P17096|HMGA1_HUMAN High mobility group protein HMG-I/HMG-Y OS=Homo sapiens OX=9606 GN=HMGA1 PE=1 SV=3	9	0.680812	8.25113	2.43998		Not_significant	HMGA1_S9	#N/A	2.43998		26.26	0.494989
UID14383	O95365	ZBT7A_HUMAN Zinc finger and BTB domain-containing protein 7A	ZBTB7A	T	405	___1	O95365	sp|O95365|ZBT7A_HUMAN Zinc finger and BTB domain-containing protein 7A OS=Homo sapiens OX=9606 GN=ZBTB7A PE=1 SV=1	405	3.96863	19.9214	2.43809	+	Significant	ZBTB7A_T405	2.43809	#N/A		26.25	0.495003
UID10040	Q96JY6	PDLI2_HUMAN PDZ and LIM domain protein 2	PDLIM2	S	117	___1	Q96JY6	sp|Q96JY6|PDLI2_HUMAN PDZ and LIM domain protein 2 OS=Homo sapiens OX=9606 GN=PDLIM2 PE=1 SV=1	117	2.34586	15.3162	2.43776	+	Significant	PDLIM2_S117	2.43776	#N/A		26.24	0.495017
UID1844	P08670	VIME_HUMAN Vimentin	VIM	S	73	___1	P08670	sp|P08670|VIME_HUMAN Vimentin OS=Homo sapiens OX=9606 GN=VIM PE=1 SV=4	73	5.15572	22.7062	2.43769	+	Significant	VIM_S73	2.43769	#N/A		26.23	0.495031
UID15812	Q96KB5	TOPK_HUMAN Lymphokine-activated killer T-cell-originated protein kinase	PBK	T	9	___1	Q96KB5	sp|Q96KB5|TOPK_HUMAN Lymphokine-activated killer T-cell-originated protein kinase OS=Homo sapiens OX=9606 GN=PBK PE=1 SV=3	9	5.58979	23.6427	2.43365	+	Significant	PBK_T9	2.43365	#N/A		26.22	0.495046
UID1721	P05783	K1C18_HUMAN Keratin, type I cytoskeletal 18	KRT18	S	34	___1	P05783	sp|P05783|K1C18_HUMAN Keratin, type I cytoskeletal 18 OS=Homo sapiens OX=9606 GN=KRT18 PE=1 SV=2	34	1.10874	10.5297	2.42912		Not_significant	KRT18_S34	#N/A	2.42912		26.21	0.49506
UID29938	Q9UQ35	SRRM2_HUMAN Serine/arginine repetitive matrix protein 2	SRRM2	S	1320	___2	Q9UQ35	sp|Q9UQ35|SRRM2_HUMAN Serine/arginine repetitive matrix protein 2 OS=Homo sapiens OX=9606 GN=SRRM2 PE=1 SV=2	1320	1.35829	11.6546	2.42853		Not_significant	SRRM2_S1320	#N/A	2.42853		26.2	0.495074
UID34668	O95817	BAG3_HUMAN BAG family molecular chaperone regulator 3	BAG3	S	289	___3	O95817	sp|O95817|BAG3_HUMAN BAG family molecular chaperone regulator 3 OS=Homo sapiens OX=9606 GN=BAG3 PE=1 SV=3	289	3.58782	18.9415	2.42844	+	Significant	BAG3_S289	2.42844	#N/A		26.19	0.495088
UID413	O15014	ZN609_HUMAN Zinc finger protein 609	ZNF609	S	467	___1	O15014	sp|O15014|ZN609_HUMAN Zinc finger protein 609 OS=Homo sapiens OX=9606 GN=ZNF609 PE=1 SV=2	467	1.04242	10.2099	2.4265		Not_significant	ZNF609_S467	#N/A	2.4265		26.18	0.495103
UID3657	P53814	SMTN_HUMAN Smoothelin	SMTN	S	357	___1	P53814	sp|P53814|SMTN_HUMAN Smoothelin OS=Homo sapiens OX=9606 GN=SMTN PE=1 SV=7	357	6.23837	24.9767	2.42624	+	Significant	SMTN_S357	2.42624	#N/A		26.17	0.495117
UID15727	Q8WYP5	ELYS_HUMAN Protein ELYS	AHCTF1	T	1808	___1	Q8WYP5	sp|Q8WYP5|ELYS_HUMAN Protein ELYS OS=Homo sapiens OX=9606 GN=AHCTF1 PE=1 SV=3	1808	3.81977	19.5442	2.42602	+	Significant	AHCTF1_T1808	2.42602	#N/A		26.16	0.495131
UID14541	P18858	DNLI1_HUMAN DNA ligase 1	LIG1	T	233	___1	P18858	sp|P18858|DNLI1_HUMAN DNA ligase 1 OS=Homo sapiens OX=9606 GN=LIG1 PE=1 SV=1	233	2.55519	15.9849	2.42592	+	Significant	LIG1_T233	2.42592	#N/A		26.15	0.495146
UID3706	P55010	IF5_HUMAN Eukaryotic translation initiation factor 5	EIF5	S	10	___1	P55010	sp|P55010|IF5_HUMAN Eukaryotic translation initiation factor 5 OS=Homo sapiens OX=9606 GN=EIF5 PE=1 SV=2	10	3.38136	18.3885	2.42485	+	Significant	EIF5_S10	2.42485	#N/A		26.14	0.49516
UID8549	Q8N4X5	AF1L2_HUMAN Actin filament-associated protein 1-like 2	AFAP1L2	S	484	___1	Q8N4X5	sp|Q8N4X5|AF1L2_HUMAN Actin filament-associated protein 1-like 2 OS=Homo sapiens OX=9606 GN=AFAP1L2 PE=1 SV=1	484	4.8223	21.9597	2.4244	+	Significant	AFAP1L2_S484	2.4244	#N/A		26.13	0.495174
UID5574	Q15154	PCM1_HUMAN Pericentriolar material 1 protein	PCM1	S	56	___1	Q15154	sp|Q15154|PCM1_HUMAN Pericentriolar material 1 protein OS=Homo sapiens OX=9606 GN=PCM1 PE=1 SV=5	56	2.46707	15.7069	2.4218	+	Significant	PCM1_S56	2.4218	#N/A		26.12	0.495189
UID12842	Q9UHI6	DDX20_HUMAN Probable ATP-dependent RNA helicase DDX20	DDX20	S	500	___1	Q9UHI6	sp|Q9UHI6|DDX20_HUMAN Probable ATP-dependent RNA helicase DDX20 OS=Homo sapiens OX=9606 GN=DDX20 PE=1 SV=2	500	3.24277	18.0077	2.41973	+	Significant	DDX20_S500	2.41973	#N/A		26.11	0.495203
UID14692	P46013	KI67_HUMAN Proliferation marker protein Ki-67	MKI67	T	1355	___1	P46013	sp|P46013|KI67_HUMAN Proliferation marker protein Ki-67 OS=Homo sapiens OX=9606 GN=MKI67 PE=1 SV=2	1355	7.58779	27.5459	2.41921	+	Significant	MKI67_T1355	2.41921	#N/A		26.1	0.495217
UID3835	P61978	HNRPK_HUMAN Heterogeneous nuclear ribonucleoprotein K	HNRNPK	S	116	___1	P61978	sp|P61978|HNRPK_HUMAN Heterogeneous nuclear ribonucleoprotein K OS=Homo sapiens OX=9606 GN=HNRNPK PE=1 SV=1	116	1.51423	12.3054	2.41885	+	Significant	HNRNPK_S116	2.41885	#N/A		26.09	0.495232
UID23650	Q6RFH5	WDR74_HUMAN WD repeat-containing protein 74	WDR74	S	384	___2	Q6RFH5	sp|Q6RFH5|WDR74_HUMAN WD repeat-containing protein 74 OS=Homo sapiens OX=9606 GN=WDR74 PE=1 SV=1	384	1.25505	11.2029	2.41882		Not_significant	WDR74_S384	#N/A	2.41882		26.08	0.495246
UID41843	Q8NDI1	EHBP1_HUMAN EH domain-binding protein 1	EHBP1	S	428	___3	Q8NDI1	sp|Q8NDI1|EHBP1_HUMAN EH domain-binding protein 1 OS=Homo sapiens OX=9606 GN=EHBP1 PE=1 SV=3	428	2.97203	17.2396	2.41709	+	Significant	EHBP1_S428	2.41709	#N/A		26.07	0.495261
UID19144	P29966	MARCS_HUMAN Myristoylated alanine-rich C-kinase substrate	MARCKS	S	167	___2	P29966	sp|P29966|MARCS_HUMAN Myristoylated alanine-rich C-kinase substrate OS=Homo sapiens OX=9606 GN=MARCKS PE=1 SV=4	167	4.32262	20.7909	2.41268	+	Significant	MARCKS_S167	2.41268	#N/A		26.06	0.495275
UID7367	Q7KZI7	MARK2_HUMAN Serine/threonine-protein kinase MARK2	MARK2	S	631	___1	Q7KZI7	sp|Q7KZI7|MARK2_HUMAN Serine/threonine-protein kinase MARK2 OS=Homo sapiens OX=9606 GN=MARK2 PE=1 SV=2	631	4.07239	20.1802	2.41134	+	Significant	MARK2_S631	2.41134	#N/A		26.05	0.49529
UID12555	Q9P246	STIM2_HUMAN Stromal interaction molecule 2	STIM2	S	697	___1	Q9P246	sp|Q9P246|STIM2_HUMAN Stromal interaction molecule 2 OS=Homo sapiens OX=9606 GN=STIM2 PE=1 SV=2	697	1.99838	14.1364	2.41123	+	Significant	STIM2_S697	2.41123	#N/A		26.04	0.495304
UID16489	Q13627	DYR1A_HUMAN Dual specificity tyrosine-phosphorylation-regulated kinase 1A	DYRK1A	Y	321	___1	Q13627;Q9Y463	sp|Q13627|DYR1A_HUMAN Dual specificity tyrosine-phosphorylation-regulated kinase 1A OS=Homo sapiens OX=9606 GN=DYRK1A PE=1 SV=2;sp|Q9Y463|DYR1B_HUMAN Dual specificity tyrosine-phosphorylation-regulated kinase 1B OS=Homo sapiens OX=9606 GN=DYRK1B PE=1 SV=1	321;273	0.706747	8.40682	2.40933		Not_significant	DYRK1A_Y321	#N/A	2.40933		26.03	0.495318
UID14568	P23246	SFPQ_HUMAN Splicing factor, proline- and glutamine-rich	SFPQ	T	687	___1	P23246	sp|P23246|SFPQ_HUMAN Splicing factor, proline- and glutamine-rich OS=Homo sapiens OX=9606 GN=SFPQ PE=1 SV=2	687	2.60158	16.1294	2.40589	+	Significant	SFPQ_T687	2.40589	#N/A		26.02	0.495333
UID36941	P62753	RS6_HUMAN 40S ribosomal protein S6	RPS6	S	247	___3	P62753	sp|P62753|RS6_HUMAN 40S ribosomal protein S6 OS=Homo sapiens OX=9606 GN=RPS6 PE=1 SV=1	247	4.20102	20.4964	2.40413	+	Significant	RPS6_S247	2.40413	#N/A		26.01	0.495347
UID3656	P53814	SMTN_HUMAN Smoothelin	SMTN	S	729	___1	P53814	sp|P53814|SMTN_HUMAN Smoothelin OS=Homo sapiens OX=9606 GN=SMTN PE=1 SV=7	729	4.57177	21.3817	2.40259	+	Significant	SMTN_S729	2.40259	#N/A		26	0.495362
UID2672	P33176	KINH_HUMAN Kinesin-1 heavy chain	KIF5B	S	933	___1	P33176	sp|P33176|KINH_HUMAN Kinesin-1 heavy chain OS=Homo sapiens OX=9606 GN=KIF5B PE=1 SV=1	933	1.58727	12.5987	2.39632	+	Significant	KIF5B_S933	2.39632	#N/A		25.99	0.495376
UID2026	P13861	KAP2_HUMAN cAMP-dependent protein kinase type II-alpha regulatory subunit	PRKAR2A	S	58	___1	P13861	sp|P13861|KAP2_HUMAN cAMP-dependent protein kinase type II-alpha regulatory subunit OS=Homo sapiens OX=9606 GN=PRKAR2A PE=1 SV=2	58	1.60792	12.6804	2.39574	+	Significant	PRKAR2A_S58	2.39574	#N/A		25.98	0.495391
UID20810	Q04637	IF4G1_HUMAN Eukaryotic translation initiation factor 4 gamma 1	EIF4G1	S	1092	___2	Q04637	sp|Q04637|IF4G1_HUMAN Eukaryotic translation initiation factor 4 gamma 1 OS=Homo sapiens OX=9606 GN=EIF4G1 PE=1 SV=4	1092	3.15815	17.7712	2.39541	+	Significant	EIF4G1_S1092	2.39541	#N/A		25.97	0.495406
UID7879	Q86VS8	HOOK3_HUMAN Protein Hook homolog 3	HOOK3	S	707	___1	Q86VS8	sp|Q86VS8|HOOK3_HUMAN Protein Hook homolog 3 OS=Homo sapiens OX=9606 GN=HOOK3 PE=1 SV=2	707	2.92261	17.0956	2.39494	+	Significant	HOOK3_S707	2.39494	#N/A		25.96	0.49542
UID2152	P17096	HMGA1_HUMAN High mobility group protein HMG-I/HMG-Y	HMGA1	S	36	___1	P17096	sp|P17096|HMGA1_HUMAN High mobility group protein HMG-I/HMG-Y OS=Homo sapiens OX=9606 GN=HMGA1 PE=1 SV=3	36	0.748323	8.65057	2.39463		Not_significant	HMGA1_S36	#N/A	2.39463		25.95	0.495435
UID5018	Q13547	HDAC1_HUMAN Histone deacetylase 1	HDAC1	S	406	___1	Q13547	sp|Q13547|HDAC1_HUMAN Histone deacetylase 1 OS=Homo sapiens OX=9606 GN=HDAC1 PE=1 SV=1	406	1.02733	10.1357	2.39121		Not_significant	HDAC1_S406	#N/A	2.39121		25.94	0.495449
UID530	O15355	PPM1G_HUMAN Protein phosphatase 1G	PPM1G	S	363	___1	O15355	sp|O15355|PPM1G_HUMAN Protein phosphatase 1G OS=Homo sapiens OX=9606 GN=PPM1G PE=1 SV=1	363	5.37359	23.181	2.38985	+	Significant	PPM1G_S363	2.38985	#N/A		25.93	0.495464
UID3119	P46781	RS9_HUMAN 40S ribosomal protein S9	RPS9	S	160	___1	P46781	sp|P46781|RS9_HUMAN 40S ribosomal protein S9 OS=Homo sapiens OX=9606 GN=RPS9 PE=1 SV=3	160	3.24596	18.0165	2.38957	+	Significant	RPS9_S160	2.38957	#N/A		25.92	0.495478
UID9933	Q96HC4	PDLI5_HUMAN PDZ and LIM domain protein 5	PDLIM5	S	111	___1	Q96HC4	sp|Q96HC4|PDLI5_HUMAN PDZ and LIM domain protein 5 OS=Homo sapiens OX=9606 GN=PDLIM5 PE=1 SV=5	111	1.57995	12.5696	2.38945	+	Significant	PDLIM5_S111	2.38945	#N/A		25.91	0.495493
UID9795	Q96D71	REPS1_HUMAN RalBP1-associated Eps domain-containing protein 1	REPS1	S	143	___1	Q96D71	sp|Q96D71|REPS1_HUMAN RalBP1-associated Eps domain-containing protein 1 OS=Homo sapiens OX=9606 GN=REPS1 PE=1 SV=3	143	2.68059	16.3725	2.38919	+	Significant	REPS1_S143	2.38919	#N/A		25.9	0.495508
UID32565	Q9H4G0	E41L1_HUMAN Band 4.1-like protein 1	EPB41L1	T	475	___2	Q9H4G0	sp|Q9H4G0|E41L1_HUMAN Band 4.1-like protein 1 OS=Homo sapiens OX=9606 GN=EPB41L1 PE=1 SV=2	475	2.87624	16.9595	2.3879	+	Significant	EPB41L1_T475	2.3879	#N/A		25.89	0.495522
UID10653	Q9BQG0	MBB1A_HUMAN Myb-binding protein 1A	MYBBP1A	S	1186	___1	Q9BQG0	sp|Q9BQG0|MBB1A_HUMAN Myb-binding protein 1A OS=Homo sapiens OX=9606 GN=MYBBP1A PE=1 SV=2	1186	4.38188	20.9329	2.38754	+	Significant	MYBBP1A_S1186	2.38754	#N/A		25.88	0.495537
UID29937	Q9UQ35	SRRM2_HUMAN Serine/arginine repetitive matrix protein 2	SRRM2	S	1318	___2	Q9UQ35	sp|Q9UQ35|SRRM2_HUMAN Serine/arginine repetitive matrix protein 2 OS=Homo sapiens OX=9606 GN=SRRM2 PE=1 SV=2	1318	1.3675	11.694	2.38607		Not_significant	SRRM2_S1318	#N/A	2.38607		25.87	0.495552
UID25620	Q8TEA8	DTD1_HUMAN D-aminoacyl-tRNA deacylase 1	DTD1	S	205	___2	Q8TEA8	sp|Q8TEA8|DTD1_HUMAN D-aminoacyl-tRNA deacylase 1 OS=Homo sapiens OX=9606 GN=DTD1 PE=1 SV=2	205	3.59058	18.9488	2.3855	+	Significant	DTD1_S205	2.3855	#N/A		25.86	0.495566
UID14694	P46013	KI67_HUMAN Proliferation marker protein Ki-67	MKI67	T	1963	___1	P46013	sp|P46013|KI67_HUMAN Proliferation marker protein Ki-67 OS=Homo sapiens OX=9606 GN=MKI67 PE=1 SV=2	1963	2.46076	15.6868	2.38458	+	Significant	MKI67_T1963	2.38458	#N/A		25.85	0.495581
UID16111	Q9NQW6	ANLN_HUMAN Anillin	ANLN	T	364	___1	Q9NQW6	sp|Q9NQW6|ANLN_HUMAN Anillin OS=Homo sapiens OX=9606 GN=ANLN PE=1 SV=2	364	8.23998	28.7054	2.38429	+	Significant	ANLN_T364	2.38429	#N/A		25.84	0.495596
UID3148	P46821	MAP1B_HUMAN Microtubule-associated protein 1B	MAP1B	S	561	___1	P46821	sp|P46821|MAP1B_HUMAN Microtubule-associated protein 1B OS=Homo sapiens OX=9606 GN=MAP1B PE=1 SV=2	561	3.01422	17.3615	2.38423	+	Significant	MAP1B_S561	2.38423	#N/A		25.83	0.49561
UID36937	P62753	RS6_HUMAN 40S ribosomal protein S6	RPS6	S	240	___3	P62753	sp|P62753|RS6_HUMAN 40S ribosomal protein S6 OS=Homo sapiens OX=9606 GN=RPS6 PE=1 SV=1	240	3.69129	19.2127	2.38243	+	Significant	RPS6_S240	2.38243	#N/A		25.82	0.495625
UID14736	P46821	MAP1B_HUMAN Microtubule-associated protein 1B	MAP1B	T	2305	___1	P46821	sp|P46821|MAP1B_HUMAN Microtubule-associated protein 1B OS=Homo sapiens OX=9606 GN=MAP1B PE=1 SV=2	2305	1.28035	11.3152	2.37998		Not_significant	MAP1B_T2305	#N/A	2.37998		25.81	0.49564
UID9212	Q8WUF5	IASPP_HUMAN RelA-associated inhibitor	PPP1R13L	S	84	___1	Q8WUF5	sp|Q8WUF5|IASPP_HUMAN RelA-associated inhibitor OS=Homo sapiens OX=9606 GN=PPP1R13L PE=1 SV=4	84	1.75884	13.2621	2.37852	+	Significant	PPP1R13L_S84	2.37852	#N/A		25.8	0.495655
UID16210	Q9UGP8	SEC63_HUMAN Translocation protein SEC63 homolog	SEC63	T	537	___1	Q9UGP8	sp|Q9UGP8|SEC63_HUMAN Translocation protein SEC63 homolog OS=Homo sapiens OX=9606 GN=SEC63 PE=1 SV=2	537	3.25746	18.0484	2.37731	+	Significant	SEC63_T537	2.37731	#N/A		25.79	0.495669
UID22054	Q15021	CND1_HUMAN Condensin complex subunit 1	NCAPD2	S	1333	___2	Q15021	sp|Q15021|CND1_HUMAN Condensin complex subunit 1 OS=Homo sapiens OX=9606 GN=NCAPD2 PE=1 SV=3	1333	3.5508	18.8436	2.37689	+	Significant	NCAPD2_S1333	2.37689	#N/A		25.78	0.495684
UID49554	P46100	ATRX_HUMAN Transcriptional regulator ATRX	ATRX	Y	1009	___3	P46100	sp|P46100|ATRX_HUMAN Transcriptional regulator ATRX OS=Homo sapiens OX=9606 GN=ATRX PE=1 SV=5	1009	1.26372	11.2415	2.37501		Not_significant	ATRX_Y1009	#N/A	2.37501		25.77	0.495699
UID11608	Q9H6S3	ES8L2_HUMAN Epidermal growth factor receptor kinase substrate 8-like protein 2	EPS8L2	S	240	___1	Q9H6S3	sp|Q9H6S3|ES8L2_HUMAN Epidermal growth factor receptor kinase substrate 8-like protein 2 OS=Homo sapiens OX=9606 GN=EPS8L2 PE=1 SV=2	240	1.40994	11.8741	2.37326		Not_significant	EPS8L2_S240	#N/A	2.37326		25.76	0.495714
UID9647	Q92974	ARHG2_HUMAN Rho guanine nucleotide exchange factor 2	ARHGEF2	S	696	___1	Q92974	sp|Q92974|ARHG2_HUMAN Rho guanine nucleotide exchange factor 2 OS=Homo sapiens OX=9606 GN=ARHGEF2 PE=1 SV=4	696	3.21716	17.9364	2.37153	+	Significant	ARHGEF2_S696	2.37153	#N/A		25.75	0.495729
UID7366	Q7KZI7	MARK2_HUMAN Serine/threonine-protein kinase MARK2	MARK2	S	619	___1	Q7KZI7	sp|Q7KZI7|MARK2_HUMAN Serine/threonine-protein kinase MARK2 OS=Homo sapiens OX=9606 GN=MARK2 PE=1 SV=2	619	1.3873	11.7784	2.37101		Not_significant	MARK2_S619	#N/A	2.37101		25.74	0.495743
UID4381	Q07352	TISB_HUMAN mRNA decay activator protein ZFP36L1	ZFP36L1	S	90	___1	Q07352	sp|Q07352|TISB_HUMAN mRNA decay activator protein ZFP36L1 OS=Homo sapiens OX=9606 GN=ZFP36L1 PE=1 SV=1	90	3.20719	17.9086	2.36902	+	Significant	ZFP36L1_S90	2.36902	#N/A		25.73	0.495758
UID31693	Q14684	RRP1B_HUMAN Ribosomal RNA processing protein 1 homolog B	RRP1B	T	677	___2	Q14684	sp|Q14684|RRP1B_HUMAN Ribosomal RNA processing protein 1 homolog B OS=Homo sapiens OX=9606 GN=RRP1B PE=1 SV=3	677	1.77758	13.3326	2.36715	+	Significant	RRP1B_T677	2.36715	#N/A		25.72	0.495773
UID15717	Q8WWK9	CKAP2_HUMAN Cytoskeleton-associated protein 2	CKAP2	T	597	___1	Q8WWK9	sp|Q8WWK9|CKAP2_HUMAN Cytoskeleton-associated protein 2 OS=Homo sapiens OX=9606 GN=CKAP2 PE=1 SV=1	597	2.88514	16.9857	2.36634	+	Significant	CKAP2_T597	2.36634	#N/A		25.71	0.495788
UID9183	Q8WUA2	PPIL4_HUMAN Peptidyl-prolyl cis-trans isomerase-like 4	PPIL4	S	393	___1	Q8WUA2	sp|Q8WUA2|PPIL4_HUMAN Peptidyl-prolyl cis-trans isomerase-like 4 OS=Homo sapiens OX=9606 GN=PPIL4 PE=1 SV=1	393	1.39682	11.8187	2.36373		Not_significant	PPIL4_S393	#N/A	2.36373		25.7	0.495803
UID3019	P46013	KI67_HUMAN Proliferation marker protein Ki-67	MKI67	S	621	___1	P46013	sp|P46013|KI67_HUMAN Proliferation marker protein Ki-67 OS=Homo sapiens OX=9606 GN=MKI67 PE=1 SV=2	621	2.98871	17.2879	2.36364	+	Significant	MKI67_S621	2.36364	#N/A		25.69	0.495818
UID7733	Q86U42	PABP2_HUMAN Polyadenylate-binding protein 2	PABPN1	S	19	___1	Q86U42	sp|Q86U42|PABP2_HUMAN Polyadenylate-binding protein 2 OS=Homo sapiens OX=9606 GN=PABPN1 PE=1 SV=3	19	3.55387	18.8517	2.3631	+	Significant	PABPN1_S19	2.3631	#N/A		25.68	0.495833
UID1707	P05412	JUN_HUMAN Transcription factor AP-1	JUN	S	243	___1	P05412	sp|P05412|JUN_HUMAN Transcription factor AP-1 OS=Homo sapiens OX=9606 GN=JUN PE=1 SV=2	243	1.85023	13.6023	2.36245	+	Significant	JUN_S243	2.36245	#N/A		25.67	0.495847
UID869	O60493	SNX3_HUMAN Sorting nexin-3	SNX3	S	72	___1	O60493	sp|O60493|SNX3_HUMAN Sorting nexin-3 OS=Homo sapiens OX=9606 GN=SNX3 PE=1 SV=3	72	5.14026	22.6721	2.36227	+	Significant	SNX3_S72	2.36227	#N/A		25.66	0.495862
UID41429	Q8IYB3	SRRM1_HUMAN Serine/arginine repetitive matrix protein 1	SRRM1	S	748	___3	Q8IYB3	sp|Q8IYB3|SRRM1_HUMAN Serine/arginine repetitive matrix protein 1 OS=Homo sapiens OX=9606 GN=SRRM1 PE=1 SV=2	748	1.15473	10.7458	2.36177		Not_significant	SRRM1_S748	#N/A	2.36177		25.65	0.495877
UID351	O14745	NHRF1_HUMAN Na(+)/H(+) exchange regulatory cofactor NHE-RF1	SLC9A3R1	S	46	___1	O14745	sp|O14745|NHRF1_HUMAN Na(+)/H(+) exchange regulatory cofactor NHE-RF1 OS=Homo sapiens OX=9606 GN=SLC9A3R1 PE=1 SV=4	46	3.22115	17.9476	2.35699	+	Significant	SLC9A3R1_S46	2.35699	#N/A		25.64	0.495892
UID15024	Q13111	CAF1A_HUMAN Chromatin assembly factor 1 subunit A	CHAF1A	T	454	___1	Q13111	sp|Q13111|CAF1A_HUMAN Chromatin assembly factor 1 subunit A OS=Homo sapiens OX=9606 GN=CHAF1A PE=1 SV=3	454	2.69478	16.4158	2.35687	+	Significant	CHAF1A_T454	2.35687	#N/A		25.63	0.495907
UID14734	P46821	MAP1B_HUMAN Microtubule-associated protein 1B	MAP1B	T	1067	___1	P46821	sp|P46821|MAP1B_HUMAN Microtubule-associated protein 1B OS=Homo sapiens OX=9606 GN=MAP1B PE=1 SV=2	1067	1.21687	11.0312	2.35588		Not_significant	MAP1B_T1067	#N/A	2.35588		25.62	0.495922
UID3708	P55010	IF5_HUMAN Eukaryotic translation initiation factor 5	EIF5	S	229	___1	P55010	sp|P55010|IF5_HUMAN Eukaryotic translation initiation factor 5 OS=Homo sapiens OX=9606 GN=EIF5 PE=1 SV=2	229	3.2306	17.9739	2.35587	+	Significant	EIF5_S229	2.35587	#N/A		25.61	0.495937
UID10273	Q96S66	CLCC1_HUMAN Chloride channel CLIC-like protein 1	CLCC1	S	438	___1	Q96S66	sp|Q96S66|CLCC1_HUMAN Chloride channel CLIC-like protein 1 OS=Homo sapiens OX=9606 GN=CLCC1 PE=1 SV=1	438	2.32973	15.2634	2.35554	+	Significant	CLCC1_S438	2.35554	#N/A		25.6	0.495952
UID10142	Q96P48	ARAP1_HUMAN Arf-GAP with Rho-GAP domain, ANK repeat and PH domain-containing protein 1	ARAP1	S	70	___1	Q96P48	sp|Q96P48|ARAP1_HUMAN Arf-GAP with Rho-GAP domain, ANK repeat and PH domain-containing protein 1 OS=Homo sapiens OX=9606 GN=ARAP1 PE=1 SV=3	70	2.54515	15.9535	2.35449	+	Significant	ARAP1_S70	2.35449	#N/A		25.59	0.495967
UID1705	P05412	JUN_HUMAN Transcription factor AP-1	JUN	S	63	___1	P05412	sp|P05412|JUN_HUMAN Transcription factor AP-1 OS=Homo sapiens OX=9606 GN=JUN PE=1 SV=2	63	2.10149	14.4965	2.34767	+	Significant	JUN_S63	2.34767	#N/A		25.58	0.495982
UID4767	Q13177	PAK2_HUMAN Serine/threonine-protein kinase PAK 2	PAK2	S	132	___1	Q13177	sp|Q13177|PAK2_HUMAN Serine/threonine-protein kinase PAK 2 OS=Homo sapiens OX=9606 GN=PAK2 PE=1 SV=3	132	3.66956	19.1561	2.34595	+	Significant	PAK2_S132	2.34595	#N/A		25.57	0.495997
UID12279	Q9NXR1	NDE1_HUMAN Nuclear distribution protein nudE homolog 1	NDE1	S	211	___1	Q9NXR1	sp|Q9NXR1|NDE1_HUMAN Nuclear distribution protein nudE homolog 1 OS=Homo sapiens OX=9606 GN=NDE1 PE=1 SV=3	211	1.73295	13.1642	2.34537	+	Significant	NDE1_S211	2.34537	#N/A		25.56	0.496012
UID5571	Q15154	PCM1_HUMAN Pericentriolar material 1 protein	PCM1	S	1435	___1	Q15154	sp|Q15154|PCM1_HUMAN Pericentriolar material 1 protein OS=Homo sapiens OX=9606 GN=PCM1 PE=1 SV=5	1435	3.28775	18.1321	2.34509	+	Significant	PCM1_S1435	2.34509	#N/A		25.55	0.496027
UID10855	Q9BVC5	ASHWN_HUMAN Ashwin	C2orf49	S	182	___1	Q9BVC5	sp|Q9BVC5|ASHWN_HUMAN Ashwin OS=Homo sapiens OX=9606 GN=C2orf49 PE=1 SV=1	182	0.84957	9.21721	2.34383		Not_significant	C2orf49_S182	#N/A	2.34383		25.54	0.496042
UID251	O00571	DDX3X_HUMAN ATP-dependent RNA helicase DDX3X	DDX3X	S	90	___1	O00571	sp|O00571|DDX3X_HUMAN ATP-dependent RNA helicase DDX3X OS=Homo sapiens OX=9606 GN=DDX3X PE=1 SV=3	90	0.738202	8.59187	2.34156		Not_significant	DDX3X_S90	#N/A	2.34156		25.53	0.496057
UID3654	P53814	SMTN_HUMAN Smoothelin	SMTN	S	277	___1	P53814	sp|P53814|SMTN_HUMAN Smoothelin OS=Homo sapiens OX=9606 GN=SMTN PE=1 SV=7	277	2.40415	15.5053	2.33763	+	Significant	SMTN_S277	2.33763	#N/A		25.52	0.496073
UID4549	Q10570	CPSF1_HUMAN Cleavage and polyadenylation specificity factor subunit 1	CPSF1	S	766	___1	Q10570	sp|Q10570|CPSF1_HUMAN Cleavage and polyadenylation specificity factor subunit 1 OS=Homo sapiens OX=9606 GN=CPSF1 PE=1 SV=2	766	1.36618	11.6884	2.3361		Not_significant	CPSF1_S766	#N/A	2.3361		25.51	0.496088
UID14210	O14730	RIOK3_HUMAN Serine/threonine-protein kinase RIO3	RIOK3	T	150	___1	O14730	sp|O14730|RIOK3_HUMAN Serine/threonine-protein kinase RIO3 OS=Homo sapiens OX=9606 GN=RIOK3 PE=1 SV=2	150	1.80141	13.4217	2.33482	+	Significant	RIOK3_T150	2.33482	#N/A		25.5	0.496103
UID38520	Q14839	CHD4_HUMAN Chromodomain-helicase-DNA-binding protein 4	CHD4	S	1531	___3	Q14839	sp|Q14839|CHD4_HUMAN Chromodomain-helicase-DNA-binding protein 4 OS=Homo sapiens OX=9606 GN=CHD4 PE=1 SV=2	1531	3.24202	18.0056	2.33455	+	Significant	CHD4_S1531	2.33455	#N/A		25.49	0.496118
UID2897	P41236	IPP2_HUMAN Protein phosphatase inhibitor 2	PPP1R2	S	20	___1	P41236;Q6NXS1	sp|P41236|IPP2_HUMAN Protein phosphatase inhibitor 2 OS=Homo sapiens OX=9606 GN=PPP1R2 PE=1 SV=2;sp|Q6NXS1|IPP2B_HUMAN Protein phosphatase inhibitor 2 family member B OS=Homo sapiens OX=9606 GN=PPP1R2B PE=1 SV=2	20;20	2.00955	14.1759	2.33325	+	Significant	PPP1R2_S20	2.33325	#N/A		25.48	0.496133
UID16006	Q9H0W8	SMG9_HUMAN Protein SMG9	SMG9	T	118	___1	Q9H0W8	sp|Q9H0W8|SMG9_HUMAN Protein SMG9 OS=Homo sapiens OX=9606 GN=SMG9 PE=1 SV=1	118	1.99833	14.1362	2.33115	+	Significant	SMG9_T118	2.33115	#N/A		25.47	0.496148
UID5169	Q14134	TRI29_HUMAN Tripartite motif-containing protein 29	TRIM29	S	166	___1	Q14134	sp|Q14134|TRI29_HUMAN Tripartite motif-containing protein 29 OS=Homo sapiens OX=9606 GN=TRIM29 PE=1 SV=2	166	4.13042	20.3234	2.3288	+	Significant	TRIM29_S166	2.3288	#N/A		25.46	0.496163
UID11995	Q9NQW6	ANLN_HUMAN Anillin	ANLN	S	225	___1	Q9NQW6	sp|Q9NQW6|ANLN_HUMAN Anillin OS=Homo sapiens OX=9606 GN=ANLN PE=1 SV=2	225	3.61973	19.0256	2.32738	+	Significant	ANLN_S225	2.32738	#N/A		25.45	0.496179
UID15287	Q53HL2	BOREA_HUMAN Borealin	CDCA8	T	106	___1	Q53HL2	sp|Q53HL2|BOREA_HUMAN Borealin OS=Homo sapiens OX=9606 GN=CDCA8 PE=1 SV=2	106	6.4719	25.4399	2.3267	+	Significant	CDCA8_T106	2.3267	#N/A		25.44	0.496194
UID22935	Q5T200	ZC3HD_HUMAN Zinc finger CCCH domain-containing protein 13	ZC3H13	S	238	___2	Q5T200	sp|Q5T200|ZC3HD_HUMAN Zinc finger CCCH domain-containing protein 13 OS=Homo sapiens OX=9606 GN=ZC3H13 PE=1 SV=1	238	3.37964	18.3838	2.32421	+	Significant	ZC3H13_S238	2.32421	#N/A		25.43	0.496209
UID902	O60610	DIAP1_HUMAN Protein diaphanous homolog 1	DIAPH1	S	22	___1	O60610	sp|O60610|DIAP1_HUMAN Protein diaphanous homolog 1 OS=Homo sapiens OX=9606 GN=DIAPH1 PE=1 SV=2	22	1.51426	12.3055	2.32017		Not_significant	DIAPH1_S22	#N/A	2.32017		25.42	0.496224
UID14288	O75116	ROCK2_HUMAN Rho-associated protein kinase 2	ROCK2	T	635	___1	O75116	sp|O75116|ROCK2_HUMAN Rho-associated protein kinase 2 OS=Homo sapiens OX=9606 GN=ROCK2 PE=1 SV=4	635	2.16675	14.7199	2.31984	+	Significant	ROCK2_T635	2.31984	#N/A		25.41	0.496239
UID16114	Q9NQW6	ANLN_HUMAN Anillin	ANLN	T	401	___1	Q9NQW6	sp|Q9NQW6|ANLN_HUMAN Anillin OS=Homo sapiens OX=9606 GN=ANLN PE=1 SV=2	401	2.66858	16.3358	2.31873	+	Significant	ANLN_T401	2.31873	#N/A		25.4	0.496255
UID2972	P43487	RANG_HUMAN Ran-specific GTPase-activating protein	RANBP1	S	14	___1	P43487	sp|P43487|RANG_HUMAN Ran-specific GTPase-activating protein OS=Homo sapiens OX=9606 GN=RANBP1 PE=1 SV=1	14	0.558689	7.47455	2.31749		Not_significant	RANBP1_S14	#N/A	2.31749		25.39	0.49627
UID34359	O76021	RL1D1_HUMAN Ribosomal L1 domain-containing protein 1	RSL1D1	S	400	___3	O76021	sp|O76021|RL1D1_HUMAN Ribosomal L1 domain-containing protein 1 OS=Homo sapiens OX=9606 GN=RSL1D1 PE=1 SV=3	400	1.91238	13.8289	2.31557	+	Significant	RSL1D1_S400	2.31557	#N/A		25.38	0.496285
UID1032	O75152	ZC11A_HUMAN Zinc finger CCCH domain-containing protein 11A	ZC3H11A	S	290	___1	O75152	sp|O75152|ZC11A_HUMAN Zinc finger CCCH domain-containing protein 11A OS=Homo sapiens OX=9606 GN=ZC3H11A PE=1 SV=3	290	1.59496	12.6292	2.31557		Not_significant	ZC3H11A_S290	#N/A	2.31557		25.37	0.496301
UID14443	P06748	NPM_HUMAN Nucleophosmin	NPM1	T	199	___1	P06748	sp|P06748|NPM_HUMAN Nucleophosmin OS=Homo sapiens OX=9606 GN=NPM1 PE=1 SV=2	199	2.17517	14.7485	2.31532	+	Significant	NPM1_T199	2.31532	#N/A		25.36	0.496316
UID1138	O75427	LRCH4_HUMAN Leucine-rich repeat and calponin homology domain-containing protein 4	LRCH4	S	432	___1	O75427	sp|O75427|LRCH4_HUMAN Leucine-rich repeat and calponin homology domain-containing protein 4 OS=Homo sapiens OX=9606 GN=LRCH4 PE=1 SV=2	432	3.21919	17.9421	2.31532	+	Significant	LRCH4_S432	2.31532	#N/A		25.35	0.496331
UID5578	Q15154	PCM1_HUMAN Pericentriolar material 1 protein	PCM1	S	1335	___1	Q15154	sp|Q15154|PCM1_HUMAN Pericentriolar material 1 protein OS=Homo sapiens OX=9606 GN=PCM1 PE=1 SV=5	1335	1.46313	12.096	2.31414		Not_significant	PCM1_S1335	#N/A	2.31414		25.34	0.496346
UID2958	P43243	MATR3_HUMAN Matrin-3	MATR3	S	533	___1	P43243	sp|P43243|MATR3_HUMAN Matrin-3 OS=Homo sapiens OX=9606 GN=MATR3 PE=1 SV=2	533	2.32693	15.2543	2.31157	+	Significant	MATR3_S533	2.31157	#N/A		25.33	0.496362
UID19551	P46013	KI67_HUMAN Proliferation marker protein Ki-67	MKI67	S	2223	___2	P46013	sp|P46013|KI67_HUMAN Proliferation marker protein Ki-67 OS=Homo sapiens OX=9606 GN=MKI67 PE=1 SV=2	2223	1.56085	12.4934	2.31048		Not_significant	MKI67_S2223	#N/A	2.31048		25.32	0.496377
UID31997	Q7Z2W4	ZCCHV_HUMAN Zinc finger CCCH-type antiviral protein 1	ZC3HAV1	T	393	___2	Q7Z2W4	sp|Q7Z2W4|ZCCHV_HUMAN Zinc finger CCCH-type antiviral protein 1 OS=Homo sapiens OX=9606 GN=ZC3HAV1 PE=1 SV=3	393	3.71711	19.2798	2.30921	+	Significant	ZC3HAV1_T393	2.30921	#N/A		25.31	0.496393
UID2089	P16104	H2AX_HUMAN Histone H2AX	H2AX	S	122	___1	P16104	sp|P16104|H2AX_HUMAN Histone H2AX OS=Homo sapiens OX=9606 GN=H2AX PE=1 SV=2	122	1.86991	13.6745	2.30758	+	Significant	H2AX_S122	2.30758	#N/A		25.3	0.496408
UID3039	P46013	KI67_HUMAN Proliferation marker protein Ki-67	MKI67	S	507	___1	P46013	sp|P46013|KI67_HUMAN Proliferation marker protein Ki-67 OS=Homo sapiens OX=9606 GN=MKI67 PE=1 SV=2	507	5.7502	23.9796	2.3066	+	Significant	MKI67_S507	2.3066	#N/A		25.29	0.496423
UID2281	P20042	IF2B_HUMAN Eukaryotic translation initiation factor 2 subunit 2	EIF2S2	S	67	___1	P20042	sp|P20042|IF2B_HUMAN Eukaryotic translation initiation factor 2 subunit 2 OS=Homo sapiens OX=9606 GN=EIF2S2 PE=1 SV=2	67	1.68115	12.9659	2.30629	+	Significant	EIF2S2_S67	2.30629	#N/A		25.28	0.496439
UID14377	O95239	KIF4A_HUMAN Chromosome-associated kinesin KIF4A	KIF4A	T	799	___1	O95239	sp|O95239|KIF4A_HUMAN Chromosome-associated kinesin KIF4A OS=Homo sapiens OX=9606 GN=KIF4A PE=1 SV=3	799	6.02717	24.5503	2.30598	+	Significant	KIF4A_T799	2.30598	#N/A		25.27	0.496454
UID2592	P29692	EF1D_HUMAN Elongation factor 1-delta	EEF1D	S	64	___1	P29692	sp|P29692|EF1D_HUMAN Elongation factor 1-delta OS=Homo sapiens OX=9606 GN=EEF1D PE=1 SV=5	64	1.9526	13.9735	2.30543	+	Significant	EEF1D_S64	2.30543	#N/A		25.26	0.49647
UID12924	Q9UJM3	ERRFI_HUMAN ERBB receptor feedback inhibitor 1	ERRFI1	S	251	___1	Q9UJM3	sp|Q9UJM3|ERRFI_HUMAN ERBB receptor feedback inhibitor 1 OS=Homo sapiens OX=9606 GN=ERRFI1 PE=1 SV=1	251	1.83572	13.5489	2.30393	+	Significant	ERRFI1_S251	2.30393	#N/A		25.25	0.496485
UID2618	P30305	MPIP2_HUMAN M-phase inducer phosphatase 2	CDC25B	S	160	___1	P30305	sp|P30305|MPIP2_HUMAN M-phase inducer phosphatase 2 OS=Homo sapiens OX=9606 GN=CDC25B PE=1 SV=2	160	4.45447	21.1056	2.30229	+	Significant	CDC25B_S160	2.30229	#N/A		25.24	0.4965
UID12967	Q9UKA4	AKA11_HUMAN A-kinase anchor protein 11	AKAP11	S	433	___1	Q9UKA4	sp|Q9UKA4|AKA11_HUMAN A-kinase anchor protein 11 OS=Homo sapiens OX=9606 GN=AKAP11 PE=1 SV=1	433	0.781304	8.83914	2.3		Not_significant	AKAP11_S433	#N/A	2.3		25.23	0.496516
UID39182	Q4G0J3	LARP7_HUMAN La-related protein 7	LARP7	S	298	___3	Q4G0J3	sp|Q4G0J3|LARP7_HUMAN La-related protein 7 OS=Homo sapiens OX=9606 GN=LARP7 PE=1 SV=1	298	3.50212	18.714	2.29966	+	Significant	LARP7_S298	2.29966	#N/A		25.22	0.496531
UID5882	Q16659	MK06_HUMAN Mitogen-activated protein kinase 6	MAPK6	S	189	___1	Q16659	sp|Q16659|MK06_HUMAN Mitogen-activated protein kinase 6 OS=Homo sapiens OX=9606 GN=MAPK6 PE=1 SV=1	189	2.15396	14.6764	2.29852	+	Significant	MAPK6_S189	2.29852	#N/A		25.21	0.496547
UID15186	Q15058	KIF14_HUMAN Kinesin-like protein KIF14	KIF14	T	277	___1	Q15058	sp|Q15058|KIF14_HUMAN Kinesin-like protein KIF14 OS=Homo sapiens OX=9606 GN=KIF14 PE=1 SV=1	277	1.74974	13.2278	2.29727	+	Significant	KIF14_T277	2.29727	#N/A		25.2	0.496562
UID14445	P06748	NPM_HUMAN Nucleophosmin	NPM1	T	237	___1	P06748	sp|P06748|NPM_HUMAN Nucleophosmin OS=Homo sapiens OX=9606 GN=NPM1 PE=1 SV=2	237	3.15445	17.7608	2.29649	+	Significant	NPM1_T237	2.29649	#N/A		25.19	0.496578
UID15227	Q16181	SEPT7_HUMAN Septin-7	SEPTIN7	T	426	___1	Q16181	sp|Q16181|SEPT7_HUMAN Septin-7 OS=Homo sapiens OX=9606 GN=SEPTIN7 PE=1 SV=2	426	5.43247	23.3077	2.29582	+	Significant	SEPTIN7_T426	2.29582	#N/A		25.18	0.496593
UID39184	Q4G0J3	LARP7_HUMAN La-related protein 7	LARP7	S	300	___3	Q4G0J3	sp|Q4G0J3|LARP7_HUMAN La-related protein 7 OS=Homo sapiens OX=9606 GN=LARP7 PE=1 SV=1	300	2.98125	17.2663	2.29439	+	Significant	LARP7_S300	2.29439	#N/A		25.17	0.496609
UID10024	Q96JP2	MY15B_HUMAN Unconventional myosin-XVB	MYO15B	S	921	___1	Q96JP2	sp|Q96JP2|MY15B_HUMAN Unconventional myosin-XVB OS=Homo sapiens OX=9606 GN=MYO15B PE=1 SV=3	921	1.93792	13.9209	2.29015	+	Significant	MYO15B_S921	2.29015	#N/A		25.16	0.496625
UID14762	P48730	KC1D_HUMAN Casein kinase I isoform delta	CSNK1D	T	347	___1	P48730	sp|P48730|KC1D_HUMAN Casein kinase I isoform delta OS=Homo sapiens OX=9606 GN=CSNK1D PE=1 SV=2	347	2.2454	14.9847	2.28987	+	Significant	CSNK1D_T347	2.28987	#N/A		25.15	0.49664
UID4511	Q09666	AHNK_HUMAN Neuroblast differentiation-associated protein AHNAK	AHNAK	S	5031	___1	Q09666	sp|Q09666|AHNK_HUMAN Neuroblast differentiation-associated protein AHNAK OS=Homo sapiens OX=9606 GN=AHNAK PE=1 SV=2	5031	5.41169	23.263	2.2891	+	Significant	AHNAK_S5031	2.2891	#N/A		25.14	0.496656
UID11321	Q9H0K1	SIK2_HUMAN Serine/threonine-protein kinase SIK2	SIK2	S	576	___1	Q9H0K1	sp|Q9H0K1|SIK2_HUMAN Serine/threonine-protein kinase SIK2 OS=Homo sapiens OX=9606 GN=SIK2 PE=1 SV=1	576	1.37038	11.7063	2.2853		Not_significant	SIK2_S576	#N/A	2.2853		25.13	0.496671
UID14590	P27361	MK03_HUMAN Mitogen-activated protein kinase 3	MAPK3	T	202	___1	P27361	sp|P27361|MK03_HUMAN Mitogen-activated protein kinase 3 OS=Homo sapiens OX=9606 GN=MAPK3 PE=1 SV=4	202	2.74882	16.5796	2.28481	+	Significant	MAPK3_T202	2.28481	#N/A		25.12	0.496687
UID146	O00151	PDLI1_HUMAN PDZ and LIM domain protein 1	PDLIM1	S	130	___1	O00151	sp|O00151|PDLI1_HUMAN PDZ and LIM domain protein 1 OS=Homo sapiens OX=9606 GN=PDLIM1 PE=1 SV=4	130	2.14034	14.6299	2.28414	+	Significant	PDLIM1_S130	2.28414	#N/A		25.11	0.496703
UID27881	Q9H1A4	APC1_HUMAN Anaphase-promoting complex subunit 1	ANAPC1	S	362	___2	Q9H1A4	sp|Q9H1A4|APC1_HUMAN Anaphase-promoting complex subunit 1 OS=Homo sapiens OX=9606 GN=ANAPC1 PE=1 SV=1	362	4.73528	21.7607	2.28162	+	Significant	ANAPC1_S362	2.28162	#N/A		25.1	0.496718
UID32244	Q8WUM4	PDC6I_HUMAN Programmed cell death 6-interacting protein	PDCD6IP	T	738	___2	Q8WUM4	sp|Q8WUM4|PDC6I_HUMAN Programmed cell death 6-interacting protein OS=Homo sapiens OX=9606 GN=PDCD6IP PE=1 SV=1	738	4.68382	21.6421	2.27868	+	Significant	PDCD6IP_T738	2.27868	#N/A		25.09	0.496734
UID26028	Q92597	NDRG1_HUMAN Protein NDRG1	NDRG1	S	336	___2	Q92597	sp|Q92597|NDRG1_HUMAN Protein NDRG1 OS=Homo sapiens OX=9606 GN=NDRG1 PE=1 SV=1	336	3.17251	17.8115	2.27626	+	Significant	NDRG1_S336	2.27626	#N/A		25.08	0.49675
UID27190	Q9BQG0	MBB1A_HUMAN Myb-binding protein 1A	MYBBP1A	S	1308	___2	Q9BQG0	sp|Q9BQG0|MBB1A_HUMAN Myb-binding protein 1A OS=Homo sapiens OX=9606 GN=MYBBP1A PE=1 SV=2	1308	2.61161	16.1605	2.27614	+	Significant	MYBBP1A_S1308	2.27614	#N/A		25.07	0.496765
UID16547	A0A1B0GTU1	ZC11B_HUMAN Zinc finger CCCH domain-containing protein 11B	ZC3H11B	S	759	___2	A0A1B0GTU1;O75152	sp|A0A1B0GTU1|ZC11B_HUMAN Zinc finger CCCH domain-containing protein 11B OS=Homo sapiens OX=9606 GN=ZC3H11B PE=4 SV=1;sp|O75152|ZC11A_HUMAN Zinc finger CCCH domain-containing protein 11A OS=Homo sapiens OX=9606 GN=ZC3H11A PE=1 SV=3	760;759	2.49444	15.7938	2.27571	+	Significant	ZC3H11B_S759	2.27571	#N/A		25.06	0.496781
UID8570	Q8N573	OXR1_HUMAN Oxidation resistance protein 1	OXR1	S	458	___1	Q8N573	sp|Q8N573|OXR1_HUMAN Oxidation resistance protein 1 OS=Homo sapiens OX=9606 GN=OXR1 PE=1 SV=2	458	3.34193	18.281	2.2756	+	Significant	OXR1_S458	2.2756	#N/A		25.05	0.496797
UID7675	Q7Z6Z7	HUWE1_HUMAN E3 ubiquitin-protein ligase HUWE1	HUWE1	S	3165	___1	Q7Z6Z7	sp|Q7Z6Z7|HUWE1_HUMAN E3 ubiquitin-protein ligase HUWE1 OS=Homo sapiens OX=9606 GN=HUWE1 PE=1 SV=3	3165	2.76246	16.6206	2.2746	+	Significant	HUWE1_S3165	2.2746	#N/A		25.04	0.496812
UID10318	Q96ST2	IWS1_HUMAN Protein IWS1 homolog	IWS1	S	250	___1	Q96ST2	sp|Q96ST2|IWS1_HUMAN Protein IWS1 homolog OS=Homo sapiens OX=9606 GN=IWS1 PE=1 SV=2	250	0.732149	8.55657	2.27279		Not_significant	IWS1_S250	#N/A	2.27279		25.03	0.496828
UID14350	O94776	MTA2_HUMAN Metastasis-associated protein MTA2	MTA2	T	505	___1	O94776	sp|O94776|MTA2_HUMAN Metastasis-associated protein MTA2 OS=Homo sapiens OX=9606 GN=MTA2 PE=1 SV=1	505	1.90376	13.7977	2.27222	+	Significant	MTA2_T505	2.27222	#N/A		25.02	0.496844
UID10680	Q9BRD0	BUD13_HUMAN BUD13 homolog	BUD13	S	126	___1	Q9BRD0	sp|Q9BRD0|BUD13_HUMAN BUD13 homolog OS=Homo sapiens OX=9606 GN=BUD13 PE=1 SV=1	126	0.646514	8.04061	2.2709		Not_significant	BUD13_S126	#N/A	2.2709		25.01	0.49686
UID2143	P16989	YBOX3_HUMAN Y-box-binding protein 3	YBX3	S	102	___1	P16989;P67809;Q9Y2T7	sp|P16989|YBOX3_HUMAN Y-box-binding protein 3 OS=Homo sapiens OX=9606 GN=YBX3 PE=1 SV=4;sp|P67809|YBOX1_HUMAN Y-box-binding protein 1 OS=Homo sapiens OX=9606 GN=YBX1 PE=1 SV=3;sp|Q9Y2T7|YBOX2_HUMAN Y-box-binding protein 2 OS=Homo sapiens OX=9606 GN=YBX2 PE	134;102;137	5.06947	22.5155	2.26843	+	Significant	YBX3_S102	2.26843	#N/A		25	0.496875
UID3473	P50851	LRBA_HUMAN Lipopolysaccharide-responsive and beige-like anchor protein	LRBA	S	1488	___1	P50851	sp|P50851|LRBA_HUMAN Lipopolysaccharide-responsive and beige-like anchor protein OS=Homo sapiens OX=9606 GN=LRBA PE=1 SV=4	1488	4.93298	22.2103	2.26754	+	Significant	LRBA_S1488	2.26754	#N/A		24.99	0.496891
UID3658	P53814	SMTN_HUMAN Smoothelin	SMTN	S	139	___1	P53814	sp|P53814|SMTN_HUMAN Smoothelin OS=Homo sapiens OX=9606 GN=SMTN PE=1 SV=7	139	4.48583	21.1798	2.26749	+	Significant	SMTN_S139	2.26749	#N/A		24.98	0.496907
UID15735	Q92540	SMG7_HUMAN Protein SMG7	SMG7	T	624	___1	Q92540	sp|Q92540|SMG7_HUMAN Protein SMG7 OS=Homo sapiens OX=9606 GN=SMG7 PE=1 SV=2	624	2.70576	16.4492	2.26593	+	Significant	SMG7_T624	2.26593	#N/A		24.97	0.496923
UID12478	Q9P0T4	ZN581_HUMAN Zinc finger protein 581	ZNF581	S	168	___1	Q9P0T4	sp|Q9P0T4|ZN581_HUMAN Zinc finger protein 581 OS=Homo sapiens OX=9606 GN=ZNF581 PE=1 SV=1	168	2.63413	16.23	2.26231	+	Significant	ZNF581_S168	2.26231	#N/A		24.96	0.496939
UID7253	Q6ZRV2	FA83H_HUMAN Protein FAM83H	FAM83H	S	513	___1	Q6ZRV2	sp|Q6ZRV2|FA83H_HUMAN Protein FAM83H OS=Homo sapiens OX=9606 GN=FAM83H PE=1 SV=3	513	1.23904	11.1312	2.26219		Not_significant	FAM83H_S513	#N/A	2.26219		24.95	0.496955
UID4802	Q13247	SRSF6_HUMAN Serine/arginine-rich splicing factor 6	SRSF6	S	301	___1	Q13247	sp|Q13247|SRSF6_HUMAN Serine/arginine-rich splicing factor 6 OS=Homo sapiens OX=9606 GN=SRSF6 PE=1 SV=2	301	0.823139	9.0727	2.25773		Not_significant	SRSF6_S301	#N/A	2.25773		24.94	0.49697
UID4395	Q07889	SOS1_HUMAN Son of sevenless homolog 1	SOS1	S	1134	___1	Q07889	sp|Q07889|SOS1_HUMAN Son of sevenless homolog 1 OS=Homo sapiens OX=9606 GN=SOS1 PE=1 SV=1	1134	4.0223	20.0557	2.25716	+	Significant	SOS1_S1134	2.25716	#N/A		24.93	0.496986
UID13038	Q9UKV3	ACINU_HUMAN Apoptotic chromatin condensation inducer in the nucleus	ACIN1	S	698	___1	Q9UKV3	sp|Q9UKV3|ACINU_HUMAN Apoptotic chromatin condensation inducer in the nucleus OS=Homo sapiens OX=9606 GN=ACIN1 PE=1 SV=2	698	4.68135	21.6364	2.2563	+	Significant	ACIN1_S698	2.2563	#N/A		24.92	0.497002
UID3717	P55081	MFAP1_HUMAN Microfibrillar-associated protein 1	MFAP1	S	94	___1	P55081	sp|P55081|MFAP1_HUMAN Microfibrillar-associated protein 1 OS=Homo sapiens OX=9606 GN=MFAP1 PE=1 SV=2	94	3.29792	18.1602	2.25538	+	Significant	MFAP1_S94	2.25538	#N/A		24.91	0.497018
UID11537	Q9H4Z3	CAPAM_HUMAN mRNA (2'-O-methyladenosine-N(6)-)-methyltransferase	PCIF1	S	8	___1	Q9H4Z3	sp|Q9H4Z3|CAPAM_HUMAN mRNA (2'-O-methyladenosine-N(6)-)-methyltransferase OS=Homo sapiens OX=9606 GN=PCIF1 PE=1 SV=1	8	1.25661	11.2099	2.25435		Not_significant	PCIF1_S8	#N/A	2.25435		24.9	0.497034
UID13791	Q9Y2W2	WBP11_HUMAN WW domain-binding protein 11	WBP11	S	600	___1	Q9Y2W2	sp|Q9Y2W2|WBP11_HUMAN WW domain-binding protein 11 OS=Homo sapiens OX=9606 GN=WBP11 PE=1 SV=1	600	4.58635	21.4158	2.25398	+	Significant	WBP11_S600	2.25398	#N/A		24.89	0.49705
UID3307	P49450	CENPA_HUMAN Histone H3-like centromeric protein A	CENPA	S	32	___1	P49450	sp|P49450|CENPA_HUMAN Histone H3-like centromeric protein A OS=Homo sapiens OX=9606 GN=CENPA PE=1 SV=1	32	2.25021	15.0007	2.25296	+	Significant	CENPA_S32	2.25296	#N/A		24.88	0.497066
UID20844	Q05209	PTN12_HUMAN Tyrosine-protein phosphatase non-receptor type 12	PTPN12	S	689	___2	Q05209	sp|Q05209|PTN12_HUMAN Tyrosine-protein phosphatase non-receptor type 12 OS=Homo sapiens OX=9606 GN=PTPN12 PE=1 SV=3	689	3.81563	19.5336	2.25168	+	Significant	PTPN12_S689	2.25168	#N/A		24.87	0.497082
UID9168	Q8TF72	SHRM3_HUMAN Protein Shroom3	SHROOM3	S	819	___1	Q8TF72	sp|Q8TF72|SHRM3_HUMAN Protein Shroom3 OS=Homo sapiens OX=9606 GN=SHROOM3 PE=1 SV=2	819	2.03428	14.2628	2.24916	+	Significant	SHROOM3_S819	2.24916	#N/A		24.86	0.497098
UID14455	P08670	VIME_HUMAN Vimentin	VIM	T	202	___1	P08670	sp|P08670|VIME_HUMAN Vimentin OS=Homo sapiens OX=9606 GN=VIM PE=1 SV=4	202	2.04362	14.2955	2.24722	+	Significant	VIM_T202	2.24722	#N/A		24.85	0.497114
UID22715	Q562F6	SGO2_HUMAN Shugoshin 2	SGO2	S	1085	___2	Q562F6	sp|Q562F6|SGO2_HUMAN Shugoshin 2 OS=Homo sapiens OX=9606 GN=SGO2 PE=1 SV=2	1085	3.75739	19.384	2.24528	+	Significant	SGO2_S1085	2.24528	#N/A		24.84	0.49713
UID12678	Q9UBE0	SAE1_HUMAN SUMO-activating enzyme subunit 1	SAE1	S	185	___1	Q9UBE0	sp|Q9UBE0|SAE1_HUMAN SUMO-activating enzyme subunit 1 OS=Homo sapiens OX=9606 GN=SAE1 PE=1 SV=1	185	3.09038	17.5795	2.24484	+	Significant	SAE1_S185	2.24484	#N/A		24.83	0.497146
UID16283	Q9ULW0	TPX2_HUMAN Targeting protein for Xklp2	TPX2	T	147	___1	Q9ULW0	sp|Q9ULW0|TPX2_HUMAN Targeting protein for Xklp2 OS=Homo sapiens OX=9606 GN=TPX2 PE=1 SV=2	147	3.21892	17.9413	2.2426	+	Significant	TPX2_T147	2.2426	#N/A		24.82	0.497162
UID16104	Q9NQS7	INCE_HUMAN Inner centromere protein	INCENP	T	59	___1	Q9NQS7	sp|Q9NQS7|INCE_HUMAN Inner centromere protein OS=Homo sapiens OX=9606 GN=INCENP PE=1 SV=3	59	3.89376	19.7326	2.24042	+	Significant	INCENP_T59	2.24042	#N/A		24.81	0.497178
UID18270	P05783	K1C18_HUMAN Keratin, type I cytoskeletal 18	KRT18	S	18	___2	P05783	sp|P05783|K1C18_HUMAN Keratin, type I cytoskeletal 18 OS=Homo sapiens OX=9606 GN=KRT18 PE=1 SV=2	18	4.18633	20.4605	2.23974	+	Significant	KRT18_S18	2.23974	#N/A		24.8	0.497194
UID15000	Q12774	ARHG5_HUMAN Rho guanine nucleotide exchange factor 5	ARHGEF5	T	735	___1	Q12774	sp|Q12774|ARHG5_HUMAN Rho guanine nucleotide exchange factor 5 OS=Homo sapiens OX=9606 GN=ARHGEF5 PE=1 SV=3	735	3.20468	17.9016	2.23883	+	Significant	ARHGEF5_T735	2.23883	#N/A		24.79	0.49721
UID14486	P12270	TPR_HUMAN Nucleoprotein TPR	TPR	T	1692	___1	P12270	sp|P12270|TPR_HUMAN Nucleoprotein TPR OS=Homo sapiens OX=9606 GN=TPR PE=1 SV=3	1692	3.0498	17.4637	2.23822	+	Significant	TPR_T1692	2.23822	#N/A		24.78	0.497226
UID2993	P46013	KI67_HUMAN Proliferation marker protein Ki-67	MKI67	S	3042	___1	P46013	sp|P46013|KI67_HUMAN Proliferation marker protein Ki-67 OS=Homo sapiens OX=9606 GN=MKI67 PE=1 SV=2	3042	3.6497	19.1042	2.23801	+	Significant	MKI67_S3042	2.23801	#N/A		24.77	0.497242
UID3117	P46734	MP2K3_HUMAN Dual specificity mitogen-activated protein kinase kinase 3	MAP2K3	S	3	___1	P46734	sp|P46734|MP2K3_HUMAN Dual specificity mitogen-activated protein kinase kinase 3 OS=Homo sapiens OX=9606 GN=MAP2K3 PE=1 SV=2	3	2.84455	16.8658	2.2372	+	Significant	MAP2K3_S3	2.2372	#N/A		24.76	0.497258
UID16139	Q9NUQ3	TXLNG_HUMAN Gamma-taxilin	TXLNG	T	102	___1	Q9NUQ3	sp|Q9NUQ3|TXLNG_HUMAN Gamma-taxilin OS=Homo sapiens OX=9606 GN=TXLNG PE=1 SV=2	102	1.63768	12.7972	2.23608		Not_significant	TXLNG_T102	#N/A	2.23608		24.75	0.497274
UID27513	Q9BX66	SRBS1_HUMAN Sorbin and SH3 domain-containing protein 1	SORBS1	S	472	___2	Q9BX66	sp|Q9BX66|SRBS1_HUMAN Sorbin and SH3 domain-containing protein 1 OS=Homo sapiens OX=9606 GN=SORBS1 PE=1 SV=3	472	3.12433	17.6758	2.23471	+	Significant	SORBS1_S472	2.23471	#N/A		24.74	0.49729
UID15171	Q14978	NOLC1_HUMAN Nucleolar and coiled-body phosphoprotein 1	NOLC1	T	597	___1	Q14978	sp|Q14978|NOLC1_HUMAN Nucleolar and coiled-body phosphoprotein 1 OS=Homo sapiens OX=9606 GN=NOLC1 PE=1 SV=2	597	2.61438	16.169	2.23407	+	Significant	NOLC1_T597	2.23407	#N/A		24.73	0.497307
UID27668	Q9BZL6	KPCD2_HUMAN Serine/threonine-protein kinase D2	PRKD2	S	197	___2	Q9BZL6	sp|Q9BZL6|KPCD2_HUMAN Serine/threonine-protein kinase D2 OS=Homo sapiens OX=9606 GN=PRKD2 PE=1 SV=3	197	4.5689	21.375	2.23315	+	Significant	PRKD2_S197	2.23315	#N/A		24.72	0.497323
UID22716	Q562F6	SGO2_HUMAN Shugoshin 2	SGO2	S	1089	___2	Q562F6	sp|Q562F6|SGO2_HUMAN Shugoshin 2 OS=Homo sapiens OX=9606 GN=SGO2 PE=1 SV=2	1089	2.3925	15.4677	2.23182	+	Significant	SGO2_S1089	2.23182	#N/A		24.71	0.497339
UID10065	Q96KQ7	EHMT2_HUMAN Histone-lysine N-methyltransferase EHMT2	EHMT2	S	246	___1	Q96KQ7	sp|Q96KQ7|EHMT2_HUMAN Histone-lysine N-methyltransferase EHMT2 OS=Homo sapiens OX=9606 GN=EHMT2 PE=1 SV=3	246	2.0335	14.2601	2.231	+	Significant	EHMT2_S246	2.231	#N/A		24.7	0.497355
UID41430	Q8IYB3	SRRM1_HUMAN Serine/arginine repetitive matrix protein 1	SRRM1	S	749	___3	Q8IYB3	sp|Q8IYB3|SRRM1_HUMAN Serine/arginine repetitive matrix protein 1 OS=Homo sapiens OX=9606 GN=SRRM1 PE=1 SV=2	749	1.11289	10.5494	2.22996		Not_significant	SRRM1_S749	#N/A	2.22996		24.69	0.497371
UID44458	Q9H1E3	NUCKS_HUMAN Nuclear ubiquitous casein and cyclin-dependent kinase substrate 1	NUCKS1	S	50	___3	Q9H1E3	sp|Q9H1E3|NUCKS_HUMAN Nuclear ubiquitous casein and cyclin-dependent kinase substrate 1 OS=Homo sapiens OX=9606 GN=NUCKS1 PE=1 SV=1	50	3.13796	17.7143	2.2299	+	Significant	NUCKS1_S50	2.2299	#N/A		24.68	0.497388
UID29539	Q9UKJ3	GPTC8_HUMAN G patch domain-containing protein 8	GPATCH8	S	738	___2	Q9UKJ3	sp|Q9UKJ3|GPTC8_HUMAN G patch domain-containing protein 8 OS=Homo sapiens OX=9606 GN=GPATCH8 PE=1 SV=2	738	1.31476	11.4663	2.22982		Not_significant	GPATCH8_S738	#N/A	2.22982		24.67	0.497404
UID18696	P17096	HMGA1_HUMAN High mobility group protein HMG-I/HMG-Y	HMGA1	S	36	___2	P17096	sp|P17096|HMGA1_HUMAN High mobility group protein HMG-I/HMG-Y OS=Homo sapiens OX=9606 GN=HMGA1 PE=1 SV=3	36	7.31501	27.0463	2.2284	+	Significant	HMGA1_S36	2.2284	#N/A		24.66	0.49742
UID19548	P46013	KI67_HUMAN Proliferation marker protein Ki-67	MKI67	S	1131	___2	P46013	sp|P46013|KI67_HUMAN Proliferation marker protein Ki-67 OS=Homo sapiens OX=9606 GN=MKI67 PE=1 SV=2	1131	1.80078	13.4193	2.22602	+	Significant	MKI67_S1131	2.22602	#N/A		24.65	0.497436
UID3457	P50479	PDLI4_HUMAN PDZ and LIM domain protein 4	PDLIM4	S	120	___1	P50479	sp|P50479|PDLI4_HUMAN PDZ and LIM domain protein 4 OS=Homo sapiens OX=9606 GN=PDLIM4 PE=1 SV=2	120	1.35642	11.6465	2.2231		Not_significant	PDLIM4_S120	#N/A	2.2231		24.64	0.497453
UID7202	Q6Y7W6	GGYF2_HUMAN GRB10-interacting GYF protein 2	GIGYF2	S	201	___1	Q6Y7W6	sp|Q6Y7W6|GGYF2_HUMAN GRB10-interacting GYF protein 2 OS=Homo sapiens OX=9606 GN=GIGYF2 PE=1 SV=1	201	4.9368	22.2189	2.22298	+	Significant	GIGYF2_S201	2.22298	#N/A		24.63	0.497469
UID12494	Q9P1Y5	CAMP3_HUMAN Calmodulin-regulated spectrin-associated protein 3	CAMSAP3	S	544	___1	Q9P1Y5	sp|Q9P1Y5|CAMP3_HUMAN Calmodulin-regulated spectrin-associated protein 3 OS=Homo sapiens OX=9606 GN=CAMSAP3 PE=1 SV=2	544	1.74905	13.2251	2.22122		Not_significant	CAMSAP3_S544	#N/A	2.22122		24.62	0.497485
UID13936	Q9Y4F5	C170B_HUMAN Centrosomal protein of 170 kDa protein B	CEP170B	S	421	___1	Q9Y4F5	sp|Q9Y4F5|C170B_HUMAN Centrosomal protein of 170 kDa protein B OS=Homo sapiens OX=9606 GN=CEP170B PE=1 SV=4	421	1.38932	11.7869	2.22035		Not_significant	CEP170B_S421	#N/A	2.22035		24.61	0.497501
UID12586	Q9P275	UBP36_HUMAN Ubiquitin carboxyl-terminal hydrolase 36	USP36	S	825	___1	Q9P275	sp|Q9P275|UBP36_HUMAN Ubiquitin carboxyl-terminal hydrolase 36 OS=Homo sapiens OX=9606 GN=USP36 PE=1 SV=4	825	2.1122	14.5334	2.21988	+	Significant	USP36_S825	2.21988	#N/A		24.6	0.497518
UID31258	P46013	KI67_HUMAN Proliferation marker protein Ki-67	MKI67	T	1383	___2	P46013	sp|P46013|KI67_HUMAN Proliferation marker protein Ki-67 OS=Homo sapiens OX=9606 GN=MKI67 PE=1 SV=2	1383	2.77145	16.6477	2.21818	+	Significant	MKI67_T1383	2.21818	#N/A		24.59	0.497534
UID26905	Q96T23	RSF1_HUMAN Remodeling and spacing factor 1	RSF1	S	392	___2	Q96T23	sp|Q96T23|RSF1_HUMAN Remodeling and spacing factor 1 OS=Homo sapiens OX=9606 GN=RSF1 PE=1 SV=2	392	3.6032	18.9821	2.21743	+	Significant	RSF1_S392	2.21743	#N/A		24.58	0.497551
UID6584	Q5VT06	CE350_HUMAN Centrosome-associated protein 350	CEP350	S	1502	___1	Q5VT06	sp|Q5VT06|CE350_HUMAN Centrosome-associated protein 350 OS=Homo sapiens OX=9606 GN=CEP350 PE=1 SV=1	1502	2.91319	17.0681	2.21741	+	Significant	CEP350_S1502	2.21741	#N/A		24.57	0.497567
UID5567	Q15154	PCM1_HUMAN Pericentriolar material 1 protein	PCM1	S	1283	___1	Q15154	sp|Q15154|PCM1_HUMAN Pericentriolar material 1 protein OS=Homo sapiens OX=9606 GN=PCM1 PE=1 SV=5	1283	2.11711	14.5503	2.21626	+	Significant	PCM1_S1283	2.21626	#N/A		24.56	0.497583
UID27880	Q9H1A4	APC1_HUMAN Anaphase-promoting complex subunit 1	ANAPC1	S	355	___2	Q9H1A4	sp|Q9H1A4|APC1_HUMAN Anaphase-promoting complex subunit 1 OS=Homo sapiens OX=9606 GN=ANAPC1 PE=1 SV=1	355	4.61846	21.4906	2.21322	+	Significant	ANAPC1_S355	2.21322	#N/A		24.55	0.4976
UID16227	Q9UI10	EI2BD_HUMAN Translation initiation factor eIF-2B subunit delta	EIF2B4	T	86	___1	Q9UI10	sp|Q9UI10|EI2BD_HUMAN Translation initiation factor eIF-2B subunit delta OS=Homo sapiens OX=9606 GN=EIF2B4 PE=1 SV=2	86	3.28664	18.1291	2.21179	+	Significant	EIF2B4_T86	2.21179	#N/A		24.54	0.497616
UID8077	Q8IV63	VRK3_HUMAN Inactive serine/threonine-protein kinase VRK3	VRK3	S	115	___1	Q8IV63	sp|Q8IV63|VRK3_HUMAN Inactive serine/threonine-protein kinase VRK3 OS=Homo sapiens OX=9606 GN=VRK3 PE=1 SV=2	115	0.753572	8.68086	2.21172		Not_significant	VRK3_S115	#N/A	2.21172		24.53	0.497633
UID7251	Q6ZRV2	FA83H_HUMAN Protein FAM83H	FAM83H	S	1147	___1	Q6ZRV2	sp|Q6ZRV2|FA83H_HUMAN Protein FAM83H OS=Homo sapiens OX=9606 GN=FAM83H PE=1 SV=3	1147	2.94838	17.1708	2.2102	+	Significant	FAM83H_S1147	2.2102	#N/A		24.52	0.497649
UID38058	Q13501	SQSTM_HUMAN Sequestosome-1	SQSTM1	S	272	___3	Q13501	sp|Q13501|SQSTM_HUMAN Sequestosome-1 OS=Homo sapiens OX=9606 GN=SQSTM1 PE=1 SV=1	272	3.60132	18.9771	2.2072	+	Significant	SQSTM1_S272	2.2072	#N/A		24.51	0.497665
UID12322	Q9NYF8	BCLF1_HUMAN Bcl-2-associated transcription factor 1	BCLAF1	S	450	___1	Q9NYF8	sp|Q9NYF8|BCLF1_HUMAN Bcl-2-associated transcription factor 1 OS=Homo sapiens OX=9606 GN=BCLAF1 PE=1 SV=2	450	5.12776	22.6446	2.2063	+	Significant	BCLAF1_S450	2.2063	#N/A		24.5	0.497682
UID23711	Q6WCQ1	MPRIP_HUMAN Myosin phosphatase Rho-interacting protein	MPRIP	S	365	___2	Q6WCQ1	sp|Q6WCQ1|MPRIP_HUMAN Myosin phosphatase Rho-interacting protein OS=Homo sapiens OX=9606 GN=MPRIP PE=1 SV=3	365	1.81955	13.4891	2.20627	+	Significant	MPRIP_S365	2.20627	#N/A		24.49	0.497698
UID9929	Q96HB5	CC120_HUMAN Coiled-coil domain-containing protein 120	CCDC120	S	358	___1	Q96HB5	sp|Q96HB5|CC120_HUMAN Coiled-coil domain-containing protein 120 OS=Homo sapiens OX=9606 GN=CCDC120 PE=1 SV=1	358	2.06438	14.368	2.20431	+	Significant	CCDC120_S358	2.20431	#N/A		24.48	0.497715
UID4182	Q02952	AKA12_HUMAN A-kinase anchor protein 12	AKAP12	S	371	___1	Q02952	sp|Q02952|AKA12_HUMAN A-kinase anchor protein 12 OS=Homo sapiens OX=9606 GN=AKAP12 PE=1 SV=4	371	4.45277	21.1016	2.20409	+	Significant	AKAP12_S371	2.20409	#N/A		24.47	0.497731
UID7676	Q7Z6Z7	HUWE1_HUMAN E3 ubiquitin-protein ligase HUWE1	HUWE1	S	1903	___1	Q7Z6Z7	sp|Q7Z6Z7|HUWE1_HUMAN E3 ubiquitin-protein ligase HUWE1 OS=Homo sapiens OX=9606 GN=HUWE1 PE=1 SV=3	1903	4.82855	21.974	2.20305	+	Significant	HUWE1_S1903	2.20305	#N/A		24.46	0.497748
UID14545	P19338	NUCL_HUMAN Nucleolin	NCL	T	121	___1	P19338	sp|P19338|NUCL_HUMAN Nucleolin OS=Homo sapiens OX=9606 GN=NCL PE=1 SV=3	121	6.50164	25.4983	2.20208	+	Significant	NCL_T121	2.20208	#N/A		24.45	0.497765
UID12929	Q9UJU6	DBNL_HUMAN Drebrin-like protein	DBNL	S	232	___1	Q9UJU6	sp|Q9UJU6|DBNL_HUMAN Drebrin-like protein OS=Homo sapiens OX=9606 GN=DBNL PE=1 SV=1	232	1.16624	10.7993	2.19609		Not_significant	DBNL_S232	#N/A	2.19609		24.44	0.497781
UID15622	Q8N5P1	ZC3H8_HUMAN Zinc finger CCCH domain-containing protein 8	ZC3H8	T	121	___1	Q8N5P1	sp|Q8N5P1|ZC3H8_HUMAN Zinc finger CCCH domain-containing protein 8 OS=Homo sapiens OX=9606 GN=ZC3H8 PE=1 SV=2	121	4.27929	20.6864	2.19532	+	Significant	ZC3H8_T121	2.19532	#N/A		24.43	0.497798
UID16400	Q9Y520	PRC2C_HUMAN Protein PRRC2C	PRRC2C	T	822	___1	Q9Y520	sp|Q9Y520|PRC2C_HUMAN Protein PRRC2C OS=Homo sapiens OX=9606 GN=PRRC2C PE=1 SV=4	822	2.24375	14.9792	2.19519	+	Significant	PRRC2C_T822	2.19519	#N/A		24.42	0.497814
UID14446	P07355	ANXA2_HUMAN Annexin A2	ANXA2	T	19	___1	P07355;A6NMY6	sp|P07355|ANXA2_HUMAN Annexin A2 OS=Homo sapiens OX=9606 GN=ANXA2 PE=1 SV=2;sp|A6NMY6|AXA2L_HUMAN Putative annexin A2-like protein OS=Homo sapiens OX=9606 GN=ANXA2P2 PE=5 SV=2	19;19	6.85893	26.1896	2.19465	+	Significant	ANXA2_T19	2.19465	#N/A		24.41	0.497831
UID2936	P42684	ABL2_HUMAN Tyrosine-protein kinase ABL2	ABL2	S	620	___1	P42684	sp|P42684|ABL2_HUMAN Tyrosine-protein kinase ABL2 OS=Homo sapiens OX=9606 GN=ABL2 PE=1 SV=1	620	1.52438	12.3466	2.19286		Not_significant	ABL2_S620	#N/A	2.19286		24.4	0.497848
UID11707	Q9H8Y5	ANKZ1_HUMAN Ankyrin repeat and zinc finger domain-containing protein 1	ANKZF1	S	675	___1	Q9H8Y5	sp|Q9H8Y5|ANKZ1_HUMAN Ankyrin repeat and zinc finger domain-containing protein 1 OS=Homo sapiens OX=9606 GN=ANKZF1 PE=1 SV=1	675	2.71479	16.4766	2.18861	+	Significant	ANKZF1_S675	2.18861	#N/A		24.39	0.497864
UID34733	P02545	LMNA_HUMAN Prelamin-A/C	LMNA	S	12	___3	P02545	sp|P02545|LMNA_HUMAN Prelamin-A/C OS=Homo sapiens OX=9606 GN=LMNA PE=1 SV=1	12	3.58107	18.9237	2.18839	+	Significant	LMNA_S12	2.18839	#N/A		24.38	0.497881
UID4117	Q01581	HMCS1_HUMAN Hydroxymethylglutaryl-CoA synthase, cytoplasmic	HMGCS1	S	495	___1	Q01581	sp|Q01581|HMCS1_HUMAN Hydroxymethylglutaryl-CoA synthase, cytoplasmic OS=Homo sapiens OX=9606 GN=HMGCS1 PE=1 SV=2	495	1.04139	10.2049	2.18648		Not_significant	HMGCS1_S495	#N/A	2.18648		24.37	0.497897
UID8823	Q8NEV8	EXPH5_HUMAN Exophilin-5	EXPH5	S	1444	___1	Q8NEV8	sp|Q8NEV8|EXPH5_HUMAN Exophilin-5 OS=Homo sapiens OX=9606 GN=EXPH5 PE=1 SV=3	1444	1.31736	11.4776	2.18495		Not_significant	EXPH5_S1444	#N/A	2.18495		24.36	0.497914
UID14437	P06400	RB_HUMAN Retinoblastoma-associated protein	RB1	T	356	___1	P06400	sp|P06400|RB_HUMAN Retinoblastoma-associated protein OS=Homo sapiens OX=9606 GN=RB1 PE=1 SV=2	356	0.654947	8.09288	2.18349		Not_significant	RB1_T356	#N/A	2.18349		24.35	0.497931
UID16128	Q9NS87	KIF15_HUMAN Kinesin-like protein KIF15	KIF15	T	1144	___1	Q9NS87	sp|Q9NS87|KIF15_HUMAN Kinesin-like protein KIF15 OS=Homo sapiens OX=9606 GN=KIF15 PE=1 SV=1	1144	1.44351	12.0146	2.18345		Not_significant	KIF15_T1144	#N/A	2.18345		24.34	0.497948
UID24086	Q7Z422	SZRD1_HUMAN SUZ domain-containing protein 1	SZRD1	S	107	___2	Q7Z422	sp|Q7Z422|SZRD1_HUMAN SUZ domain-containing protein 1 OS=Homo sapiens OX=9606 GN=SZRD1 PE=1 SV=1	107	2.60208	16.131	2.18184	+	Significant	SZRD1_S107	2.18184	#N/A		24.33	0.497964
UID14709	P46013	KI67_HUMAN Proliferation marker protein Ki-67	MKI67	T	1764	___1	P46013	sp|P46013|KI67_HUMAN Proliferation marker protein Ki-67 OS=Homo sapiens OX=9606 GN=MKI67 PE=1 SV=2	1764	3.77281	19.4237	2.17996	+	Significant	MKI67_T1764	2.17996	#N/A		24.32	0.497981
UID8622	Q8N6T3	ARFG1_HUMAN ADP-ribosylation factor GTPase-activating protein 1	ARFGAP1	S	150	___1	Q8N6T3	sp|Q8N6T3|ARFG1_HUMAN ADP-ribosylation factor GTPase-activating protein 1 OS=Homo sapiens OX=9606 GN=ARFGAP1 PE=1 SV=2	150	4.41123	21.0029	2.17795	+	Significant	ARFGAP1_S150	2.17795	#N/A		24.31	0.497998
UID27715	Q9C0C2	TB182_HUMAN 182 kDa tankyrase-1-binding protein	TNKS1BP1	S	919	___2	Q9C0C2	sp|Q9C0C2|TB182_HUMAN 182 kDa tankyrase-1-binding protein OS=Homo sapiens OX=9606 GN=TNKS1BP1 PE=1 SV=4	919	3.14887	17.7451	2.17711	+	Significant	TNKS1BP1_S919	2.17711	#N/A		24.3	0.498015
UID14693	P46013	KI67_HUMAN Proliferation marker protein Ki-67	MKI67	T	1233	___1	P46013	sp|P46013|KI67_HUMAN Proliferation marker protein Ki-67 OS=Homo sapiens OX=9606 GN=MKI67 PE=1 SV=2	1233	6.90016	26.2681	2.17699	+	Significant	MKI67_T1233	2.17699	#N/A		24.29	0.498031
UID6148	Q53GA4	PHLA2_HUMAN Pleckstrin homology-like domain family A member 2	PHLDA2	S	42	___1	Q53GA4	sp|Q53GA4|PHLA2_HUMAN Pleckstrin homology-like domain family A member 2 OS=Homo sapiens OX=9606 GN=PHLDA2 PE=1 SV=2	42	2.59804	16.1184	2.17511	+	Significant	PHLDA2_S42	2.17511	#N/A		24.28	0.498048
UID15988	Q9C0C2	TB182_HUMAN 182 kDa tankyrase-1-binding protein	TNKS1BP1	T	131	___1	Q9C0C2	sp|Q9C0C2|TB182_HUMAN 182 kDa tankyrase-1-binding protein OS=Homo sapiens OX=9606 GN=TNKS1BP1 PE=1 SV=4	131	1.47339	12.1383	2.17511		Not_significant	TNKS1BP1_T131	#N/A	2.17511		24.27	0.498065
UID63	A6ND36	FA83G_HUMAN Protein FAM83G	FAM83G	S	688	___1	A6ND36	sp|A6ND36|FA83G_HUMAN Protein FAM83G OS=Homo sapiens OX=9606 GN=FAM83G PE=1 SV=2	688	2.95708	17.1962	2.17326	+	Significant	FAM83G_S688	2.17326	#N/A		24.26	0.498082
UID2607	P30260	CDC27_HUMAN Cell division cycle protein 27 homolog	CDC27	S	426	___1	P30260	sp|P30260|CDC27_HUMAN Cell division cycle protein 27 homolog OS=Homo sapiens OX=9606 GN=CDC27 PE=1 SV=2	426	4.47921	21.1642	2.17285	+	Significant	CDC27_S426	2.17285	#N/A		24.25	0.498099
UID15764	Q96B97	SH3K1_HUMAN SH3 domain-containing kinase-binding protein 1	SH3KBP1	T	254	___1	Q96B97	sp|Q96B97|SH3K1_HUMAN SH3 domain-containing kinase-binding protein 1 OS=Homo sapiens OX=9606 GN=SH3KBP1 PE=1 SV=2	254	2.76517	16.6288	2.17127	+	Significant	SH3KBP1_T254	2.17127	#N/A		24.24	0.498115
UID7175	Q6WCQ1	MPRIP_HUMAN Myosin phosphatase Rho-interacting protein	MPRIP	S	192	___1	Q6WCQ1	sp|Q6WCQ1|MPRIP_HUMAN Myosin phosphatase Rho-interacting protein OS=Homo sapiens OX=9606 GN=MPRIP PE=1 SV=3	192	3.89435	19.7341	2.17077	+	Significant	MPRIP_S192	2.17077	#N/A		24.23	0.498132
UID6472	Q5T5Y3	CAMP1_HUMAN Calmodulin-regulated spectrin-associated protein 1	CAMSAP1	S	217	___1	Q5T5Y3	sp|Q5T5Y3|CAMP1_HUMAN Calmodulin-regulated spectrin-associated protein 1 OS=Homo sapiens OX=9606 GN=CAMSAP1 PE=1 SV=2	217	1.73097	13.1566	2.17075		Not_significant	CAMSAP1_S217	#N/A	2.17075		24.22	0.498149
UID11946	Q9NQC3	RTN4_HUMAN Reticulon-4	RTN4	S	7	___1	Q9NQC3	sp|Q9NQC3|RTN4_HUMAN Reticulon-4 OS=Homo sapiens OX=9606 GN=RTN4 PE=1 SV=2	7	6.49807	25.4913	2.17033	+	Significant	RTN4_S7	2.17033	#N/A		24.21	0.498166
UID9220	Q8WUI4	HDAC7_HUMAN Histone deacetylase 7	HDAC7	S	155	___1	Q8WUI4	sp|Q8WUI4|HDAC7_HUMAN Histone deacetylase 7 OS=Homo sapiens OX=9606 GN=HDAC7 PE=1 SV=2	155	1.52121	12.3337	2.17025		Not_significant	HDAC7_S155	#N/A	2.17025		24.2	0.498183
UID31249	P46013	KI67_HUMAN Proliferation marker protein Ki-67	MKI67	T	2231	___2	P46013	sp|P46013|KI67_HUMAN Proliferation marker protein Ki-67 OS=Homo sapiens OX=9606 GN=MKI67 PE=1 SV=2	2231	1.78336	13.3542	2.16977		Not_significant	MKI67_T2231	#N/A	2.16977		24.19	0.4982
UID1870	P09651	ROA1_HUMAN Heterogeneous nuclear ribonucleoprotein A1	HNRNPA1	S	368	___1	P09651	sp|P09651|ROA1_HUMAN Heterogeneous nuclear ribonucleoprotein A1 OS=Homo sapiens OX=9606 GN=HNRNPA1 PE=1 SV=5	368	1.35234	11.629	2.16857		Not_significant	HNRNPA1_S368	#N/A	2.16857		24.18	0.498217
UID1853	P08670	VIME_HUMAN Vimentin	VIM	S	42	___1	P08670	sp|P08670|VIME_HUMAN Vimentin OS=Homo sapiens OX=9606 GN=VIM PE=1 SV=4	42	4.90607	22.1497	2.16834	+	Significant	VIM_S42	2.16834	#N/A		24.17	0.498234
UID28244	Q9H8V3	ECT2_HUMAN Protein ECT2	ECT2	S	866	___2	Q9H8V3	sp|Q9H8V3|ECT2_HUMAN Protein ECT2 OS=Homo sapiens OX=9606 GN=ECT2 PE=1 SV=4	866	3.02764	17.4001	2.16735	+	Significant	ECT2_S866	2.16735	#N/A		24.16	0.498251
UID2929	P42575	CASP2_HUMAN Caspase-2	CASP2	S	157	___1	P42575	sp|P42575|CASP2_HUMAN Caspase-2 OS=Homo sapiens OX=9606 GN=CASP2 PE=1 SV=2	157	3.74163	19.3433	2.16521	+	Significant	CASP2_S157	2.16521	#N/A		24.15	0.498268
UID11545	Q9H501	ESF1_HUMAN ESF1 homolog	ESF1	S	735	___1	Q9H501	sp|Q9H501|ESF1_HUMAN ESF1 homolog OS=Homo sapiens OX=9606 GN=ESF1 PE=1 SV=1	735	3.44418	18.5585	2.16486	+	Significant	ESF1_S735	2.16486	#N/A		24.14	0.498285
UID27189	Q9BQG0	MBB1A_HUMAN Myb-binding protein 1A	MYBBP1A	S	1303	___2	Q9BQG0	sp|Q9BQG0|MBB1A_HUMAN Myb-binding protein 1A OS=Homo sapiens OX=9606 GN=MYBBP1A PE=1 SV=2	1303	2.28002	15.0997	2.16331	+	Significant	MYBBP1A_S1303	2.16331	#N/A		24.13	0.498302
UID35774	P33991	MCM4_HUMAN DNA replication licensing factor MCM4	MCM4	S	26	___3	P33991	sp|P33991|MCM4_HUMAN DNA replication licensing factor MCM4 OS=Homo sapiens OX=9606 GN=MCM4 PE=1 SV=5	26	4.03918	20.0977	2.16111	+	Significant	MCM4_S26	2.16111	#N/A		24.12	0.498319
UID35775	P33991	MCM4_HUMAN DNA replication licensing factor MCM4	MCM4	S	31	___3	P33991	sp|P33991|MCM4_HUMAN DNA replication licensing factor MCM4 OS=Homo sapiens OX=9606 GN=MCM4 PE=1 SV=5	31	4.03918	20.0977	2.16111	+	Significant	MCM4_S31	2.16111	#N/A		24.11	0.498336
UID35776	P33991	MCM4_HUMAN DNA replication licensing factor MCM4	MCM4	S	32	___3	P33991	sp|P33991|MCM4_HUMAN DNA replication licensing factor MCM4 OS=Homo sapiens OX=9606 GN=MCM4 PE=1 SV=5	32	4.03918	20.0977	2.16111	+	Significant	MCM4_S32	2.16111	#N/A		24.1	0.498353
UID15035	Q13263	TIF1B_HUMAN Transcription intermediary factor 1-beta	TRIM28	T	541	___1	Q13263	sp|Q13263|TIF1B_HUMAN Transcription intermediary factor 1-beta OS=Homo sapiens OX=9606 GN=TRIM28 PE=1 SV=5	541	1.30122	11.4071	2.15935		Not_significant	TRIM28_T541	#N/A	2.15935		24.09	0.49837
UID8693	Q8NC51	PAIRB_HUMAN Plasminogen activator inhibitor 1 RNA-binding protein	SERBP1	S	219	___1	Q8NC51	sp|Q8NC51|PAIRB_HUMAN Plasminogen activator inhibitor 1 RNA-binding protein OS=Homo sapiens OX=9606 GN=SERBP1 PE=1 SV=2	219	3.87554	19.6864	2.15766	+	Significant	SERBP1_S219	2.15766	#N/A		24.08	0.498387
UID11336	Q9H1A4	APC1_HUMAN Anaphase-promoting complex subunit 1	ANAPC1	S	355	___1	Q9H1A4	sp|Q9H1A4|APC1_HUMAN Anaphase-promoting complex subunit 1 OS=Homo sapiens OX=9606 GN=ANAPC1 PE=1 SV=1	355	2.24925	14.9975	2.15611	+	Significant	ANAPC1_S355	2.15611	#N/A		24.07	0.498404
UID9487	Q92609	TBCD5_HUMAN TBC1 domain family member 5	TBC1D5	S	539	___1	Q92609	sp|Q92609|TBCD5_HUMAN TBC1 domain family member 5 OS=Homo sapiens OX=9606 GN=TBC1D5 PE=1 SV=1	539	3.89303	19.7308	2.15582	+	Significant	TBC1D5_S539	2.15582	#N/A		24.06	0.498422
UID14704	P46013	KI67_HUMAN Proliferation marker protein Ki-67	MKI67	T	2352	___1	P46013	sp|P46013|KI67_HUMAN Proliferation marker protein Ki-67 OS=Homo sapiens OX=9606 GN=MKI67 PE=1 SV=2	2352	4.24629	20.6065	2.15491	+	Significant	MKI67_T2352	2.15491	#N/A		24.05	0.498439
UID6046	Q3KQU3	MA7D1_HUMAN MAP7 domain-containing protein 1	MAP7D1	S	113	___1	Q3KQU3	sp|Q3KQU3|MA7D1_HUMAN MAP7 domain-containing protein 1 OS=Homo sapiens OX=9606 GN=MAP7D1 PE=1 SV=1	113	2.32478	15.2472	2.1545	+	Significant	MAP7D1_S113	2.1545	#N/A		24.04	0.498456
UID4717	Q13045	FLII_HUMAN Protein flightless-1 homolog	FLII	S	406	___1	Q13045	sp|Q13045|FLII_HUMAN Protein flightless-1 homolog OS=Homo sapiens OX=9606 GN=FLII PE=1 SV=2	406	4.487	21.1825	2.15375	+	Significant	FLII_S406	2.15375	#N/A		24.03	0.498473
UID15127	Q14671	PUM1_HUMAN Pumilio homolog 1	PUM1	T	1150	___1	Q14671	sp|Q14671|PUM1_HUMAN Pumilio homolog 1 OS=Homo sapiens OX=9606 GN=PUM1 PE=1 SV=3	1150	3.59983	18.9732	2.15305	+	Significant	PUM1_T1150	2.15305	#N/A		24.02	0.49849
UID7539	Q7Z417	NUFP2_HUMAN Nuclear fragile X mental retardation-interacting protein 2	NUFIP2	S	572	___1	Q7Z417	sp|Q7Z417|NUFP2_HUMAN Nuclear fragile X mental retardation-interacting protein 2 OS=Homo sapiens OX=9606 GN=NUFIP2 PE=1 SV=1	572	0.650457	8.06509	2.15282		Not_significant	NUFIP2_S572	#N/A	2.15282		24.01	0.498507
UID36939	P62753	RS6_HUMAN 40S ribosomal protein S6	RPS6	S	244	___3	P62753	sp|P62753|RS6_HUMAN 40S ribosomal protein S6 OS=Homo sapiens OX=9606 GN=RPS6 PE=1 SV=1	244	4.94716	22.2422	2.15148	+	Significant	RPS6_S244	2.15148	#N/A		24	0.498525
UID14333	O75683	SURF6_HUMAN Surfeit locus protein 6	SURF6	T	229	___1	O75683	sp|O75683|SURF6_HUMAN Surfeit locus protein 6 OS=Homo sapiens OX=9606 GN=SURF6 PE=1 SV=3	229	6.73224	25.9466	2.15114	+	Significant	SURF6_T229	2.15114	#N/A		23.99	0.498542
UID9917	Q96H79	ZCCHL_HUMAN Zinc finger CCCH-type antiviral protein 1-like	ZC3HAV1L	S	257	___1	Q96H79	sp|Q96H79|ZCCHL_HUMAN Zinc finger CCCH-type antiviral protein 1-like OS=Homo sapiens OX=9606 GN=ZC3HAV1L PE=1 SV=2	257	2.62937	16.2153	2.15051	+	Significant	ZC3HAV1L_S257	2.15051	#N/A		23.98	0.498559
UID14281	O60841	IF2P_HUMAN Eukaryotic translation initiation factor 5B	EIF5B	T	301	___1	O60841	sp|O60841|IF2P_HUMAN Eukaryotic translation initiation factor 5B OS=Homo sapiens OX=9606 GN=EIF5B PE=1 SV=4	301	2.14853	14.6579	2.1504	+	Significant	EIF5B_T301	2.1504	#N/A		23.97	0.498576
UID5825	Q16513	PKN2_HUMAN Serine/threonine-protein kinase N2	PKN2	S	535	___1	Q16513	sp|Q16513|PKN2_HUMAN Serine/threonine-protein kinase N2 OS=Homo sapiens OX=9606 GN=PKN2 PE=1 SV=1	535	2.76895	16.6402	2.14743	+	Significant	PKN2_S535	2.14743	#N/A		23.96	0.498594
UID15066	Q13541	4EBP1_HUMAN Eukaryotic translation initiation factor 4E-binding protein 1	EIF4EBP1	T	10	___1	Q13541	sp|Q13541|4EBP1_HUMAN Eukaryotic translation initiation factor 4E-binding protein 1 OS=Homo sapiens OX=9606 GN=EIF4EBP1 PE=1 SV=3	10	1.77869	13.3368	2.14557		Not_significant	EIF4EBP1_T10	#N/A	2.14557		23.95	0.498611
UID13818	Q9Y385	UB2J1_HUMAN Ubiquitin-conjugating enzyme E2 J1	UBE2J1	S	9	___1	Q9Y385	sp|Q9Y385|UB2J1_HUMAN Ubiquitin-conjugating enzyme E2 J1 OS=Homo sapiens OX=9606 GN=UBE2J1 PE=1 SV=2	9	2.66364	16.3207	2.14278	+	Significant	UBE2J1_S9	2.14278	#N/A		23.94	0.498628
UID9219	Q8WUI4	HDAC7_HUMAN Histone deacetylase 7	HDAC7	S	109	___1	Q8WUI4	sp|Q8WUI4|HDAC7_HUMAN Histone deacetylase 7 OS=Homo sapiens OX=9606 GN=HDAC7 PE=1 SV=2	109	2.57397	16.0436	2.14266	+	Significant	HDAC7_S109	2.14266	#N/A		23.93	0.498646
UID1232	O75815	BCAR3_HUMAN Breast cancer anti-estrogen resistance protein 3	BCAR3	S	290	___1	O75815	sp|O75815|BCAR3_HUMAN Breast cancer anti-estrogen resistance protein 3 OS=Homo sapiens OX=9606 GN=BCAR3 PE=1 SV=1	290	2.88512	16.9856	2.14052	+	Significant	BCAR3_S290	2.14052	#N/A		23.92	0.498663
UID15828	Q96MX3	ZNF48_HUMAN Zinc finger protein 48	ZNF48	T	326	___1	Q96MX3	sp|Q96MX3|ZNF48_HUMAN Zinc finger protein 48 OS=Homo sapiens OX=9606 GN=ZNF48 PE=1 SV=2	326	4.07618	20.1896	2.14004	+	Significant	ZNF48_T326	2.14004	#N/A		23.91	0.49868
UID162	O00193	SMAP_HUMAN Small acidic protein	SMAP	S	7	___1	O00193	sp|O00193|SMAP_HUMAN Small acidic protein OS=Homo sapiens OX=9606 GN=SMAP PE=1 SV=1	7	2.8269	16.8134	2.13961	+	Significant	SMAP_S7	2.13961	#N/A		23.9	0.498698
UID14932	Q02241	KIF23_HUMAN Kinesin-like protein KIF23	KIF23	T	450	___1	Q02241	sp|Q02241|KIF23_HUMAN Kinesin-like protein KIF23 OS=Homo sapiens OX=9606 GN=KIF23 PE=1 SV=3	450	6.43293	25.3632	2.13933	+	Significant	KIF23_T450	2.13933	#N/A		23.89	0.498715
UID12293	Q9NYB0	TE2IP_HUMAN Telomeric repeat-binding factor 2-interacting protein 1	TERF2IP	S	43	___1	Q9NYB0	sp|Q9NYB0|TE2IP_HUMAN Telomeric repeat-binding factor 2-interacting protein 1 OS=Homo sapiens OX=9606 GN=TERF2IP PE=1 SV=1	43	3.50265	18.7154	2.13827	+	Significant	TERF2IP_S43	2.13827	#N/A		23.88	0.498733
UID2697	P33993	MCM7_HUMAN DNA replication licensing factor MCM7	MCM7	S	678	___1	P33993	sp|P33993|MCM7_HUMAN DNA replication licensing factor MCM7 OS=Homo sapiens OX=9606 GN=MCM7 PE=1 SV=4	678	3.3496	18.3019	2.13489	+	Significant	MCM7_S678	2.13489	#N/A		23.87	0.49875
UID1905	P10070	GLI2_HUMAN Zinc finger protein GLI2	GLI2	S	941	___1	P10070	sp|P10070|GLI2_HUMAN Zinc finger protein GLI2 OS=Homo sapiens OX=9606 GN=GLI2 PE=1 SV=4	941	3.85271	19.6283	2.13337	+	Significant	GLI2_S941	2.13337	#N/A		23.86	0.498767
UID1838	P08670	VIME_HUMAN Vimentin	VIM	S	459	___1	P08670	sp|P08670|VIME_HUMAN Vimentin OS=Homo sapiens OX=9606 GN=VIM PE=1 SV=4	459	0.864787	9.29939	2.13272		Not_significant	VIM_S459	#N/A	2.13272		23.85	0.498785
UID6324	Q5SW79	CE170_HUMAN Centrosomal protein of 170 kDa	CEP170	S	958	___1	Q5SW79	sp|Q5SW79|CE170_HUMAN Centrosomal protein of 170 kDa OS=Homo sapiens OX=9606 GN=CEP170 PE=1 SV=1	958	5.09647	22.5754	2.13198	+	Significant	CEP170_S958	2.13198	#N/A		23.84	0.498802
UID14857	P56182	RRP1_HUMAN Ribosomal RNA processing protein 1 homolog A	RRP1	T	412	___1	P56182	sp|P56182|RRP1_HUMAN Ribosomal RNA processing protein 1 homolog A OS=Homo sapiens OX=9606 GN=RRP1 PE=1 SV=1	412	2.06738	14.3784	2.12956	+	Significant	RRP1_T412	2.12956	#N/A		23.83	0.49882
UID4366	Q07157	ZO1_HUMAN Tight junction protein ZO-1	TJP1	S	353	___1	Q07157	sp|Q07157|ZO1_HUMAN Tight junction protein ZO-1 OS=Homo sapiens OX=9606 GN=TJP1 PE=1 SV=3	353	0.665136	8.15559	2.12573		Not_significant	TJP1_S353	#N/A	2.12573		23.82	0.498837
UID5809	Q16181	SEPT7_HUMAN Septin-7	SEPTIN7	S	334	___1	Q16181	sp|Q16181|SEPT7_HUMAN Septin-7 OS=Homo sapiens OX=9606 GN=SEPTIN7 PE=1 SV=2	334	1.03635	10.1801	2.12432		Not_significant	SEPTIN7_S334	#N/A	2.12432		23.81	0.498855
UID5110	Q13796	SHRM2_HUMAN Protein Shroom2	SHROOM2	S	377	___1	Q13796	sp|Q13796|SHRM2_HUMAN Protein Shroom2 OS=Homo sapiens OX=9606 GN=SHROOM2 PE=1 SV=1	377	2.39017	15.4602	2.12352	+	Significant	SHROOM2_S377	2.12352	#N/A		23.8	0.498872
UID19851	P49450	CENPA_HUMAN Histone H3-like centromeric protein A	CENPA	S	32	___2	P49450	sp|P49450|CENPA_HUMAN Histone H3-like centromeric protein A OS=Homo sapiens OX=9606 GN=CENPA PE=1 SV=1	32	2.65609	16.2975	2.12306	+	Significant	CENPA_S32	2.12306	#N/A		23.79	0.49889
UID14697	P46013	KI67_HUMAN Proliferation marker protein Ki-67	MKI67	T	2325	___1	P46013	sp|P46013|KI67_HUMAN Proliferation marker protein Ki-67 OS=Homo sapiens OX=9606 GN=MKI67 PE=1 SV=2	2325	3.74958	19.3638	2.12272	+	Significant	MKI67_T2325	2.12272	#N/A		23.78	0.498908
UID1072	O75369	FLNB_HUMAN Filamin-B	FLNB	S	2107	___1	O75369	sp|O75369|FLNB_HUMAN Filamin-B OS=Homo sapiens OX=9606 GN=FLNB PE=1 SV=2	2107	3.5309	18.7907	2.12258	+	Significant	FLNB_S2107	2.12258	#N/A		23.77	0.498925
UID1242	O75864	PPR37_HUMAN Protein phosphatase 1 regulatory subunit 37	PPP1R37	S	561	___1	O75864	sp|O75864|PPR37_HUMAN Protein phosphatase 1 regulatory subunit 37 OS=Homo sapiens OX=9606 GN=PPP1R37 PE=1 SV=4	561	1.12979	10.6291	2.12164		Not_significant	PPP1R37_S561	#N/A	2.12164		23.76	0.498943
UID36944	P62753	RS6_HUMAN 40S ribosomal protein S6	RPS6	S	235	___3	P62753	sp|P62753|RS6_HUMAN 40S ribosomal protein S6 OS=Homo sapiens OX=9606 GN=RPS6 PE=1 SV=1	235	4.55073	21.3324	2.12122	+	Significant	RPS6_S235	2.12122	#N/A		23.75	0.49896
UID36945	P62753	RS6_HUMAN 40S ribosomal protein S6	RPS6	S	236	___3	P62753	sp|P62753|RS6_HUMAN 40S ribosomal protein S6 OS=Homo sapiens OX=9606 GN=RPS6 PE=1 SV=1	236	4.55073	21.3324	2.12122	+	Significant	RPS6_S236	2.12122	#N/A		23.74	0.498978
UID6861	Q6GQQ9	OTU7B_HUMAN OTU domain-containing protein 7B	OTUD7B	S	100	___1	Q6GQQ9	sp|Q6GQQ9|OTU7B_HUMAN OTU domain-containing protein 7B OS=Homo sapiens OX=9606 GN=OTUD7B PE=1 SV=1	100	4.56768	21.3721	2.12001	+	Significant	OTUD7B_S100	2.12001	#N/A		23.73	0.498996
UID10347	Q96T17	MA7D2_HUMAN MAP7 domain-containing protein 2	MAP7D2	S	218	___1	Q96T17	sp|Q96T17|MA7D2_HUMAN MAP7 domain-containing protein 2 OS=Homo sapiens OX=9606 GN=MAP7D2 PE=1 SV=2	218	2.50548	15.8287	2.11904	+	Significant	MAP7D2_S218	2.11904	#N/A		23.72	0.499013
UID14955	Q04637	IF4G1_HUMAN Eukaryotic translation initiation factor 4 gamma 1	EIF4G1	T	647	___1	Q04637	sp|Q04637|IF4G1_HUMAN Eukaryotic translation initiation factor 4 gamma 1 OS=Homo sapiens OX=9606 GN=EIF4G1 PE=1 SV=4	647	3.01541	17.3649	2.11894	+	Significant	EIF4G1_T647	2.11894	#N/A		23.71	0.499031
UID11078	Q9BZ29	DOCK9_HUMAN Dedicator of cytokinesis protein 9	DOCK9	S	21	___1	Q9BZ29	sp|Q9BZ29|DOCK9_HUMAN Dedicator of cytokinesis protein 9 OS=Homo sapiens OX=9606 GN=DOCK9 PE=1 SV=2	21	4.33304	20.816	2.11865	+	Significant	DOCK9_S21	2.11865	#N/A		23.7	0.499049
UID11278	Q9H0A0	NAT10_HUMAN RNA cytidine acetyltransferase	NAT10	S	984	___1	Q9H0A0	sp|Q9H0A0|NAT10_HUMAN RNA cytidine acetyltransferase OS=Homo sapiens OX=9606 GN=NAT10 PE=1 SV=2	984	5.08275	22.545	2.11779	+	Significant	NAT10_S984	2.11779	#N/A		23.69	0.499066
UID27705	Q9C0B5	ZDHC5_HUMAN Palmitoyltransferase ZDHHC5	ZDHHC5	S	694	___2	Q9C0B5	sp|Q9C0B5|ZDHC5_HUMAN Palmitoyltransferase ZDHHC5 OS=Homo sapiens OX=9606 GN=ZDHHC5 PE=1 SV=2	694	2.85232	16.8888	2.1164	+	Significant	ZDHHC5_S694	2.1164	#N/A		23.68	0.499084
UID13820	Q9Y388	RBMX2_HUMAN RNA-binding motif protein, X-linked 2	RBMX2	S	121	___1	Q9Y388	sp|Q9Y388|RBMX2_HUMAN RNA-binding motif protein, X-linked 2 OS=Homo sapiens OX=9606 GN=RBMX2 PE=1 SV=2	121	2.70913	16.4594	2.11473	+	Significant	RBMX2_S121	2.11473	#N/A		23.67	0.499102
UID6618	Q5VUA4	ZN318_HUMAN Zinc finger protein 318	ZNF318	S	2243	___1	Q5VUA4	sp|Q5VUA4|ZN318_HUMAN Zinc finger protein 318 OS=Homo sapiens OX=9606 GN=ZNF318 PE=1 SV=2	2243	1.04752	10.2348	2.11199		Not_significant	ZNF318_S2243	#N/A	2.11199		23.66	0.49912
UID14346	O76021	RL1D1_HUMAN Ribosomal L1 domain-containing protein 1	RSL1D1	T	465	___1	O76021	sp|O76021|RL1D1_HUMAN Ribosomal L1 domain-containing protein 1 OS=Homo sapiens OX=9606 GN=RSL1D1 PE=1 SV=3	465	5.92501	24.3413	2.11167	+	Significant	RSL1D1_T465	2.11167	#N/A		23.65	0.499137
UID12495	Q9P1Y5	CAMP3_HUMAN Calmodulin-regulated spectrin-associated protein 3	CAMSAP3	S	547	___1	Q9P1Y5	sp|Q9P1Y5|CAMP3_HUMAN Calmodulin-regulated spectrin-associated protein 3 OS=Homo sapiens OX=9606 GN=CAMSAP3 PE=1 SV=2	547	0.957878	9.78713	2.10883		Not_significant	CAMSAP3_S547	#N/A	2.10883		23.64	0.499155
UID26831	Q96SK2	TM209_HUMAN Transmembrane protein 209	TMEM209	S	222	___2	Q96SK2	sp|Q96SK2|TM209_HUMAN Transmembrane protein 209 OS=Homo sapiens OX=9606 GN=TMEM209 PE=1 SV=2	222	1.42881	11.9533	2.10545		Not_significant	TMEM209_S222	#N/A	2.10545		23.63	0.499173
UID6010	Q32MZ4	LRRF1_HUMAN Leucine-rich repeat flightless-interacting protein 1	LRRFIP1	S	467	___1	Q32MZ4	sp|Q32MZ4|LRRF1_HUMAN Leucine-rich repeat flightless-interacting protein 1 OS=Homo sapiens OX=9606 GN=LRRFIP1 PE=1 SV=2	467	2.40072	15.4943	2.10532	+	Significant	LRRFIP1_S467	2.10532	#N/A		23.62	0.499191
UID3447	P50402	EMD_HUMAN Emerin	EMD	S	163	___1	P50402	sp|P50402|EMD_HUMAN Emerin OS=Homo sapiens OX=9606 GN=EMD PE=1 SV=1	163	3.25097	18.0304	2.10462	+	Significant	EMD_S163	2.10462	#N/A		23.61	0.499209
UID16217	Q9UHD8	SEPT9_HUMAN Septin-9	SEPTIN9	T	142	___1	Q9UHD8	sp|Q9UHD8|SEPT9_HUMAN Septin-9 OS=Homo sapiens OX=9606 GN=SEPTIN9 PE=1 SV=2	142	1.20193	10.9633	2.10351		Not_significant	SEPTIN9_T142	#N/A	2.10351		23.6	0.499227
UID6748	Q641Q2	WAC2A_HUMAN WASH complex subunit 2A	WASHC2A	S	1053	___1	Q641Q2	sp|Q641Q2|WAC2A_HUMAN WASH complex subunit 2A OS=Homo sapiens OX=9606 GN=WASHC2A PE=1 SV=3	1053	2.15372	14.6755	2.10246	+	Significant	WASHC2A_S1053	2.10246	#N/A		23.59	0.499244
UID15985	Q9C0B1	FTO_HUMAN Alpha-ketoglutarate-dependent dioxygenase FTO	FTO	T	4	___1	Q9C0B1	sp|Q9C0B1|FTO_HUMAN Alpha-ketoglutarate-dependent dioxygenase FTO OS=Homo sapiens OX=9606 GN=FTO PE=1 SV=3	4	1.52484	12.3484	2.10219		Not_significant	FTO_T4	#N/A	2.10219		23.58	0.499262
UID31520	Q05682	CALD1_HUMAN Caldesmon	CALD1	T	730	___2	Q05682	sp|Q05682|CALD1_HUMAN Caldesmon OS=Homo sapiens OX=9606 GN=CALD1 PE=1 SV=3	730	3.73592	19.3285	2.10117	+	Significant	CALD1_T730	2.10117	#N/A		23.57	0.49928
UID4965	Q13501	SQSTM_HUMAN Sequestosome-1	SQSTM1	S	366	___1	Q13501	sp|Q13501|SQSTM_HUMAN Sequestosome-1 OS=Homo sapiens OX=9606 GN=SQSTM1 PE=1 SV=1	366	0.604179	7.77289	2.10036		Not_significant	SQSTM1_S366	#N/A	2.10036		23.56	0.499298
UID29353	Q9UHB6	LIMA1_HUMAN LIM domain and actin-binding protein 1	LIMA1	S	362	___2	Q9UHB6	sp|Q9UHB6|LIMA1_HUMAN LIM domain and actin-binding protein 1 OS=Homo sapiens OX=9606 GN=LIMA1 PE=1 SV=1	362	1.71398	13.0919	2.09954		Not_significant	LIMA1_S362	#N/A	2.09954		23.55	0.499316
UID4297	Q05209	PTN12_HUMAN Tyrosine-protein phosphatase non-receptor type 12	PTPN12	S	449	___1	Q05209	sp|Q05209|PTN12_HUMAN Tyrosine-protein phosphatase non-receptor type 12 OS=Homo sapiens OX=9606 GN=PTPN12 PE=1 SV=3	449	2.3345	15.2791	2.09914	+	Significant	PTPN12_S449	2.09914	#N/A		23.54	0.499334
UID1651	P02545	LMNA_HUMAN Prelamin-A/C	LMNA	S	636	___1	P02545	sp|P02545|LMNA_HUMAN Prelamin-A/C OS=Homo sapiens OX=9606 GN=LMNA PE=1 SV=1	636	0.723435	8.5055	2.09858		Not_significant	LMNA_S636	#N/A	2.09858		23.53	0.499352
UID9018	Q8TCJ2	STT3B_HUMAN Dolichyl-diphosphooligosaccharide--protein glycosyltransferase subunit STT3B	STT3B	S	499	___1	Q8TCJ2	sp|Q8TCJ2|STT3B_HUMAN Dolichyl-diphosphooligosaccharide--protein glycosyltransferase subunit STT3B OS=Homo sapiens OX=9606 GN=STT3B PE=1 SV=1	499	0.600734	7.7507	2.09855		Not_significant	STT3B_S499	#N/A	2.09855		23.52	0.49937
UID49059	Q9BYG3	MK67I_HUMAN MKI67 FHA domain-interacting nucleolar phosphoprotein	NIFK	T	234	___3	Q9BYG3	sp|Q9BYG3|MK67I_HUMAN MKI67 FHA domain-interacting nucleolar phosphoprotein OS=Homo sapiens OX=9606 GN=NIFK PE=1 SV=1	234	1.99188	14.1134	2.09802		Not_significant	NIFK_T234	#N/A	2.09802		23.51	0.499388
UID15905	Q9BPU6	DPYL5_HUMAN Dihydropyrimidinase-related protein 5	DPYSL5	T	514	___1	Q9BPU6	sp|Q9BPU6|DPYL5_HUMAN Dihydropyrimidinase-related protein 5 OS=Homo sapiens OX=9606 GN=DPYSL5 PE=1 SV=1	514	2.52244	15.8822	2.09693	+	Significant	DPYSL5_T514	2.09693	#N/A		23.5	0.499406
UID14626	P33981	TTK_HUMAN Dual specificity protein kinase TTK	TTK	T	33	___1	P33981	sp|P33981|TTK_HUMAN Dual specificity protein kinase TTK OS=Homo sapiens OX=9606 GN=TTK PE=1 SV=2	33	4.38856	20.9489	2.09653	+	Significant	TTK_T33	2.09653	#N/A		23.49	0.499424
UID44087	Q9BXP5	SRRT_HUMAN Serrate RNA effector molecule homolog	SRRT	S	675	___3	Q9BXP5	sp|Q9BXP5|SRRT_HUMAN Serrate RNA effector molecule homolog OS=Homo sapiens OX=9606 GN=SRRT PE=1 SV=1	675	2.36256	15.3706	2.09534	+	Significant	SRRT_S675	2.09534	#N/A		23.48	0.499442
UID19145	P29966	MARCS_HUMAN Myristoylated alanine-rich C-kinase substrate	MARCKS	S	170	___2	P29966	sp|P29966|MARCS_HUMAN Myristoylated alanine-rich C-kinase substrate OS=Homo sapiens OX=9606 GN=MARCKS PE=1 SV=4	170	4.0284	20.0709	2.09451	+	Significant	MARCKS_S170	2.09451	#N/A		23.47	0.49946
UID20141	P52701	MSH6_HUMAN DNA mismatch repair protein Msh6	MSH6	S	41	___2	P52701	sp|P52701|MSH6_HUMAN DNA mismatch repair protein Msh6 OS=Homo sapiens OX=9606 GN=MSH6 PE=1 SV=2	41	3.07055	17.523	2.09213	+	Significant	MSH6_S41	2.09213	#N/A		23.46	0.499478
UID2131	P16949	STMN1_HUMAN Stathmin	STMN1	S	46	___1	P16949;Q93045	sp|P16949|STMN1_HUMAN Stathmin OS=Homo sapiens OX=9606 GN=STMN1 PE=1 SV=3;sp|Q93045|STMN2_HUMAN Stathmin-2 OS=Homo sapiens OX=9606 GN=STMN2 PE=1 SV=3	46;80	3.84636	19.6121	2.092	+	Significant	STMN1_S46	2.092	#N/A		23.45	0.499496
UID9404	Q8WYP5	ELYS_HUMAN Protein ELYS	AHCTF1	S	2060	___1	Q8WYP5	sp|Q8WYP5|ELYS_HUMAN Protein ELYS OS=Homo sapiens OX=9606 GN=AHCTF1 PE=1 SV=3	2060	2.66955	16.3388	2.08986	+	Significant	AHCTF1_S2060	2.08986	#N/A		23.44	0.499514
UID29540	Q9UKJ3	GPTC8_HUMAN G patch domain-containing protein 8	GPATCH8	S	740	___2	Q9UKJ3	sp|Q9UKJ3|GPTC8_HUMAN G patch domain-containing protein 8 OS=Homo sapiens OX=9606 GN=GPATCH8 PE=1 SV=2	740	1.47282	12.136	2.08658		Not_significant	GPATCH8_S740	#N/A	2.08658		23.43	0.499533
UID16140	Q9NUQ6	SPS2L_HUMAN SPATS2-like protein	SPATS2L	T	498	___1	Q9NUQ6	sp|Q9NUQ6|SPS2L_HUMAN SPATS2-like protein OS=Homo sapiens OX=9606 GN=SPATS2L PE=1 SV=2	498	4.91613	22.1723	2.08631	+	Significant	SPATS2L_T498	2.08631	#N/A		23.42	0.499551
UID26906	Q96T23	RSF1_HUMAN Remodeling and spacing factor 1	RSF1	S	397	___2	Q96T23	sp|Q96T23|RSF1_HUMAN Remodeling and spacing factor 1 OS=Homo sapiens OX=9606 GN=RSF1 PE=1 SV=2	397	3.32382	18.2314	2.08601	+	Significant	RSF1_S397	2.08601	#N/A		23.41	0.499569
UID12389	Q9NYZ3	GTSE1_HUMAN G2 and S phase-expressed protein 1	GTSE1	S	536	___1	Q9NYZ3	sp|Q9NYZ3|GTSE1_HUMAN G2 and S phase-expressed protein 1 OS=Homo sapiens OX=9606 GN=GTSE1 PE=1 SV=3	536	4.92785	22.1988	2.08307	+	Significant	GTSE1_S536	2.08307	#N/A		23.4	0.499587
UID9110	Q8TEU7	RPGF6_HUMAN Rap guanine nucleotide exchange factor 6	RAPGEF6	S	1070	___1	Q8TEU7	sp|Q8TEU7|RPGF6_HUMAN Rap guanine nucleotide exchange factor 6 OS=Homo sapiens OX=9606 GN=RAPGEF6 PE=1 SV=2	1070	5.4606	23.3679	2.08271	+	Significant	RAPGEF6_S1070	2.08271	#N/A		23.39	0.499605
UID1680	P04792	HSPB1_HUMAN Heat shock protein beta-1	HSPB1	S	15	___1	P04792	sp|P04792|HSPB1_HUMAN Heat shock protein beta-1 OS=Homo sapiens OX=9606 GN=HSPB1 PE=1 SV=2	15	4.26152	20.6435	2.08164	+	Significant	HSPB1_S15	2.08164	#N/A		23.38	0.499624
UID3024	P46013	KI67_HUMAN Proliferation marker protein Ki-67	MKI67	S	1329	___1	P46013	sp|P46013|KI67_HUMAN Proliferation marker protein Ki-67 OS=Homo sapiens OX=9606 GN=MKI67 PE=1 SV=2	1329	4.38981	20.9519	2.08051	+	Significant	MKI67_S1329	2.08051	#N/A		23.37	0.499642
UID8841	Q8NEZ2	VP37A_HUMAN Vacuolar protein sorting-associated protein 37A	VPS37A	S	18	___1	Q8NEZ2	sp|Q8NEZ2|VP37A_HUMAN Vacuolar protein sorting-associated protein 37A OS=Homo sapiens OX=9606 GN=VPS37A PE=1 SV=1	18	2.71189	16.4678	2.07822	+	Significant	VPS37A_S18	2.07822	#N/A		23.36	0.49966
UID1340	O94880	PHF14_HUMAN PHD finger protein 14	PHF14	S	835	___1	O94880	sp|O94880|PHF14_HUMAN PHD finger protein 14 OS=Homo sapiens OX=9606 GN=PHF14 PE=1 SV=2	835	1.17561	10.8426	2.07661		Not_significant	PHF14_S835	#N/A	2.07661		23.35	0.499678
UID246	O00571	DDX3X_HUMAN ATP-dependent RNA helicase DDX3X	DDX3X	S	594	___1	O00571;O15523	sp|O00571|DDX3X_HUMAN ATP-dependent RNA helicase DDX3X OS=Homo sapiens OX=9606 GN=DDX3X PE=1 SV=3;sp|O15523|DDX3Y_HUMAN ATP-dependent RNA helicase DDX3Y OS=Homo sapiens OX=9606 GN=DDX3Y PE=1 SV=2	594;592	3.26253	18.0625	2.07606	+	Significant	DDX3X_S594	2.07606	#N/A		23.34	0.499697
UID2915	P42166	LAP2A_HUMAN Lamina-associated polypeptide 2, isoform alpha	TMPO	S	310	___1	P42166	sp|P42166|LAP2A_HUMAN Lamina-associated polypeptide 2, isoform alpha OS=Homo sapiens OX=9606 GN=TMPO PE=1 SV=2	310	1.09111	10.4456	2.07504		Not_significant	TMPO_S310	#N/A	2.07504		23.33	0.499715
UID5420	Q147X3	NAA30_HUMAN N-alpha-acetyltransferase 30	NAA30	S	152	___1	Q147X3	sp|Q147X3|NAA30_HUMAN N-alpha-acetyltransferase 30 OS=Homo sapiens OX=9606 GN=NAA30 PE=1 SV=1	152	4.12816	20.3179	2.07456	+	Significant	NAA30_S152	2.07456	#N/A		23.32	0.499733
UID11815	Q9HC52	CBX8_HUMAN Chromobox protein homolog 8	CBX8	S	332	___1	Q9HC52	sp|Q9HC52|CBX8_HUMAN Chromobox protein homolog 8 OS=Homo sapiens OX=9606 GN=CBX8 PE=1 SV=3	332	4.25283	20.6224	2.07333	+	Significant	CBX8_S332	2.07333	#N/A		23.31	0.499752
UID4695	Q12986	NFX1_HUMAN Transcriptional repressor NF-X1	NFX1	S	326	___1	Q12986	sp|Q12986|NFX1_HUMAN Transcriptional repressor NF-X1 OS=Homo sapiens OX=9606 GN=NFX1 PE=1 SV=2	326	2.10946	14.524	2.07197	+	Significant	NFX1_S326	2.07197	#N/A		23.3	0.49977
UID19031	P27448	MARK3_HUMAN MAP/microtubule affinity-regulating kinase 3	MARK3	S	400	___2	P27448	sp|P27448|MARK3_HUMAN MAP/microtubule affinity-regulating kinase 3 OS=Homo sapiens OX=9606 GN=MARK3 PE=1 SV=5	400	3.21432	17.9285	2.0715	+	Significant	MARK3_S400	2.0715	#N/A		23.29	0.499788
UID5999	Q2TB10	ZN800_HUMAN Zinc finger protein 800	ZNF800	S	462	___1	Q2TB10	sp|Q2TB10|ZN800_HUMAN Zinc finger protein 800 OS=Homo sapiens OX=9606 GN=ZNF800 PE=1 SV=1	462	0.898788	9.48044	2.07043		Not_significant	ZNF800_S462	#N/A	2.07043		23.28	0.499807
UID3916	P78312	F193A_HUMAN Protein FAM193A	FAM193A	S	642	___1	P78312	sp|P78312|F193A_HUMAN Protein FAM193A OS=Homo sapiens OX=9606 GN=FAM193A PE=1 SV=2	642	6.56904	25.6301	2.07035	+	Significant	FAM193A_S642	2.07035	#N/A		23.27	0.499825
UID10615	Q9BPX3	CND3_HUMAN Condensin complex subunit 3	NCAPG	S	944	___1	Q9BPX3	sp|Q9BPX3|CND3_HUMAN Condensin complex subunit 3 OS=Homo sapiens OX=9606 GN=NCAPG PE=1 SV=1	944	3.18012	17.8329	2.06941	+	Significant	NCAPG_S944	2.06941	#N/A		23.26	0.499844
UID280	O14578	CTRO_HUMAN Citron Rho-interacting kinase	CIT	S	1432	___1	O14578	sp|O14578|CTRO_HUMAN Citron Rho-interacting kinase OS=Homo sapiens OX=9606 GN=CIT PE=1 SV=2	1432	2.1188	14.5561	2.06892	+	Significant	CIT_S1432	2.06892	#N/A		23.25	0.499862
UID11757	Q9HAU0	PKHA5_HUMAN Pleckstrin homology domain-containing family A member 5	PLEKHA5	S	568	___1	Q9HAU0	sp|Q9HAU0|PKHA5_HUMAN Pleckstrin homology domain-containing family A member 5 OS=Homo sapiens OX=9606 GN=PLEKHA5 PE=1 SV=1	568	1.71728	13.1045	2.06838		Not_significant	PLEKHA5_S568	#N/A	2.06838		23.24	0.49988
UID3564	P51957	NEK4_HUMAN Serine/threonine-protein kinase Nek4	NEK4	S	639	___1	P51957	sp|P51957|NEK4_HUMAN Serine/threonine-protein kinase Nek4 OS=Homo sapiens OX=9606 GN=NEK4 PE=1 SV=2	639	3.21589	17.9329	2.06684	+	Significant	NEK4_S639	2.06684	#N/A		23.23	0.499899
UID12067	Q9NRY4	RHG35_HUMAN Rho GTPase-activating protein 35	ARHGAP35	S	1150	___1	Q9NRY4	sp|Q9NRY4|RHG35_HUMAN Rho GTPase-activating protein 35 OS=Homo sapiens OX=9606 GN=ARHGAP35 PE=1 SV=3	1150	4.6464	21.5555	2.0668	+	Significant	ARHGAP35_S1150	2.0668	#N/A		23.22	0.499917
UID8658	Q8N9Z2	CC71L_HUMAN Coiled-coil domain-containing protein 71L	CCDC71L	S	89	___1	Q8N9Z2	sp|Q8N9Z2|CC71L_HUMAN Coiled-coil domain-containing protein 71L OS=Homo sapiens OX=9606 GN=CCDC71L PE=1 SV=2	89	5.93316	24.3581	2.06676	+	Significant	CCDC71L_S89	2.06676	#N/A		23.21	0.499936
UID14731	P46734	MP2K3_HUMAN Dual specificity mitogen-activated protein kinase kinase 3	MAP2K3	T	39	___1	P46734	sp|P46734|MP2K3_HUMAN Dual specificity mitogen-activated protein kinase kinase 3 OS=Homo sapiens OX=9606 GN=MAP2K3 PE=1 SV=2	39	5.34434	23.1178	2.06611	+	Significant	MAP2K3_T39	2.06611	#N/A		23.2	0.499954
UID5207	Q14155	ARHG7_HUMAN Rho guanine nucleotide exchange factor 7	ARHGEF7	S	694	___1	Q14155	sp|Q14155|ARHG7_HUMAN Rho guanine nucleotide exchange factor 7 OS=Homo sapiens OX=9606 GN=ARHGEF7 PE=1 SV=2	694	6.4905	25.4765	2.0652	+	Significant	ARHGEF7_S694	2.0652	#N/A		23.19	0.499973
UID17499	O60841	IF2P_HUMAN Eukaryotic translation initiation factor 5B	EIF5B	S	214	___2	O60841	sp|O60841|IF2P_HUMAN Eukaryotic translation initiation factor 5B OS=Homo sapiens OX=9606 GN=EIF5B PE=1 SV=4	214	2.99635	17.31	2.06505	+	Significant	EIF5B_S214	2.06505	#N/A		23.18	0.499992
UID2869	P40818	UBP8_HUMAN Ubiquitin carboxyl-terminal hydrolase 8	USP8	S	452	___1	P40818	sp|P40818|UBP8_HUMAN Ubiquitin carboxyl-terminal hydrolase 8 OS=Homo sapiens OX=9606 GN=USP8 PE=1 SV=1	452	2.27626	15.0873	2.06426	+	Significant	USP8_S452	2.06426	#N/A		23.17	0.50001
UID13823	Q9Y3B9	RRP15_HUMAN RRP15-like protein	RRP15	S	11	___1	Q9Y3B9	sp|Q9Y3B9|RRP15_HUMAN RRP15-like protein OS=Homo sapiens OX=9606 GN=RRP15 PE=1 SV=2	11	2.1493	14.6605	2.06235	+	Significant	RRP15_S11	2.06235	#N/A		23.16	0.500029
UID17982	O95239	KIF4A_HUMAN Chromosome-associated kinesin KIF4A	KIF4A	S	801	___2	O95239	sp|O95239|KIF4A_HUMAN Chromosome-associated kinesin KIF4A OS=Homo sapiens OX=9606 GN=KIF4A PE=1 SV=3	801	3.69874	19.2321	2.06095	+	Significant	KIF4A_S801	2.06095	#N/A		23.15	0.500047
UID30921	O95239	KIF4A_HUMAN Chromosome-associated kinesin KIF4A	KIF4A	T	799	___2	O95239	sp|O95239|KIF4A_HUMAN Chromosome-associated kinesin KIF4A OS=Homo sapiens OX=9606 GN=KIF4A PE=1 SV=3	799	3.69874	19.2321	2.06095	+	Significant	KIF4A_T799	2.06095	#N/A		23.14	0.500066
UID27716	Q9C0C2	TB182_HUMAN 182 kDa tankyrase-1-binding protein	TNKS1BP1	S	920	___2	Q9C0C2	sp|Q9C0C2|TB182_HUMAN 182 kDa tankyrase-1-binding protein OS=Homo sapiens OX=9606 GN=TNKS1BP1 PE=1 SV=4	920	4.0267	20.0666	2.05939	+	Significant	TNKS1BP1_S920	2.05939	#N/A		23.13	0.500085
UID710	O43683	BUB1_HUMAN Mitotic checkpoint serine/threonine-protein kinase BUB1	BUB1	S	511	___1	O43683	sp|O43683|BUB1_HUMAN Mitotic checkpoint serine/threonine-protein kinase BUB1 OS=Homo sapiens OX=9606 GN=BUB1 PE=1 SV=1	511	3.24633	18.0176	2.0593	+	Significant	BUB1_S511	2.0593	#N/A		23.12	0.500103
UID2476	P26651	TTP_HUMAN mRNA decay activator protein ZFP36	ZFP36	S	60	___1	P26651	sp|P26651|TTP_HUMAN mRNA decay activator protein ZFP36 OS=Homo sapiens OX=9606 GN=ZFP36 PE=1 SV=1	60	4.88365	22.099	2.05879	+	Significant	ZFP36_S60	2.05879	#N/A		23.11	0.500122
UID9029	Q8TD19	NEK9_HUMAN Serine/threonine-protein kinase Nek9	NEK9	S	29	___1	Q8TD19	sp|Q8TD19|NEK9_HUMAN Serine/threonine-protein kinase Nek9 OS=Homo sapiens OX=9606 GN=NEK9 PE=1 SV=2	29	0.977983	9.8893	2.0548		Not_significant	NEK9_S29	#N/A	2.0548		23.1	0.500141
UID5643	Q15361	TTF1_HUMAN Transcription termination factor 1	TTF1	S	472	___1	Q15361	sp|Q15361|TTF1_HUMAN Transcription termination factor 1 OS=Homo sapiens OX=9606 GN=TTF1 PE=1 SV=3	472	1.58822	12.6025	2.05414		Not_significant	TTF1_S472	#N/A	2.05414		23.09	0.500159
UID1757	P06748	NPM_HUMAN Nucleophosmin	NPM1	S	227	___1	P06748	sp|P06748|NPM_HUMAN Nucleophosmin OS=Homo sapiens OX=9606 GN=NPM1 PE=1 SV=2	227	1.29337	11.3727	2.05408		Not_significant	NPM1_S227	#N/A	2.05408		23.08	0.500178
UID4183	Q02952	AKA12_HUMAN A-kinase anchor protein 12	AKAP12	S	381	___1	Q02952	sp|Q02952|AKA12_HUMAN A-kinase anchor protein 12 OS=Homo sapiens OX=9606 GN=AKAP12 PE=1 SV=4	381	1.62884	12.7626	2.05305		Not_significant	AKAP12_S381	#N/A	2.05305		23.07	0.500197
UID10727	Q9BRP8	PYM1_HUMAN Partner of Y14 and mago	PYM1	S	64	___1	Q9BRP8	sp|Q9BRP8|PYM1_HUMAN Partner of Y14 and mago OS=Homo sapiens OX=9606 GN=PYM1 PE=1 SV=1	64	2.86337	16.9215	2.05202	+	Significant	PYM1_S64	2.05202	#N/A		23.06	0.500216
UID23543	Q6P4F7	RHGBA_HUMAN Rho GTPase-activating protein 11A	ARHGAP11A	S	318	___2	Q6P4F7	sp|Q6P4F7|RHGBA_HUMAN Rho GTPase-activating protein 11A OS=Homo sapiens OX=9606 GN=ARHGAP11A PE=1 SV=2	318	2.36955	15.3934	2.05156	+	Significant	ARHGAP11A_S318	2.05156	#N/A		23.05	0.500235
UID1660	P02786	TFR1_HUMAN Transferrin receptor protein 1	TFRC	S	34	___1	P02786	sp|P02786|TFR1_HUMAN Transferrin receptor protein 1 OS=Homo sapiens OX=9606 GN=TFRC PE=1 SV=2	34	1.25651	11.2094	2.05135		Not_significant	TFRC_S34	#N/A	2.05135		23.04	0.500253
UID19586	P46013	KI67_HUMAN Proliferation marker protein Ki-67	MKI67	S	296	___2	P46013	sp|P46013|KI67_HUMAN Proliferation marker protein Ki-67 OS=Homo sapiens OX=9606 GN=MKI67 PE=1 SV=2	296	2.9773	17.2549	2.051	+	Significant	MKI67_S296	2.051	#N/A		23.03	0.500272
UID3094	P46100	ATRX_HUMAN Transcriptional regulator ATRX	ATRX	S	704	___1	P46100	sp|P46100|ATRX_HUMAN Transcriptional regulator ATRX OS=Homo sapiens OX=9606 GN=ATRX PE=1 SV=5	704	1.3883	11.7826	2.05014		Not_significant	ATRX_S704	#N/A	2.05014		23.02	0.500291
UID46117	Q9UKV3	ACINU_HUMAN Apoptotic chromatin condensation inducer in the nucleus	ACIN1	S	243	___3	Q9UKV3	sp|Q9UKV3|ACINU_HUMAN Apoptotic chromatin condensation inducer in the nucleus OS=Homo sapiens OX=9606 GN=ACIN1 PE=1 SV=2	243	2.09978	14.4906	2.0496		Not_significant	ACIN1_S243	#N/A	2.0496		23.01	0.50031
UID287	O14617	AP3D1_HUMAN AP-3 complex subunit delta-1	AP3D1	S	658	___1	O14617	sp|O14617|AP3D1_HUMAN AP-3 complex subunit delta-1 OS=Homo sapiens OX=9606 GN=AP3D1 PE=1 SV=1	658	3.20251	17.8956	2.04767	+	Significant	AP3D1_S658	2.04767	#N/A		23	0.500329
UID2600	P29966	MARCS_HUMAN Myristoylated alanine-rich C-kinase substrate	MARCKS	S	167	___1	P29966	sp|P29966|MARCS_HUMAN Myristoylated alanine-rich C-kinase substrate OS=Homo sapiens OX=9606 GN=MARCKS PE=1 SV=4	167	3.82617	19.5606	2.04712	+	Significant	MARCKS_S167	2.04712	#N/A		22.99	0.500348
UID15168	Q14847	LASP1_HUMAN LIM and SH3 domain protein 1	LASP1	T	68	___1	Q14847	sp|Q14847|LASP1_HUMAN LIM and SH3 domain protein 1 OS=Homo sapiens OX=9606 GN=LASP1 PE=1 SV=2	68	4.26547	20.653	2.04652	+	Significant	LASP1_T68	2.04652	#N/A		22.98	0.500367
UID60	A6ND36	FA83G_HUMAN Protein FAM83G	FAM83G	S	650	___1	A6ND36	sp|A6ND36|FA83G_HUMAN Protein FAM83G OS=Homo sapiens OX=9606 GN=FAM83G PE=1 SV=2	650	4.35195	20.8613	2.04628	+	Significant	FAM83G_S650	2.04628	#N/A		22.97	0.500385
UID14187	O00267	SPT5H_HUMAN Transcription elongation factor SPT5	SUPT5H	T	806	___1	O00267	sp|O00267|SPT5H_HUMAN Transcription elongation factor SPT5 OS=Homo sapiens OX=9606 GN=SUPT5H PE=1 SV=1	806	1.49873	12.2423	2.04433		Not_significant	SUPT5H_T806	#N/A	2.04433		22.96	0.500404
UID17017	O15075	DCLK1_HUMAN Serine/threonine-protein kinase DCLK1	DCLK1	S	347	___2	O15075	sp|O15075|DCLK1_HUMAN Serine/threonine-protein kinase DCLK1 OS=Homo sapiens OX=9606 GN=DCLK1 PE=1 SV=2	347	3.38719	18.4043	2.04383	+	Significant	DCLK1_S347	2.04383	#N/A		22.95	0.500423
UID7700	Q86SQ0	PHLB2_HUMAN Pleckstrin homology-like domain family B member 2	PHLDB2	S	881	___1	Q86SQ0	sp|Q86SQ0|PHLB2_HUMAN Pleckstrin homology-like domain family B member 2 OS=Homo sapiens OX=9606 GN=PHLDB2 PE=1 SV=2	881	1.52106	12.3331	2.04292		Not_significant	PHLDB2_S881	#N/A	2.04292		22.94	0.500442
UID17166	O43237	DC1L2_HUMAN Cytoplasmic dynein 1 light intermediate chain 2	DYNC1LI2	S	443	___2	O43237	sp|O43237|DC1L2_HUMAN Cytoplasmic dynein 1 light intermediate chain 2 OS=Homo sapiens OX=9606 GN=DYNC1LI2 PE=1 SV=1	443	5.76945	24.0197	2.04181	+	Significant	DYNC1LI2_S443	2.04181	#N/A		22.93	0.500461
UID17167	O43237	DC1L2_HUMAN Cytoplasmic dynein 1 light intermediate chain 2	DYNC1LI2	S	446	___2	O43237	sp|O43237|DC1L2_HUMAN Cytoplasmic dynein 1 light intermediate chain 2 OS=Homo sapiens OX=9606 GN=DYNC1LI2 PE=1 SV=1	446	5.76945	24.0197	2.04181	+	Significant	DYNC1LI2_S446	2.04181	#N/A		22.92	0.50048
UID27512	Q9BX66	SRBS1_HUMAN Sorbin and SH3 domain-containing protein 1	SORBS1	S	465	___2	Q9BX66	sp|Q9BX66|SRBS1_HUMAN Sorbin and SH3 domain-containing protein 1 OS=Homo sapiens OX=9606 GN=SORBS1 PE=1 SV=3	465	3.32533	18.2355	2.04056	+	Significant	SORBS1_S465	2.04056	#N/A		22.91	0.500499
UID21891	Q14676	MDC1_HUMAN Mediator of DNA damage checkpoint protein 1	MDC1	S	453	___2	Q14676	sp|Q14676|MDC1_HUMAN Mediator of DNA damage checkpoint protein 1 OS=Homo sapiens OX=9606 GN=MDC1 PE=1 SV=3	453	1.89313	13.7591	2.04054		Not_significant	MDC1_S453	#N/A	2.04054		22.9	0.500519
UID5498	Q15007	FL2D_HUMAN Pre-mRNA-splicing regulator WTAP	WTAP	S	341	___1	Q15007	sp|Q15007|FL2D_HUMAN Pre-mRNA-splicing regulator WTAP OS=Homo sapiens OX=9606 GN=WTAP PE=1 SV=2	341	0.828273	9.10095	2.03923		Not_significant	WTAP_S341	#N/A	2.03923		22.89	0.500538
UID15023	Q13111	CAF1A_HUMAN Chromatin assembly factor 1 subunit A	CHAF1A	T	865	___1	Q13111	sp|Q13111|CAF1A_HUMAN Chromatin assembly factor 1 subunit A OS=Homo sapiens OX=9606 GN=CHAF1A PE=1 SV=3	865	3.31976	18.2202	2.03901	+	Significant	CHAF1A_T865	2.03901	#N/A		22.88	0.500557
UID16122	Q9NRG9	AAAS_HUMAN Aladin	AAAS	T	57	___1	Q9NRG9	sp|Q9NRG9|AAAS_HUMAN Aladin OS=Homo sapiens OX=9606 GN=AAAS PE=1 SV=1	57	1.74277	13.2014	2.03861		Not_significant	AAAS_T57	#N/A	2.03861		22.87	0.500576
UID27198	Q9BQG0	MBB1A_HUMAN Myb-binding protein 1A	MYBBP1A	S	1241	___2	Q9BQG0	sp|Q9BQG0|MBB1A_HUMAN Myb-binding protein 1A OS=Homo sapiens OX=9606 GN=MYBBP1A PE=1 SV=2	1241	3.25897	18.0526	2.03811	+	Significant	MYBBP1A_S1241	2.03811	#N/A		22.86	0.500595
UID4784	Q13206	DDX10_HUMAN Probable ATP-dependent RNA helicase DDX10	DDX10	S	831	___1	Q13206	sp|Q13206|DDX10_HUMAN Probable ATP-dependent RNA helicase DDX10 OS=Homo sapiens OX=9606 GN=DDX10 PE=1 SV=2	831	3.68848	19.2054	2.03803	+	Significant	DDX10_S831	2.03803	#N/A		22.85	0.500614
UID11364	Q9H1E3	NUCKS_HUMAN Nuclear ubiquitous casein and cyclin-dependent kinase substrate 1	NUCKS1	S	54	___1	Q9H1E3	sp|Q9H1E3|NUCKS_HUMAN Nuclear ubiquitous casein and cyclin-dependent kinase substrate 1 OS=Homo sapiens OX=9606 GN=NUCKS1 PE=1 SV=1	54	0.843042	9.18173	2.03638		Not_significant	NUCKS1_S54	#N/A	2.03638		22.84	0.500633
UID16177	Q9P1Y5	CAMP3_HUMAN Calmodulin-regulated spectrin-associated protein 3	CAMSAP3	T	799	___1	Q9P1Y5	sp|Q9P1Y5|CAMP3_HUMAN Calmodulin-regulated spectrin-associated protein 3 OS=Homo sapiens OX=9606 GN=CAMSAP3 PE=1 SV=2	799	5.01381	22.3915	2.03389	+	Significant	CAMSAP3_T799	2.03389	#N/A		22.83	0.500652
UID4191	Q02952	AKA12_HUMAN A-kinase anchor protein 12	AKAP12	S	286	___1	Q02952	sp|Q02952|AKA12_HUMAN A-kinase anchor protein 12 OS=Homo sapiens OX=9606 GN=AKAP12 PE=1 SV=4	286	5.23073	22.8708	2.02979	+	Significant	AKAP12_S286	2.02979	#N/A		22.82	0.500672
UID32457	Q9BQG0	MBB1A_HUMAN Myb-binding protein 1A	MYBBP1A	T	1244	___2	Q9BQG0	sp|Q9BQG0|MBB1A_HUMAN Myb-binding protein 1A OS=Homo sapiens OX=9606 GN=MYBBP1A PE=1 SV=2	1244	2.86571	16.9284	2.02924	+	Significant	MYBBP1A_T1244	2.02924	#N/A		22.81	0.500691
UID9536	Q92667	AKAP1_HUMAN A-kinase anchor protein 1, mitochondrial	AKAP1	S	169	___1	Q92667	sp|Q92667|AKAP1_HUMAN A-kinase anchor protein 1, mitochondrial OS=Homo sapiens OX=9606 GN=AKAP1 PE=1 SV=1	169	3.44563	18.5624	2.02904	+	Significant	AKAP1_S169	2.02904	#N/A		22.8	0.50071
UID11111	Q9BZF9	UACA_HUMAN Uveal autoantigen with coiled-coil domains and ankyrin repeats	UACA	S	1353	___1	Q9BZF9	sp|Q9BZF9|UACA_HUMAN Uveal autoantigen with coiled-coil domains and ankyrin repeats OS=Homo sapiens OX=9606 GN=UACA PE=1 SV=2	1353	5.18897	22.7793	2.0288	+	Significant	UACA_S1353	2.0288	#N/A		22.79	0.500729
UID1575	O95793	STAU1_HUMAN Double-stranded RNA-binding protein Staufen homolog 1	STAU1	S	208	___1	O95793	sp|O95793|STAU1_HUMAN Double-stranded RNA-binding protein Staufen homolog 1 OS=Homo sapiens OX=9606 GN=STAU1 PE=1 SV=2	208	3.68932	19.2076	2.02817	+	Significant	STAU1_S208	2.02817	#N/A		22.78	0.500749
UID24473	Q86WR7	PRSR2_HUMAN Proline and serine-rich protein 2	PROSER2	S	212	___2	Q86WR7	sp|Q86WR7|PRSR2_HUMAN Proline and serine-rich protein 2 OS=Homo sapiens OX=9606 GN=PROSER2 PE=1 SV=2	212	4.5421	21.3122	2.02774	+	Significant	PROSER2_S212	2.02774	#N/A		22.77	0.500768
UID2839	P38432	COIL_HUMAN Coilin	COIL	S	271	___1	P38432	sp|P38432|COIL_HUMAN Coilin OS=Homo sapiens OX=9606 GN=COIL PE=1 SV=1	271	1.10517	10.5127	2.02762		Not_significant	COIL_S271	#N/A	2.02762		22.76	0.500787
UID11656	Q9H7M9	VISTA_HUMAN V-type immunoglobulin domain-containing suppressor of T-cell activation	VSIR	S	248	___1	Q9H7M9	sp|Q9H7M9|VISTA_HUMAN V-type immunoglobulin domain-containing suppressor of T-cell activation OS=Homo sapiens OX=9606 GN=VSIR PE=1 SV=3	248	2.42203	15.5629	2.0276	+	Significant	VSIR_S248	2.0276	#N/A		22.75	0.500807
UID14168	A6NFI3	ZN316_HUMAN Zinc finger protein 316	ZNF316	T	100	___1	A6NFI3	sp|A6NFI3|ZN316_HUMAN Zinc finger protein 316 OS=Homo sapiens OX=9606 GN=ZNF316 PE=1 SV=1	100	2.95701	17.196	2.02644	+	Significant	ZNF316_T100	2.02644	#N/A		22.74	0.500826
UID11050	Q9BYJ9	YTHD1_HUMAN YTH domain-containing family protein 1	YTHDF1	S	350	___1	Q9BYJ9	sp|Q9BYJ9|YTHD1_HUMAN YTH domain-containing family protein 1 OS=Homo sapiens OX=9606 GN=YTHDF1 PE=1 SV=1	350	0.993188	9.96588	2.02642		Not_significant	YTHDF1_S350	#N/A	2.02642		22.73	0.500845
UID7449	Q7Z2K8	GRIN1_HUMAN G protein-regulated inducer of neurite outgrowth 1	GPRIN1	S	776	___1	Q7Z2K8	sp|Q7Z2K8|GRIN1_HUMAN G protein-regulated inducer of neurite outgrowth 1 OS=Homo sapiens OX=9606 GN=GPRIN1 PE=1 SV=2	776	4.76544	21.8299	2.02584	+	Significant	GPRIN1_S776	2.02584	#N/A		22.72	0.500865
UID20863	Q05682	CALD1_HUMAN Caldesmon	CALD1	S	724	___2	Q05682	sp|Q05682|CALD1_HUMAN Caldesmon OS=Homo sapiens OX=9606 GN=CALD1 PE=1 SV=3	724	3.02683	17.3978	2.02537	+	Significant	CALD1_S724	2.02537	#N/A		22.71	0.500884
UID21065	Q09666	AHNK_HUMAN Neuroblast differentiation-associated protein AHNAK	AHNAK	S	210	___2	Q09666	sp|Q09666|AHNK_HUMAN Neuroblast differentiation-associated protein AHNAK OS=Homo sapiens OX=9606 GN=AHNAK PE=1 SV=2	210	6.12981	24.7585	2.02325	+	Significant	AHNAK_S210	2.02325	#N/A		22.7	0.500903
UID6561	Q5UIP0	RIF1_HUMAN Telomere-associated protein RIF1	RIF1	S	2205	___1	Q5UIP0	sp|Q5UIP0|RIF1_HUMAN Telomere-associated protein RIF1 OS=Homo sapiens OX=9606 GN=RIF1 PE=1 SV=2	2205	5.64931	23.7683	2.02229	+	Significant	RIF1_S2205	2.02229	#N/A		22.69	0.500923
UID12497	Q9P1Y5	CAMP3_HUMAN Calmodulin-regulated spectrin-associated protein 3	CAMSAP3	S	685	___1	Q9P1Y5	sp|Q9P1Y5|CAMP3_HUMAN Calmodulin-regulated spectrin-associated protein 3 OS=Homo sapiens OX=9606 GN=CAMSAP3 PE=1 SV=2	685	4.81021	21.9322	2.02214	+	Significant	CAMSAP3_S685	2.02214	#N/A		22.68	0.500942
UID22304	Q15751	HERC1_HUMAN Probable E3 ubiquitin-protein ligase HERC1	HERC1	S	2720	___2	Q15751	sp|Q15751|HERC1_HUMAN Probable E3 ubiquitin-protein ligase HERC1 OS=Homo sapiens OX=9606 GN=HERC1 PE=1 SV=2	2720	2.37722	15.4182	2.02147	+	Significant	HERC1_S2720	2.02147	#N/A		22.67	0.500962
UID14447	P07355	ANXA2_HUMAN Annexin A2	ANXA2	T	3	___1	P07355;A6NMY6	sp|P07355|ANXA2_HUMAN Annexin A2 OS=Homo sapiens OX=9606 GN=ANXA2 PE=1 SV=2;sp|A6NMY6|AXA2L_HUMAN Putative annexin A2-like protein OS=Homo sapiens OX=9606 GN=ANXA2P2 PE=5 SV=2	3;3	0.737271	8.58645	2.02061		Not_significant	ANXA2_T3	#N/A	2.02061		22.66	0.500981
UID14877	P62328	TYB4_HUMAN Thymosin beta-4	TMSB4X	T	23	___1	P62328	sp|P62328|TYB4_HUMAN Thymosin beta-4 OS=Homo sapiens OX=9606 GN=TMSB4X PE=1 SV=2	23	1.89445	13.7639	2.01986		Not_significant	TMSB4X_T23	#N/A	2.01986		22.65	0.501001
UID16103	Q9NQR1	KMT5A_HUMAN N-lysine methyltransferase KMT5A	KMT5A	T	181	___1	Q9NQR1	sp|Q9NQR1|KMT5A_HUMAN N-lysine methyltransferase KMT5A OS=Homo sapiens OX=9606 GN=KMT5A PE=1 SV=3	181	2.77846	16.6687	2.01721	+	Significant	KMT5A_T181	2.01721	#N/A		22.64	0.50102
UID6321	Q5SW79	CE170_HUMAN Centrosomal protein of 170 kDa	CEP170	S	1112	___1	Q5SW79	sp|Q5SW79|CE170_HUMAN Centrosomal protein of 170 kDa OS=Homo sapiens OX=9606 GN=CEP170 PE=1 SV=1	1112	0.838023	9.15436	2.01699		Not_significant	CEP170_S1112	#N/A	2.01699		22.63	0.50104
UID10356	Q96T17	MA7D2_HUMAN MAP7 domain-containing protein 2	MAP7D2	S	273	___1	Q96T17	sp|Q96T17|MA7D2_HUMAN MAP7 domain-containing protein 2 OS=Homo sapiens OX=9606 GN=MAP7D2 PE=1 SV=2	273	4.05227	20.1302	2.01638	+	Significant	MAP7D2_S273	2.01638	#N/A		22.62	0.50106
UID24744	Q8IX90	SKA3_HUMAN Spindle and kinetochore-associated protein 3	SKA3	S	119	___2	Q8IX90	sp|Q8IX90|SKA3_HUMAN Spindle and kinetochore-associated protein 3 OS=Homo sapiens OX=9606 GN=SKA3 PE=1 SV=2	119	3.73382	19.3231	2.0152	+	Significant	SKA3_S119	2.0152	#N/A		22.61	0.501079
UID13741	Q9Y2U5	M3K2_HUMAN Mitogen-activated protein kinase kinase kinase 2	MAP3K2	S	153	___1	Q9Y2U5	sp|Q9Y2U5|M3K2_HUMAN Mitogen-activated protein kinase kinase kinase 2 OS=Homo sapiens OX=9606 GN=MAP3K2 PE=1 SV=2	153	2.29212	15.1397	2.01265	+	Significant	MAP3K2_S153	2.01265	#N/A		22.6	0.501099
UID6695	Q5VZ89	DEN4C_HUMAN DENN domain-containing protein 4C	DENND4C	S	1325	___1	Q5VZ89	sp|Q5VZ89|DEN4C_HUMAN DENN domain-containing protein 4C OS=Homo sapiens OX=9606 GN=DENND4C PE=1 SV=3	1325	3.89174	19.7275	2.01125	+	Significant	DENND4C_S1325	2.01125	#N/A		22.59	0.501118
UID11469	Q9H4B6	SAV1_HUMAN Protein salvador homolog 1	SAV1	S	27	___1	Q9H4B6	sp|Q9H4B6|SAV1_HUMAN Protein salvador homolog 1 OS=Homo sapiens OX=9606 GN=SAV1 PE=1 SV=2	27	1.63571	12.7895	2.01113		Not_significant	SAV1_S27	#N/A	2.01113		22.58	0.501138
UID4818	Q13263	TIF1B_HUMAN Transcription intermediary factor 1-beta	TRIM28	S	473	___1	Q13263	sp|Q13263|TIF1B_HUMAN Transcription intermediary factor 1-beta OS=Homo sapiens OX=9606 GN=TRIM28 PE=1 SV=5	473	5.93255	24.3568	2.01008	+	Significant	TRIM28_S473	2.01008	#N/A		22.57	0.501158
UID11998	Q9NQW6	ANLN_HUMAN Anillin	ANLN	S	642	___1	Q9NQW6	sp|Q9NQW6|ANLN_HUMAN Anillin OS=Homo sapiens OX=9606 GN=ANLN PE=1 SV=2	642	1.67686	12.9494	2.00965		Not_significant	ANLN_S642	#N/A	2.00965		22.56	0.501177
UID17205	O43399	TPD54_HUMAN Tumor protein D54	TPD52L2	S	161	___2	O43399	sp|O43399|TPD54_HUMAN Tumor protein D54 OS=Homo sapiens OX=9606 GN=TPD52L2 PE=1 SV=2	161	3.60007	18.9738	2.00885	+	Significant	TPD52L2_S161	2.00885	#N/A		22.55	0.501197
UID17206	O43399	TPD54_HUMAN Tumor protein D54	TPD52L2	S	166	___2	O43399	sp|O43399|TPD54_HUMAN Tumor protein D54 OS=Homo sapiens OX=9606 GN=TPD52L2 PE=1 SV=2	166	3.60007	18.9738	2.00885	+	Significant	TPD52L2_S166	2.00885	#N/A		22.54	0.501217
UID9957	Q96IZ0	PAWR_HUMAN PRKC apoptosis WT1 regulator protein	PAWR	S	108	___1	Q96IZ0	sp|Q96IZ0|PAWR_HUMAN PRKC apoptosis WT1 regulator protein OS=Homo sapiens OX=9606 GN=PAWR PE=1 SV=1	108	5.50644	23.4658	2.00748	+	Significant	PAWR_S108	2.00748	#N/A		22.53	0.501236
UID21186	Q12888	TP53B_HUMAN TP53-binding protein 1	TP53BP1	S	1678	___2	Q12888	sp|Q12888|TP53B_HUMAN TP53-binding protein 1 OS=Homo sapiens OX=9606 GN=TP53BP1 PE=1 SV=2	1678	1.63516	12.7874	2.0066		Not_significant	TP53BP1_S1678	#N/A	2.0066		22.52	0.501256
UID11131	Q9C004	SPY4_HUMAN Protein sprouty homolog 4	SPRY4	S	280	___1	Q9C004	sp|Q9C004|SPY4_HUMAN Protein sprouty homolog 4 OS=Homo sapiens OX=9606 GN=SPRY4 PE=1 SV=2	280	2.53138	15.9103	2.00659	+	Significant	SPRY4_S280	2.00659	#N/A		22.51	0.501276
UID14715	P46013	KI67_HUMAN Proliferation marker protein Ki-67	MKI67	T	1017	___1	P46013	sp|P46013|KI67_HUMAN Proliferation marker protein Ki-67 OS=Homo sapiens OX=9606 GN=MKI67 PE=1 SV=2	1017	6.08212	24.662	2.00513	+	Significant	MKI67_T1017	2.00513	#N/A		22.5	0.501296
UID2060	P15408	FOSL2_HUMAN Fos-related antigen 2	FOSL2	S	230	___1	P15408	sp|P15408|FOSL2_HUMAN Fos-related antigen 2 OS=Homo sapiens OX=9606 GN=FOSL2 PE=1 SV=1	230	2.97601	17.2511	2.00362	+	Significant	FOSL2_S230	2.00362	#N/A		22.49	0.501316
UID1217	O75683	SURF6_HUMAN Surfeit locus protein 6	SURF6	S	74	___1	O75683	sp|O75683|SURF6_HUMAN Surfeit locus protein 6 OS=Homo sapiens OX=9606 GN=SURF6 PE=1 SV=3	74	3.46668	18.619	2.00321	+	Significant	SURF6_S74	2.00321	#N/A		22.48	0.501336
UID1771	P07355	ANXA2_HUMAN Annexin A2	ANXA2	S	26	___1	P07355;A6NMY6	sp|P07355|ANXA2_HUMAN Annexin A2 OS=Homo sapiens OX=9606 GN=ANXA2 PE=1 SV=2;sp|A6NMY6|AXA2L_HUMAN Putative annexin A2-like protein OS=Homo sapiens OX=9606 GN=ANXA2P2 PE=5 SV=2	26;26	1.26789	11.2601	2.00271		Not_significant	ANXA2_S26	#N/A	2.00271		22.47	0.501355
UID4532	Q09666	AHNK_HUMAN Neuroblast differentiation-associated protein AHNAK	AHNAK	S	1068	___1	Q09666	sp|Q09666|AHNK_HUMAN Neuroblast differentiation-associated protein AHNAK OS=Homo sapiens OX=9606 GN=AHNAK PE=1 SV=2	1068	2.93453	17.1305	2.00246	+	Significant	AHNAK_S1068	2.00246	#N/A		22.46	0.501375
UID15684	Q8TEH3	DEN1A_HUMAN DENN domain-containing protein 1A	DENND1A	T	707	___1	Q8TEH3	sp|Q8TEH3|DEN1A_HUMAN DENN domain-containing protein 1A OS=Homo sapiens OX=9606 GN=DENND1A PE=1 SV=2	707	1.70266	13.0486	2.0017		Not_significant	DENND1A_T707	#N/A	2.0017		22.45	0.501395
UID16263	Q9UKX7	NUP50_HUMAN Nuclear pore complex protein Nup50	NUP50	T	246	___1	Q9UKX7	sp|Q9UKX7|NUP50_HUMAN Nuclear pore complex protein Nup50 OS=Homo sapiens OX=9606 GN=NUP50 PE=1 SV=2	246	0.636712	7.97943	2.00055		Not_significant	NUP50_T246	#N/A	2.00055		22.44	0.501415
UID10726	Q9BRP8	PYM1_HUMAN Partner of Y14 and mago	PYM1	S	6	___1	Q9BRP8	sp|Q9BRP8|PYM1_HUMAN Partner of Y14 and mago OS=Homo sapiens OX=9606 GN=PYM1 PE=1 SV=1	6	3.94748	19.8683	2.00004	+	Significant	PYM1_S6	2.00004	#N/A		22.43	0.501435
UID16120	Q9NR56	MBNL1_HUMAN Muscleblind-like protein 1	MBNL1	T	6	___1	Q9NR56	sp|Q9NR56|MBNL1_HUMAN Muscleblind-like protein 1 OS=Homo sapiens OX=9606 GN=MBNL1 PE=1 SV=2	6	2.86109	16.9148	1.99842	+	Significant	MBNL1_T6	1.99842	#N/A		22.42	0.501455
UID12132	Q9NTI5	PDS5B_HUMAN Sister chromatid cohesion protein PDS5 homolog B	PDS5B	S	1319	___1	Q9NTI5	sp|Q9NTI5|PDS5B_HUMAN Sister chromatid cohesion protein PDS5 homolog B OS=Homo sapiens OX=9606 GN=PDS5B PE=1 SV=1	1319	5.85089	24.1886	1.99754	+	Significant	PDS5B_S1319	1.99754	#N/A		22.41	0.501475
UID25433	Q8NFH5	NUP35_HUMAN Nucleoporin NUP35	NUP35	S	66	___2	Q8NFH5	sp|Q8NFH5|NUP35_HUMAN Nucleoporin NUP35 OS=Homo sapiens OX=9606 GN=NUP35 PE=1 SV=1	66	1.60064	12.6516	1.9975		Not_significant	NUP35_S66	#N/A	1.9975		22.4	0.501495
UID15097	Q14103	HNRPD_HUMAN Heterogeneous nuclear ribonucleoprotein D0	HNRNPD	T	193	___1	Q14103	sp|Q14103|HNRPD_HUMAN Heterogeneous nuclear ribonucleoprotein D0 OS=Homo sapiens OX=9606 GN=HNRNPD PE=1 SV=1	193	2.41736	15.5479	1.99643	+	Significant	HNRNPD_T193	1.99643	#N/A		22.39	0.501515
UID25094	Q8N4X5	AF1L2_HUMAN Actin filament-associated protein 1-like 2	AFAP1L2	S	344	___2	Q8N4X5	sp|Q8N4X5|AF1L2_HUMAN Actin filament-associated protein 1-like 2 OS=Homo sapiens OX=9606 GN=AFAP1L2 PE=1 SV=1	344	3.07127	17.525	1.99507	+	Significant	AFAP1L2_S344	1.99507	#N/A		22.38	0.501535
UID13711	Q9Y2K1	ZBTB1_HUMAN Zinc finger and BTB domain-containing protein 1	ZBTB1	S	305	___1	Q9Y2K1	sp|Q9Y2K1|ZBTB1_HUMAN Zinc finger and BTB domain-containing protein 1 OS=Homo sapiens OX=9606 GN=ZBTB1 PE=1 SV=3	305	3.33341	18.2576	1.99483	+	Significant	ZBTB1_S305	1.99483	#N/A		22.37	0.501555
UID14711	P46013	KI67_HUMAN Proliferation marker protein Ki-67	MKI67	T	543	___1	P46013	sp|P46013|KI67_HUMAN Proliferation marker protein Ki-67 OS=Homo sapiens OX=9606 GN=MKI67 PE=1 SV=2	543	3.21489	17.9301	1.99479	+	Significant	MKI67_T543	1.99479	#N/A		22.36	0.501575
UID15038	Q13409	DC1I2_HUMAN Cytoplasmic dynein 1 intermediate chain 2	DYNC1I2	T	95	___1	Q13409	sp|Q13409|DC1I2_HUMAN Cytoplasmic dynein 1 intermediate chain 2 OS=Homo sapiens OX=9606 GN=DYNC1I2 PE=1 SV=3	95	5.2207	22.8488	1.99408	+	Significant	DYNC1I2_T95	1.99408	#N/A		22.35	0.501595
UID10797	Q9BTD8	RBM42_HUMAN RNA-binding protein 42	RBM42	S	135	___1	Q9BTD8	sp|Q9BTD8|RBM42_HUMAN RNA-binding protein 42 OS=Homo sapiens OX=9606 GN=RBM42 PE=1 SV=1	135	4.1698	20.4201	1.99352	+	Significant	RBM42_S135	1.99352	#N/A		22.34	0.501615
UID6492	Q5T8D3	ACBD5_HUMAN Acyl-CoA-binding domain-containing protein 5	ACBD5	S	418	___1	Q5T8D3	sp|Q5T8D3|ACBD5_HUMAN Acyl-CoA-binding domain-containing protein 5 OS=Homo sapiens OX=9606 GN=ACBD5 PE=1 SV=1	418	3.0334	17.4167	1.99206	+	Significant	ACBD5_S418	1.99206	#N/A		22.33	0.501635
UID13062	Q9UKY1	ZHX1_HUMAN Zinc fingers and homeoboxes protein 1	ZHX1	S	202	___1	Q9UKY1	sp|Q9UKY1|ZHX1_HUMAN Zinc fingers and homeoboxes protein 1 OS=Homo sapiens OX=9606 GN=ZHX1 PE=1 SV=1	202	2.37139	15.3993	1.99159	+	Significant	ZHX1_S202	1.99159	#N/A		22.32	0.501655
UID15544	Q8IVF2	AHNK2_HUMAN Protein AHNAK2	AHNAK2	T	228	___1	Q8IVF2	sp|Q8IVF2|AHNK2_HUMAN Protein AHNAK2 OS=Homo sapiens OX=9606 GN=AHNAK2 PE=1 SV=2	228	1.7289	13.1488	1.99129		Not_significant	AHNAK2_T228	#N/A	1.99129		22.31	0.501676
UID14690	P46013	KI67_HUMAN Proliferation marker protein Ki-67	MKI67	T	1841	___1	P46013	sp|P46013|KI67_HUMAN Proliferation marker protein Ki-67 OS=Homo sapiens OX=9606 GN=MKI67 PE=1 SV=2	1841	4.0498	20.1241	1.99107	+	Significant	MKI67_T1841	1.99107	#N/A		22.3	0.501696
UID109	A7KAX9	RHG32_HUMAN Rho GTPase-activating protein 32	ARHGAP32	S	613	___1	A7KAX9	sp|A7KAX9|RHG32_HUMAN Rho GTPase-activating protein 32 OS=Homo sapiens OX=9606 GN=ARHGAP32 PE=1 SV=1	613	3.08278	17.5579	1.99099	+	Significant	ARHGAP32_S613	1.99099	#N/A		22.29	0.501716
UID4446	Q08945	SSRP1_HUMAN FACT complex subunit SSRP1	SSRP1	S	659	___1	Q08945	sp|Q08945|SSRP1_HUMAN FACT complex subunit SSRP1 OS=Homo sapiens OX=9606 GN=SSRP1 PE=1 SV=1	659	4.42691	21.0402	1.99043	+	Significant	SSRP1_S659	1.99043	#N/A		22.28	0.501736
UID14705	P46013	KI67_HUMAN Proliferation marker protein Ki-67	MKI67	T	2231	___1	P46013	sp|P46013|KI67_HUMAN Proliferation marker protein Ki-67 OS=Homo sapiens OX=9606 GN=MKI67 PE=1 SV=2	2231	3.4612	18.6043	1.99031	+	Significant	MKI67_T2231	1.99031	#N/A		22.27	0.501756
UID7704	Q86SQ0	PHLB2_HUMAN Pleckstrin homology-like domain family B member 2	PHLDB2	S	468	___1	Q86SQ0	sp|Q86SQ0|PHLB2_HUMAN Pleckstrin homology-like domain family B member 2 OS=Homo sapiens OX=9606 GN=PHLDB2 PE=1 SV=2	468	0.973002	9.86408	1.99026		Not_significant	PHLDB2_S468	#N/A	1.99026		22.26	0.501777
UID7002	Q6P4F7	RHGBA_HUMAN Rho GTPase-activating protein 11A	ARHGAP11A	S	285	___1	Q6P4F7	sp|Q6P4F7|RHGBA_HUMAN Rho GTPase-activating protein 11A OS=Homo sapiens OX=9606 GN=ARHGAP11A PE=1 SV=2	285	4.38394	20.9379	1.98993	+	Significant	ARHGAP11A_S285	1.98993	#N/A		22.25	0.501797
UID1231	O75807	PR15A_HUMAN Protein phosphatase 1 regulatory subunit 15A	PPP1R15A	S	143	___1	O75807	sp|O75807|PR15A_HUMAN Protein phosphatase 1 regulatory subunit 15A OS=Homo sapiens OX=9606 GN=PPP1R15A PE=1 SV=1	143	2.2656	15.0519	1.98847		Not_significant	PPP1R15A_S143	#N/A	1.98847		22.24	0.501817
UID3763	P55884	EIF3B_HUMAN Eukaryotic translation initiation factor 3 subunit B	EIF3B	S	83	___1	P55884	sp|P55884|EIF3B_HUMAN Eukaryotic translation initiation factor 3 subunit B OS=Homo sapiens OX=9606 GN=EIF3B PE=1 SV=3	83	0.458203	6.76907	1.98782		Not_significant	EIF3B_S83	#N/A	1.98782		22.23	0.501838
UID765	O43896	KIF1C_HUMAN Kinesin-like protein KIF1C	KIF1C	S	295	___1	O43896	sp|O43896|KIF1C_HUMAN Kinesin-like protein KIF1C OS=Homo sapiens OX=9606 GN=KIF1C PE=1 SV=3	295	5.07023	22.5172	1.98677	+	Significant	KIF1C_S295	1.98677	#N/A		22.22	0.501858
UID1356	O94913	PCF11_HUMAN Pre-mRNA cleavage complex 2 protein Pcf11	PCF11	S	624	___1	O94913	sp|O94913|PCF11_HUMAN Pre-mRNA cleavage complex 2 protein Pcf11 OS=Homo sapiens OX=9606 GN=PCF11 PE=1 SV=3	624	2.20584	14.8521	1.98648		Not_significant	PCF11_S624	#N/A	1.98648		22.21	0.501878
UID16280	Q9ULW0	TPX2_HUMAN Targeting protein for Xklp2	TPX2	T	72	___1	Q9ULW0	sp|Q9ULW0|TPX2_HUMAN Targeting protein for Xklp2 OS=Homo sapiens OX=9606 GN=TPX2 PE=1 SV=2	72	3.18414	17.8442	1.98571	+	Significant	TPX2_T72	1.98571	#N/A		22.2	0.501899
UID16242	Q9UK76	JUPI1_HUMAN Jupiter microtubule associated homolog 1	JPT1	T	54	___1	Q9UK76	sp|Q9UK76|JUPI1_HUMAN Jupiter microtubule associated homolog 1 OS=Homo sapiens OX=9606 GN=JPT1 PE=1 SV=3	54	6.32885	25.1572	1.98557	+	Significant	JPT1_T54	1.98557	#N/A		22.19	0.501919
UID12925	Q9UJU6	DBNL_HUMAN Drebrin-like protein	DBNL	S	269	___1	Q9UJU6	sp|Q9UJU6|DBNL_HUMAN Drebrin-like protein OS=Homo sapiens OX=9606 GN=DBNL PE=1 SV=1	269	5.84277	24.1718	1.98544	+	Significant	DBNL_S269	1.98544	#N/A		22.18	0.50194
UID30793	O43765	SGTA_HUMAN Small glutamine-rich tetratricopeptide repeat-containing protein alpha	SGTA	T	81	___2	O43765	sp|O43765|SGTA_HUMAN Small glutamine-rich tetratricopeptide repeat-containing protein alpha OS=Homo sapiens OX=9606 GN=SGTA PE=1 SV=1	81	0.859649	9.27173	1.98344		Not_significant	SGTA_T81	#N/A	1.98344		22.17	0.50196
UID1793	P07947	YES_HUMAN Tyrosine-protein kinase Yes	YES1	S	11	___1	P07947	sp|P07947|YES_HUMAN Tyrosine-protein kinase Yes OS=Homo sapiens OX=9606 GN=YES1 PE=1 SV=3	11	0.84965	9.21765	1.98337		Not_significant	YES1_S11	#N/A	1.98337		22.16	0.50198
UID20734	Q02952	AKA12_HUMAN A-kinase anchor protein 12	AKAP12	S	283	___2	Q02952	sp|Q02952|AKA12_HUMAN A-kinase anchor protein 12 OS=Homo sapiens OX=9606 GN=AKAP12 PE=1 SV=4	283	3.15348	17.758	1.98299	+	Significant	AKAP12_S283	1.98299	#N/A		22.15	0.502001
UID15044	Q13428	TCOF_HUMAN Treacle protein	TCOF1	T	310	___1	Q13428	sp|Q13428|TCOF_HUMAN Treacle protein OS=Homo sapiens OX=9606 GN=TCOF1 PE=1 SV=3	310	3.90714	19.7665	1.98193	+	Significant	TCOF1_T310	1.98193	#N/A		22.14	0.502021
UID5438	Q14847	LASP1_HUMAN LIM and SH3 domain protein 1	LASP1	S	146	___1	Q14847	sp|Q14847|LASP1_HUMAN LIM and SH3 domain protein 1 OS=Homo sapiens OX=9606 GN=LASP1 PE=1 SV=2	146	0.868515	9.31942	1.98121		Not_significant	LASP1_S146	#N/A	1.98121		22.13	0.502042
UID15532	Q86XL3	ANKL2_HUMAN Ankyrin repeat and LEM domain-containing protein 2	ANKLE2	T	541	___1	Q86XL3	sp|Q86XL3|ANKL2_HUMAN Ankyrin repeat and LEM domain-containing protein 2 OS=Homo sapiens OX=9606 GN=ANKLE2 PE=1 SV=4	541	1.45193	12.0496	1.9799		Not_significant	ANKLE2_T541	#N/A	1.9799		22.12	0.502062
UID33226	C9JLW8	MCRI1_HUMAN Mapk-regulated corepressor-interacting protein 1	MCRIP1	S	18	___3	C9JLW8	sp|C9JLW8|MCRI1_HUMAN Mapk-regulated corepressor-interacting protein 1 OS=Homo sapiens OX=9606 GN=MCRIP1 PE=1 SV=1	18	2.38033	15.4283	1.97848		Not_significant	MCRIP1_S18	#N/A	1.97848		22.11	0.502083
UID4186	Q02952	AKA12_HUMAN A-kinase anchor protein 12	AKAP12	S	696	___1	Q02952	sp|Q02952|AKA12_HUMAN A-kinase anchor protein 12 OS=Homo sapiens OX=9606 GN=AKAP12 PE=1 SV=4	696	2.96949	17.2322	1.97776	+	Significant	AKAP12_S696	1.97776	#N/A		22.1	0.502104
UID11886	Q9HCM4	E41L5_HUMAN Band 4.1-like protein 5	EPB41L5	S	436	___1	Q9HCM4	sp|Q9HCM4|E41L5_HUMAN Band 4.1-like protein 5 OS=Homo sapiens OX=9606 GN=EPB41L5 PE=1 SV=3	436	0.964354	9.82015	1.97669		Not_significant	EPB41L5_S436	#N/A	1.97669		22.09	0.502124
UID35860	P35658	NU214_HUMAN Nuclear pore complex protein Nup214	NUP214	S	1985	___3	P35658	sp|P35658|NU214_HUMAN Nuclear pore complex protein Nup214 OS=Homo sapiens OX=9606 GN=NUP214 PE=1 SV=2	1985	2.86754	16.9338	1.97507	+	Significant	NUP214_S1985	1.97507	#N/A		22.08	0.502145
UID25237	Q8NC51	PAIRB_HUMAN Plasminogen activator inhibitor 1 RNA-binding protein	SERBP1	S	219	___2	Q8NC51	sp|Q8NC51|PAIRB_HUMAN Plasminogen activator inhibitor 1 RNA-binding protein OS=Homo sapiens OX=9606 GN=SERBP1 PE=1 SV=2	219	2.47416	15.7295	1.97498	+	Significant	SERBP1_S219	1.97498	#N/A		22.07	0.502165
UID3038	P46013	KI67_HUMAN Proliferation marker protein Ki-67	MKI67	S	648	___1	P46013	sp|P46013|KI67_HUMAN Proliferation marker protein Ki-67 OS=Homo sapiens OX=9606 GN=MKI67 PE=1 SV=2	648	2.90077	17.0316	1.9696	+	Significant	MKI67_S648	1.9696	#N/A		22.06	0.502186
UID6664	Q5VWN6	TASO2_HUMAN Protein TASOR 2	TASOR2	S	221	___1	Q5VWN6	sp|Q5VWN6|TASO2_HUMAN Protein TASOR 2 OS=Homo sapiens OX=9606 GN=TASOR2 PE=1 SV=1	221	1.98605	14.0927	1.96941		Not_significant	TASOR2_S221	#N/A	1.96941		22.05	0.502207
UID34669	O95817	BAG3_HUMAN BAG family molecular chaperone regulator 3	BAG3	S	291	___3	O95817	sp|O95817|BAG3_HUMAN BAG family molecular chaperone regulator 3 OS=Homo sapiens OX=9606 GN=BAG3 PE=1 SV=3	291	6.57736	25.6464	1.96873	+	Significant	BAG3_S291	1.96873	#N/A		22.04	0.502228
UID15738	Q92597	NDRG1_HUMAN Protein NDRG1	NDRG1	T	366	___1	Q92597	sp|Q92597|NDRG1_HUMAN Protein NDRG1 OS=Homo sapiens OX=9606 GN=NDRG1 PE=1 SV=1	366	3.51576	18.7504	1.96713	+	Significant	NDRG1_T366	1.96713	#N/A		22.03	0.502248
UID1207	O75665	OFD1_HUMAN Oral-facial-digital syndrome 1 protein	OFD1	S	899	___1	O75665	sp|O75665|OFD1_HUMAN Oral-facial-digital syndrome 1 protein OS=Homo sapiens OX=9606 GN=OFD1 PE=1 SV=1	899	3.37067	18.3594	1.9666	+	Significant	OFD1_S899	1.9666	#N/A		22.02	0.502269
UID30889	O76021	RL1D1_HUMAN Ribosomal L1 domain-containing protein 1	RSL1D1	T	375	___2	O76021	sp|O76021|RL1D1_HUMAN Ribosomal L1 domain-containing protein 1 OS=Homo sapiens OX=9606 GN=RSL1D1 PE=1 SV=3	375	2.46603	15.7036	1.96624	+	Significant	RSL1D1_T375	1.96624	#N/A		22.01	0.50229
UID9289	Q8WVV9	HNRLL_HUMAN Heterogeneous nuclear ribonucleoprotein L-like	HNRNPLL	S	68	___1	Q8WVV9	sp|Q8WVV9|HNRLL_HUMAN Heterogeneous nuclear ribonucleoprotein L-like OS=Homo sapiens OX=9606 GN=HNRNPLL PE=1 SV=1	68	1.71346	13.0899	1.96554		Not_significant	HNRNPLL_S68	#N/A	1.96554		22	0.502311
UID31514	Q05209	PTN12_HUMAN Tyrosine-protein phosphatase non-receptor type 12	PTPN12	T	693	___2	Q05209	sp|Q05209|PTN12_HUMAN Tyrosine-protein phosphatase non-receptor type 12 OS=Homo sapiens OX=9606 GN=PTPN12 PE=1 SV=3	693	3.63138	19.0562	1.96294	+	Significant	PTPN12_T693	1.96294	#N/A		21.99	0.502331
UID10893	Q9BW04	SARG_HUMAN Specifically androgen-regulated gene protein	SARG	S	532	___1	Q9BW04	sp|Q9BW04|SARG_HUMAN Specifically androgen-regulated gene protein OS=Homo sapiens OX=9606 GN=SARG PE=1 SV=2	532	3.54212	18.8205	1.96282	+	Significant	SARG_S532	1.96282	#N/A		21.98	0.502352
UID32964	Q9Y6G9	DC1L1_HUMAN Cytoplasmic dynein 1 light intermediate chain 1	DYNC1LI1	T	513	___2	Q9Y6G9	sp|Q9Y6G9|DC1L1_HUMAN Cytoplasmic dynein 1 light intermediate chain 1 OS=Homo sapiens OX=9606 GN=DYNC1LI1 PE=1 SV=3	513	3.3516	18.3074	1.96001	+	Significant	DYNC1LI1_T513	1.96001	#N/A		21.97	0.502373
UID20904	Q07157	ZO1_HUMAN Tight junction protein ZO-1	TJP1	S	1570	___2	Q07157	sp|Q07157|ZO1_HUMAN Tight junction protein ZO-1 OS=Homo sapiens OX=9606 GN=TJP1 PE=1 SV=3	1570	4.15985	20.3957	1.95759	+	Significant	TJP1_S1570	1.95759	#N/A		21.96	0.502394
UID3792	P57740	NU107_HUMAN Nuclear pore complex protein Nup107	NUP107	S	11	___1	P57740	sp|P57740|NU107_HUMAN Nuclear pore complex protein Nup107 OS=Homo sapiens OX=9606 GN=NUP107 PE=1 SV=1	11	0.793636	8.90863	1.95751		Not_significant	NUP107_S11	#N/A	1.95751		21.95	0.502415
UID6245	Q5JSZ5	PRC2B_HUMAN Protein PRRC2B	PRRC2B	S	1224	___1	Q5JSZ5	sp|Q5JSZ5|PRC2B_HUMAN Protein PRRC2B OS=Homo sapiens OX=9606 GN=PRRC2B PE=1 SV=2	1224	2.14253	14.6374	1.95726		Not_significant	PRRC2B_S1224	#N/A	1.95726		21.94	0.502436
UID5462	Q14978	NOLC1_HUMAN Nucleolar and coiled-body phosphoprotein 1	NOLC1	S	397	___1	Q14978	sp|Q14978|NOLC1_HUMAN Nucleolar and coiled-body phosphoprotein 1 OS=Homo sapiens OX=9606 GN=NOLC1 PE=1 SV=2	397	3.40267	18.4463	1.95716	+	Significant	NOLC1_S397	1.95716	#N/A		21.93	0.502457
UID14869	P61254	RL26_HUMAN 60S ribosomal protein L26	RPL26	T	139	___1	P61254	sp|P61254|RL26_HUMAN 60S ribosomal protein L26 OS=Homo sapiens OX=9606 GN=RPL26 PE=1 SV=1	139	2.56371	16.0116	1.95632	+	Significant	RPL26_T139	1.95632	#N/A		21.92	0.502478
UID8579	Q8N5A5	ZGPAT_HUMAN Zinc finger CCCH-type with G patch domain-containing protein	ZGPAT	S	373	___1	Q8N5A5	sp|Q8N5A5|ZGPAT_HUMAN Zinc finger CCCH-type with G patch domain-containing protein OS=Homo sapiens OX=9606 GN=ZGPAT PE=1 SV=3	373	1.64514	12.8263	1.95618		Not_significant	ZGPAT_S373	#N/A	1.95618		21.91	0.502499
UID15501	Q86UE8	TLK2_HUMAN Serine/threonine-protein kinase tousled-like 2	TLK2	T	78	___1	Q86UE8	sp|Q86UE8|TLK2_HUMAN Serine/threonine-protein kinase tousled-like 2 OS=Homo sapiens OX=9606 GN=TLK2 PE=1 SV=2	78	2.0279	14.2404	1.95581		Not_significant	TLK2_T78	#N/A	1.95581		21.9	0.50252
UID2392	P23588	IF4B_HUMAN Eukaryotic translation initiation factor 4B	EIF4B	S	283	___1	P23588	sp|P23588|IF4B_HUMAN Eukaryotic translation initiation factor 4B OS=Homo sapiens OX=9606 GN=EIF4B PE=1 SV=2	283	1.92352	13.8691	1.95574		Not_significant	EIF4B_S283	#N/A	1.95574		21.89	0.502541
UID6346	Q5T0F9	C2D1B_HUMAN Coiled-coil and C2 domain-containing protein 1B	CC2D1B	S	528	___1	Q5T0F9	sp|Q5T0F9|C2D1B_HUMAN Coiled-coil and C2 domain-containing protein 1B OS=Homo sapiens OX=9606 GN=CC2D1B PE=1 SV=1	528	2.1694	14.7289	1.95361		Not_significant	CC2D1B_S528	#N/A	1.95361		21.88	0.502562
UID7670	Q7Z6Z7	HUWE1_HUMAN E3 ubiquitin-protein ligase HUWE1	HUWE1	S	2365	___1	Q7Z6Z7	sp|Q7Z6Z7|HUWE1_HUMAN E3 ubiquitin-protein ligase HUWE1 OS=Homo sapiens OX=9606 GN=HUWE1 PE=1 SV=3	2365	5.97391	24.4416	1.9522	+	Significant	HUWE1_S2365	1.9522	#N/A		21.87	0.502583
UID31524	Q07157	ZO1_HUMAN Tight junction protein ZO-1	TJP1	T	1567	___2	Q07157	sp|Q07157|ZO1_HUMAN Tight junction protein ZO-1 OS=Homo sapiens OX=9606 GN=TJP1 PE=1 SV=3	1567	3.78914	19.4657	1.95187	+	Significant	TJP1_T1567	1.95187	#N/A		21.86	0.502604
UID5759	Q15751	HERC1_HUMAN Probable E3 ubiquitin-protein ligase HERC1	HERC1	S	2422	___1	Q15751	sp|Q15751|HERC1_HUMAN Probable E3 ubiquitin-protein ligase HERC1 OS=Homo sapiens OX=9606 GN=HERC1 PE=1 SV=2	2422	2.12788	14.5873	1.95152		Not_significant	HERC1_S2422	#N/A	1.95152		21.85	0.502625
UID49047	Q9BXP5	SRRT_HUMAN Serrate RNA effector molecule homolog	SRRT	T	671	___3	Q9BXP5	sp|Q9BXP5|SRRT_HUMAN Serrate RNA effector molecule homolog OS=Homo sapiens OX=9606 GN=SRRT PE=1 SV=1	671	2.5293	15.9038	1.95108	+	Significant	SRRT_T671	1.95108	#N/A		21.84	0.502646
UID6586	Q5VT06	CE350_HUMAN Centrosome-associated protein 350	CEP350	S	695	___1	Q5VT06	sp|Q5VT06|CE350_HUMAN Centrosome-associated protein 350 OS=Homo sapiens OX=9606 GN=CEP350 PE=1 SV=1	695	0.957077	9.78303	1.95058		Not_significant	CEP350_S695	#N/A	1.95058		21.83	0.502667
UID14261	O60271	JIP4_HUMAN C-Jun-amino-terminal kinase-interacting protein 4	SPAG9	T	586	___1	O60271	sp|O60271|JIP4_HUMAN C-Jun-amino-terminal kinase-interacting protein 4 OS=Homo sapiens OX=9606 GN=SPAG9 PE=1 SV=4	586	1.85666	13.6259	1.9505		Not_significant	SPAG9_T586	#N/A	1.9505		21.82	0.502688
UID4763	Q13148	TADBP_HUMAN TAR DNA-binding protein 43	TARDBP	S	92	___1	Q13148	sp|Q13148|TADBP_HUMAN TAR DNA-binding protein 43 OS=Homo sapiens OX=9606 GN=TARDBP PE=1 SV=1	92	1.83492	13.5459	1.94904		Not_significant	TARDBP_S92	#N/A	1.94904		21.81	0.502709
UID36245	P46821	MAP1B_HUMAN Microtubule-associated protein 1B	MAP1B	S	1785	___3	P46821	sp|P46821|MAP1B_HUMAN Microtubule-associated protein 1B OS=Homo sapiens OX=9606 GN=MAP1B PE=1 SV=2	1785	2.55651	15.9891	1.94734	+	Significant	MAP1B_S1785	1.94734	#N/A		21.8	0.502731
UID11124	Q9BZL6	KPCD2_HUMAN Serine/threonine-protein kinase D2	PRKD2	S	197	___1	Q9BZL6	sp|Q9BZL6|KPCD2_HUMAN Serine/threonine-protein kinase D2 OS=Homo sapiens OX=9606 GN=PRKD2 PE=1 SV=3	197	0.58015	7.61676	1.94721		Not_significant	PRKD2_S197	#N/A	1.94721		21.79	0.502752
UID13213	Q9UMZ2	SYNRG_HUMAN Synergin gamma	SYNRG	S	580	___1	Q9UMZ2	sp|Q9UMZ2|SYNRG_HUMAN Synergin gamma OS=Homo sapiens OX=9606 GN=SYNRG PE=1 SV=2	580	1.89233	13.7562	1.9471		Not_significant	SYNRG_S580	#N/A	1.9471		21.78	0.502773
UID14089	Q9Y6A5	TACC3_HUMAN Transforming acidic coiled-coil-containing protein 3	TACC3	S	558	___1	Q9Y6A5	sp|Q9Y6A5|TACC3_HUMAN Transforming acidic coiled-coil-containing protein 3 OS=Homo sapiens OX=9606 GN=TACC3 PE=1 SV=1	558	2.96599	17.2221	1.94368	+	Significant	TACC3_S558	1.94368	#N/A		21.77	0.502794
UID1759	P06748	NPM_HUMAN Nucleophosmin	NPM1	S	137	___1	P06748	sp|P06748|NPM_HUMAN Nucleophosmin OS=Homo sapiens OX=9606 GN=NPM1 PE=1 SV=2	137	3.79659	19.4848	1.94145	+	Significant	NPM1_S137	1.94145	#N/A		21.76	0.502816
UID3018	P46013	KI67_HUMAN Proliferation marker protein Ki-67	MKI67	S	713	___1	P46013	sp|P46013|KI67_HUMAN Proliferation marker protein Ki-67 OS=Homo sapiens OX=9606 GN=MKI67 PE=1 SV=2	713	2.67887	16.3672	1.9398	+	Significant	MKI67_S713	1.9398	#N/A		21.75	0.502837
UID20949	Q07960	RHG01_HUMAN Rho GTPase-activating protein 1	ARHGAP1	S	51	___2	Q07960	sp|Q07960|RHG01_HUMAN Rho GTPase-activating protein 1 OS=Homo sapiens OX=9606 GN=ARHGAP1 PE=1 SV=1	51	2.01377	14.1907	1.93839		Not_significant	ARHGAP1_S51	#N/A	1.93839		21.74	0.502858
UID7736	Q86U44	MTA70_HUMAN N6-adenosine-methyltransferase catalytic subunit	METTL3	S	30	___1	Q86U44	sp|Q86U44|MTA70_HUMAN N6-adenosine-methyltransferase catalytic subunit OS=Homo sapiens OX=9606 GN=METTL3 PE=1 SV=2	30	2.87262	16.9488	1.93804	+	Significant	METTL3_S30	1.93804	#N/A		21.73	0.50288
UID3627	P52948	NUP98_HUMAN Nuclear pore complex protein Nup98-Nup96	NUP98	S	1064	___1	P52948	sp|P52948|NUP98_HUMAN Nuclear pore complex protein Nup98-Nup96 OS=Homo sapiens OX=9606 GN=NUP98 PE=1 SV=4	1064	1.68653	12.9866	1.9379		Not_significant	NUP98_S1064	#N/A	1.9379		21.72	0.502901
UID5211	Q14157	UBP2L_HUMAN Ubiquitin-associated protein 2-like	UBAP2L	S	116	___1	Q14157	sp|Q14157|UBP2L_HUMAN Ubiquitin-associated protein 2-like OS=Homo sapiens OX=9606 GN=UBAP2L PE=1 SV=2	116	2.71266	16.4702	1.93645	+	Significant	UBAP2L_S116	1.93645	#N/A		21.71	0.502922
UID5582	Q15154	PCM1_HUMAN Pericentriolar material 1 protein	PCM1	S	372	___1	Q15154	sp|Q15154|PCM1_HUMAN Pericentriolar material 1 protein OS=Homo sapiens OX=9606 GN=PCM1 PE=1 SV=5	372	4.60936	21.4694	1.93599	+	Significant	PCM1_S372	1.93599	#N/A		21.7	0.502944
UID48152	Q13541	4EBP1_HUMAN Eukaryotic translation initiation factor 4E-binding protein 1	EIF4EBP1	T	70	___3	Q13541	sp|Q13541|4EBP1_HUMAN Eukaryotic translation initiation factor 4E-binding protein 1 OS=Homo sapiens OX=9606 GN=EIF4EBP1 PE=1 SV=3	70	2.05226	14.3257	1.93474		Not_significant	EIF4EBP1_T70	#N/A	1.93474		21.69	0.502965
UID8826	Q8NEV8	EXPH5_HUMAN Exophilin-5	EXPH5	S	604	___1	Q8NEV8	sp|Q8NEV8|EXPH5_HUMAN Exophilin-5 OS=Homo sapiens OX=9606 GN=EXPH5 PE=1 SV=3	604	1.04973	10.2456	1.93296		Not_significant	EXPH5_S604	#N/A	1.93296		21.68	0.502987
UID1649	P02545	LMNA_HUMAN Prelamin-A/C	LMNA	S	628	___1	P02545	sp|P02545|LMNA_HUMAN Prelamin-A/C OS=Homo sapiens OX=9606 GN=LMNA PE=1 SV=1	628	0.895918	9.46529	1.93177		Not_significant	LMNA_S628	#N/A	1.93177		21.67	0.503008
UID11818	Q9HC52	CBX8_HUMAN Chromobox protein homolog 8	CBX8	S	256	___1	Q9HC52	sp|Q9HC52|CBX8_HUMAN Chromobox protein homolog 8 OS=Homo sapiens OX=9606 GN=CBX8 PE=1 SV=3	256	2.48434	15.7618	1.93037		Not_significant	CBX8_S256	#N/A	1.93037		21.66	0.50303
UID10801	Q9BTE7	DCNL5_HUMAN DCN1-like protein 5	DCUN1D5	S	9	___1	Q9BTE7	sp|Q9BTE7|DCNL5_HUMAN DCN1-like protein 5 OS=Homo sapiens OX=9606 GN=DCUN1D5 PE=1 SV=1	9	1.64119	12.8109	1.92921		Not_significant	DCUN1D5_S9	#N/A	1.92921		21.65	0.503051
UID22638	Q4G0J3	LARP7_HUMAN La-related protein 7	LARP7	S	298	___2	Q4G0J3	sp|Q4G0J3|LARP7_HUMAN La-related protein 7 OS=Homo sapiens OX=9606 GN=LARP7 PE=1 SV=1	298	1.93529	13.9115	1.92895		Not_significant	LARP7_S298	#N/A	1.92895		21.64	0.503073
UID4913	Q13428	TCOF_HUMAN Treacle protein	TCOF1	S	156	___1	Q13428	sp|Q13428|TCOF_HUMAN Treacle protein OS=Homo sapiens OX=9606 GN=TCOF1 PE=1 SV=3	156	0.44665	6.68319	1.92865		Not_significant	TCOF1_S156	#N/A	1.92865		21.63	0.503094
UID9971	Q96JC9	EAF1_HUMAN ELL-associated factor 1	EAF1	S	158	___1	Q96JC9	sp|Q96JC9|EAF1_HUMAN ELL-associated factor 1 OS=Homo sapiens OX=9606 GN=EAF1 PE=1 SV=1	158	0.819374	9.05193	1.92858		Not_significant	EAF1_S158	#N/A	1.92858		21.62	0.503116
UID14285	O60936	NOL3_HUMAN Nucleolar protein 3	NOL3	T	114	___1	O60936	sp|O60936|NOL3_HUMAN Nucleolar protein 3 OS=Homo sapiens OX=9606 GN=NOL3 PE=1 SV=2	114	2.08176	14.4283	1.92854		Not_significant	NOL3_T114	#N/A	1.92854		21.61	0.503137
UID29530	Q9UKE5	TNIK_HUMAN TRAF2 and NCK-interacting protein kinase	TNIK	S	678	___2	Q9UKE5	sp|Q9UKE5|TNIK_HUMAN TRAF2 and NCK-interacting protein kinase OS=Homo sapiens OX=9606 GN=TNIK PE=1 SV=1	678	1.39752	11.8217	1.92835		Not_significant	TNIK_S678	#N/A	1.92835		21.6	0.503159
UID12415	Q9NZJ0	DTL_HUMAN Denticleless protein homolog	DTL	S	485	___1	Q9NZJ0	sp|Q9NZJ0|DTL_HUMAN Denticleless protein homolog OS=Homo sapiens OX=9606 GN=DTL PE=1 SV=3	485	1.99581	14.1273	1.92795		Not_significant	DTL_S485	#N/A	1.92795		21.59	0.503181
UID12055	Q9NRL3	STRN4_HUMAN Striatin-4	STRN4	S	342	___1	Q9NRL3	sp|Q9NRL3|STRN4_HUMAN Striatin-4 OS=Homo sapiens OX=9606 GN=STRN4 PE=1 SV=2	342	2.76271	16.6214	1.92653	+	Significant	STRN4_S342	1.92653	#N/A		21.58	0.503202
UID18191	P02545	LMNA_HUMAN Prelamin-A/C	LMNA	S	22	___2	P02545	sp|P02545|LMNA_HUMAN Prelamin-A/C OS=Homo sapiens OX=9606 GN=LMNA PE=1 SV=1	22	5.84995	24.1867	1.92635	+	Significant	LMNA_S22	1.92635	#N/A		21.57	0.503224
UID30962	P02545	LMNA_HUMAN Prelamin-A/C	LMNA	T	19	___2	P02545	sp|P02545|LMNA_HUMAN Prelamin-A/C OS=Homo sapiens OX=9606 GN=LMNA PE=1 SV=1	19	5.84995	24.1867	1.92635	+	Significant	LMNA_T19	1.92635	#N/A		21.56	0.503246
UID15158	Q14807	KIF22_HUMAN Kinesin-like protein KIF22	KIF22	T	463	___1	Q14807	sp|Q14807|KIF22_HUMAN Kinesin-like protein KIF22 OS=Homo sapiens OX=9606 GN=KIF22 PE=1 SV=5	463	2.27964	15.0985	1.92538		Not_significant	KIF22_T463	#N/A	1.92538		21.55	0.503268
UID15224	Q15937	ZNF79_HUMAN Zinc finger protein 79	ZNF79	T	201	___1	Q15937;Q499Z4;Q8N8E2	sp|Q15937|ZNF79_HUMAN Zinc finger protein 79 OS=Homo sapiens OX=9606 GN=ZNF79 PE=1 SV=2;sp|Q499Z4|ZN672_HUMAN Zinc finger protein 672 OS=Homo sapiens OX=9606 GN=ZNF672 PE=1 SV=2;sp|Q8N8E2|ZN513_HUMAN Zinc finger protein 513 OS=Homo sapiens OX=9606 GN=ZNF51	272;334;201	1.78098	13.3453	1.92361		Not_significant	ZNF79_T201	#N/A	1.92361		21.54	0.503289
UID308	O14646	CHD1_HUMAN Chromodomain-helicase-DNA-binding protein 1	CHD1	S	1385	___1	O14646	sp|O14646|CHD1_HUMAN Chromodomain-helicase-DNA-binding protein 1 OS=Homo sapiens OX=9606 GN=CHD1 PE=1 SV=2	1385	5.67885	23.8303	1.92338	+	Significant	CHD1_S1385	1.92338	#N/A		21.53	0.503311
UID26027	Q92597	NDRG1_HUMAN Protein NDRG1	NDRG1	S	333	___2	Q92597	sp|Q92597|NDRG1_HUMAN Protein NDRG1 OS=Homo sapiens OX=9606 GN=NDRG1 PE=1 SV=1	333	1.90146	13.7894	1.92325		Not_significant	NDRG1_S333	#N/A	1.92325		21.52	0.503333
UID34735	P02545	LMNA_HUMAN Prelamin-A/C	LMNA	S	22	___3	P02545	sp|P02545|LMNA_HUMAN Prelamin-A/C OS=Homo sapiens OX=9606 GN=LMNA PE=1 SV=1	22	3.34169	18.2803	1.92303	+	Significant	LMNA_S22	1.92303	#N/A		21.51	0.503355
UID11458	Q9H467	CUED2_HUMAN CUE domain-containing protein 2	CUEDC2	S	110	___1	Q9H467	sp|Q9H467|CUED2_HUMAN CUE domain-containing protein 2 OS=Homo sapiens OX=9606 GN=CUEDC2 PE=1 SV=1	110	1.98057	14.0733	1.92232		Not_significant	CUEDC2_S110	#N/A	1.92232		21.5	0.503377
UID19530	P46013	KI67_HUMAN Proliferation marker protein Ki-67	MKI67	S	1546	___2	P46013	sp|P46013|KI67_HUMAN Proliferation marker protein Ki-67 OS=Homo sapiens OX=9606 GN=MKI67 PE=1 SV=2	1546	3.2871	18.1304	1.92063	+	Significant	MKI67_S1546	1.92063	#N/A		21.49	0.503398
UID15906	Q9BPX3	CND3_HUMAN Condensin complex subunit 3	NCAPG	T	931	___1	Q9BPX3	sp|Q9BPX3|CND3_HUMAN Condensin complex subunit 3 OS=Homo sapiens OX=9606 GN=NCAPG PE=1 SV=1	931	6.41459	25.327	1.92031	+	Significant	NCAPG_T931	1.92031	#N/A		21.48	0.50342
UID22526	Q2NKX8	ERC6L_HUMAN DNA excision repair protein ERCC-6-like	ERCC6L	S	807	___2	Q2NKX8	sp|Q2NKX8|ERC6L_HUMAN DNA excision repair protein ERCC-6-like OS=Homo sapiens OX=9606 GN=ERCC6L PE=1 SV=1	807	4.1787	20.4419	1.91987	+	Significant	ERCC6L_S807	1.91987	#N/A		21.47	0.503442
UID18648	P16144	ITB4_HUMAN Integrin beta-4	ITGB4	S	1486	___2	P16144	sp|P16144|ITB4_HUMAN Integrin beta-4 OS=Homo sapiens OX=9606 GN=ITGB4 PE=1 SV=5	1486	2.63312	16.2269	1.91826		Not_significant	ITGB4_S1486	#N/A	1.91826		21.46	0.503464
UID8978	Q8TAT6	NPL4_HUMAN Nuclear protein localization protein 4 homolog	NPLOC4	S	63	___1	Q8TAT6	sp|Q8TAT6|NPL4_HUMAN Nuclear protein localization protein 4 homolog OS=Homo sapiens OX=9606 GN=NPLOC4 PE=1 SV=3	63	2.74822	16.5778	1.91714	+	Significant	NPLOC4_S63	1.91714	#N/A		21.45	0.503486
UID8683	Q8NBF6	AVL9_HUMAN Late secretory pathway protein AVL9 homolog	AVL9	S	244	___1	Q8NBF6	sp|Q8NBF6|AVL9_HUMAN Late secretory pathway protein AVL9 homolog OS=Homo sapiens OX=9606 GN=AVL9 PE=1 SV=1	244	2.21477	14.8821	1.91693		Not_significant	AVL9_S244	#N/A	1.91693		21.44	0.503508
UID26025	Q92597	NDRG1_HUMAN Protein NDRG1	NDRG1	S	330	___2	Q92597	sp|Q92597|NDRG1_HUMAN Protein NDRG1 OS=Homo sapiens OX=9606 GN=NDRG1 PE=1 SV=1	330	2.06926	14.3849	1.9156		Not_significant	NDRG1_S330	#N/A	1.9156		21.43	0.50353
UID15900	Q99733	NP1L4_HUMAN Nucleosome assembly protein 1-like 4	NAP1L4	T	51	___1	Q99733	sp|Q99733|NP1L4_HUMAN Nucleosome assembly protein 1-like 4 OS=Homo sapiens OX=9606 GN=NAP1L4 PE=1 SV=1	51	5.74714	23.9732	1.91383	+	Significant	NAP1L4_T51	1.91383	#N/A		21.42	0.503552
UID14470	P10412	H14_HUMAN Histone H1.4	H1-4	T	146	___1	P10412	sp|P10412|H14_HUMAN Histone H1.4 OS=Homo sapiens OX=9606 GN=H1-4 PE=1 SV=2	146	1.49509	12.2274	1.91135		Not_significant	H1-4_T146	#N/A	1.91135		21.41	0.503574
UID4756	Q13136	LIPA1_HUMAN Liprin-alpha-1	PPFIA1	S	238	___1	Q13136	sp|Q13136|LIPA1_HUMAN Liprin-alpha-1 OS=Homo sapiens OX=9606 GN=PPFIA1 PE=1 SV=1	238	2.0718	14.3938	1.91039		Not_significant	PPFIA1_S238	#N/A	1.91039		21.4	0.503596
UID2760	P35658	NU214_HUMAN Nuclear pore complex protein Nup214	NUP214	S	1081	___1	P35658	sp|P35658|NU214_HUMAN Nuclear pore complex protein Nup214 OS=Homo sapiens OX=9606 GN=NUP214 PE=1 SV=2	1081	4.83319	21.9845	1.91023	+	Significant	NUP214_S1081	1.91023	#N/A		21.39	0.503618
UID14197	O00515	LAD1_HUMAN Ladinin-1	LAD1	T	19	___1	O00515	sp|O00515|LAD1_HUMAN Ladinin-1 OS=Homo sapiens OX=9606 GN=LAD1 PE=1 SV=2	19	0.742909	8.61922	1.90882		Not_significant	LAD1_T19	#N/A	1.90882		21.38	0.50364
UID6093	Q4G0J3	LARP7_HUMAN La-related protein 7	LARP7	S	247	___1	Q4G0J3	sp|Q4G0J3|LARP7_HUMAN La-related protein 7 OS=Homo sapiens OX=9606 GN=LARP7 PE=1 SV=1	247	2.4923	15.787	1.90882		Not_significant	LARP7_S247	#N/A	1.90882		21.37	0.503663
UID20002	P50479	PDLI4_HUMAN PDZ and LIM domain protein 4	PDLIM4	S	132	___2	P50479	sp|P50479|PDLI4_HUMAN PDZ and LIM domain protein 4 OS=Homo sapiens OX=9606 GN=PDLIM4 PE=1 SV=2	132	1.79912	13.4131	1.90878		Not_significant	PDLIM4_S132	#N/A	1.90878		21.36	0.503685
UID13175	Q9ULW0	TPX2_HUMAN Targeting protein for Xklp2	TPX2	S	486	___1	Q9ULW0	sp|Q9ULW0|TPX2_HUMAN Targeting protein for Xklp2 OS=Homo sapiens OX=9606 GN=TPX2 PE=1 SV=2	486	4.47629	21.1572	1.90851	+	Significant	TPX2_S486	1.90851	#N/A		21.35	0.503707
UID14867	P60866	RS20_HUMAN 40S ribosomal protein S20	RPS20	T	9	___1	P60866	sp|P60866|RS20_HUMAN 40S ribosomal protein S20 OS=Homo sapiens OX=9606 GN=RPS20 PE=1 SV=1	9	4.41268	21.0064	1.90813	+	Significant	RPS20_T9	1.90813	#N/A		21.34	0.503729
UID660	O43399	TPD54_HUMAN Tumor protein D54	TPD52L2	S	21	___1	O43399	sp|O43399|TPD54_HUMAN Tumor protein D54 OS=Homo sapiens OX=9606 GN=TPD52L2 PE=1 SV=2	21	5.28671	22.9929	1.90779	+	Significant	TPD52L2_S21	1.90779	#N/A		21.33	0.503751
UID16281	Q9ULW0	TPX2_HUMAN Targeting protein for Xklp2	TPX2	T	369	___1	Q9ULW0	sp|Q9ULW0|TPX2_HUMAN Targeting protein for Xklp2 OS=Homo sapiens OX=9606 GN=TPX2 PE=1 SV=2	369	4.32616	20.7994	1.90612	+	Significant	TPX2_T369	1.90612	#N/A		21.32	0.503774
UID39183	Q4G0J3	LARP7_HUMAN La-related protein 7	LARP7	S	299	___3	Q4G0J3	sp|Q4G0J3|LARP7_HUMAN La-related protein 7 OS=Homo sapiens OX=9606 GN=LARP7 PE=1 SV=1	299	1.92859	13.8874	1.90343		Not_significant	LARP7_S299	#N/A	1.90343		21.31	0.503796
UID1285	O94761	RECQ4_HUMAN ATP-dependent DNA helicase Q4	RECQL4	S	27	___1	O94761	sp|O94761|RECQ4_HUMAN ATP-dependent DNA helicase Q4 OS=Homo sapiens OX=9606 GN=RECQL4 PE=1 SV=2	27	2.38799	15.4531	1.90327		Not_significant	RECQL4_S27	#N/A	1.90327		21.3	0.503818
UID14526	P17097	ZNF7_HUMAN Zinc finger protein 7	ZNF7	T	178	___1	P17097;Q6U7Q0;Q8N8Y5;Q6NX49;Q9Y2H8;Q96MR9;Q96T25;Q15915;O60481;Q16587;Q9NQX0;O15090	sp|P17097|ZNF7_HUMAN Zinc finger protein 7 OS=Homo sapiens OX=9606 GN=ZNF7 PE=1 SV=1;sp|Q6U7Q0|ZN322_HUMAN Zinc finger protein 322 OS=Homo sapiens OX=9606 GN=ZNF322 PE=1 SV=2;sp|Q8N8Y5|ZFP41_HUMAN Zinc finger protein 41 homolog OS=Homo sapiens OX=9606 GN=Z	464;178;138;487;567;511;516;327;353;439;552;153	2.38215	15.4342	1.90324		Not_significant	ZNF7_T178	#N/A	1.90324		21.29	0.503841
UID7558	Q7Z460	CLAP1_HUMAN CLIP-associating protein 1	CLASP1	S	280	___1	Q7Z460	sp|Q7Z460|CLAP1_HUMAN CLIP-associating protein 1 OS=Homo sapiens OX=9606 GN=CLASP1 PE=1 SV=1	280	4.80022	21.9094	1.90292	+	Significant	CLASP1_S280	1.90292	#N/A		21.28	0.503863
UID6451	Q5T5P2	SKT_HUMAN Sickle tail protein homolog	KIAA1217	S	1044	___1	Q5T5P2	sp|Q5T5P2|SKT_HUMAN Sickle tail protein homolog OS=Homo sapiens OX=9606 GN=KIAA1217 PE=1 SV=2	1044	1.27946	11.3113	1.90246		Not_significant	KIAA1217_S1044	#N/A	1.90246		21.27	0.503885
UID5553	Q15149	PLEC_HUMAN Plectin	PLEC	S	3441	___1	Q15149	sp|Q15149|PLEC_HUMAN Plectin OS=Homo sapiens OX=9606 GN=PLEC PE=1 SV=3	3441	3.19459	17.8734	1.90152	+	Significant	PLEC_S3441	1.90152	#N/A		21.26	0.503908
UID655	O43390	HNRPR_HUMAN Heterogeneous nuclear ribonucleoprotein R	HNRNPR	S	22	___1	O43390	sp|O43390|HNRPR_HUMAN Heterogeneous nuclear ribonucleoprotein R OS=Homo sapiens OX=9606 GN=HNRNPR PE=1 SV=1	22	1.23263	11.1024	1.90138		Not_significant	HNRNPR_S22	#N/A	1.90138		21.25	0.50393
UID14708	P46013	KI67_HUMAN Proliferation marker protein Ki-67	MKI67	T	1991	___1	P46013	sp|P46013|KI67_HUMAN Proliferation marker protein Ki-67 OS=Homo sapiens OX=9606 GN=MKI67 PE=1 SV=2	1991	3.30253	18.1729	1.90112	+	Significant	MKI67_T1991	1.90112	#N/A		21.24	0.503952
UID15240	Q16625	OCLN_HUMAN Occludin	OCLN	T	376	___1	Q16625	sp|Q16625|OCLN_HUMAN Occludin OS=Homo sapiens OX=9606 GN=OCLN PE=1 SV=1	376	2.97306	17.2426	1.90108	+	Significant	OCLN_T376	1.90108	#N/A		21.23	0.503975
UID1755	P06748	NPM_HUMAN Nucleophosmin	NPM1	S	260	___1	P06748	sp|P06748|NPM_HUMAN Nucleophosmin OS=Homo sapiens OX=9606 GN=NPM1 PE=1 SV=2	260	5.62488	23.7168	1.89829	+	Significant	NPM1_S260	1.89829	#N/A		21.22	0.503997
UID8783	Q8NDX5	PHC3_HUMAN Polyhomeotic-like protein 3	PHC3	S	842	___1	Q8NDX5	sp|Q8NDX5|PHC3_HUMAN Polyhomeotic-like protein 3 OS=Homo sapiens OX=9606 GN=PHC3 PE=1 SV=1	842	4.11366	20.2822	1.89754	+	Significant	PHC3_S842	1.89754	#N/A		21.21	0.50402
UID3635	P53350	PLK1_HUMAN Serine/threonine-protein kinase PLK1	PLK1	S	375	___1	P53350	sp|P53350|PLK1_HUMAN Serine/threonine-protein kinase PLK1 OS=Homo sapiens OX=9606 GN=PLK1 PE=1 SV=1	375	2.6877	16.3942	1.8975		Not_significant	PLK1_S375	#N/A	1.8975		21.2	0.504042
UID15961	Q9BXS6	NUSAP_HUMAN Nucleolar and spindle-associated protein 1	NUSAP1	T	244	___1	Q9BXS6	sp|Q9BXS6|NUSAP_HUMAN Nucleolar and spindle-associated protein 1 OS=Homo sapiens OX=9606 GN=NUSAP1 PE=1 SV=1	244	4.57534	21.39	1.89744	+	Significant	NUSAP1_T244	1.89744	#N/A		21.19	0.504065
UID26734	Q96Q89	KI20B_HUMAN Kinesin-like protein KIF20B	KIF20B	S	1573	___2	Q96Q89	sp|Q96Q89|KI20B_HUMAN Kinesin-like protein KIF20B OS=Homo sapiens OX=9606 GN=KIF20B PE=1 SV=3	1573	1.87795	13.7038	1.89736		Not_significant	KIF20B_S1573	#N/A	1.89736		21.18	0.504088
UID8353	Q8IYB7	DI3L2_HUMAN DIS3-like exonuclease 2	DIS3L2	S	31	___1	Q8IYB7	sp|Q8IYB7|DI3L2_HUMAN DIS3-like exonuclease 2 OS=Homo sapiens OX=9606 GN=DIS3L2 PE=1 SV=4	31	1.31166	11.4528	1.8955		Not_significant	DIS3L2_S31	#N/A	1.8955		21.17	0.50411
UID14173	A6NKT7	RGPD3_HUMAN RanBP2-like and GRIP domain-containing protein 3	RGPD3	T	2153	___1	A6NKT7;Q99666;O14715;P0DJD0;P0DJD1;P49792	sp|A6NKT7|RGPD3_HUMAN RanBP2-like and GRIP domain-containing protein 3 OS=Homo sapiens OX=9606 GN=RGPD3 PE=3 SV=2;sp|Q99666|RGPD5_HUMAN RANBP2-like and GRIP domain-containing protein 5/6 OS=Homo sapiens OX=9606 GN=RGPD5 PE=1 SV=3;sp|O14715|RGPD8_HUMAN RANB	1178;1177;1177;1162;1170;2153	2.09913	14.4884	1.89522		Not_significant	RGPD3_T2153	#N/A	1.89522		21.16	0.504133
UID10163	Q96PK6	RBM14_HUMAN RNA-binding protein 14	RBM14	S	649	___1	Q96PK6	sp|Q96PK6|RBM14_HUMAN RNA-binding protein 14 OS=Homo sapiens OX=9606 GN=RBM14 PE=1 SV=2	649	4.72967	21.7478	1.8947	+	Significant	RBM14_S649	1.8947	#N/A		21.15	0.504155
UID12069	Q9NRY4	RHG35_HUMAN Rho GTPase-activating protein 35	ARHGAP35	S	589	___1	Q9NRY4	sp|Q9NRY4|RHG35_HUMAN Rho GTPase-activating protein 35 OS=Homo sapiens OX=9606 GN=ARHGAP35 PE=1 SV=3	589	2.29161	15.1381	1.89268		Not_significant	ARHGAP35_S589	#N/A	1.89268		21.14	0.504178
UID2792	P36507	MP2K2_HUMAN Dual specificity mitogen-activated protein kinase kinase 2	MAP2K2	S	306	___1	P36507	sp|P36507|MP2K2_HUMAN Dual specificity mitogen-activated protein kinase kinase 2 OS=Homo sapiens OX=9606 GN=MAP2K2 PE=1 SV=1	306	1.5736	12.5443	1.89193		Not_significant	MAP2K2_S306	#N/A	1.89193		21.13	0.504201
UID3037	P46013	KI67_HUMAN Proliferation marker protein Ki-67	MKI67	S	374	___1	P46013	sp|P46013|KI67_HUMAN Proliferation marker protein Ki-67 OS=Homo sapiens OX=9606 GN=MKI67 PE=1 SV=2	374	3.85518	19.6346	1.8918	+	Significant	MKI67_S374	1.8918	#N/A		21.12	0.504223
UID15345	Q5VYS8	TUT7_HUMAN Terminal uridylyltransferase 7	TUT7	T	1414	___1	Q5VYS8	sp|Q5VYS8|TUT7_HUMAN Terminal uridylyltransferase 7 OS=Homo sapiens OX=9606 GN=TUT7 PE=1 SV=1	1414	2.91302	17.0676	1.89133	+	Significant	TUT7_T1414	1.89133	#N/A		21.11	0.504246
UID2253	P19174	PLCG1_HUMAN 1-phosphatidylinositol 4,5-bisphosphate phosphodiesterase gamma-1	PLCG1	S	1233	___1	P19174	sp|P19174|PLCG1_HUMAN 1-phosphatidylinositol 4,5-bisphosphate phosphodiesterase gamma-1 OS=Homo sapiens OX=9606 GN=PLCG1 PE=1 SV=1	1233	2.64644	16.2679	1.89122		Not_significant	PLCG1_S1233	#N/A	1.89122		21.1	0.504269
UID7187	Q6WKZ4	RFIP1_HUMAN Rab11 family-interacting protein 1	RAB11FIP1	S	435	___1	Q6WKZ4	sp|Q6WKZ4|RFIP1_HUMAN Rab11 family-interacting protein 1 OS=Homo sapiens OX=9606 GN=RAB11FIP1 PE=1 SV=3	435	5.20327	22.8107	1.88937	+	Significant	RAB11FIP1_S435	1.88937	#N/A		21.09	0.504292
UID9791	Q96CW5	GCP3_HUMAN Gamma-tubulin complex component 3	TUBGCP3	S	896	___1	Q96CW5	sp|Q96CW5|GCP3_HUMAN Gamma-tubulin complex component 3 OS=Homo sapiens OX=9606 GN=TUBGCP3 PE=1 SV=2	896	4.63792	21.5358	1.88869	+	Significant	TUBGCP3_S896	1.88869	#N/A		21.08	0.504314
UID2992	P46013	KI67_HUMAN Proliferation marker protein Ki-67	MKI67	S	3041	___1	P46013	sp|P46013|KI67_HUMAN Proliferation marker protein Ki-67 OS=Homo sapiens OX=9606 GN=MKI67 PE=1 SV=2	3041	4.49977	21.2127	1.88858	+	Significant	MKI67_S3041	1.88858	#N/A		21.07	0.504337
UID13389	Q9UQ35	SRRM2_HUMAN Serine/arginine repetitive matrix protein 2	SRRM2	S	456	___1	Q9UQ35	sp|Q9UQ35|SRRM2_HUMAN Serine/arginine repetitive matrix protein 2 OS=Homo sapiens OX=9606 GN=SRRM2 PE=1 SV=2	456	0.734959	8.57297	1.88625		Not_significant	SRRM2_S456	#N/A	1.88625		21.06	0.50436
UID12281	Q9NXV2	KCTD5_HUMAN BTB/POZ domain-containing protein KCTD5	KCTD5	S	29	___1	Q9NXV2	sp|Q9NXV2|KCTD5_HUMAN BTB/POZ domain-containing protein KCTD5 OS=Homo sapiens OX=9606 GN=KCTD5 PE=1 SV=1	29	3.95048	19.8758	1.88498	+	Significant	KCTD5_S29	1.88498	#N/A		21.05	0.504383
UID8911	Q8NG31	KNL1_HUMAN Kinetochore scaffold 1	KNL1	S	1076	___1	Q8NG31	sp|Q8NG31|KNL1_HUMAN Kinetochore scaffold 1 OS=Homo sapiens OX=9606 GN=KNL1 PE=1 SV=3	1076	2.0185	14.2074	1.8843		Not_significant	KNL1_S1076	#N/A	1.8843		21.04	0.504406
UID6020	Q32MZ4	LRRF1_HUMAN Leucine-rich repeat flightless-interacting protein 1	LRRFIP1	S	564	___1	Q32MZ4	sp|Q32MZ4|LRRF1_HUMAN Leucine-rich repeat flightless-interacting protein 1 OS=Homo sapiens OX=9606 GN=LRRFIP1 PE=1 SV=2	564	0.921324	9.59856	1.88424		Not_significant	LRRFIP1_S564	#N/A	1.88424		21.03	0.504429
UID11719	Q9H992	MARH7_HUMAN E3 ubiquitin-protein ligase MARCHF7	MARCHF7	S	300	___1	Q9H992	sp|Q9H992|MARH7_HUMAN E3 ubiquitin-protein ligase MARCHF7 OS=Homo sapiens OX=9606 GN=MARCHF7 PE=1 SV=1	300	2.18407	14.7786	1.88288		Not_significant	MARCHF7_S300	#N/A	1.88288		21.02	0.504452
UID14388	O95613	PCNT_HUMAN Pericentrin	PCNT	T	191	___1	O95613	sp|O95613|PCNT_HUMAN Pericentrin OS=Homo sapiens OX=9606 GN=PCNT PE=1 SV=4	191	2.87429	16.9537	1.88246	+	Significant	PCNT_T191	1.88246	#N/A		21.01	0.504475
UID33527	O15027	SC16A_HUMAN Protein transport protein Sec16A	SEC16A	S	1356	___3	O15027	sp|O15027|SC16A_HUMAN Protein transport protein Sec16A OS=Homo sapiens OX=9606 GN=SEC16A PE=1 SV=4	1356	1.11161	10.5433	1.88211		Not_significant	SEC16A_S1356	#N/A	1.88211		21	0.504498
UID27827	Q9H0B6	KLC2_HUMAN Kinesin light chain 2	KLC2	S	589	___2	Q9H0B6	sp|Q9H0B6|KLC2_HUMAN Kinesin light chain 2 OS=Homo sapiens OX=9606 GN=KLC2 PE=1 SV=1	589	4.30928	20.7588	1.88033	+	Significant	KLC2_S589	1.88033	#N/A		20.99	0.504521
UID4296	Q05209	PTN12_HUMAN Tyrosine-protein phosphatase non-receptor type 12	PTPN12	S	588	___1	Q05209	sp|Q05209|PTN12_HUMAN Tyrosine-protein phosphatase non-receptor type 12 OS=Homo sapiens OX=9606 GN=PTPN12 PE=1 SV=3	588	1.2597	11.2236	1.87914		Not_significant	PTPN12_S588	#N/A	1.87914		20.98	0.504544
UID5561	Q15149	PLEC_HUMAN Plectin	PLEC	S	4386	___1	Q15149	sp|Q15149|PLEC_HUMAN Plectin OS=Homo sapiens OX=9606 GN=PLEC PE=1 SV=3	4386	0.360766	6.00638	1.87891		Not_significant	PLEC_S4386	#N/A	1.87891		20.97	0.504567
UID7268	Q6ZSR9	YJ005_HUMAN Uncharacterized protein FLJ45252	2SV	S	300	___1	Q6ZSR9	sp|Q6ZSR9|YJ005_HUMAN Uncharacterized protein FLJ45252 OS=Homo sapiens OX=9606 PE=2 SV=2	300	2.44754	15.6446	1.87809		Not_significant	2 SV_S300	#N/A	1.87809		20.96	0.50459
UID5884	Q16695	H31T_HUMAN Histone H3.1t	H3-4	S	29	___1	Q16695;Q71DI3;P68431	sp|Q16695|H31T_HUMAN Histone H3.1t OS=Homo sapiens OX=9606 GN=H3-4 PE=1 SV=3;sp|Q71DI3|H32_HUMAN Histone H3.2 OS=Homo sapiens OX=9606 GN=H3C15 PE=1 SV=3;sp|P68431|H31_HUMAN Histone H3.1 OS=Homo sapiens OX=9606 GN=H3C1 PE=1 SV=2	29;29;29	3.51217	18.7408	1.87799	+	Significant	H3-4_S29	1.87799	#N/A		20.95	0.504613
UID6517	Q5TEC6	H3PS2_HUMAN Histone HIST2H3PS2	H3-2	S	29	___1	Q5TEC6	sp|Q5TEC6|H3PS2_HUMAN Histone HIST2H3PS2 OS=Homo sapiens OX=9606 GN=H3-2 PE=1 SV=1	29	3.51217	18.7408	1.87799	+	Significant	H3-2_S29	1.87799	#N/A		20.94	0.504636
UID14546	P19338	NUCL_HUMAN Nucleolin	NCL	T	106	___1	P19338	sp|P19338|NUCL_HUMAN Nucleolin OS=Homo sapiens OX=9606 GN=NCL PE=1 SV=3	106	0.732157	8.55662	1.8758		Not_significant	NCL_T106	#N/A	1.8758		20.93	0.504659
UID1951	P11216	PYGB_HUMAN Glycogen phosphorylase, brain form	PYGB	S	8	___1	P11216	sp|P11216|PYGB_HUMAN Glycogen phosphorylase, brain form OS=Homo sapiens OX=9606 GN=PYGB PE=1 SV=5	8	4.14481	20.3588	1.87574	+	Significant	PYGB_S8	1.87574	#N/A		20.92	0.504683
UID10759	Q9BSJ8	ESYT1_HUMAN Extended synaptotagmin-1	ESYT1	S	963	___1	Q9BSJ8	sp|Q9BSJ8|ESYT1_HUMAN Extended synaptotagmin-1 OS=Homo sapiens OX=9606 GN=ESYT1 PE=1 SV=1	963	5.09811	22.579	1.87459	+	Significant	ESYT1_S963	1.87459	#N/A		20.91	0.504706
UID9616	Q92844	TANK_HUMAN TRAF family member-associated NF-kappa-B activator	TANK	S	129	___1	Q92844	sp|Q92844|TANK_HUMAN TRAF family member-associated NF-kappa-B activator OS=Homo sapiens OX=9606 GN=TANK PE=1 SV=2	129	1.86799	13.6674	1.87413		Not_significant	TANK_S129	#N/A	1.87413		20.9	0.504729
UID22527	Q2NKX8	ERC6L_HUMAN DNA excision repair protein ERCC-6-like	ERCC6L	S	810	___2	Q2NKX8	sp|Q2NKX8|ERC6L_HUMAN DNA excision repair protein ERCC-6-like OS=Homo sapiens OX=9606 GN=ERCC6L PE=1 SV=1	810	3.14516	17.7346	1.87382	+	Significant	ERCC6L_S810	1.87382	#N/A		20.89	0.504752
UID14617	P30260	CDC27_HUMAN Cell division cycle protein 27 homolog	CDC27	T	205	___1	P30260	sp|P30260|CDC27_HUMAN Cell division cycle protein 27 homolog OS=Homo sapiens OX=9606 GN=CDC27 PE=1 SV=2	205	3.85946	19.6455	1.87304	+	Significant	CDC27_T205	1.87304	#N/A		20.88	0.504776
UID791	O60264	SMCA5_HUMAN SWI/SNF-related matrix-associated actin-dependent regulator of chromatin subfamily A member 5	SMARCA5	S	755	___1	O60264;P28370	sp|O60264|SMCA5_HUMAN SWI/SNF-related matrix-associated actin-dependent regulator of chromatin subfamily A member 5 OS=Homo sapiens OX=9606 GN=SMARCA5 PE=1 SV=1;sp|P28370|SMCA1_HUMAN Probable global transcription activator SNF2L1 OS=Homo sapiens OX=9606 GN	755;770	5.96226	24.4177	1.87286	+	Significant	SMARCA5_S755	1.87286	#N/A		20.87	0.504799
UID23089	Q5UIP0	RIF1_HUMAN Telomere-associated protein RIF1	RIF1	S	401	___2	Q5UIP0	sp|Q5UIP0|RIF1_HUMAN Telomere-associated protein RIF1 OS=Homo sapiens OX=9606 GN=RIF1 PE=1 SV=2	401	2.15512	14.6803	1.87268		Not_significant	RIF1_S401	#N/A	1.87268		20.86	0.504822
UID14721	P46013	KI67_HUMAN Proliferation marker protein Ki-67	MKI67	T	1503	___1	P46013	sp|P46013|KI67_HUMAN Proliferation marker protein Ki-67 OS=Homo sapiens OX=9606 GN=MKI67 PE=1 SV=2	1503	5.18899	22.7794	1.87238	+	Significant	MKI67_T1503	1.87238	#N/A		20.85	0.504846
UID14485	P12270	TPR_HUMAN Nucleoprotein TPR	TPR	T	2137	___1	P12270	sp|P12270|TPR_HUMAN Nucleoprotein TPR OS=Homo sapiens OX=9606 GN=TPR PE=1 SV=3	2137	4.6463	21.5553	1.87206	+	Significant	TPR_T2137	1.87206	#N/A		20.84	0.504869
UID11809	Q9HC35	EMAL4_HUMAN Echinoderm microtubule-associated protein-like 4	EML4	S	138	___1	Q9HC35	sp|Q9HC35|EMAL4_HUMAN Echinoderm microtubule-associated protein-like 4 OS=Homo sapiens OX=9606 GN=EML4 PE=1 SV=3	138	2.87301	16.9499	1.87154	+	Significant	EML4_S138	1.87154	#N/A		20.83	0.504892
UID30361	Q9Y385	UB2J1_HUMAN Ubiquitin-conjugating enzyme E2 J1	UBE2J1	S	266	___2	Q9Y385	sp|Q9Y385|UB2J1_HUMAN Ubiquitin-conjugating enzyme E2 J1 OS=Homo sapiens OX=9606 GN=UBE2J1 PE=1 SV=2	266	2.46822	15.7106	1.86967		Not_significant	UBE2J1_S266	#N/A	1.86967		20.82	0.504916
UID14309	O75494	SRS10_HUMAN Serine/arginine-rich splicing factor 10	SRSF10	T	92	___1	O75494	sp|O75494|SRS10_HUMAN Serine/arginine-rich splicing factor 10 OS=Homo sapiens OX=9606 GN=SRSF10 PE=1 SV=1	92	1.92686	13.8811	1.86849		Not_significant	SRSF10_T92	#N/A	1.86849		20.81	0.504939
UID9842	Q96EQ0	SGTB_HUMAN Small glutamine-rich tetratricopeptide repeat-containing protein beta	SGTB	S	297	___1	Q96EQ0	sp|Q96EQ0|SGTB_HUMAN Small glutamine-rich tetratricopeptide repeat-containing protein beta OS=Homo sapiens OX=9606 GN=SGTB PE=1 SV=1	297	3.49199	18.6869	1.86753	+	Significant	SGTB_S297	1.86753	#N/A		20.8	0.504963
UID10546	Q99661	KIF2C_HUMAN Kinesin-like protein KIF2C	KIF2C	S	106	___1	Q99661	sp|Q99661|KIF2C_HUMAN Kinesin-like protein KIF2C OS=Homo sapiens OX=9606 GN=KIF2C PE=1 SV=2	106	3.76467	19.4028	1.86724	+	Significant	KIF2C_S106	1.86724	#N/A		20.79	0.504986
UID30973	P05412	JUN_HUMAN Transcription factor AP-1	JUN	T	239	___2	P05412	sp|P05412|JUN_HUMAN Transcription factor AP-1 OS=Homo sapiens OX=9606 GN=JUN PE=1 SV=2	239	3.58138	18.9245	1.86634	+	Significant	JUN_T239	1.86634	#N/A		20.78	0.50501
UID30918	O95155	UBE4B_HUMAN Ubiquitin conjugation factor E4 B	UBE4B	T	61	___2	O95155	sp|O95155|UBE4B_HUMAN Ubiquitin conjugation factor E4 B OS=Homo sapiens OX=9606 GN=UBE4B PE=1 SV=1	61	1.74573	13.2126	1.86623		Not_significant	UBE4B_T61	#N/A	1.86623		20.77	0.505033
UID14993	Q09666	AHNK_HUMAN Neuroblast differentiation-associated protein AHNAK	AHNAK	T	4430	___1	Q09666	sp|Q09666|AHNK_HUMAN Neuroblast differentiation-associated protein AHNAK OS=Homo sapiens OX=9606 GN=AHNAK PE=1 SV=2	4430	2.64316	16.2578	1.86599		Not_significant	AHNAK_T4430	#N/A	1.86599		20.76	0.505057
UID6158	Q53HL2	BOREA_HUMAN Borealin	CDCA8	S	154	___1	Q53HL2	sp|Q53HL2|BOREA_HUMAN Borealin OS=Homo sapiens OX=9606 GN=CDCA8 PE=1 SV=2	154	1.65575	12.8676	1.86351		Not_significant	CDCA8_S154	#N/A	1.86351		20.75	0.50508
UID15116	Q14244	MAP7_HUMAN Ensconsin	MAP7	T	231	___1	Q14244	sp|Q14244|MAP7_HUMAN Ensconsin OS=Homo sapiens OX=9606 GN=MAP7 PE=1 SV=1	231	4.70568	21.6926	1.86266	+	Significant	MAP7_T231	1.86266	#N/A		20.74	0.505104
UID15304	Q5QJE6	TDIF2_HUMAN Deoxynucleotidyltransferase terminal-interacting protein 2	DNTTIP2	T	61	___1	Q5QJE6	sp|Q5QJE6|TDIF2_HUMAN Deoxynucleotidyltransferase terminal-interacting protein 2 OS=Homo sapiens OX=9606 GN=DNTTIP2 PE=1 SV=2	61	2.74461	16.5669	1.86117		Not_significant	DNTTIP2_T61	#N/A	1.86117		20.73	0.505128
UID11380	Q9H2D6	TARA_HUMAN TRIO and F-actin-binding protein	TRIOBP	S	1983	___1	Q9H2D6	sp|Q9H2D6|TARA_HUMAN TRIO and F-actin-binding protein OS=Homo sapiens OX=9606 GN=TRIOBP PE=1 SV=3	1983	1.76643	13.2907	1.86106		Not_significant	TRIOBP_S1983	#N/A	1.86106		20.72	0.505151
UID9451	Q92541	RTF1_HUMAN RNA polymerase-associated protein RTF1 homolog	RTF1	S	697	___1	Q92541	sp|Q92541|RTF1_HUMAN RNA polymerase-associated protein RTF1 homolog OS=Homo sapiens OX=9606 GN=RTF1 PE=1 SV=4	697	6.29526	25.0904	1.86083	+	Significant	RTF1_S697	1.86083	#N/A		20.71	0.505175
UID9240	Q8WUZ0	BCL7C_HUMAN B-cell CLL/lymphoma 7 protein family member C	BCL7C	S	156	___1	Q8WUZ0	sp|Q8WUZ0|BCL7C_HUMAN B-cell CLL/lymphoma 7 protein family member C OS=Homo sapiens OX=9606 GN=BCL7C PE=1 SV=3	156	3.45819	18.5962	1.85915	+	Significant	BCL7C_S156	1.85915	#N/A		20.7	0.505199
UID25500	Q8NI77	KI18A_HUMAN Kinesin-like protein KIF18A	KIF18A	S	684	___2	Q8NI77	sp|Q8NI77|KI18A_HUMAN Kinesin-like protein KIF18A OS=Homo sapiens OX=9606 GN=KIF18A PE=1 SV=2	684	1.64059	12.8085	1.85911		Not_significant	KIF18A_S684	#N/A	1.85911		20.69	0.505223
UID11915	Q9NP64	NO40_HUMAN Nucleolar protein of 40 kDa	ZCCHC17	S	114	___1	Q9NP64	sp|Q9NP64|NO40_HUMAN Nucleolar protein of 40 kDa OS=Homo sapiens OX=9606 GN=ZCCHC17 PE=1 SV=1	114	4.04202	20.1048	1.85831	+	Significant	ZCCHC17_S114	1.85831	#N/A		20.68	0.505246
UID16787	O00567	NOP56_HUMAN Nucleolar protein 56	NOP56	S	467	___2	O00567	sp|O00567|NOP56_HUMAN Nucleolar protein 56 OS=Homo sapiens OX=9606 GN=NOP56 PE=1 SV=4	467	0.792813	8.90401	1.85816		Not_significant	NOP56_S467	#N/A	1.85816		20.67	0.50527
UID13042	Q9UKV3	ACINU_HUMAN Apoptotic chromatin condensation inducer in the nucleus	ACIN1	S	825	___1	Q9UKV3	sp|Q9UKV3|ACINU_HUMAN Apoptotic chromatin condensation inducer in the nucleus OS=Homo sapiens OX=9606 GN=ACIN1 PE=1 SV=2	825	4.17066	20.4222	1.85752	+	Significant	ACIN1_S825	1.85752	#N/A		20.66	0.505294
UID15004	Q12802	AKP13_HUMAN A-kinase anchor protein 13	AKAP13	T	815	___1	Q12802	sp|Q12802|AKP13_HUMAN A-kinase anchor protein 13 OS=Homo sapiens OX=9606 GN=AKAP13 PE=1 SV=2	815	3.74202	19.3443	1.85445	+	Significant	AKAP13_T815	1.85445	#N/A		20.65	0.505318
UID15100	Q14137	BOP1_HUMAN Ribosome biogenesis protein BOP1	BOP1	T	106	___1	Q14137	sp|Q14137|BOP1_HUMAN Ribosome biogenesis protein BOP1 OS=Homo sapiens OX=9606 GN=BOP1 PE=1 SV=2	106	3.7493	19.3631	1.85328	+	Significant	BOP1_T106	1.85328	#N/A		20.64	0.505342
UID31726	Q15021	CND1_HUMAN Condensin complex subunit 1	NCAPD2	T	1339	___2	Q15021	sp|Q15021|CND1_HUMAN Condensin complex subunit 1 OS=Homo sapiens OX=9606 GN=NCAPD2 PE=1 SV=3	1339	5.19679	22.7965	1.85317	+	Significant	NCAPD2_T1339	1.85317	#N/A		20.63	0.505366
UID2295	P20810	ICAL_HUMAN Calpastatin	CAST	S	561	___1	P20810	sp|P20810|ICAL_HUMAN Calpastatin OS=Homo sapiens OX=9606 GN=CAST PE=1 SV=4	561	1.70032	13.0396	1.85296		Not_significant	CAST_S561	#N/A	1.85296		20.62	0.50539
UID8288	Q8IYB3	SRRM1_HUMAN Serine/arginine repetitive matrix protein 1	SRRM1	S	696	___1	Q8IYB3	sp|Q8IYB3|SRRM1_HUMAN Serine/arginine repetitive matrix protein 1 OS=Homo sapiens OX=9606 GN=SRRM1 PE=1 SV=2	696	0.353415	5.94487	1.85246		Not_significant	SRRM1_S696	#N/A	1.85246		20.61	0.505413
UID6323	Q5SW79	CE170_HUMAN Centrosomal protein of 170 kDa	CEP170	S	1198	___1	Q5SW79	sp|Q5SW79|CE170_HUMAN Centrosomal protein of 170 kDa OS=Homo sapiens OX=9606 GN=CEP170 PE=1 SV=1	1198	3.97241	19.9309	1.85131	+	Significant	CEP170_S1198	1.85131	#N/A		20.6	0.505437
UID20724	Q02952	AKA12_HUMAN A-kinase anchor protein 12	AKAP12	S	1328	___2	Q02952	sp|Q02952|AKA12_HUMAN A-kinase anchor protein 12 OS=Homo sapiens OX=9606 GN=AKAP12 PE=1 SV=4	1328	3.15658	17.7668	1.84914	+	Significant	AKAP12_S1328	1.84914	#N/A		20.59	0.505461
UID25765	Q8WUM0	NU133_HUMAN Nuclear pore complex protein Nup133	NUP133	S	27	___2	Q8WUM0	sp|Q8WUM0|NU133_HUMAN Nuclear pore complex protein Nup133 OS=Homo sapiens OX=9606 GN=NUP133 PE=1 SV=2	27	3.81987	19.5445	1.84901	+	Significant	NUP133_S27	1.84901	#N/A		20.58	0.505486
UID15558	Q8IWZ3	ANKH1_HUMAN Ankyrin repeat and KH domain-containing protein 1	ANKHD1	T	1653	___1	Q8IWZ3	sp|Q8IWZ3|ANKH1_HUMAN Ankyrin repeat and KH domain-containing protein 1 OS=Homo sapiens OX=9606 GN=ANKHD1 PE=1 SV=1	1653	2.43114	15.5921	1.84824		Not_significant	ANKHD1_T1653	#N/A	1.84824		20.57	0.50551
UID6024	Q32NC0	CR021_HUMAN UPF0711 protein C18orf21	C18orf21	S	152	___1	Q32NC0	sp|Q32NC0|CR021_HUMAN UPF0711 protein C18orf21 OS=Homo sapiens OX=9606 GN=C18orf21 PE=1 SV=1	152	2.6692	16.3377	1.84819		Not_significant	C18orf21_S152	#N/A	1.84819		20.56	0.505534
UID27813	Q9GZY8	MFF_HUMAN Mitochondrial fission factor	MFF	S	155	___2	Q9GZY8	sp|Q9GZY8|MFF_HUMAN Mitochondrial fission factor OS=Homo sapiens OX=9606 GN=MFF PE=1 SV=1	155	3.83669	19.5875	1.84719	+	Significant	MFF_S155	1.84719	#N/A		20.55	0.505558
UID27814	Q9GZY8	MFF_HUMAN Mitochondrial fission factor	MFF	S	157	___2	Q9GZY8	sp|Q9GZY8|MFF_HUMAN Mitochondrial fission factor OS=Homo sapiens OX=9606 GN=MFF PE=1 SV=1	157	3.83669	19.5875	1.84719	+	Significant	MFF_S157	1.84719	#N/A		20.54	0.505582
UID2344	P22234	PUR6_HUMAN Multifunctional protein ADE2	PAICS	S	27	___1	P22234	sp|P22234|PUR6_HUMAN Multifunctional protein ADE2 OS=Homo sapiens OX=9606 GN=PAICS PE=1 SV=3	27	9.88698	31.4436	1.84712	+	Significant	PAICS_S27	1.84712	#N/A		20.53	0.505606
UID3397	P49792	RBP2_HUMAN E3 SUMO-protein ligase RanBP2	RANBP2	S	1509	___1	P49792	sp|P49792|RBP2_HUMAN E3 SUMO-protein ligase RanBP2 OS=Homo sapiens OX=9606 GN=RANBP2 PE=1 SV=2	1509	2.85928	16.9094	1.84704		Not_significant	RANBP2_S1509	#N/A	1.84704		20.52	0.50563
UID7525	Q7Z3U7	MON2_HUMAN Protein MON2 homolog	MON2	S	205	___1	Q7Z3U7	sp|Q7Z3U7|MON2_HUMAN Protein MON2 homolog OS=Homo sapiens OX=9606 GN=MON2 PE=1 SV=3	205	0.954256	9.7686	1.84646		Not_significant	MON2_S205	#N/A	1.84646		20.51	0.505654
UID47601	P16401	H15_HUMAN Histone H1.5	H1-5	T	11	___3	P16401	sp|P16401|H15_HUMAN Histone H1.5 OS=Homo sapiens OX=9606 GN=H1-5 PE=1 SV=3	11	1.95155	13.9698	1.84401		Not_significant	H1-5_T11	#N/A	1.84401		20.5	0.505679
UID15989	Q9C0C2	TB182_HUMAN 182 kDa tankyrase-1-binding protein	TNKS1BP1	T	1282	___1	Q9C0C2	sp|Q9C0C2|TB182_HUMAN 182 kDa tankyrase-1-binding protein OS=Homo sapiens OX=9606 GN=TNKS1BP1 PE=1 SV=4	1282	5.1512	22.6963	1.84375	+	Significant	TNKS1BP1_T1282	1.84375	#N/A		20.49	0.505703
UID12574	Q9P270	SLAI2_HUMAN SLAIN motif-containing protein 2	SLAIN2	S	413	___1	Q9P270	sp|Q9P270|SLAI2_HUMAN SLAIN motif-containing protein 2 OS=Homo sapiens OX=9606 GN=SLAIN2 PE=1 SV=2	413	1.39315	11.8032	1.84296		Not_significant	SLAIN2_S413	#N/A	1.84296		20.48	0.505727
UID6625	Q5VUA4	ZN318_HUMAN Zinc finger protein 318	ZNF318	S	1267	___1	Q5VUA4	sp|Q5VUA4|ZN318_HUMAN Zinc finger protein 318 OS=Homo sapiens OX=9606 GN=ZNF318 PE=1 SV=2	1267	2.76782	16.6368	1.84206		Not_significant	ZNF318_S1267	#N/A	1.84206		20.47	0.505751
UID48570	Q7Z6Z7	HUWE1_HUMAN E3 ubiquitin-protein ligase HUWE1	HUWE1	T	3927	___3	Q7Z6Z7	sp|Q7Z6Z7|HUWE1_HUMAN E3 ubiquitin-protein ligase HUWE1 OS=Homo sapiens OX=9606 GN=HUWE1 PE=1 SV=3	3927	1.89877	13.7796	1.84184		Not_significant	HUWE1_T3927	#N/A	1.84184		20.46	0.505776
UID11200	Q9C0C2	TB182_HUMAN 182 kDa tankyrase-1-binding protein	TNKS1BP1	S	1138	___1	Q9C0C2	sp|Q9C0C2|TB182_HUMAN 182 kDa tankyrase-1-binding protein OS=Homo sapiens OX=9606 GN=TNKS1BP1 PE=1 SV=4	1138	1.22987	11.09	1.84122		Not_significant	TNKS1BP1_S1138	#N/A	1.84122		20.45	0.5058
UID7339	Q76FK4	NOL8_HUMAN Nucleolar protein 8	NOL8	S	432	___1	Q76FK4	sp|Q76FK4|NOL8_HUMAN Nucleolar protein 8 OS=Homo sapiens OX=9606 GN=NOL8 PE=1 SV=1	432	2.09717	14.4816	1.841		Not_significant	NOL8_S432	#N/A	1.841		20.44	0.505825
UID1181	O75554	WBP4_HUMAN WW domain-binding protein 4	WBP4	S	277	___1	O75554	sp|O75554|WBP4_HUMAN WW domain-binding protein 4 OS=Homo sapiens OX=9606 GN=WBP4 PE=1 SV=1	277	1.88473	13.7285	1.84063		Not_significant	WBP4_S277	#N/A	1.84063		20.43	0.505849
UID12960	Q9UK76	JUPI1_HUMAN Jupiter microtubule associated homolog 1	JPT1	S	70	___1	Q9UK76	sp|Q9UK76|JUPI1_HUMAN Jupiter microtubule associated homolog 1 OS=Homo sapiens OX=9606 GN=JPT1 PE=1 SV=3	70	0.512714	7.1604	1.83973		Not_significant	JPT1_S70	#N/A	1.83973		20.42	0.505873
UID15741	Q92598	HS105_HUMAN Heat shock protein 105 kDa	HSPH1	T	815	___1	Q92598	sp|Q92598|HS105_HUMAN Heat shock protein 105 kDa OS=Homo sapiens OX=9606 GN=HSPH1 PE=1 SV=1	815	1.68202	12.9693	1.83907		Not_significant	HSPH1_T815	#N/A	1.83907		20.41	0.505898
UID10657	Q9BQI0	AIF1L_HUMAN Allograft inflammatory factor 1-like	AIF1L	S	134	___1	Q9BQI0	sp|Q9BQI0|AIF1L_HUMAN Allograft inflammatory factor 1-like OS=Homo sapiens OX=9606 GN=AIF1L PE=1 SV=1	134	5.60976	23.6849	1.83899	+	Significant	AIF1L_S134	1.83899	#N/A		20.4	0.505922
UID1109	O75385	ULK1_HUMAN Serine/threonine-protein kinase ULK1	ULK1	S	556	___1	O75385	sp|O75385|ULK1_HUMAN Serine/threonine-protein kinase ULK1 OS=Homo sapiens OX=9606 GN=ULK1 PE=1 SV=2	556	2.10863	14.5211	1.83889		Not_significant	ULK1_S556	#N/A	1.83889		20.39	0.505947
UID38469	Q14684	RRP1B_HUMAN Ribosomal RNA processing protein 1 homolog B	RRP1B	S	452	___3	Q14684	sp|Q14684|RRP1B_HUMAN Ribosomal RNA processing protein 1 homolog B OS=Homo sapiens OX=9606 GN=RRP1B PE=1 SV=3	452	4.65954	21.586	1.83869	+	Significant	RRP1B_S452	1.83869	#N/A		20.38	0.505971
UID38470	Q14684	RRP1B_HUMAN Ribosomal RNA processing protein 1 homolog B	RRP1B	S	453	___3	Q14684	sp|Q14684|RRP1B_HUMAN Ribosomal RNA processing protein 1 homolog B OS=Homo sapiens OX=9606 GN=RRP1B PE=1 SV=3	453	4.65954	21.586	1.83869	+	Significant	RRP1B_S453	1.83869	#N/A		20.37	0.505996
UID38471	Q14684	RRP1B_HUMAN Ribosomal RNA processing protein 1 homolog B	RRP1B	S	458	___3	Q14684	sp|Q14684|RRP1B_HUMAN Ribosomal RNA processing protein 1 homolog B OS=Homo sapiens OX=9606 GN=RRP1B PE=1 SV=3	458	4.65954	21.586	1.83869	+	Significant	RRP1B_S458	1.83869	#N/A		20.36	0.506021
UID48241	Q14684	RRP1B_HUMAN Ribosomal RNA processing protein 1 homolog B	RRP1B	T	454	___3	Q14684	sp|Q14684|RRP1B_HUMAN Ribosomal RNA processing protein 1 homolog B OS=Homo sapiens OX=9606 GN=RRP1B PE=1 SV=3	454	4.65954	21.586	1.83869	+	Significant	RRP1B_T454	1.83869	#N/A		20.35	0.506045
UID10871	Q9BVJ6	UT14A_HUMAN U3 small nucleolar RNA-associated protein 14 homolog A	UTP14A	S	407	___1	Q9BVJ6	sp|Q9BVJ6|UT14A_HUMAN U3 small nucleolar RNA-associated protein 14 homolog A OS=Homo sapiens OX=9606 GN=UTP14A PE=1 SV=1	407	0.686953	8.28826	1.83859		Not_significant	UTP14A_S407	#N/A	1.83859		20.34	0.50607
UID12397	Q9NZ09	UBAP1_HUMAN Ubiquitin-associated protein 1	UBAP1	S	146	___1	Q9NZ09	sp|Q9NZ09|UBAP1_HUMAN Ubiquitin-associated protein 1 OS=Homo sapiens OX=9606 GN=UBAP1 PE=1 SV=1	146	3.69855	19.2316	1.83788	+	Significant	UBAP1_S146	1.83788	#N/A		20.33	0.506095
UID21806	Q14244	MAP7_HUMAN Ensconsin	MAP7	S	200	___2	Q14244	sp|Q14244|MAP7_HUMAN Ensconsin OS=Homo sapiens OX=9606 GN=MAP7 PE=1 SV=1	200	3.16621	17.7938	1.83748	+	Significant	MAP7_S200	1.83748	#N/A		20.32	0.506119
UID9467	Q92564	DCNL4_HUMAN DCN1-like protein 4	DCUN1D4	S	71	___1	Q92564	sp|Q92564|DCNL4_HUMAN DCN1-like protein 4 OS=Homo sapiens OX=9606 GN=DCUN1D4 PE=1 SV=2	71	3.23257	17.9793	1.83656	+	Significant	DCUN1D4_S71	1.83656	#N/A		20.31	0.506144
UID10779	Q9BT25	HAUS8_HUMAN HAUS augmin-like complex subunit 8	HAUS8	S	21	___1	Q9BT25	sp|Q9BT25|HAUS8_HUMAN HAUS augmin-like complex subunit 8 OS=Homo sapiens OX=9606 GN=HAUS8 PE=1 SV=3	21	3.3472	18.2954	1.8364	+	Significant	HAUS8_S21	1.8364	#N/A		20.3	0.506169
UID927	O60784	TOM1_HUMAN Target of Myb protein 1	TOM1	S	462	___1	O60784	sp|O60784|TOM1_HUMAN Target of Myb protein 1 OS=Homo sapiens OX=9606 GN=TOM1 PE=1 SV=2	462	1.05437	10.2682	1.83589		Not_significant	TOM1_S462	#N/A	1.83589		20.29	0.506194
UID20348	P60468	SC61B_HUMAN Protein transport protein Sec61 subunit beta	SEC61B	S	13	___2	P60468	sp|P60468|SC61B_HUMAN Protein transport protein Sec61 subunit beta OS=Homo sapiens OX=9606 GN=SEC61B PE=1 SV=2	13	0.962221	9.80928	1.83528		Not_significant	SEC61B_S13	#N/A	1.83528		20.28	0.506218
UID8827	Q8NEV8	EXPH5_HUMAN Exophilin-5	EXPH5	S	247	___1	Q8NEV8	sp|Q8NEV8|EXPH5_HUMAN Exophilin-5 OS=Homo sapiens OX=9606 GN=EXPH5 PE=1 SV=3	247	4.60502	21.4593	1.83338	+	Significant	EXPH5_S247	1.83338	#N/A		20.27	0.506243
UID18714	P17706	PTN2_HUMAN Tyrosine-protein phosphatase non-receptor type 2	PTPN2	S	298	___2	P17706	sp|P17706|PTN2_HUMAN Tyrosine-protein phosphatase non-receptor type 2 OS=Homo sapiens OX=9606 GN=PTPN2 PE=1 SV=2	298	1.83766	13.556	1.83313		Not_significant	PTPN2_S298	#N/A	1.83313		20.26	0.506268
UID10090	Q96LZ7	RMD2_HUMAN Regulator of microtubule dynamics protein 2	RMDN2	S	121	___1	Q96LZ7	sp|Q96LZ7|RMD2_HUMAN Regulator of microtubule dynamics protein 2 OS=Homo sapiens OX=9606 GN=RMDN2 PE=1 SV=2	121	1.94062	13.9306	1.8328		Not_significant	RMDN2_S121	#N/A	1.8328		20.25	0.506293
UID5744	Q15678	PTN14_HUMAN Tyrosine-protein phosphatase non-receptor type 14	PTPN14	S	614	___1	Q15678	sp|Q15678|PTN14_HUMAN Tyrosine-protein phosphatase non-receptor type 14 OS=Homo sapiens OX=9606 GN=PTPN14 PE=1 SV=2	614	3.00849	17.345	1.83164		Not_significant	PTPN14_S614	#N/A	1.83164		20.24	0.506318
UID3848	P62750	RL23A_HUMAN 60S ribosomal protein L23a	RPL23A	S	43	___1	P62750	sp|P62750|RL23A_HUMAN 60S ribosomal protein L23a OS=Homo sapiens OX=9606 GN=RPL23A PE=1 SV=1	43	0.440504	6.63705	1.83088		Not_significant	RPL23A_S43	#N/A	1.83088		20.23	0.506343
UID19030	P27448	MARK3_HUMAN MAP/microtubule affinity-regulating kinase 3	MARK3	S	396	___2	P27448	sp|P27448|MARK3_HUMAN MAP/microtubule affinity-regulating kinase 3 OS=Homo sapiens OX=9606 GN=MARK3 PE=1 SV=5	396	3.6959	19.2247	1.82943	+	Significant	MARK3_S396	1.82943	#N/A		20.22	0.506368
UID24085	Q7Z422	SZRD1_HUMAN SUZ domain-containing protein 1	SZRD1	S	105	___2	Q7Z422	sp|Q7Z422|SZRD1_HUMAN SUZ domain-containing protein 1 OS=Homo sapiens OX=9606 GN=SZRD1 PE=1 SV=1	105	3.69006	19.2095	1.82877	+	Significant	SZRD1_S105	1.82877	#N/A		20.21	0.506393
UID33046	Q86XL3	ANKL2_HUMAN Ankyrin repeat and LEM domain-containing protein 2	ANKLE2	Y	918	___2	Q86XL3	sp|Q86XL3|ANKL2_HUMAN Ankyrin repeat and LEM domain-containing protein 2 OS=Homo sapiens OX=9606 GN=ANKLE2 PE=1 SV=4	918	4.21622	20.5334	1.82815	+	Significant	ANKLE2_Y918	1.82815	#N/A		20.2	0.506418
UID25606	Q8TE67	ES8L3_HUMAN Epidermal growth factor receptor kinase substrate 8-like protein 3	EPS8L3	S	230	___2	Q8TE67	sp|Q8TE67|ES8L3_HUMAN Epidermal growth factor receptor kinase substrate 8-like protein 3 OS=Homo sapiens OX=9606 GN=EPS8L3 PE=1 SV=2	230	1.74997	13.2286	1.82793		Not_significant	EPS8L3_S230	#N/A	1.82793		20.19	0.506443
UID14677	P46013	KI67_HUMAN Proliferation marker protein Ki-67	MKI67	T	1193	___1	P46013	sp|P46013|KI67_HUMAN Proliferation marker protein Ki-67 OS=Homo sapiens OX=9606 GN=MKI67 PE=1 SV=2	1193	4.29507	20.7245	1.82561	+	Significant	MKI67_T1193	1.82561	#N/A		20.18	0.506468
UID3832	P61978	HNRPK_HUMAN Heterogeneous nuclear ribonucleoprotein K	HNRNPK	S	379	___1	P61978	sp|P61978|HNRPK_HUMAN Heterogeneous nuclear ribonucleoprotein K OS=Homo sapiens OX=9606 GN=HNRNPK PE=1 SV=1	379	1.19478	10.9306	1.82542		Not_significant	HNRNPK_S379	#N/A	1.82542		20.17	0.506493
UID10932	Q9BWE0	REPI1_HUMAN Replication initiator 1	REPIN1	S	27	___1	Q9BWE0	sp|Q9BWE0|REPI1_HUMAN Replication initiator 1 OS=Homo sapiens OX=9606 GN=REPIN1 PE=1 SV=1	27	4.19461	20.4808	1.82487	+	Significant	REPIN1_S27	1.82487	#N/A		20.16	0.506518
UID34452	O94913	PCF11_HUMAN Pre-mRNA cleavage complex 2 protein Pcf11	PCF11	S	372	___3	O94913	sp|O94913|PCF11_HUMAN Pre-mRNA cleavage complex 2 protein Pcf11 OS=Homo sapiens OX=9606 GN=PCF11 PE=1 SV=3	372	0.866269	9.30736	1.82474		Not_significant	PCF11_S372	#N/A	1.82474		20.15	0.506543
UID39125	Q3KQU3	MA7D1_HUMAN MAP7 domain-containing protein 1	MAP7D1	S	548	___3	Q3KQU3	sp|Q3KQU3|MA7D1_HUMAN MAP7 domain-containing protein 1 OS=Homo sapiens OX=9606 GN=MAP7D1 PE=1 SV=1	548	0.799393	8.94088	1.82467		Not_significant	MAP7D1_S548	#N/A	1.82467		20.14	0.506568
UID9750	Q96B97	SH3K1_HUMAN SH3 domain-containing kinase-binding protein 1	SH3KBP1	S	410	___1	Q96B97	sp|Q96B97|SH3K1_HUMAN SH3 domain-containing kinase-binding protein 1 OS=Homo sapiens OX=9606 GN=SH3KBP1 PE=1 SV=2	410	2.02311	14.2236	1.82381		Not_significant	SH3KBP1_S410	#N/A	1.82381		20.13	0.506594
UID20948	Q07960	RHG01_HUMAN Rho GTPase-activating protein 1	ARHGAP1	S	50	___2	Q07960	sp|Q07960|RHG01_HUMAN Rho GTPase-activating protein 1 OS=Homo sapiens OX=9606 GN=ARHGAP1 PE=1 SV=1	50	2.00979	14.1767	1.82334		Not_significant	ARHGAP1_S50	#N/A	1.82334		20.12	0.506619
UID12741	Q9UEE9	CFDP1_HUMAN Craniofacial development protein 1	CFDP1	S	250	___1	Q9UEE9	sp|Q9UEE9|CFDP1_HUMAN Craniofacial development protein 1 OS=Homo sapiens OX=9606 GN=CFDP1 PE=1 SV=1	250	1.26498	11.2471	1.82319		Not_significant	CFDP1_S250	#N/A	1.82319		20.11	0.506644
UID17947	O95155	UBE4B_HUMAN Ubiquitin conjugation factor E4 B	UBE4B	S	65	___2	O95155	sp|O95155|UBE4B_HUMAN Ubiquitin conjugation factor E4 B OS=Homo sapiens OX=9606 GN=UBE4B PE=1 SV=1	65	2.75135	16.5872	1.822		Not_significant	UBE4B_S65	#N/A	1.822		20.1	0.50667
UID15831	Q96PD2	DCBD2_HUMAN Discoidin, CUB and LCCL domain-containing protein 2	DCBLD2	T	593	___1	Q96PD2	sp|Q96PD2|DCBD2_HUMAN Discoidin, CUB and LCCL domain-containing protein 2 OS=Homo sapiens OX=9606 GN=DCBLD2 PE=1 SV=1	593	2.005	14.1598	1.82149		Not_significant	DCBLD2_T593	#N/A	1.82149		20.09	0.506695
UID29932	Q9UQ35	SRRM2_HUMAN Serine/arginine repetitive matrix protein 2	SRRM2	S	455	___2	Q9UQ35	sp|Q9UQ35|SRRM2_HUMAN Serine/arginine repetitive matrix protein 2 OS=Homo sapiens OX=9606 GN=SRRM2 PE=1 SV=2	455	0.722915	8.50244	1.82		Not_significant	SRRM2_S455	#N/A	1.82		20.08	0.50672
UID6956	Q6P0N0	M18BP_HUMAN Mis18-binding protein 1	MIS18BP1	S	541	___1	Q6P0N0	sp|Q6P0N0|M18BP_HUMAN Mis18-binding protein 1 OS=Homo sapiens OX=9606 GN=MIS18BP1 PE=1 SV=1	541	0.88196	9.39127	1.81992		Not_significant	MIS18BP1_S541	#N/A	1.81992		20.07	0.506746
UID9655	Q92974	ARHG2_HUMAN Rho guanine nucleotide exchange factor 2	ARHGEF2	S	163	___1	Q92974	sp|Q92974|ARHG2_HUMAN Rho guanine nucleotide exchange factor 2 OS=Homo sapiens OX=9606 GN=ARHGEF2 PE=1 SV=4	163	1.80838	13.4476	1.81911		Not_significant	ARHGEF2_S163	#N/A	1.81911		20.06	0.506771
UID11223	Q9C0D5	TANC1_HUMAN Protein TANC1	TANC1	S	465	___1	Q9C0D5	sp|Q9C0D5|TANC1_HUMAN Protein TANC1 OS=Homo sapiens OX=9606 GN=TANC1 PE=1 SV=3	465	2.38429	15.4411	1.81909		Not_significant	TANC1_S465	#N/A	1.81909		20.05	0.506796
UID34057	O60927	PP1RB_HUMAN E3 ubiquitin-protein ligase PPP1R11	PPP1R11	S	77	___3	O60927	sp|O60927|PP1RB_HUMAN E3 ubiquitin-protein ligase PPP1R11 OS=Homo sapiens OX=9606 GN=PPP1R11 PE=1 SV=1	77	1.0223	10.1109	1.81818		Not_significant	PPP1R11_S77	#N/A	1.81818		20.04	0.506822
UID10182	Q96Q15	SMG1_HUMAN Serine/threonine-protein kinase SMG1	SMG1	S	115	___1	Q96Q15;Q6P435	sp|Q96Q15|SMG1_HUMAN Serine/threonine-protein kinase SMG1 OS=Homo sapiens OX=9606 GN=SMG1 PE=1 SV=3;sp|Q6P435|SMG1L_HUMAN Putative uncharacterized SMG1-like protein OS=Homo sapiens OX=9606 PE=5 SV=1	115;111	1.97069	14.0381	1.81718		Not_significant	SMG1_S115	#N/A	1.81718		20.03	0.506847
UID14639	P35611	ADDA_HUMAN Alpha-adducin	ADD1	T	691	___1	P35611;P35612;Q9UEY8	sp|P35611|ADDA_HUMAN Alpha-adducin OS=Homo sapiens OX=9606 GN=ADD1 PE=1 SV=2;sp|P35612|ADDB_HUMAN Beta-adducin OS=Homo sapiens OX=9606 GN=ADD2 PE=1 SV=3;sp|Q9UEY8|ADDG_HUMAN Gamma-adducin OS=Homo sapiens OX=9606 GN=ADD3 PE=1 SV=1	724;711;691	3.14834	17.7436	1.81657		Not_significant	ADD1_T691	#N/A	1.81657		20.02	0.506873
UID1119	O75400	PR40A_HUMAN Pre-mRNA-processing factor 40 homolog A	PRPF40A	S	938	___1	O75400	sp|O75400|PR40A_HUMAN Pre-mRNA-processing factor 40 homolog A OS=Homo sapiens OX=9606 GN=PRPF40A PE=1 SV=2	938	1.14849	10.7168	1.81603		Not_significant	PRPF40A_S938	#N/A	1.81603		20.01	0.506898
UID10977	Q9BXB5	OSB10_HUMAN Oxysterol-binding protein-related protein 10	OSBPL10	S	209	___1	Q9BXB5	sp|Q9BXB5|OSB10_HUMAN Oxysterol-binding protein-related protein 10 OS=Homo sapiens OX=9606 GN=OSBPL10 PE=1 SV=2	209	4.1118	20.2776	1.8158	+	Significant	OSBPL10_S209	1.8158	#N/A		20	0.506924
UID26277	Q96B23	CR025_HUMAN Uncharacterized protein C18orf25	C18orf25	S	143	___2	Q96B23	sp|Q96B23|CR025_HUMAN Uncharacterized protein C18orf25 OS=Homo sapiens OX=9606 GN=C18orf25 PE=1 SV=3	143	3.09594	17.5953	1.81525		Not_significant	C18orf25_S143	#N/A	1.81525		19.99	0.50695
UID13954	Q9Y4H2	IRS2_HUMAN Insulin receptor substrate 2	IRS2	S	560	___1	Q9Y4H2	sp|Q9Y4H2|IRS2_HUMAN Insulin receptor substrate 2 OS=Homo sapiens OX=9606 GN=IRS2 PE=1 SV=2	560	5.66304	23.7971	1.81497	+	Significant	IRS2_S560	1.81497	#N/A		19.98	0.506975
UID2639	P30622	CLIP1_HUMAN CAP-Gly domain-containing linker protein 1	CLIP1	S	352	___1	P30622;Q9UDT6	sp|P30622|CLIP1_HUMAN CAP-Gly domain-containing linker protein 1 OS=Homo sapiens OX=9606 GN=CLIP1 PE=1 SV=2;sp|Q9UDT6|CLIP2_HUMAN CAP-Gly domain-containing linker protein 2 OS=Homo sapiens OX=9606 GN=CLIP2 PE=1 SV=1	348;352	4.81969	21.9538	1.81489	+	Significant	CLIP1_S352	1.81489	#N/A		19.97	0.507001
UID11750	Q9HAH1	ZN556_HUMAN Zinc finger protein 556	ZNF556	S	217	___1	Q9HAH1	sp|Q9HAH1|ZN556_HUMAN Zinc finger protein 556 OS=Homo sapiens OX=9606 GN=ZNF556 PE=2 SV=1	217	2.64073	16.2503	1.81465		Not_significant	ZNF556_S217	#N/A	1.81465		19.96	0.507027
UID6993	Q6P3W7	SCYL2_HUMAN SCY1-like protein 2	SCYL2	S	677	___1	Q6P3W7	sp|Q6P3W7|SCYL2_HUMAN SCY1-like protein 2 OS=Homo sapiens OX=9606 GN=SCYL2 PE=1 SV=1	677	3.60446	18.9854	1.81371	+	Significant	SCYL2_S677	1.81371	#N/A		19.95	0.507052
UID8640	Q8N961	ABTB2_HUMAN Ankyrin repeat and BTB/POZ domain-containing protein 2	ABTB2	S	365	___1	Q8N961	sp|Q8N961|ABTB2_HUMAN Ankyrin repeat and BTB/POZ domain-containing protein 2 OS=Homo sapiens OX=9606 GN=ABTB2 PE=2 SV=2	365	2.06635	14.3748	1.81289		Not_significant	ABTB2_S365	#N/A	1.81289		19.94	0.507078
UID6688	Q5VZ89	DEN4C_HUMAN DENN domain-containing protein 4C	DENND4C	S	1613	___1	Q5VZ89	sp|Q5VZ89|DEN4C_HUMAN DENN domain-containing protein 4C OS=Homo sapiens OX=9606 GN=DENND4C PE=1 SV=3	1613	2.95582	17.1925	1.81271		Not_significant	DENND4C_S1613	#N/A	1.81271		19.93	0.507104
UID32176	Q8NC51	PAIRB_HUMAN Plasminogen activator inhibitor 1 RNA-binding protein	SERBP1	T	232	___2	Q8NC51	sp|Q8NC51|PAIRB_HUMAN Plasminogen activator inhibitor 1 RNA-binding protein OS=Homo sapiens OX=9606 GN=SERBP1 PE=1 SV=2	232	2.80386	16.7447	1.81219		Not_significant	SERBP1_T232	#N/A	1.81219		19.92	0.50713
UID7368	Q7KZI7	MARK2_HUMAN Serine/threonine-protein kinase MARK2	MARK2	S	40	___1	Q7KZI7	sp|Q7KZI7|MARK2_HUMAN Serine/threonine-protein kinase MARK2 OS=Homo sapiens OX=9606 GN=MARK2 PE=1 SV=2	40	4.7896	21.8851	1.81101	+	Significant	MARK2_S40	1.81101	#N/A		19.91	0.507155
UID1435	O95239	KIF4A_HUMAN Chromosome-associated kinesin KIF4A	KIF4A	S	1001	___1	O95239	sp|O95239|KIF4A_HUMAN Chromosome-associated kinesin KIF4A OS=Homo sapiens OX=9606 GN=KIF4A PE=1 SV=3	1001	3.37811	18.3796	1.81076	+	Significant	KIF4A_S1001	1.81076	#N/A		19.9	0.507181
UID9990	Q96JM3	CHAP1_HUMAN Chromosome alignment-maintaining phosphoprotein 1	CHAMP1	S	223	___1	Q96JM3	sp|Q96JM3|CHAP1_HUMAN Chromosome alignment-maintaining phosphoprotein 1 OS=Homo sapiens OX=9606 GN=CHAMP1 PE=1 SV=2	223	3.48851	18.6776	1.80993	+	Significant	CHAMP1_S223	1.80993	#N/A		19.89	0.507207
UID16133	Q9NTI5	PDS5B_HUMAN Sister chromatid cohesion protein PDS5 homolog B	PDS5B	T	1301	___1	Q9NTI5	sp|Q9NTI5|PDS5B_HUMAN Sister chromatid cohesion protein PDS5 homolog B OS=Homo sapiens OX=9606 GN=PDS5B PE=1 SV=1	1301	1.53895	12.4054	1.8098		Not_significant	PDS5B_T1301	#N/A	1.8098		19.88	0.507233
UID1184	O75569	PRKRA_HUMAN Interferon-inducible double-stranded RNA-dependent protein kinase activator A	PRKRA	S	167	___1	O75569	sp|O75569|PRKRA_HUMAN Interferon-inducible double-stranded RNA-dependent protein kinase activator A OS=Homo sapiens OX=9606 GN=PRKRA PE=1 SV=1	167	5.46057	23.3679	1.80896	+	Significant	PRKRA_S167	1.80896	#N/A		19.87	0.507259
UID15203	Q15398	DLGP5_HUMAN Disks large-associated protein 5	DLGAP5	T	329	___1	Q15398	sp|Q15398|DLGP5_HUMAN Disks large-associated protein 5 OS=Homo sapiens OX=9606 GN=DLGAP5 PE=1 SV=2	329	5.54053	23.5383	1.80863	+	Significant	DLGAP5_T329	1.80863	#N/A		19.86	0.507285
UID14722	P46013	KI67_HUMAN Proliferation marker protein Ki-67	MKI67	T	1091	___1	P46013	sp|P46013|KI67_HUMAN Proliferation marker protein Ki-67 OS=Homo sapiens OX=9606 GN=MKI67 PE=1 SV=2	1091	1.42783	11.9492	1.80716		Not_significant	MKI67_T1091	#N/A	1.80716		19.85	0.507311
UID5083	Q13625	ASPP2_HUMAN Apoptosis-stimulating of p53 protein 2	TP53BP2	S	737	___1	Q13625	sp|Q13625|ASPP2_HUMAN Apoptosis-stimulating of p53 protein 2 OS=Homo sapiens OX=9606 GN=TP53BP2 PE=1 SV=2	737	1.69028	13.0011	1.8068		Not_significant	TP53BP2_S737	#N/A	1.8068		19.84	0.507337
UID35248	P17275	JUNB_HUMAN Transcription factor jun-B	JUNB	S	251	___3	P17275	sp|P17275|JUNB_HUMAN Transcription factor jun-B OS=Homo sapiens OX=9606 GN=JUNB PE=1 SV=1	251	3.15652	17.7666	1.80576		Not_significant	JUNB_S251	#N/A	1.80576		19.83	0.507363
UID27826	Q9H0B6	KLC2_HUMAN Kinesin light chain 2	KLC2	S	582	___2	Q9H0B6	sp|Q9H0B6|KLC2_HUMAN Kinesin light chain 2 OS=Homo sapiens OX=9606 GN=KLC2 PE=1 SV=1	582	2.75941	16.6115	1.80573		Not_significant	KLC2_S582	#N/A	1.80573		19.82	0.507389
UID10524	Q99613	EIF3C_HUMAN Eukaryotic translation initiation factor 3 subunit C	EIF3C	S	909	___1	Q99613;B5ME19	sp|Q99613|EIF3C_HUMAN Eukaryotic translation initiation factor 3 subunit C OS=Homo sapiens OX=9606 GN=EIF3C PE=1 SV=1;sp|B5ME19|EIFCL_HUMAN Eukaryotic translation initiation factor 3 subunit C-like protein OS=Homo sapiens OX=9606 GN=EIF3CL PE=1 SV=1	909;910	3.86059	19.6484	1.80483	+	Significant	EIF3C_S909	1.80483	#N/A		19.81	0.507415
UID12390	Q9NYZ3	GTSE1_HUMAN G2 and S phase-expressed protein 1	GTSE1	S	461	___1	Q9NYZ3	sp|Q9NYZ3|GTSE1_HUMAN G2 and S phase-expressed protein 1 OS=Homo sapiens OX=9606 GN=GTSE1 PE=1 SV=3	461	1.31104	11.4501	1.80404		Not_significant	GTSE1_S461	#N/A	1.80404		19.8	0.507441
UID15500	Q86UE4	LYRIC_HUMAN Protein LYRIC	MTDH	T	143	___1	Q86UE4	sp|Q86UE4|LYRIC_HUMAN Protein LYRIC OS=Homo sapiens OX=9606 GN=MTDH PE=1 SV=2	143	4.70647	21.6944	1.80383	+	Significant	MTDH_T143	1.80383	#N/A		19.79	0.507468
UID15969	Q9BYG3	MK67I_HUMAN MKI67 FHA domain-interacting nucleolar phosphoprotein	NIFK	T	279	___1	Q9BYG3	sp|Q9BYG3|MK67I_HUMAN MKI67 FHA domain-interacting nucleolar phosphoprotein OS=Homo sapiens OX=9606 GN=NIFK PE=1 SV=1	279	3.01758	17.3712	1.8022		Not_significant	NIFK_T279	#N/A	1.8022		19.78	0.507494
UID24879	Q8IYB3	SRRM1_HUMAN Serine/arginine repetitive matrix protein 1	SRRM1	S	551	___2	Q8IYB3	sp|Q8IYB3|SRRM1_HUMAN Serine/arginine repetitive matrix protein 1 OS=Homo sapiens OX=9606 GN=SRRM1 PE=1 SV=2	551	0.357958	5.98296	1.80171		Not_significant	SRRM1_S551	#N/A	1.80171		19.77	0.50752
UID10636	Q9BQE4	SELS_HUMAN Selenoprotein S	SELENOS	S	140	___1	Q9BQE4	sp|Q9BQE4|SELS_HUMAN Selenoprotein S OS=Homo sapiens OX=9606 GN=SELENOS PE=1 SV=3	140	2.84405	16.8643	1.80114		Not_significant	SELENOS_S140	#N/A	1.80114		19.76	0.507546
UID9520	Q92615	LAR4B_HUMAN La-related protein 4B	LARP4B	S	718	___1	Q92615	sp|Q92615|LAR4B_HUMAN La-related protein 4B OS=Homo sapiens OX=9606 GN=LARP4B PE=1 SV=3	718	1.03803	10.1884	1.80111		Not_significant	LARP4B_S718	#N/A	1.80111		19.75	0.507573
UID32801	Q9UKV3	ACINU_HUMAN Apoptotic chromatin condensation inducer in the nucleus	ACIN1	T	254	___2	Q9UKV3	sp|Q9UKV3|ACINU_HUMAN Apoptotic chromatin condensation inducer in the nucleus OS=Homo sapiens OX=9606 GN=ACIN1 PE=1 SV=2	254	5.8418	24.1698	1.80087	+	Significant	ACIN1_T254	1.80087	#N/A		19.74	0.507599
UID18793	P18887	XRCC1_HUMAN DNA repair protein XRCC1	XRCC1	S	266	___2	P18887	sp|P18887|XRCC1_HUMAN DNA repair protein XRCC1 OS=Homo sapiens OX=9606 GN=XRCC1 PE=1 SV=2	266	1.53078	12.3725	1.80073		Not_significant	XRCC1_S266	#N/A	1.80073		19.73	0.507625
UID5876	Q16643	DREB_HUMAN Drebrin	DBN1	S	312	___1	Q16643	sp|Q16643|DREB_HUMAN Drebrin OS=Homo sapiens OX=9606 GN=DBN1 PE=1 SV=4	312	2.50069	15.8136	1.79988		Not_significant	DBN1_S312	#N/A	1.79988		19.72	0.507652
UID14680	P46013	KI67_HUMAN Proliferation marker protein Ki-67	MKI67	T	2389	___1	P46013	sp|P46013|KI67_HUMAN Proliferation marker protein Ki-67 OS=Homo sapiens OX=9606 GN=MKI67 PE=1 SV=2	2389	5.57382	23.6089	1.79964	+	Significant	MKI67_T2389	1.79964	#N/A		19.71	0.507678
UID5282	Q14498	RBM39_HUMAN RNA-binding protein 39	RBM39	S	117	___1	Q14498	sp|Q14498|RBM39_HUMAN RNA-binding protein 39 OS=Homo sapiens OX=9606 GN=RBM39 PE=1 SV=2	117	2.05485	14.3347	1.79865		Not_significant	RBM39_S117	#N/A	1.79865		19.7	0.507704
UID29692	Q9ULR3	PPM1H_HUMAN Protein phosphatase 1H	PPM1H	S	221	___2	Q9ULR3	sp|Q9ULR3|PPM1H_HUMAN Protein phosphatase 1H OS=Homo sapiens OX=9606 GN=PPM1H PE=1 SV=2	221	3.59918	18.9715	1.79774	+	Significant	PPM1H_S221	1.79774	#N/A		19.69	0.507731
UID9651	Q92974	ARHG2_HUMAN Rho guanine nucleotide exchange factor 2	ARHGEF2	S	174	___1	Q92974	sp|Q92974|ARHG2_HUMAN Rho guanine nucleotide exchange factor 2 OS=Homo sapiens OX=9606 GN=ARHGEF2 PE=1 SV=4	174	1.54812	12.4423	1.79759		Not_significant	ARHGEF2_S174	#N/A	1.79759		19.68	0.507757
UID35209	P16401	H15_HUMAN Histone H1.5	H1-5	S	18	___3	P16401	sp|P16401|H15_HUMAN Histone H1.5 OS=Homo sapiens OX=9606 GN=H1-5 PE=1 SV=3	18	2.06258	14.3617	1.79547		Not_significant	H1-5_S18	#N/A	1.79547		19.67	0.507784
UID9852	Q96EV2	RBM33_HUMAN RNA-binding protein 33	RBM33	S	233	___1	Q96EV2	sp|Q96EV2|RBM33_HUMAN RNA-binding protein 33 OS=Homo sapiens OX=9606 GN=RBM33 PE=1 SV=3	233	3.60983	18.9996	1.78964	+	Significant	RBM33_S233	1.78964	#N/A		19.66	0.50781
UID15754	Q969G5	CAVN3_HUMAN Caveolae-associated protein 3	CAVIN3	T	205	___1	Q969G5	sp|Q969G5|CAVN3_HUMAN Caveolae-associated protein 3 OS=Homo sapiens OX=9606 GN=CAVIN3 PE=1 SV=3	205	2.1944	14.8135	1.78811		Not_significant	CAVIN3_T205	#N/A	1.78811		19.65	0.507837
UID12898	Q9UIG0	BAZ1B_HUMAN Tyrosine-protein kinase BAZ1B	BAZ1B	S	374	___1	Q9UIG0	sp|Q9UIG0|BAZ1B_HUMAN Tyrosine-protein kinase BAZ1B OS=Homo sapiens OX=9606 GN=BAZ1B PE=1 SV=2	374	1.53207	12.3777	1.78774		Not_significant	BAZ1B_S374	#N/A	1.78774		19.64	0.507864
UID13308	Q9UPT5	EXOC7_HUMAN Exocyst complex component 7	EXOC7	S	283	___1	Q9UPT5	sp|Q9UPT5|EXOC7_HUMAN Exocyst complex component 7 OS=Homo sapiens OX=9606 GN=EXOC7 PE=1 SV=3	283	3.4746	18.6403	1.78629	+	Significant	EXOC7_S283	1.78629	#N/A		19.63	0.50789
UID33528	O15027	SC16A_HUMAN Protein transport protein Sec16A	SEC16A	S	1359	___3	O15027	sp|O15027|SC16A_HUMAN Protein transport protein Sec16A OS=Homo sapiens OX=9606 GN=SEC16A PE=1 SV=4	1359	1.1937	10.9256	1.78532		Not_significant	SEC16A_S1359	#N/A	1.78532		19.62	0.507917
UID3025	P46013	KI67_HUMAN Proliferation marker protein Ki-67	MKI67	S	1815	___1	P46013	sp|P46013|KI67_HUMAN Proliferation marker protein Ki-67 OS=Homo sapiens OX=9606 GN=MKI67 PE=1 SV=2	1815	5.67564	23.8236	1.78528	+	Significant	MKI67_S1815	1.78528	#N/A		19.61	0.507944
UID4339	Q06830	PRDX1_HUMAN Peroxiredoxin-1	PRDX1	S	181	___1	Q06830	sp|Q06830|PRDX1_HUMAN Peroxiredoxin-1 OS=Homo sapiens OX=9606 GN=PRDX1 PE=1 SV=1	181	2.94238	17.1534	1.78381		Not_significant	PRDX1_S181	#N/A	1.78381		19.6	0.50797
UID9370	Q8WXG6	MADD_HUMAN MAP kinase-activating death domain protein	MADD	S	921	___1	Q8WXG6	sp|Q8WXG6|MADD_HUMAN MAP kinase-activating death domain protein OS=Homo sapiens OX=9606 GN=MADD PE=1 SV=2	921	1.91706	13.8458	1.78352		Not_significant	MADD_S921	#N/A	1.78352		19.59	0.507997
UID563	O15446	RPA34_HUMAN DNA-directed RNA polymerase I subunit RPA34	POLR1G	S	172	___1	O15446	sp|O15446|RPA34_HUMAN DNA-directed RNA polymerase I subunit RPA34 OS=Homo sapiens OX=9606 GN=POLR1G PE=1 SV=1	172	4.91148	22.1619	1.78324	+	Significant	POLR1G_S172	1.78324	#N/A		19.58	0.508024
UID14679	P46013	KI67_HUMAN Proliferation marker protein Ki-67	MKI67	T	2268	___1	P46013	sp|P46013|KI67_HUMAN Proliferation marker protein Ki-67 OS=Homo sapiens OX=9606 GN=MKI67 PE=1 SV=2	2268	2.71841	16.4876	1.7806		Not_significant	MKI67_T2268	#N/A	1.7806		19.57	0.508051
UID15161	Q14839	CHD4_HUMAN Chromodomain-helicase-DNA-binding protein 4	CHD4	T	703	___1	Q14839	sp|Q14839|CHD4_HUMAN Chromodomain-helicase-DNA-binding protein 4 OS=Homo sapiens OX=9606 GN=CHD4 PE=1 SV=2	703	1.06872	10.3379	1.78024		Not_significant	CHD4_T703	#N/A	1.78024		19.56	0.508078
UID221	O00515	LAD1_HUMAN Ladinin-1	LAD1	S	64	___1	O00515	sp|O00515|LAD1_HUMAN Ladinin-1 OS=Homo sapiens OX=9606 GN=LAD1 PE=1 SV=2	64	2.70635	16.451	1.78011		Not_significant	LAD1_S64	#N/A	1.78011		19.55	0.508105
UID15115	Q14244	MAP7_HUMAN Ensconsin	MAP7	T	277	___1	Q14244	sp|Q14244|MAP7_HUMAN Ensconsin OS=Homo sapiens OX=9606 GN=MAP7 PE=1 SV=1	277	6.12533	24.7494	1.77713	+	Significant	MAP7_T277	1.77713	#N/A		19.54	0.508131
UID13905	Q9Y4B6	DCAF1_HUMAN DDB1- and CUL4-associated factor 1	DCAF1	S	255	___1	Q9Y4B6	sp|Q9Y4B6|DCAF1_HUMAN DDB1- and CUL4-associated factor 1 OS=Homo sapiens OX=9606 GN=DCAF1 PE=1 SV=3	255	0.922042	9.6023	1.77576		Not_significant	DCAF1_S255	#N/A	1.77576		19.53	0.508158
UID31928	Q6NZY4	ZCHC8_HUMAN Zinc finger CCHC domain-containing protein 8	ZCCHC8	T	479	___2	Q6NZY4	sp|Q6NZY4|ZCHC8_HUMAN Zinc finger CCHC domain-containing protein 8 OS=Homo sapiens OX=9606 GN=ZCCHC8 PE=1 SV=2	479	2.87921	16.9682	1.77441		Not_significant	ZCCHC8_T479	#N/A	1.77441		19.52	0.508185
UID17857	O94806	KPCD3_HUMAN Serine/threonine-protein kinase D3	PRKD3	S	216	___2	O94806	sp|O94806|KPCD3_HUMAN Serine/threonine-protein kinase D3 OS=Homo sapiens OX=9606 GN=PRKD3 PE=1 SV=1	216	2.2449	14.983	1.77122		Not_significant	PRKD3_S216	#N/A	1.77122		19.51	0.508212
UID32775	Q9UIF9	BAZ2A_HUMAN Bromodomain adjacent to zinc finger domain protein 2A	BAZ2A	T	1050	___2	Q9UIF9	sp|Q9UIF9|BAZ2A_HUMAN Bromodomain adjacent to zinc finger domain protein 2A OS=Homo sapiens OX=9606 GN=BAZ2A PE=1 SV=4	1050	3.75464	19.3769	1.77112	+	Significant	BAZ2A_T1050	1.77112	#N/A		19.5	0.508239
UID14480	P11166	GTR1_HUMAN Solute carrier family 2, facilitated glucose transporter member 1	SLC2A1	T	238	___1	P11166	sp|P11166|GTR1_HUMAN Solute carrier family 2, facilitated glucose transporter member 1 OS=Homo sapiens OX=9606 GN=SLC2A1 PE=1 SV=2	238	1.4131	11.8874	1.77011		Not_significant	SLC2A1_T238	#N/A	1.77011		19.49	0.508266
UID10647	Q9BQG0	MBB1A_HUMAN Myb-binding protein 1A	MYBBP1A	S	1310	___1	Q9BQG0	sp|Q9BQG0|MBB1A_HUMAN Myb-binding protein 1A OS=Homo sapiens OX=9606 GN=MYBBP1A PE=1 SV=2	1310	2.59262	16.1016	1.76834		Not_significant	MYBBP1A_S1310	#N/A	1.76834		19.48	0.508294
UID44133	Q9BYG3	MK67I_HUMAN MKI67 FHA domain-interacting nucleolar phosphoprotein	NIFK	S	230	___3	Q9BYG3	sp|Q9BYG3|MK67I_HUMAN MKI67 FHA domain-interacting nucleolar phosphoprotein OS=Homo sapiens OX=9606 GN=NIFK PE=1 SV=1	230	2.45741	15.6761	1.76799		Not_significant	NIFK_S230	#N/A	1.76799		19.47	0.508321
UID9888	Q96G28	CFA36_HUMAN Cilia- and flagella-associated protein 36	CFAP36	S	201	___1	Q96G28	sp|Q96G28|CFA36_HUMAN Cilia- and flagella-associated protein 36 OS=Homo sapiens OX=9606 GN=CFAP36 PE=1 SV=2	201	2.3467	15.3189	1.76609		Not_significant	CFAP36_S201	#N/A	1.76609		19.46	0.508348
UID14431	P05783	K1C18_HUMAN Keratin, type I cytoskeletal 18	KRT18	T	8	___1	P05783	sp|P05783|K1C18_HUMAN Keratin, type I cytoskeletal 18 OS=Homo sapiens OX=9606 GN=KRT18 PE=1 SV=2	8	1.31609	11.4721	1.76594		Not_significant	KRT18_T8	#N/A	1.76594		19.45	0.508375
UID5288	Q14498	RBM39_HUMAN RNA-binding protein 39	RBM39	S	337	___1	Q14498	sp|Q14498|RBM39_HUMAN RNA-binding protein 39 OS=Homo sapiens OX=9606 GN=RBM39 PE=1 SV=2	337	5.24416	22.9001	1.76565	+	Significant	RBM39_S337	1.76565	#N/A		19.44	0.508402
UID16203	Q9UDY2	ZO2_HUMAN Tight junction protein ZO-2	TJP2	T	1027	___1	Q9UDY2	sp|Q9UDY2|ZO2_HUMAN Tight junction protein ZO-2 OS=Homo sapiens OX=9606 GN=TJP2 PE=1 SV=2	1027	4.57825	21.3968	1.7652	+	Significant	TJP2_T1027	1.7652	#N/A		19.43	0.508429
UID14623	P30622	CLIP1_HUMAN CAP-Gly domain-containing linker protein 1	CLIP1	T	182	___1	P30622	sp|P30622|CLIP1_HUMAN CAP-Gly domain-containing linker protein 1 OS=Homo sapiens OX=9606 GN=CLIP1 PE=1 SV=2	182	1.55616	12.4746	1.76485		Not_significant	CLIP1_T182	#N/A	1.76485		19.42	0.508457
UID20003	P50479	PDLI4_HUMAN PDZ and LIM domain protein 4	PDLIM4	S	135	___2	P50479	sp|P50479|PDLI4_HUMAN PDZ and LIM domain protein 4 OS=Homo sapiens OX=9606 GN=PDLIM4 PE=1 SV=2	135	2.14144	14.6337	1.76415		Not_significant	PDLIM4_S135	#N/A	1.76415		19.41	0.508484
UID15121	Q14493	SLBP_HUMAN Histone RNA hairpin-binding protein	SLBP	T	62	___1	Q14493	sp|Q14493|SLBP_HUMAN Histone RNA hairpin-binding protein OS=Homo sapiens OX=9606 GN=SLBP PE=1 SV=1	62	3.49701	18.7003	1.76318		Not_significant	SLBP_T62	#N/A	1.76318		19.4	0.508511
UID6980	Q6P1N0	C2D1A_HUMAN Coiled-coil and C2 domain-containing protein 1A	CC2D1A	S	208	___1	Q6P1N0	sp|Q6P1N0|C2D1A_HUMAN Coiled-coil and C2 domain-containing protein 1A OS=Homo sapiens OX=9606 GN=CC2D1A PE=1 SV=1	208	1.9621	14.0075	1.76248		Not_significant	CC2D1A_S208	#N/A	1.76248		19.39	0.508539
UID24733	Q8IX03	KIBRA_HUMAN Protein KIBRA	WWC1	S	899	___2	Q8IX03	sp|Q8IX03|KIBRA_HUMAN Protein KIBRA OS=Homo sapiens OX=9606 GN=WWC1 PE=1 SV=1	899	1.26805	11.2608	1.76157		Not_significant	WWC1_S899	#N/A	1.76157		19.38	0.508566
UID48569	Q7Z6Z7	HUWE1_HUMAN E3 ubiquitin-protein ligase HUWE1	HUWE1	T	3924	___3	Q7Z6Z7	sp|Q7Z6Z7|HUWE1_HUMAN E3 ubiquitin-protein ligase HUWE1 OS=Homo sapiens OX=9606 GN=HUWE1 PE=1 SV=3	3924	1.50229	12.2568	1.76122		Not_significant	HUWE1_T3924	#N/A	1.76122		19.37	0.508593
UID6643	Q5VV41	ARHGG_HUMAN Rho guanine nucleotide exchange factor 16	ARHGEF16	S	208	___1	Q5VV41	sp|Q5VV41|ARHGG_HUMAN Rho guanine nucleotide exchange factor 16 OS=Homo sapiens OX=9606 GN=ARHGEF16 PE=1 SV=1	208	1.08727	10.4272	1.7607		Not_significant	ARHGEF16_S208	#N/A	1.7607		19.36	0.508621
UID9226	Q8WUM4	PDC6I_HUMAN Programmed cell death 6-interacting protein	PDCD6IP	S	454	___1	Q8WUM4	sp|Q8WUM4|PDC6I_HUMAN Programmed cell death 6-interacting protein OS=Homo sapiens OX=9606 GN=PDCD6IP PE=1 SV=1	454	5.27097	22.9586	1.75674	+	Significant	PDCD6IP_S454	1.75674	#N/A		19.35	0.508648
UID1073	O75369	FLNB_HUMAN Filamin-B	FLNB	S	2083	___1	O75369	sp|O75369|FLNB_HUMAN Filamin-B OS=Homo sapiens OX=9606 GN=FLNB PE=1 SV=2	2083	3.25548	18.043	1.75619		Not_significant	FLNB_S2083	#N/A	1.75619		19.34	0.508676
UID4966	Q13501	SQSTM_HUMAN Sequestosome-1	SQSTM1	S	207	___1	Q13501	sp|Q13501|SQSTM_HUMAN Sequestosome-1 OS=Homo sapiens OX=9606 GN=SQSTM1 PE=1 SV=1	207	4.69703	21.6726	1.75481	+	Significant	SQSTM1_S207	1.75481	#N/A		19.33	0.508704
UID15126	Q14671	PUM1_HUMAN Pumilio homolog 1	PUM1	T	112	___1	Q14671	sp|Q14671|PUM1_HUMAN Pumilio homolog 1 OS=Homo sapiens OX=9606 GN=PUM1 PE=1 SV=3	112	2.96594	17.2219	1.75391		Not_significant	PUM1_T112	#N/A	1.75391		19.32	0.508731
UID16785	O00567	NOP56_HUMAN Nucleolar protein 56	NOP56	S	513	___2	O00567	sp|O00567|NOP56_HUMAN Nucleolar protein 56 OS=Homo sapiens OX=9606 GN=NOP56 PE=1 SV=4	513	4.83369	21.9857	1.75387	+	Significant	NOP56_S513	1.75387	#N/A		19.31	0.508759
UID49060	Q9BYG3	MK67I_HUMAN MKI67 FHA domain-interacting nucleolar phosphoprotein	NIFK	T	238	___3	Q9BYG3	sp|Q9BYG3|MK67I_HUMAN MKI67 FHA domain-interacting nucleolar phosphoprotein OS=Homo sapiens OX=9606 GN=NIFK PE=1 SV=1	238	1.91783	13.8486	1.75306		Not_significant	NIFK_T238	#N/A	1.75306		19.3	0.508786
UID15338	Q5VT52	RPRD2_HUMAN Regulation of nuclear pre-mRNA domain-containing protein 2	RPRD2	T	482	___1	Q5VT52	sp|Q5VT52|RPRD2_HUMAN Regulation of nuclear pre-mRNA domain-containing protein 2 OS=Homo sapiens OX=9606 GN=RPRD2 PE=1 SV=1	482	4.12254	20.304	1.75297	+	Significant	RPRD2_T482	1.75297	#N/A		19.29	0.508814
UID19587	P46013	KI67_HUMAN Proliferation marker protein Ki-67	MKI67	S	308	___2	P46013	sp|P46013|KI67_HUMAN Proliferation marker protein Ki-67 OS=Homo sapiens OX=9606 GN=MKI67 PE=1 SV=2	308	2.40591	15.511	1.75172		Not_significant	MKI67_S308	#N/A	1.75172		19.28	0.508842
UID12210	Q9NW75	GPTC2_HUMAN G patch domain-containing protein 2	GPATCH2	S	54	___1	Q9NW75	sp|Q9NW75|GPTC2_HUMAN G patch domain-containing protein 2 OS=Homo sapiens OX=9606 GN=GPATCH2 PE=1 SV=1	54	2.6924	16.4085	1.75101		Not_significant	GPATCH2_S54	#N/A	1.75101		19.27	0.50887
UID11196	Q9C0C2	TB182_HUMAN 182 kDa tankyrase-1-binding protein	TNKS1BP1	S	836	___1	Q9C0C2	sp|Q9C0C2|TB182_HUMAN 182 kDa tankyrase-1-binding protein OS=Homo sapiens OX=9606 GN=TNKS1BP1 PE=1 SV=4	836	4.59136	21.4275	1.75095	+	Significant	TNKS1BP1_S836	1.75095	#N/A		19.26	0.508897
UID27171	Q9BQ52	RNZ2_HUMAN Zinc phosphodiesterase ELAC protein 2	ELAC2	S	205	___2	Q9BQ52	sp|Q9BQ52|RNZ2_HUMAN Zinc phosphodiesterase ELAC protein 2 OS=Homo sapiens OX=9606 GN=ELAC2 PE=1 SV=2	205	0.784166	8.85532	1.75057		Not_significant	ELAC2_S205	#N/A	1.75057		19.25	0.508925
UID6778	Q676U5	A16L1_HUMAN Autophagy-related protein 16-1	ATG16L1	S	70	___1	Q676U5	sp|Q676U5|A16L1_HUMAN Autophagy-related protein 16-1 OS=Homo sapiens OX=9606 GN=ATG16L1 PE=1 SV=2	70	1.82801	13.5204	1.74942		Not_significant	ATG16L1_S70	#N/A	1.74942		19.24	0.508953
UID16784	O00567	NOP56_HUMAN Nucleolar protein 56	NOP56	S	511	___2	O00567	sp|O00567|NOP56_HUMAN Nucleolar protein 56 OS=Homo sapiens OX=9606 GN=NOP56 PE=1 SV=4	511	2.47009	15.7165	1.74821		Not_significant	NOP56_S511	#N/A	1.74821		19.23	0.508981
UID1399	O95104	SCAF4_HUMAN SR-related and CTD-associated factor 4	SCAF4	S	1004	___1	O95104	sp|O95104|SCAF4_HUMAN SR-related and CTD-associated factor 4 OS=Homo sapiens OX=9606 GN=SCAF4 PE=1 SV=3	1004	5.06862	22.5136	1.74794	+	Significant	SCAF4_S1004	1.74794	#N/A		19.22	0.509009
UID3860	P62857	RS28_HUMAN 40S ribosomal protein S28	RPS28	S	23	___1	P62857	sp|P62857|RS28_HUMAN 40S ribosomal protein S28 OS=Homo sapiens OX=9606 GN=RPS28 PE=1 SV=1	23	2.69876	16.4279	1.74747		Not_significant	RPS28_S23	#N/A	1.74747		19.21	0.509037
UID15964	Q9BXS6	NUSAP_HUMAN Nucleolar and spindle-associated protein 1	NUSAP1	T	182	___1	Q9BXS6	sp|Q9BXS6|NUSAP_HUMAN Nucleolar and spindle-associated protein 1 OS=Homo sapiens OX=9606 GN=NUSAP1 PE=1 SV=1	182	4.25233	20.6212	1.74684	+	Significant	NUSAP1_T182	1.74684	#N/A		19.2	0.509065
UID2473	P26599	PTBP1_HUMAN Polypyrimidine tract-binding protein 1	PTBP1	S	433	___1	P26599	sp|P26599|PTBP1_HUMAN Polypyrimidine tract-binding protein 1 OS=Homo sapiens OX=9606 GN=PTBP1 PE=1 SV=1	433	5.74227	23.963	1.74598	+	Significant	PTBP1_S433	1.74598	#N/A		19.19	0.509093
UID3126	P46821	MAP1B_HUMAN Microtubule-associated protein 1B	MAP1B	S	1852	___1	P46821	sp|P46821|MAP1B_HUMAN Microtubule-associated protein 1B OS=Homo sapiens OX=9606 GN=MAP1B PE=1 SV=2	1852	4.25537	20.6285	1.74562	+	Significant	MAP1B_S1852	1.74562	#N/A		19.18	0.509121
UID29354	Q9UHB6	LIMA1_HUMAN LIM domain and actin-binding protein 1	LIMA1	S	365	___2	Q9UHB6	sp|Q9UHB6|LIMA1_HUMAN LIM domain and actin-binding protein 1 OS=Homo sapiens OX=9606 GN=LIMA1 PE=1 SV=1	365	2.07562	14.407	1.74307		Not_significant	LIMA1_S365	#N/A	1.74307		19.17	0.509149
UID14668	P42167	LAP2B_HUMAN Lamina-associated polypeptide 2, isoforms beta/gamma	TMPO	T	355	___1	P42167	sp|P42167|LAP2B_HUMAN Lamina-associated polypeptide 2, isoforms beta/gamma OS=Homo sapiens OX=9606 GN=TMPO PE=1 SV=2	355	6.24795	24.9959	1.74262	+	Significant	TMPO_T355	1.74262	#N/A		19.16	0.509177
UID1970	P11388	TOP2A_HUMAN DNA topoisomerase 2-alpha	TOP2A	S	1491	___1	P11388	sp|P11388|TOP2A_HUMAN DNA topoisomerase 2-alpha OS=Homo sapiens OX=9606 GN=TOP2A PE=1 SV=3	1491	1.95982	13.9994	1.74231		Not_significant	TOP2A_S1491	#N/A	1.74231		19.15	0.509205
UID3280	P49023	PAXI_HUMAN Paxillin	PXN	S	302	___1	P49023	sp|P49023|PAXI_HUMAN Paxillin OS=Homo sapiens OX=9606 GN=PXN PE=1 SV=3	302	1.07795	10.3824	1.74193		Not_significant	PXN_S302	#N/A	1.74193		19.14	0.509233
UID6438	Q5T4S7	UBR4_HUMAN E3 ubiquitin-protein ligase UBR4	UBR4	S	2719	___1	Q5T4S7	sp|Q5T4S7|UBR4_HUMAN E3 ubiquitin-protein ligase UBR4 OS=Homo sapiens OX=9606 GN=UBR4 PE=1 SV=1	2719	0.395891	6.29199	1.7399		Not_significant	UBR4_S2719	#N/A	1.7399		19.13	0.509261
UID25095	Q8N4X5	AF1L2_HUMAN Actin filament-associated protein 1-like 2	AFAP1L2	S	346	___2	Q8N4X5	sp|Q8N4X5|AF1L2_HUMAN Actin filament-associated protein 1-like 2 OS=Homo sapiens OX=9606 GN=AFAP1L2 PE=1 SV=1	346	2.31154	15.2037	1.73986		Not_significant	AFAP1L2_S346	#N/A	1.73986		19.12	0.50929
UID22305	Q15751	HERC1_HUMAN Probable E3 ubiquitin-protein ligase HERC1	HERC1	S	2723	___2	Q15751	sp|Q15751|HERC1_HUMAN Probable E3 ubiquitin-protein ligase HERC1 OS=Homo sapiens OX=9606 GN=HERC1 PE=1 SV=2	2723	1.95527	13.9831	1.73885		Not_significant	HERC1_S2723	#N/A	1.73885		19.11	0.509318
UID5549	Q15149	PLEC_HUMAN Plectin	PLEC	S	4613	___1	Q15149	sp|Q15149|PLEC_HUMAN Plectin OS=Homo sapiens OX=9606 GN=PLEC PE=1 SV=3	4613	0.715995	8.46165	1.73874		Not_significant	PLEC_S4613	#N/A	1.73874		19.1	0.509346
UID13200	Q9UMR3	TBX20_HUMAN T-box transcription factor TBX20	TBX20	S	312	___1	Q9UMR3	sp|Q9UMR3|TBX20_HUMAN T-box transcription factor TBX20 OS=Homo sapiens OX=9606 GN=TBX20 PE=1 SV=4	312	1.65536	12.8661	1.73755		Not_significant	TBX20_S312	#N/A	1.73755		19.09	0.509374
UID1257	O75962	TRIO_HUMAN Triple functional domain protein	TRIO	S	2440	___1	O75962	sp|O75962|TRIO_HUMAN Triple functional domain protein OS=Homo sapiens OX=9606 GN=TRIO PE=1 SV=2	2440	1.54823	12.4428	1.73608		Not_significant	TRIO_S2440	#N/A	1.73608		19.08	0.509403
UID4052	Q00536	CDK16_HUMAN Cyclin-dependent kinase 16	CDK16	S	146	___1	Q00536;Q00537	sp|Q00536|CDK16_HUMAN Cyclin-dependent kinase 16 OS=Homo sapiens OX=9606 GN=CDK16 PE=1 SV=1;sp|Q00537|CDK17_HUMAN Cyclin-dependent kinase 17 OS=Homo sapiens OX=9606 GN=CDK17 PE=1 SV=2	119;146	4.11938	20.2962	1.73589	+	Significant	CDK16_S146	1.73589	#N/A		19.07	0.509431
UID1223	O75717	WDHD1_HUMAN WD repeat and HMG-box DNA-binding protein 1	WDHD1	S	868	___1	O75717	sp|O75717|WDHD1_HUMAN WD repeat and HMG-box DNA-binding protein 1 OS=Homo sapiens OX=9606 GN=WDHD1 PE=1 SV=1	868	0.492676	7.01909	1.73582		Not_significant	WDHD1_S868	#N/A	1.73582		19.06	0.509459
UID8965	Q8TAE6	PP14C_HUMAN Protein phosphatase 1 regulatory subunit 14C	PPP1R14C	S	25	___1	Q8TAE6	sp|Q8TAE6|PP14C_HUMAN Protein phosphatase 1 regulatory subunit 14C OS=Homo sapiens OX=9606 GN=PPP1R14C PE=1 SV=3	25	4.50058	21.2146	1.73267	+	Significant	PPP1R14C_S25	1.73267	#N/A		19.05	0.509488
UID14701	P46013	KI67_HUMAN Proliferation marker protein Ki-67	MKI67	T	2773	___1	P46013	sp|P46013|KI67_HUMAN Proliferation marker protein Ki-67 OS=Homo sapiens OX=9606 GN=MKI67 PE=1 SV=2	2773	1.5312	12.3742	1.73234		Not_significant	MKI67_T2773	#N/A	1.73234		19.04	0.509516
UID11315	Q9H0H5	RGAP1_HUMAN Rac GTPase-activating protein 1	RACGAP1	S	628	___1	Q9H0H5	sp|Q9H0H5|RGAP1_HUMAN Rac GTPase-activating protein 1 OS=Homo sapiens OX=9606 GN=RACGAP1 PE=1 SV=1	628	3.67939	19.1817	1.73114		Not_significant	RACGAP1_S628	#N/A	1.73114		19.03	0.509545
UID7220	Q6ZNB6	NFXL1_HUMAN NF-X1-type zinc finger protein NFXL1	NFXL1	S	65	___1	Q6ZNB6	sp|Q6ZNB6|NFXL1_HUMAN NF-X1-type zinc finger protein NFXL1 OS=Homo sapiens OX=9606 GN=NFXL1 PE=1 SV=2	65	1.47753	12.1553	1.73049		Not_significant	NFXL1_S65	#N/A	1.73049		19.02	0.509573
UID23374	Q69YQ0	CYTSA_HUMAN Cytospin-A	SPECC1L	S	832	___2	Q69YQ0	sp|Q69YQ0|CYTSA_HUMAN Cytospin-A OS=Homo sapiens OX=9606 GN=SPECC1L PE=1 SV=2	832	3.91387	19.7835	1.73042		Not_significant	SPECC1L_S832	#N/A	1.73042		19.01	0.509602
UID34357	O76021	RL1D1_HUMAN Ribosomal L1 domain-containing protein 1	RSL1D1	S	392	___3	O76021	sp|O76021|RL1D1_HUMAN Ribosomal L1 domain-containing protein 1 OS=Homo sapiens OX=9606 GN=RSL1D1 PE=1 SV=3	392	2.92309	17.0971	1.7303		Not_significant	RSL1D1_S392	#N/A	1.7303		19	0.509631
UID34358	O76021	RL1D1_HUMAN Ribosomal L1 domain-containing protein 1	RSL1D1	S	396	___3	O76021	sp|O76021|RL1D1_HUMAN Ribosomal L1 domain-containing protein 1 OS=Homo sapiens OX=9606 GN=RSL1D1 PE=1 SV=3	396	2.92309	17.0971	1.7303		Not_significant	RSL1D1_S396	#N/A	1.7303		18.99	0.509659
UID7794	Q86UU1	PHLB1_HUMAN Pleckstrin homology-like domain family B member 1	PHLDB1	S	324	___1	Q86UU1	sp|Q86UU1|PHLB1_HUMAN Pleckstrin homology-like domain family B member 1 OS=Homo sapiens OX=9606 GN=PHLDB1 PE=1 SV=1	324	0.809762	8.99868	1.72979		Not_significant	PHLDB1_S324	#N/A	1.72979		18.98	0.509688
UID13727	Q9Y2K7	KDM2A_HUMAN Lysine-specific demethylase 2A	KDM2A	S	740	___1	Q9Y2K7	sp|Q9Y2K7|KDM2A_HUMAN Lysine-specific demethylase 2A OS=Homo sapiens OX=9606 GN=KDM2A PE=1 SV=3	740	0.444509	6.66715	1.72971		Not_significant	KDM2A_S740	#N/A	1.72971		18.97	0.509717
UID16461	P29317	EPHA2_HUMAN Ephrin type-A receptor 2	EPHA2	Y	594	___1	P29317	sp|P29317|EPHA2_HUMAN Ephrin type-A receptor 2 OS=Homo sapiens OX=9606 GN=EPHA2 PE=1 SV=2	594	1.21237	11.0108	1.72965		Not_significant	EPHA2_Y594	#N/A	1.72965		18.96	0.509745
UID14274	O60716	CTND1_HUMAN Catenin delta-1	CTNND1	T	906	___1	O60716	sp|O60716|CTND1_HUMAN Catenin delta-1 OS=Homo sapiens OX=9606 GN=CTNND1 PE=1 SV=1	906	2.42835	15.5832	1.72888		Not_significant	CTNND1_T906	#N/A	1.72888		18.95	0.509774
UID13875	Q9Y446	PKP3_HUMAN Plakophilin-3	PKP3	S	123	___1	Q9Y446	sp|Q9Y446|PKP3_HUMAN Plakophilin-3 OS=Homo sapiens OX=9606 GN=PKP3 PE=1 SV=1	123	1.76953	13.3024	1.72876		Not_significant	PKP3_S123	#N/A	1.72876		18.94	0.509803
UID1438	O95239	KIF4A_HUMAN Chromosome-associated kinesin KIF4A	KIF4A	S	801	___1	O95239	sp|O95239|KIF4A_HUMAN Chromosome-associated kinesin KIF4A OS=Homo sapiens OX=9606 GN=KIF4A PE=1 SV=3	801	5.72314	23.9231	1.72855	+	Significant	KIF4A_S801	1.72855	#N/A		18.93	0.509832
UID11338	Q9H1A4	APC1_HUMAN Anaphase-promoting complex subunit 1	ANAPC1	S	1347	___1	Q9H1A4	sp|Q9H1A4|APC1_HUMAN Anaphase-promoting complex subunit 1 OS=Homo sapiens OX=9606 GN=ANAPC1 PE=1 SV=1	1347	1.26669	11.2547	1.72805		Not_significant	ANAPC1_S1347	#N/A	1.72805		18.92	0.509861
UID18251	P05412	JUN_HUMAN Transcription factor AP-1	JUN	S	243	___2	P05412	sp|P05412|JUN_HUMAN Transcription factor AP-1 OS=Homo sapiens OX=9606 GN=JUN PE=1 SV=2	243	3.26605	18.0722	1.72762		Not_significant	JUN_S243	#N/A	1.72762		18.91	0.50989
UID10149	Q96PD2	DCBD2_HUMAN Discoidin, CUB and LCCL domain-containing protein 2	DCBLD2	S	606	___1	Q96PD2	sp|Q96PD2|DCBD2_HUMAN Discoidin, CUB and LCCL domain-containing protein 2 OS=Homo sapiens OX=9606 GN=DCBLD2 PE=1 SV=1	606	2.34294	15.3067	1.72703		Not_significant	DCBLD2_S606	#N/A	1.72703		18.9	0.509919
UID3363	P49757	NUMB_HUMAN Protein numb homolog	NUMB	S	438	___1	P49757	sp|P49757|NUMB_HUMAN Protein numb homolog OS=Homo sapiens OX=9606 GN=NUMB PE=1 SV=2	438	2.66145	16.314	1.72525		Not_significant	NUMB_S438	#N/A	1.72525		18.89	0.509948
UID1856	P09234	RU1C_HUMAN U1 small nuclear ribonucleoprotein C	SNRPC	S	17	___1	P09234	sp|P09234|RU1C_HUMAN U1 small nuclear ribonucleoprotein C OS=Homo sapiens OX=9606 GN=SNRPC PE=1 SV=1	17	5.67319	23.8185	1.72494	+	Significant	SNRPC_S17	1.72494	#N/A		18.88	0.509977
UID15319	Q5T200	ZC3HD_HUMAN Zinc finger CCCH domain-containing protein 13	ZC3H13	T	1170	___1	Q5T200	sp|Q5T200|ZC3HD_HUMAN Zinc finger CCCH domain-containing protein 13 OS=Homo sapiens OX=9606 GN=ZC3H13 PE=1 SV=1	1170	2.50034	15.8125	1.72487		Not_significant	ZC3H13_T1170	#N/A	1.72487		18.87	0.510006
UID24319	Q86UU0	BCL9L_HUMAN B-cell CLL/lymphoma 9-like protein	BCL9L	S	118	___2	Q86UU0	sp|Q86UU0|BCL9L_HUMAN B-cell CLL/lymphoma 9-like protein OS=Homo sapiens OX=9606 GN=BCL9L PE=1 SV=1	118	1.74247	13.2003	1.72442		Not_significant	BCL9L_S118	#N/A	1.72442		18.86	0.510035
UID6682	Q5VYS8	TUT7_HUMAN Terminal uridylyltransferase 7	TUT7	S	172	___1	Q5VYS8	sp|Q5VYS8|TUT7_HUMAN Terminal uridylyltransferase 7 OS=Homo sapiens OX=9606 GN=TUT7 PE=1 SV=1	172	2.18864	14.7941	1.7239		Not_significant	TUT7_S172	#N/A	1.7239		18.85	0.510064
UID20142	P52701	MSH6_HUMAN DNA mismatch repair protein Msh6	MSH6	S	43	___2	P52701	sp|P52701|MSH6_HUMAN DNA mismatch repair protein Msh6 OS=Homo sapiens OX=9606 GN=MSH6 PE=1 SV=2	43	2.03691	14.272	1.723		Not_significant	MSH6_S43	#N/A	1.723		18.84	0.510093
UID24100	Q7Z460	CLAP1_HUMAN CLIP-associating protein 1	CLASP1	S	647	___2	Q7Z460	sp|Q7Z460|CLAP1_HUMAN CLIP-associating protein 1 OS=Homo sapiens OX=9606 GN=CLASP1 PE=1 SV=1	647	1.32558	11.5134	1.72206		Not_significant	CLASP1_S647	#N/A	1.72206		18.83	0.510122
UID25434	Q8NFH5	NUP35_HUMAN Nucleoporin NUP35	NUP35	S	73	___2	Q8NFH5	sp|Q8NFH5|NUP35_HUMAN Nucleoporin NUP35 OS=Homo sapiens OX=9606 GN=NUP35 PE=1 SV=1	73	2.23826	14.9608	1.72113		Not_significant	NUP35_S73	#N/A	1.72113		18.82	0.510151
UID2058	P15407	FOSL1_HUMAN Fos-related antigen 1	FOSL1	S	74	___1	P15407	sp|P15407|FOSL1_HUMAN Fos-related antigen 1 OS=Homo sapiens OX=9606 GN=FOSL1 PE=1 SV=1	74	2.18006	14.765	1.72083		Not_significant	FOSL1_S74	#N/A	1.72083		18.81	0.510181
UID3995	P84103	SRSF3_HUMAN Serine/arginine-rich splicing factor 3	SRSF3	S	5	___1	P84103	sp|P84103|SRSF3_HUMAN Serine/arginine-rich splicing factor 3 OS=Homo sapiens OX=9606 GN=SRSF3 PE=1 SV=1	5	6.0345	24.5652	1.72058	+	Significant	SRSF3_S5	1.72058	#N/A		18.8	0.51021
UID10084	Q96LJ8	UBX10_HUMAN UBX domain-containing protein 10	UBXN10	S	205	___1	Q96LJ8	sp|Q96LJ8|UBX10_HUMAN UBX domain-containing protein 10 OS=Homo sapiens OX=9606 GN=UBXN10 PE=1 SV=1	205	2.93928	17.1443	1.71948		Not_significant	UBXN10_S205	#N/A	1.71948		18.79	0.510239
UID25435	Q8NFH5	NUP35_HUMAN Nucleoporin NUP35	NUP35	S	100	___2	Q8NFH5	sp|Q8NFH5|NUP35_HUMAN Nucleoporin NUP35 OS=Homo sapiens OX=9606 GN=NUP35 PE=1 SV=1	100	3.60435	18.9851	1.71938		Not_significant	NUP35_S100	#N/A	1.71938		18.78	0.510269
UID15833	Q96PM9	Z385A_HUMAN Zinc finger protein 385A	ZNF385A	T	180	___1	Q96PM9	sp|Q96PM9|Z385A_HUMAN Zinc finger protein 385A OS=Homo sapiens OX=9606 GN=ZNF385A PE=1 SV=2	180	1.44165	12.0069	1.71819		Not_significant	ZNF385A_T180	#N/A	1.71819		18.77	0.510298
UID1924	P10412	H14_HUMAN Histone H1.4	H1-4	S	36	___1	P10412;P16402	sp|P10412|H14_HUMAN Histone H1.4 OS=Homo sapiens OX=9606 GN=H1-4 PE=1 SV=2;sp|P16402|H13_HUMAN Histone H1.3 OS=Homo sapiens OX=9606 GN=H1-3 PE=1 SV=2	36;37	5.5581	23.5756	1.71769	+	Significant	H1-4_S36	1.71769	#N/A		18.76	0.510327
UID2122	P16403	H12_HUMAN Histone H1.2	H1-2	S	36	___1	P16403	sp|P16403|H12_HUMAN Histone H1.2 OS=Homo sapiens OX=9606 GN=H1-2 PE=1 SV=2	36	5.5581	23.5756	1.71769	+	Significant	H1-2_S36	1.71769	#N/A		18.75	0.510357
UID1700	P05387	RLA2_HUMAN 60S acidic ribosomal protein P2	RPLP2	S	79	___1	P05387	sp|P05387|RLA2_HUMAN 60S acidic ribosomal protein P2 OS=Homo sapiens OX=9606 GN=RPLP2 PE=1 SV=1	79	5.28278	22.9843	1.71558	+	Significant	RPLP2_S79	1.71558	#N/A		18.74	0.510386
UID12571	Q9P270	SLAI2_HUMAN SLAIN motif-containing protein 2	SLAIN2	S	87	___1	Q9P270	sp|Q9P270|SLAI2_HUMAN SLAIN motif-containing protein 2 OS=Homo sapiens OX=9606 GN=SLAIN2 PE=1 SV=2	87	0.735641	8.57695	1.71531		Not_significant	SLAIN2_S87	#N/A	1.71531		18.73	0.510416
UID7631	Q7Z5L9	I2BP2_HUMAN Interferon regulatory factor 2-binding protein 2	IRF2BP2	S	318	___1	Q7Z5L9	sp|Q7Z5L9|I2BP2_HUMAN Interferon regulatory factor 2-binding protein 2 OS=Homo sapiens OX=9606 GN=IRF2BP2 PE=1 SV=2	318	3.46686	18.6195	1.71319		Not_significant	IRF2BP2_S318	#N/A	1.71319		18.72	0.510446
UID13254	Q9UP83	COG5_HUMAN Conserved oligomeric Golgi complex subunit 5	COG5	S	197	___1	Q9UP83	sp|Q9UP83|COG5_HUMAN Conserved oligomeric Golgi complex subunit 5 OS=Homo sapiens OX=9606 GN=COG5 PE=1 SV=3	197	2.06011	14.3531	1.7118		Not_significant	COG5_S197	#N/A	1.7118		18.71	0.510475
UID24230	Q7Z6Z7	HUWE1_HUMAN E3 ubiquitin-protein ligase HUWE1	HUWE1	S	3760	___2	Q7Z6Z7	sp|Q7Z6Z7|HUWE1_HUMAN E3 ubiquitin-protein ligase HUWE1 OS=Homo sapiens OX=9606 GN=HUWE1 PE=1 SV=3	3760	4.27761	20.6824	1.71128	+	Significant	HUWE1_S3760	1.71128	#N/A		18.7	0.510505
UID16282	Q9ULW0	TPX2_HUMAN Targeting protein for Xklp2	TPX2	T	499	___1	Q9ULW0	sp|Q9ULW0|TPX2_HUMAN Targeting protein for Xklp2 OS=Homo sapiens OX=9606 GN=TPX2 PE=1 SV=2	499	2.29081	15.1354	1.71091		Not_significant	TPX2_T499	#N/A	1.71091		18.69	0.510534
UID5049	Q13595	TRA2A_HUMAN Transformer-2 protein homolog alpha	TRA2A	S	236	___1	Q13595	sp|Q13595|TRA2A_HUMAN Transformer-2 protein homolog alpha OS=Homo sapiens OX=9606 GN=TRA2A PE=1 SV=1	236	3.12017	17.664	1.71055		Not_significant	TRA2A_S236	#N/A	1.71055		18.68	0.510564
UID5964	Q2M2I8	AAK1_HUMAN AP2-associated protein kinase 1	AAK1	S	21	___1	Q2M2I8	sp|Q2M2I8|AAK1_HUMAN AP2-associated protein kinase 1 OS=Homo sapiens OX=9606 GN=AAK1 PE=1 SV=3	21	2.62197	16.1925	1.71035		Not_significant	AAK1_S21	#N/A	1.71035		18.67	0.510594
UID33529	O15027	SC16A_HUMAN Protein transport protein Sec16A	SEC16A	S	1362	___3	O15027	sp|O15027|SC16A_HUMAN Protein transport protein Sec16A OS=Homo sapiens OX=9606 GN=SEC16A PE=1 SV=4	1362	1.27296	11.2825	1.70931		Not_significant	SEC16A_S1362	#N/A	1.70931		18.66	0.510624
UID13760	Q9Y2W1	TR150_HUMAN Thyroid hormone receptor-associated protein 3	THRAP3	S	232	___1	Q9Y2W1	sp|Q9Y2W1|TR150_HUMAN Thyroid hormone receptor-associated protein 3 OS=Homo sapiens OX=9606 GN=THRAP3 PE=1 SV=2	232	4.9798	22.3155	1.70922	+	Significant	THRAP3_S232	1.70922	#N/A		18.65	0.510653
UID14739	P46821	MAP1B_HUMAN Microtubule-associated protein 1B	MAP1B	T	744	___1	P46821	sp|P46821|MAP1B_HUMAN Microtubule-associated protein 1B OS=Homo sapiens OX=9606 GN=MAP1B PE=1 SV=2	744	2.08601	14.443	1.70908		Not_significant	MAP1B_T744	#N/A	1.70908		18.64	0.510683
UID4174	Q02952	AKA12_HUMAN A-kinase anchor protein 12	AKAP12	S	483	___1	Q02952	sp|Q02952|AKA12_HUMAN A-kinase anchor protein 12 OS=Homo sapiens OX=9606 GN=AKAP12 PE=1 SV=4	483	5.02858	22.4245	1.7084	+	Significant	AKAP12_S483	1.7084	#N/A		18.63	0.510713
UID34451	O94913	PCF11_HUMAN Pre-mRNA cleavage complex 2 protein Pcf11	PCF11	S	370	___3	O94913	sp|O94913|PCF11_HUMAN Pre-mRNA cleavage complex 2 protein Pcf11 OS=Homo sapiens OX=9606 GN=PCF11 PE=1 SV=3	370	0.862539	9.2873	1.7078		Not_significant	PCF11_S370	#N/A	1.7078		18.62	0.510743
UID13683	Q9Y2H0	DLGP4_HUMAN Disks large-associated protein 4	DLGAP4	S	665	___1	Q9Y2H0	sp|Q9Y2H0|DLGP4_HUMAN Disks large-associated protein 4 OS=Homo sapiens OX=9606 GN=DLGAP4 PE=1 SV=3	665	2.00383	14.1557	1.7073		Not_significant	DLGAP4_S665	#N/A	1.7073		18.61	0.510773
UID31877	Q5UIP0	RIF1_HUMAN Telomere-associated protein RIF1	RIF1	T	409	___2	Q5UIP0	sp|Q5UIP0|RIF1_HUMAN Telomere-associated protein RIF1 OS=Homo sapiens OX=9606 GN=RIF1 PE=1 SV=2	409	2.38703	15.45	1.70727		Not_significant	RIF1_T409	#N/A	1.70727		18.6	0.510803
UID16244	Q9UKE5	TNIK_HUMAN TRAF2 and NCK-interacting protein kinase	TNIK	T	1036	___1	Q9UKE5	sp|Q9UKE5|TNIK_HUMAN TRAF2 and NCK-interacting protein kinase OS=Homo sapiens OX=9606 GN=TNIK PE=1 SV=1	1036	3.30009	18.1662	1.706		Not_significant	TNIK_T1036	#N/A	1.706		18.59	0.510833
UID14855	P55199	ELL_HUMAN RNA polymerase II elongation factor ELL	ELL	T	180	___1	P55199	sp|P55199|ELL_HUMAN RNA polymerase II elongation factor ELL OS=Homo sapiens OX=9606 GN=ELL PE=1 SV=1	180	1.69049	13.0019	1.70503		Not_significant	ELL_T180	#N/A	1.70503		18.58	0.510863
UID25753	Q8WUF5	IASPP_HUMAN RelA-associated inhibitor	PPP1R13L	S	113	___2	Q8WUF5	sp|Q8WUF5|IASPP_HUMAN RelA-associated inhibitor OS=Homo sapiens OX=9606 GN=PPP1R13L PE=1 SV=4	113	5.41166	23.263	1.70371	+	Significant	PPP1R13L_S113	1.70371	#N/A		18.57	0.510893
UID32243	Q8WUM0	NU133_HUMAN Nuclear pore complex protein Nup133	NUP133	T	28	___2	Q8WUM0	sp|Q8WUM0|NU133_HUMAN Nuclear pore complex protein Nup133 OS=Homo sapiens OX=9606 GN=NUP133 PE=1 SV=2	28	5.75919	23.9983	1.70352	+	Significant	NUP133_T28	1.70352	#N/A		18.56	0.510923
UID47370	O60927	PP1RB_HUMAN E3 ubiquitin-protein ligase PPP1R11	PPP1R11	T	75	___3	O60927	sp|O60927|PP1RB_HUMAN E3 ubiquitin-protein ligase PPP1R11 OS=Homo sapiens OX=9606 GN=PPP1R11 PE=1 SV=1	75	1.02798	10.1389	1.702		Not_significant	PPP1R11_T75	#N/A	1.702		18.55	0.510953
UID32209	Q8NI77	KI18A_HUMAN Kinesin-like protein KIF18A	KIF18A	T	681	___2	Q8NI77	sp|Q8NI77|KI18A_HUMAN Kinesin-like protein KIF18A OS=Homo sapiens OX=9606 GN=KIF18A PE=1 SV=2	681	1.93181	13.8989	1.70158		Not_significant	KIF18A_T681	#N/A	1.70158		18.54	0.510984
UID43	A2AJT9	BCLA3_HUMAN BCLAF1 and THRAP3 family member 3	BCLAF3	S	192	___1	A2AJT9	sp|A2AJT9|BCLA3_HUMAN BCLAF1 and THRAP3 family member 3 OS=Homo sapiens OX=9606 GN=BCLAF3 PE=1 SV=1	192	4.58129	21.404	1.70093	+	Significant	BCLAF3_S192	1.70093	#N/A		18.53	0.511014
UID2405	P23588	IF4B_HUMAN Eukaryotic translation initiation factor 4B	EIF4B	S	219	___1	P23588	sp|P23588|IF4B_HUMAN Eukaryotic translation initiation factor 4B OS=Homo sapiens OX=9606 GN=EIF4B PE=1 SV=2	219	4.87167	22.0719	1.70067	+	Significant	EIF4B_S219	1.70067	#N/A		18.52	0.511044
UID4936	Q13442	HAP28_HUMAN 28 kDa heat- and acid-stable phosphoprotein	PDAP1	S	178	___1	Q13442	sp|Q13442|HAP28_HUMAN 28 kDa heat- and acid-stable phosphoprotein OS=Homo sapiens OX=9606 GN=PDAP1 PE=1 SV=1	178	1.99645	14.1296	1.70035		Not_significant	PDAP1_S178	#N/A	1.70035		18.51	0.511074
UID13238	Q9UNL2	SSRG_HUMAN Translocon-associated protein subunit gamma	SSR3	S	105	___1	Q9UNL2	sp|Q9UNL2|SSRG_HUMAN Translocon-associated protein subunit gamma OS=Homo sapiens OX=9606 GN=SSR3 PE=1 SV=1	105	0.649288	8.05784	1.70018		Not_significant	SSR3_S105	#N/A	1.70018		18.5	0.511105
UID17162	O43237	DC1L2_HUMAN Cytoplasmic dynein 1 light intermediate chain 2	DYNC1LI2	S	383	___2	O43237	sp|O43237|DC1L2_HUMAN Cytoplasmic dynein 1 light intermediate chain 2 OS=Homo sapiens OX=9606 GN=DYNC1LI2 PE=1 SV=1	383	2.80254	16.7408	1.69902		Not_significant	DYNC1LI2_S383	#N/A	1.69902		18.49	0.511135
UID17163	O43237	DC1L2_HUMAN Cytoplasmic dynein 1 light intermediate chain 2	DYNC1LI2	S	391	___2	O43237	sp|O43237|DC1L2_HUMAN Cytoplasmic dynein 1 light intermediate chain 2 OS=Homo sapiens OX=9606 GN=DYNC1LI2 PE=1 SV=1	391	2.80254	16.7408	1.69902		Not_significant	DYNC1LI2_S391	#N/A	1.69902		18.48	0.511166
UID8263	Q8IY81	SPB1_HUMAN pre-rRNA 2'-O-ribose RNA methyltransferase FTSJ3	FTSJ3	S	688	___1	Q8IY81	sp|Q8IY81|SPB1_HUMAN pre-rRNA 2'-O-ribose RNA methyltransferase FTSJ3 OS=Homo sapiens OX=9606 GN=FTSJ3 PE=1 SV=2	688	4.20221	20.4993	1.69846		Not_significant	FTSJ3_S688	#N/A	1.69846		18.47	0.511196
UID28998	Q9NZT2	OGFR_HUMAN Opioid growth factor receptor	OGFR	S	378	___2	Q9NZT2	sp|Q9NZT2|OGFR_HUMAN Opioid growth factor receptor OS=Homo sapiens OX=9606 GN=OGFR PE=1 SV=3	378	2.32239	15.2394	1.69822		Not_significant	OGFR_S378	#N/A	1.69822		18.46	0.511227
UID10651	Q9BQG0	MBB1A_HUMAN Myb-binding protein 1A	MYBBP1A	S	1290	___1	Q9BQG0	sp|Q9BQG0|MBB1A_HUMAN Myb-binding protein 1A OS=Homo sapiens OX=9606 GN=MYBBP1A PE=1 SV=2	1290	4.66237	21.5925	1.69503	+	Significant	MYBBP1A_S1290	1.69503	#N/A		18.45	0.511257
UID8083	Q8IVF2	AHNK2_HUMAN Protein AHNAK2	AHNAK2	S	842	___1	Q8IVF2	sp|Q8IVF2|AHNK2_HUMAN Protein AHNAK2 OS=Homo sapiens OX=9606 GN=AHNAK2 PE=1 SV=2	842	5.12789	22.6448	1.69402	+	Significant	AHNAK2_S842	1.69402	#N/A		18.44	0.511288
UID14941	Q02952	AKA12_HUMAN A-kinase anchor protein 12	AKAP12	T	1264	___1	Q02952	sp|Q02952|AKA12_HUMAN A-kinase anchor protein 12 OS=Homo sapiens OX=9606 GN=AKAP12 PE=1 SV=4	1264	2.33582	15.2834	1.69391		Not_significant	AKAP12_T1264	#N/A	1.69391		18.43	0.511318
UID14776	P49643	PRI2_HUMAN DNA primase large subunit	PRIM2	T	470	___1	P49643	sp|P49643|PRI2_HUMAN DNA primase large subunit OS=Homo sapiens OX=9606 GN=PRIM2 PE=1 SV=2	470	2.57953	16.0609	1.69376		Not_significant	PRIM2_T470	#N/A	1.69376		18.42	0.511349
UID24030	Q7Z309	PBIR2_HUMAN PABIR family member 2	PABIR2	S	137	___2	Q7Z309	sp|Q7Z309|PBIR2_HUMAN PABIR family member 2 OS=Homo sapiens OX=9606 GN=PABIR2 PE=1 SV=2	137	1.77885	13.3374	1.69359		Not_significant	PABIR2_S137	#N/A	1.69359		18.41	0.51138
UID7817	Q86UX6	ST32C_HUMAN Serine/threonine-protein kinase 32C	STK32C	S	71	___1	Q86UX6	sp|Q86UX6|ST32C_HUMAN Serine/threonine-protein kinase 32C OS=Homo sapiens OX=9606 GN=STK32C PE=1 SV=1	71	2.85718	16.9032	1.69333		Not_significant	STK32C_S71	#N/A	1.69333		18.4	0.51141
UID13747	Q9Y2U8	MAN1_HUMAN Inner nuclear membrane protein Man1	LEMD3	S	280	___1	Q9Y2U8	sp|Q9Y2U8|MAN1_HUMAN Inner nuclear membrane protein Man1 OS=Homo sapiens OX=9606 GN=LEMD3 PE=1 SV=2	280	2.10804	14.5191	1.69222		Not_significant	LEMD3_S280	#N/A	1.69222		18.39	0.511441
UID10941	Q9BWT3	PAPOG_HUMAN Poly(A) polymerase gamma	PAPOLG	S	23	___1	Q9BWT3	sp|Q9BWT3|PAPOG_HUMAN Poly(A) polymerase gamma OS=Homo sapiens OX=9606 GN=PAPOLG PE=1 SV=2	23	2.2279	14.9262	1.6918		Not_significant	PAPOLG_S23	#N/A	1.6918		18.38	0.511472
UID2976	P45973	CBX5_HUMAN Chromobox protein homolog 5	CBX5	S	92	___1	P45973	sp|P45973|CBX5_HUMAN Chromobox protein homolog 5 OS=Homo sapiens OX=9606 GN=CBX5 PE=1 SV=1	92	2.8786	16.9664	1.69166		Not_significant	CBX5_S92	#N/A	1.69166		18.37	0.511503
UID11330	Q9H0X9	OSBL5_HUMAN Oxysterol-binding protein-related protein 5	OSBPL5	S	747	___1	Q9H0X9	sp|Q9H0X9|OSBL5_HUMAN Oxysterol-binding protein-related protein 5 OS=Homo sapiens OX=9606 GN=OSBPL5 PE=1 SV=1	747	1.15468	10.7456	1.69166		Not_significant	OSBPL5_S747	#N/A	1.69166		18.36	0.511533
UID3499	P51153	RAB13_HUMAN Ras-related protein Rab-13	RAB13	S	178	___1	P51153	sp|P51153|RAB13_HUMAN Ras-related protein Rab-13 OS=Homo sapiens OX=9606 GN=RAB13 PE=1 SV=1	178	2.34046	15.2986	1.69039		Not_significant	RAB13_S178	#N/A	1.69039		18.35	0.511564
UID10646	Q9BQG0	MBB1A_HUMAN Myb-binding protein 1A	MYBBP1A	S	1308	___1	Q9BQG0	sp|Q9BQG0|MBB1A_HUMAN Myb-binding protein 1A OS=Homo sapiens OX=9606 GN=MYBBP1A PE=1 SV=2	1308	2.44567	15.6386	1.69011		Not_significant	MYBBP1A_S1308	#N/A	1.69011		18.34	0.511595
UID14425	P04637	P53_HUMAN Cellular tumor antigen p53	TP53	T	150	___1	P04637	sp|P04637|P53_HUMAN Cellular tumor antigen p53 OS=Homo sapiens OX=9606 GN=TP53 PE=1 SV=4	150	4.51629	21.2516	1.68978	+	Significant	TP53_T150	1.68978	#N/A		18.33	0.511626
UID31790	Q16643	DREB_HUMAN Drebrin	DBN1	T	346	___2	Q16643	sp|Q16643|DREB_HUMAN Drebrin OS=Homo sapiens OX=9606 GN=DBN1 PE=1 SV=4	346	4.15092	20.3738	1.68872		Not_significant	DBN1_T346	#N/A	1.68872		18.32	0.511657
UID10952	Q9BWU0	NADAP_HUMAN Kanadaptin	SLC4A1AP	S	144	___1	Q9BWU0	sp|Q9BWU0|NADAP_HUMAN Kanadaptin OS=Homo sapiens OX=9606 GN=SLC4A1AP PE=1 SV=1	144	5.94619	24.3848	1.68786	+	Significant	SLC4A1AP_S144	1.68786	#N/A		18.31	0.511688
UID7109	Q6SJ93	F111B_HUMAN Serine protease FAM111B	FAM111B	S	11	___1	Q6SJ93	sp|Q6SJ93|F111B_HUMAN Serine protease FAM111B OS=Homo sapiens OX=9606 GN=FAM111B PE=1 SV=1	11	3.151	17.7511	1.68771		Not_significant	FAM111B_S11	#N/A	1.68771		18.3	0.511719
UID12843	Q9UHI6	DDX20_HUMAN Probable ATP-dependent RNA helicase DDX20	DDX20	S	714	___1	Q9UHI6	sp|Q9UHI6|DDX20_HUMAN Probable ATP-dependent RNA helicase DDX20 OS=Homo sapiens OX=9606 GN=DDX20 PE=1 SV=2	714	0.727549	8.52965	1.68768		Not_significant	DDX20_S714	#N/A	1.68768		18.29	0.51175
UID6843	Q6BDS2	URFB1_HUMAN UHRF1-binding protein 1	UHRF1BP1	S	988	___1	Q6BDS2	sp|Q6BDS2|URFB1_HUMAN UHRF1-binding protein 1 OS=Homo sapiens OX=9606 GN=UHRF1BP1 PE=1 SV=1	988	2.2376	14.9586	1.68754		Not_significant	UHRF1BP1_S988	#N/A	1.68754		18.28	0.511782
UID1369	O94915	FRYL_HUMAN Protein furry homolog-like	FRYL	S	2272	___1	O94915	sp|O94915|FRYL_HUMAN Protein furry homolog-like OS=Homo sapiens OX=9606 GN=FRYL PE=1 SV=2	2272	2.46786	15.7094	1.68741		Not_significant	FRYL_S2272	#N/A	1.68741		18.27	0.511813
UID13668	Q9Y2D9	ZN652_HUMAN Zinc finger protein 652	ZNF652	S	380	___1	Q9Y2D9;Q9UFB7	sp|Q9Y2D9|ZN652_HUMAN Zinc finger protein 652 OS=Homo sapiens OX=9606 GN=ZNF652 PE=1 SV=3;sp|Q9UFB7|ZBT47_HUMAN Zinc finger and BTB domain-containing protein 47 OS=Homo sapiens OX=9606 GN=ZBTB47 PE=1 SV=3	380;571	3.41027	18.4669	1.68623		Not_significant	ZNF652_S380	#N/A	1.68623		18.26	0.511844
UID9203	Q8WUF5	IASPP_HUMAN RelA-associated inhibitor	PPP1R13L	S	567	___1	Q8WUF5	sp|Q8WUF5|IASPP_HUMAN RelA-associated inhibitor OS=Homo sapiens OX=9606 GN=PPP1R13L PE=1 SV=4	567	5.87173	24.2317	1.68543	+	Significant	PPP1R13L_S567	1.68543	#N/A		18.25	0.511875
UID198	O00458	IFRD1_HUMAN Interferon-related developmental regulator 1	IFRD1	S	15	___1	O00458	sp|O00458|IFRD1_HUMAN Interferon-related developmental regulator 1 OS=Homo sapiens OX=9606 GN=IFRD1 PE=1 SV=4	15	0.545386	7.38503	1.68514		Not_significant	IFRD1_S15	#N/A	1.68514		18.24	0.511907
UID8614	Q8N6H7	ARFG2_HUMAN ADP-ribosylation factor GTPase-activating protein 2	ARFGAP2	S	432	___1	Q8N6H7	sp|Q8N6H7|ARFG2_HUMAN ADP-ribosylation factor GTPase-activating protein 2 OS=Homo sapiens OX=9606 GN=ARFGAP2 PE=1 SV=1	432	4.1281	20.3177	1.68471		Not_significant	ARFGAP2_S432	#N/A	1.68471		18.23	0.511938
UID14830	P53365	ARFP2_HUMAN Arfaptin-2	ARFIP2	T	76	___1	P53365	sp|P53365|ARFP2_HUMAN Arfaptin-2 OS=Homo sapiens OX=9606 GN=ARFIP2 PE=1 SV=1	76	1.84253	13.574	1.68407		Not_significant	ARFIP2_T76	#N/A	1.68407		18.22	0.511969
UID7568	Q7Z4H7	HAUS6_HUMAN HAUS augmin-like complex subunit 6	HAUS6	S	715	___1	Q7Z4H7	sp|Q7Z4H7|HAUS6_HUMAN HAUS augmin-like complex subunit 6 OS=Homo sapiens OX=9606 GN=HAUS6 PE=1 SV=2	715	2.97587	17.2507	1.68398		Not_significant	HAUS6_S715	#N/A	1.68398		18.21	0.512001
UID5265	Q14244	MAP7_HUMAN Ensconsin	MAP7	S	165	___1	Q14244	sp|Q14244|MAP7_HUMAN Ensconsin OS=Homo sapiens OX=9606 GN=MAP7 PE=1 SV=1	165	2.52211	15.8812	1.6817		Not_significant	MAP7_S165	#N/A	1.6817		18.2	0.512032
UID10195	Q96QC0	PP1RA_HUMAN Serine/threonine-protein phosphatase 1 regulatory subunit 10	PPP1R10	S	398	___1	Q96QC0	sp|Q96QC0|PP1RA_HUMAN Serine/threonine-protein phosphatase 1 regulatory subunit 10 OS=Homo sapiens OX=9606 GN=PPP1R10 PE=1 SV=1	398	3.11177	17.6402	1.68057		Not_significant	PPP1R10_S398	#N/A	1.68057		18.19	0.512064
UID1579	O95817	BAG3_HUMAN BAG family molecular chaperone regulator 3	BAG3	S	195	___1	O95817	sp|O95817|BAG3_HUMAN BAG family molecular chaperone regulator 3 OS=Homo sapiens OX=9606 GN=BAG3 PE=1 SV=3	195	4.43725	21.0648	1.68039		Not_significant	BAG3_S195	#N/A	1.68039		18.18	0.512095
UID370	O14907	TX1B3_HUMAN Tax1-binding protein 3	TAX1BP3	S	101	___1	O14907	sp|O14907|TX1B3_HUMAN Tax1-binding protein 3 OS=Homo sapiens OX=9606 GN=TAX1BP3 PE=1 SV=2	101	1.55947	12.4879	1.67973		Not_significant	TAX1BP3_S101	#N/A	1.67973		18.17	0.512127
UID45062	Q9NQS7	INCE_HUMAN Inner centromere protein	INCENP	S	197	___3	Q9NQS7	sp|Q9NQS7|INCE_HUMAN Inner centromere protein OS=Homo sapiens OX=9606 GN=INCENP PE=1 SV=3	197	0.610448	7.81312	1.6797		Not_significant	INCENP_S197	#N/A	1.6797		18.16	0.512158
UID2489	P27694	RFA1_HUMAN Replication protein A 70 kDa DNA-binding subunit	RPA1	S	384	___1	P27694	sp|P27694|RFA1_HUMAN Replication protein A 70 kDa DNA-binding subunit OS=Homo sapiens OX=9606 GN=RPA1 PE=1 SV=2	384	4.43883	21.0685	1.67817		Not_significant	RPA1_S384	#N/A	1.67817		18.15	0.51219
UID1003	O75122	CLAP2_HUMAN CLIP-associating protein 2	CLASP2	S	459	___1	O75122	sp|O75122|CLAP2_HUMAN CLIP-associating protein 2 OS=Homo sapiens OX=9606 GN=CLASP2 PE=1 SV=3	459	0.864001	9.29517	1.67717		Not_significant	CLASP2_S459	#N/A	1.67717		18.14	0.512222
UID12195	Q9NVS9	PNPO_HUMAN Pyridoxine-5'-phosphate oxidase	PNPO	S	241	___1	Q9NVS9	sp|Q9NVS9|PNPO_HUMAN Pyridoxine-5'-phosphate oxidase OS=Homo sapiens OX=9606 GN=PNPO PE=1 SV=1	241	1.18578	10.8894	1.67688		Not_significant	PNPO_S241	#N/A	1.67688		18.13	0.512253
UID32091	Q8IVT2	MISP_HUMAN Mitotic interactor and substrate of PLK1	MISP	T	219	___2	Q8IVT2	sp|Q8IVT2|MISP_HUMAN Mitotic interactor and substrate of PLK1 OS=Homo sapiens OX=9606 GN=MISP PE=1 SV=1	219	2.29961	15.1645	1.67604		Not_significant	MISP_T219	#N/A	1.67604		18.12	0.512285
UID22534	Q2PPJ7	RGPA2_HUMAN Ral GTPase-activating protein subunit alpha-2	RALGAPA2	S	820	___2	Q2PPJ7	sp|Q2PPJ7|RGPA2_HUMAN Ral GTPase-activating protein subunit alpha-2 OS=Homo sapiens OX=9606 GN=RALGAPA2 PE=1 SV=2	820	1.53785	12.401	1.67587		Not_significant	RALGAPA2_S820	#N/A	1.67587		18.11	0.512317
UID5464	Q14978	NOLC1_HUMAN Nucleolar and coiled-body phosphoprotein 1	NOLC1	S	508	___1	Q14978	sp|Q14978|NOLC1_HUMAN Nucleolar and coiled-body phosphoprotein 1 OS=Homo sapiens OX=9606 GN=NOLC1 PE=1 SV=2	508	4.00398	20.01	1.67552		Not_significant	NOLC1_S508	#N/A	1.67552		18.1	0.512349
UID15625	Q8N6S5	AR6P6_HUMAN ADP-ribosylation factor-like protein 6-interacting protein 6	ARL6IP6	T	19	___1	Q8N6S5	sp|Q8N6S5|AR6P6_HUMAN ADP-ribosylation factor-like protein 6-interacting protein 6 OS=Homo sapiens OX=9606 GN=ARL6IP6 PE=1 SV=1	19	1.35822	11.6543	1.67501		Not_significant	ARL6IP6_T19	#N/A	1.67501		18.09	0.512381
UID5495	Q15003	CND2_HUMAN Condensin complex subunit 2	NCAPH	S	81	___1	Q15003	sp|Q15003|CND2_HUMAN Condensin complex subunit 2 OS=Homo sapiens OX=9606 GN=NCAPH PE=1 SV=3	81	1.4322	11.9674	1.67416		Not_significant	NCAPH_S81	#N/A	1.67416		18.08	0.512413
UID7369	Q7KZI7	MARK2_HUMAN Serine/threonine-protein kinase MARK2	MARK2	S	390	___1	Q7KZI7	sp|Q7KZI7|MARK2_HUMAN Serine/threonine-protein kinase MARK2 OS=Homo sapiens OX=9606 GN=MARK2 PE=1 SV=2	390	1.71489	13.0954	1.67407		Not_significant	MARK2_S390	#N/A	1.67407		18.07	0.512445
UID1140	O75427	LRCH4_HUMAN Leucine-rich repeat and calponin homology domain-containing protein 4	LRCH4	S	521	___1	O75427	sp|O75427|LRCH4_HUMAN Leucine-rich repeat and calponin homology domain-containing protein 4 OS=Homo sapiens OX=9606 GN=LRCH4 PE=1 SV=2	521	0.921303	9.59845	1.67347		Not_significant	LRCH4_S521	#N/A	1.67347		18.06	0.512477
UID5280	Q14493	SLBP_HUMAN Histone RNA hairpin-binding protein	SLBP	S	182	___1	Q14493	sp|Q14493|SLBP_HUMAN Histone RNA hairpin-binding protein OS=Homo sapiens OX=9606 GN=SLBP PE=1 SV=1	182	3.67163	19.1615	1.67241		Not_significant	SLBP_S182	#N/A	1.67241		18.05	0.512509
UID15366	Q69YN4	VIR_HUMAN Protein virilizer homolog	VIRMA	T	1708	___1	Q69YN4	sp|Q69YN4|VIR_HUMAN Protein virilizer homolog OS=Homo sapiens OX=9606 GN=VIRMA PE=1 SV=2	1708	3.96587	19.9145	1.67216		Not_significant	VIRMA_T1708	#N/A	1.67216		18.04	0.512541
UID12306	Q9NYF3	FA53C_HUMAN Protein FAM53C	FAM53C	S	122	___1	Q9NYF3	sp|Q9NYF3|FA53C_HUMAN Protein FAM53C OS=Homo sapiens OX=9606 GN=FAM53C PE=1 SV=1	122	3.29156	18.1426	1.67086		Not_significant	FAM53C_S122	#N/A	1.67086		18.03	0.512573
UID16425	Q9Y6R0	NUMBL_HUMAN Numb-like protein	NUMBL	T	279	___1	Q9Y6R0	sp|Q9Y6R0|NUMBL_HUMAN Numb-like protein OS=Homo sapiens OX=9606 GN=NUMBL PE=1 SV=1	279	4.79046	21.8871	1.67049	+	Significant	NUMBL_T279	1.67049	#N/A		18.02	0.512605
UID4270	Q04637	IF4G1_HUMAN Eukaryotic translation initiation factor 4 gamma 1	EIF4G1	S	1028	___1	Q04637	sp|Q04637|IF4G1_HUMAN Eukaryotic translation initiation factor 4 gamma 1 OS=Homo sapiens OX=9606 GN=EIF4G1 PE=1 SV=4	1028	3.15564	17.7641	1.67009		Not_significant	EIF4G1_S1028	#N/A	1.67009		18.01	0.512637
UID13430	Q9UQ35	SRRM2_HUMAN Serine/arginine repetitive matrix protein 2	SRRM2	S	1073	___1	Q9UQ35	sp|Q9UQ35|SRRM2_HUMAN Serine/arginine repetitive matrix protein 2 OS=Homo sapiens OX=9606 GN=SRRM2 PE=1 SV=2	1073	0.617933	7.86087	1.66932		Not_significant	SRRM2_S1073	#N/A	1.66932		18	0.512669
UID4898	Q13428	TCOF_HUMAN Treacle protein	TCOF1	S	1407	___1	Q13428	sp|Q13428|TCOF_HUMAN Treacle protein OS=Homo sapiens OX=9606 GN=TCOF1 PE=1 SV=3	1407	2.48192	15.7541	1.66812		Not_significant	TCOF1_S1407	#N/A	1.66812		17.99	0.512702
UID1728	P05783	K1C18_HUMAN Keratin, type I cytoskeletal 18	KRT18	S	7	___1	P05783	sp|P05783|K1C18_HUMAN Keratin, type I cytoskeletal 18 OS=Homo sapiens OX=9606 GN=KRT18 PE=1 SV=2	7	3.56956	18.8933	1.66621		Not_significant	KRT18_S7	#N/A	1.66621		17.98	0.512734
UID7443	Q7Z2E3	APTX_HUMAN Aprataxin	APTX	S	177	___1	Q7Z2E3	sp|Q7Z2E3|APTX_HUMAN Aprataxin OS=Homo sapiens OX=9606 GN=APTX PE=1 SV=2	177	3.65455	19.1169	1.66588		Not_significant	APTX_S177	#N/A	1.66588		17.97	0.512766
UID26986	Q99442	SEC62_HUMAN Translocation protein SEC62	SEC62	S	341	___2	Q99442	sp|Q99442|SEC62_HUMAN Translocation protein SEC62 OS=Homo sapiens OX=9606 GN=SEC62 PE=1 SV=1	341	0.691481	8.31553	1.66553		Not_significant	SEC62_S341	#N/A	1.66553		17.96	0.512799
UID5008	Q13535	ATR_HUMAN Serine/threonine-protein kinase ATR	ATR	S	435	___1	Q13535	sp|Q13535|ATR_HUMAN Serine/threonine-protein kinase ATR OS=Homo sapiens OX=9606 GN=ATR PE=1 SV=3	435	1.31309	11.459	1.66435		Not_significant	ATR_S435	#N/A	1.66435		17.95	0.512831
UID19863	P49454	CENPF_HUMAN Centromere protein F	CENPF	S	3079	___2	P49454	sp|P49454|CENPF_HUMAN Centromere protein F OS=Homo sapiens OX=9606 GN=CENPF PE=1 SV=3	3079	4.5795	21.3998	1.66426		Not_significant	CENPF_S3079	#N/A	1.66426		17.94	0.512864
UID19864	P49454	CENPF_HUMAN Centromere protein F	CENPF	S	3083	___2	P49454	sp|P49454|CENPF_HUMAN Centromere protein F OS=Homo sapiens OX=9606 GN=CENPF PE=1 SV=3	3083	4.5795	21.3998	1.66426		Not_significant	CENPF_S3083	#N/A	1.66426		17.93	0.512896
UID23850	Q70CQ2	UBP34_HUMAN Ubiquitin carboxyl-terminal hydrolase 34	USP34	S	3359	___2	Q70CQ2	sp|Q70CQ2|UBP34_HUMAN Ubiquitin carboxyl-terminal hydrolase 34 OS=Homo sapiens OX=9606 GN=USP34 PE=1 SV=2	3359	0.884572	9.40517	1.66403		Not_significant	USP34_S3359	#N/A	1.66403		17.92	0.512929
UID15574	Q8IY81	SPB1_HUMAN pre-rRNA 2'-O-ribose RNA methyltransferase FTSJ3	FTSJ3	T	573	___1	Q8IY81	sp|Q8IY81|SPB1_HUMAN pre-rRNA 2'-O-ribose RNA methyltransferase FTSJ3 OS=Homo sapiens OX=9606 GN=FTSJ3 PE=1 SV=2	573	4.48643	21.1812	1.66304		Not_significant	FTSJ3_T573	#N/A	1.66304		17.91	0.512961
UID11993	Q9NQW6	ANLN_HUMAN Anillin	ANLN	S	417	___1	Q9NQW6	sp|Q9NQW6|ANLN_HUMAN Anillin OS=Homo sapiens OX=9606 GN=ANLN PE=1 SV=2	417	1.86992	13.6745	1.66277		Not_significant	ANLN_S417	#N/A	1.66277		17.9	0.512994
UID3228	P48651	PTSS1_HUMAN Phosphatidylserine synthase 1	PTDSS1	S	11	___1	P48651	sp|P48651|PTSS1_HUMAN Phosphatidylserine synthase 1 OS=Homo sapiens OX=9606 GN=PTDSS1 PE=1 SV=1	11	4.36695	20.8973	1.66262		Not_significant	PTDSS1_S11	#N/A	1.66262		17.89	0.513027
UID16294	Q9UNE7	CHIP_HUMAN E3 ubiquitin-protein ligase CHIP	STUB1	T	271	___1	Q9UNE7	sp|Q9UNE7|CHIP_HUMAN E3 ubiquitin-protein ligase CHIP OS=Homo sapiens OX=9606 GN=STUB1 PE=1 SV=2	271	1.40917	11.8708	1.66146		Not_significant	STUB1_T271	#N/A	1.66146		17.88	0.513059
UID8550	Q8N4X5	AF1L2_HUMAN Actin filament-associated protein 1-like 2	AFAP1L2	S	344	___1	Q8N4X5	sp|Q8N4X5|AF1L2_HUMAN Actin filament-associated protein 1-like 2 OS=Homo sapiens OX=9606 GN=AFAP1L2 PE=1 SV=1	344	1.69871	13.0335	1.66104		Not_significant	AFAP1L2_S344	#N/A	1.66104		17.87	0.513092
UID5471	Q14980	NUMA1_HUMAN Nuclear mitotic apparatus protein 1	NUMA1	S	1969	___1	Q14980	sp|Q14980|NUMA1_HUMAN Nuclear mitotic apparatus protein 1 OS=Homo sapiens OX=9606 GN=NUMA1 PE=1 SV=2	1969	2.35021	15.3304	1.65858		Not_significant	NUMA1_S1969	#N/A	1.65858		17.86	0.513125
UID1934	P10644	KAP0_HUMAN cAMP-dependent protein kinase type I-alpha regulatory subunit	PRKAR1A	S	77	___1	P10644	sp|P10644|KAP0_HUMAN cAMP-dependent protein kinase type I-alpha regulatory subunit OS=Homo sapiens OX=9606 GN=PRKAR1A PE=1 SV=1	77	2.35424	15.3435	1.65738		Not_significant	PRKAR1A_S77	#N/A	1.65738		17.85	0.513158
UID12711	Q9UDT6	CLIP2_HUMAN CAP-Gly domain-containing linker protein 2	CLIP2	S	923	___1	Q9UDT6	sp|Q9UDT6|CLIP2_HUMAN CAP-Gly domain-containing linker protein 2 OS=Homo sapiens OX=9606 GN=CLIP2 PE=1 SV=1	923	0.77983	8.8308	1.65697		Not_significant	CLIP2_S923	#N/A	1.65697		17.84	0.513191
UID28137	Q9H6R7	WDCP_HUMAN WD repeat and coiled-coil-containing protein	WDCP	S	690	___2	Q9H6R7	sp|Q9H6R7|WDCP_HUMAN WD repeat and coiled-coil-containing protein OS=Homo sapiens OX=9606 GN=WDCP PE=1 SV=1	690	2.44172	15.626	1.65523		Not_significant	WDCP_S690	#N/A	1.65523		17.83	0.513223
UID8221	Q8IXT5	RB12B_HUMAN RNA-binding protein 12B	RBM12B	S	254	___1	Q8IXT5	sp|Q8IXT5|RB12B_HUMAN RNA-binding protein 12B OS=Homo sapiens OX=9606 GN=RBM12B PE=1 SV=2	254	0.883043	9.39703	1.65512		Not_significant	RBM12B_S254	#N/A	1.65512		17.82	0.513256
UID5651	Q15366	PCBP2_HUMAN Poly(rC)-binding protein 2	PCBP2	S	272	___1	Q15366	sp|Q15366|PCBP2_HUMAN Poly(rC)-binding protein 2 OS=Homo sapiens OX=9606 GN=PCBP2 PE=1 SV=1	272	0.913982	9.56024	1.65495		Not_significant	PCBP2_S272	#N/A	1.65495		17.81	0.513289
UID12836	Q9UHD8	SEPT9_HUMAN Septin-9	SEPTIN9	S	12	___1	Q9UHD8	sp|Q9UHD8|SEPT9_HUMAN Septin-9 OS=Homo sapiens OX=9606 GN=SEPTIN9 PE=1 SV=2	12	1.82087	13.494	1.65451		Not_significant	SEPTIN9_S12	#N/A	1.65451		17.8	0.513322
UID41980	Q8NFH5	NUP35_HUMAN Nucleoporin NUP35	NUP35	S	279	___3	Q8NFH5	sp|Q8NFH5|NUP35_HUMAN Nucleoporin NUP35 OS=Homo sapiens OX=9606 GN=NUP35 PE=1 SV=1	279	4.17495	20.4327	1.65438		Not_significant	NUP35_S279	#N/A	1.65438		17.79	0.513355
UID13616	Q9UQ84	EXO1_HUMAN Exonuclease 1	EXO1	S	746	___1	Q9UQ84	sp|Q9UQ84|EXO1_HUMAN Exonuclease 1 OS=Homo sapiens OX=9606 GN=EXO1 PE=1 SV=2	746	3.65103	19.1077	1.6529		Not_significant	EXO1_S746	#N/A	1.6529		17.78	0.513389
UID28997	Q9NZT2	OGFR_HUMAN Opioid growth factor receptor	OGFR	S	361	___2	Q9NZT2	sp|Q9NZT2|OGFR_HUMAN Opioid growth factor receptor OS=Homo sapiens OX=9606 GN=OGFR PE=1 SV=3	361	2.15632	14.6844	1.6525		Not_significant	OGFR_S361	#N/A	1.6525		17.77	0.513422
UID2057	P15407	FOSL1_HUMAN Fos-related antigen 1	FOSL1	S	101	___1	P15407	sp|P15407|FOSL1_HUMAN Fos-related antigen 1 OS=Homo sapiens OX=9606 GN=FOSL1 PE=1 SV=1	101	4.06529	20.1626	1.65238		Not_significant	FOSL1_S101	#N/A	1.65238		17.76	0.513455
UID14179	B4DX44	ZN736_HUMAN Zinc finger protein 736	ZNF736	T	411	___1	B4DX44;B7Z6K7;Q14586;Q6U7Q0;P17040;Q86WZ6;Q02386;Q14588;Q9UK10;P52740;Q9NZL3;P17020;A6NK53;P17035;Q9NYT6;Q9UJW7;Q9UJU3;P59923;Q08AN1;Q7L2R6;Q5VIY5;Q6AZW8;P17028;Q9UK12;Q9UK11;Q8N3J9;P17022;Q9P2F9;P0C7X5;Q96NJ3;Q09FC8;Q9UL59;Q76KX8;Q8N8E2;Q9Y2L8	sp|B4DX44|ZN736_HUMAN Zinc finger protein 736 OS=Homo sapiens OX=9606 GN=ZNF736 PE=2 SV=2;sp|B7Z6K7|ZN814_HUMAN Zinc finger protein 814 OS=Homo sapiens OX=9606 GN=ZNF814 PE=1 SV=2;sp|Q14586|ZN267_HUMAN Zinc finger protein 267 OS=Homo sapiens OX=9606 GN=ZNF	224;823;487;234;954;431;159;311;619;594;507;428;447;602;414;400;548;785;600;378;462;269;302;336;367;166;515;509;394;395;315;381;390;411;397	0.459142	6.776	1.65158		Not_significant	ZNF736_T411	#N/A	1.65158		17.75	0.513488
UID37697	Q12834	CDC20_HUMAN Cell division cycle protein 20 homolog	CDC20	S	51	___3	Q12834	sp|Q12834|CDC20_HUMAN Cell division cycle protein 20 homolog OS=Homo sapiens OX=9606 GN=CDC20 PE=1 SV=2	51	2.72511	16.5079	1.65048		Not_significant	CDC20_S51	#N/A	1.65048		17.74	0.513521
UID48095	Q12834	CDC20_HUMAN Cell division cycle protein 20 homolog	CDC20	T	55	___3	Q12834	sp|Q12834|CDC20_HUMAN Cell division cycle protein 20 homolog OS=Homo sapiens OX=9606 GN=CDC20 PE=1 SV=2	55	2.72511	16.5079	1.65048		Not_significant	CDC20_T55	#N/A	1.65048		17.73	0.513555
UID48096	Q12834	CDC20_HUMAN Cell division cycle protein 20 homolog	CDC20	T	59	___3	Q12834	sp|Q12834|CDC20_HUMAN Cell division cycle protein 20 homolog OS=Homo sapiens OX=9606 GN=CDC20 PE=1 SV=2	59	2.72511	16.5079	1.65048		Not_significant	CDC20_T59	#N/A	1.65048		17.72	0.513588
UID871	O60499	STX10_HUMAN Syntaxin-10	STX10	S	132	___1	O60499	sp|O60499|STX10_HUMAN Syntaxin-10 OS=Homo sapiens OX=9606 GN=STX10 PE=1 SV=1	132	1.47785	12.1567	1.64915		Not_significant	STX10_S132	#N/A	1.64915		17.71	0.513622
UID90	A6NKT7	RGPD3_HUMAN RanBP2-like and GRIP domain-containing protein 3	RGPD3	S	782	___1	A6NKT7;Q99666;O14715;P0DJD0;P0DJD1;Q7Z3J3	sp|A6NKT7|RGPD3_HUMAN RanBP2-like and GRIP domain-containing protein 3 OS=Homo sapiens OX=9606 GN=RGPD3 PE=3 SV=2;sp|Q99666|RGPD5_HUMAN RANBP2-like and GRIP domain-containing protein 5/6 OS=Homo sapiens OX=9606 GN=RGPD5 PE=1 SV=3;sp|O14715|RGPD8_HUMAN RANB	782;781;781;772;780;782	1.27816	11.3056	1.64883		Not_significant	RGPD3_S782	#N/A	1.64883		17.7	0.513655
UID24228	Q7Z6Z7	HUWE1_HUMAN E3 ubiquitin-protein ligase HUWE1	HUWE1	S	3757	___2	Q7Z6Z7	sp|Q7Z6Z7|HUWE1_HUMAN E3 ubiquitin-protein ligase HUWE1 OS=Homo sapiens OX=9606 GN=HUWE1 PE=1 SV=3	3757	4.53246	21.2896	1.64868		Not_significant	HUWE1_S3757	#N/A	1.64868		17.69	0.513689
UID30269	Q9Y2K7	KDM2A_HUMAN Lysine-specific demethylase 2A	KDM2A	S	558	___2	Q9Y2K7	sp|Q9Y2K7|KDM2A_HUMAN Lysine-specific demethylase 2A OS=Homo sapiens OX=9606 GN=KDM2A PE=1 SV=3	558	5.29709	23.0154	1.64855	+	Significant	KDM2A_S558	1.64855	#N/A		17.68	0.513722
UID32900	Q9Y2K7	KDM2A_HUMAN Lysine-specific demethylase 2A	KDM2A	T	550	___2	Q9Y2K7	sp|Q9Y2K7|KDM2A_HUMAN Lysine-specific demethylase 2A OS=Homo sapiens OX=9606 GN=KDM2A PE=1 SV=3	550	5.29709	23.0154	1.64855	+	Significant	KDM2A_T550	1.64855	#N/A		17.67	0.513756
UID7812	Q86UU1	PHLB1_HUMAN Pleckstrin homology-like domain family B member 1	PHLDB1	S	430	___1	Q86UU1	sp|Q86UU1|PHLB1_HUMAN Pleckstrin homology-like domain family B member 1 OS=Homo sapiens OX=9606 GN=PHLDB1 PE=1 SV=1	430	0.977488	9.8868	1.64803		Not_significant	PHLDB1_S430	#N/A	1.64803		17.66	0.513789
UID1527	O95674	CDS2_HUMAN Phosphatidate cytidylyltransferase 2	CDS2	S	21	___1	O95674	sp|O95674|CDS2_HUMAN Phosphatidate cytidylyltransferase 2 OS=Homo sapiens OX=9606 GN=CDS2 PE=1 SV=1	21	0.511785	7.15391	1.64783		Not_significant	CDS2_S21	#N/A	1.64783		17.65	0.513823
UID5661	Q15418	KS6A1_HUMAN Ribosomal protein S6 kinase alpha-1	RPS6KA1	S	45	___1	Q15418	sp|Q15418|KS6A1_HUMAN Ribosomal protein S6 kinase alpha-1 OS=Homo sapiens OX=9606 GN=RPS6KA1 PE=1 SV=2	45	2.8385	16.8478	1.6473		Not_significant	RPS6KA1_S45	#N/A	1.6473		17.64	0.513857
UID48148	Q13501	SQSTM_HUMAN Sequestosome-1	SQSTM1	T	269	___3	Q13501	sp|Q13501|SQSTM_HUMAN Sequestosome-1 OS=Homo sapiens OX=9606 GN=SQSTM1 PE=1 SV=1	269	2.59534	16.1101	1.64723		Not_significant	SQSTM1_T269	#N/A	1.64723		17.63	0.51389
UID5667	Q15434	RBMS2_HUMAN RNA-binding motif, single-stranded-interacting protein 2	RBMS2	S	106	___1	Q15434	sp|Q15434|RBMS2_HUMAN RNA-binding motif, single-stranded-interacting protein 2 OS=Homo sapiens OX=9606 GN=RBMS2 PE=1 SV=1	106	1.83717	13.5542	1.6472		Not_significant	RBMS2_S106	#N/A	1.6472		17.62	0.513924
UID18272	P05783	K1C18_HUMAN Keratin, type I cytoskeletal 18	KRT18	S	7	___2	P05783	sp|P05783|K1C18_HUMAN Keratin, type I cytoskeletal 18 OS=Homo sapiens OX=9606 GN=KRT18 PE=1 SV=2	7	4.02174	20.0543	1.64677		Not_significant	KRT18_S7	#N/A	1.64677		17.61	0.513958
UID18273	P05783	K1C18_HUMAN Keratin, type I cytoskeletal 18	KRT18	S	10	___2	P05783	sp|P05783|K1C18_HUMAN Keratin, type I cytoskeletal 18 OS=Homo sapiens OX=9606 GN=KRT18 PE=1 SV=2	10	4.02174	20.0543	1.64677		Not_significant	KRT18_S10	#N/A	1.64677		17.6	0.513992
UID47615	P17275	JUNB_HUMAN Transcription factor jun-B	JUNB	T	255	___3	P17275	sp|P17275|JUNB_HUMAN Transcription factor jun-B OS=Homo sapiens OX=9606 GN=JUNB PE=1 SV=1	255	3.71186	19.2662	1.64596		Not_significant	JUNB_T255	#N/A	1.64596		17.59	0.514026
UID13661	Q9Y2D5	AKAP2_HUMAN A-kinase anchor protein 2	AKAP2	S	748	___1	Q9Y2D5	sp|Q9Y2D5|AKAP2_HUMAN A-kinase anchor protein 2 OS=Homo sapiens OX=9606 GN=AKAP2 PE=1 SV=3	748	0.65835	8.11387	1.64591		Not_significant	AKAP2_S748	#N/A	1.64591		17.58	0.51406
UID39126	Q3KQU3	MA7D1_HUMAN MAP7 domain-containing protein 1	MAP7D1	S	552	___3	Q3KQU3	sp|Q3KQU3|MA7D1_HUMAN MAP7 domain-containing protein 1 OS=Homo sapiens OX=9606 GN=MAP7D1 PE=1 SV=1	552	0.786133	8.86641	1.64503		Not_significant	MAP7D1_S552	#N/A	1.64503		17.57	0.514094
UID28243	Q9H8V3	ECT2_HUMAN Protein ECT2	ECT2	S	861	___2	Q9H8V3	sp|Q9H8V3|ECT2_HUMAN Protein ECT2 OS=Homo sapiens OX=9606 GN=ECT2 PE=1 SV=4	861	3.54836	18.8371	1.64486		Not_significant	ECT2_S861	#N/A	1.64486		17.56	0.514128
UID35016	P10636	TAU_HUMAN Microtubule-associated protein tau	MAPT	S	721	___3	P10636	sp|P10636|TAU_HUMAN Microtubule-associated protein tau OS=Homo sapiens OX=9606 GN=MAPT PE=1 SV=5	721	0.808489	8.9916	1.64452		Not_significant	MAPT_S721	#N/A	1.64452		17.55	0.514162
UID9329	Q8WWM7	ATX2L_HUMAN Ataxin-2-like protein	ATXN2L	S	424	___1	Q8WWM7	sp|Q8WWM7|ATX2L_HUMAN Ataxin-2-like protein OS=Homo sapiens OX=9606 GN=ATXN2L PE=1 SV=2	424	7.2068	26.8455	1.64417	+	Significant	ATXN2L_S424	1.64417	#N/A		17.54	0.514196
UID7620	Q7Z5J4	RAI1_HUMAN Retinoic acid-induced protein 1	RAI1	S	1431	___1	Q7Z5J4	sp|Q7Z5J4|RAI1_HUMAN Retinoic acid-induced protein 1 OS=Homo sapiens OX=9606 GN=RAI1 PE=1 SV=2	1431	2.49832	15.8061	1.64357		Not_significant	RAI1_S1431	#N/A	1.64357		17.53	0.51423
UID1331	O94875	SRBS2_HUMAN Sorbin and SH3 domain-containing protein 2	SORBS2	S	259	___1	O94875	sp|O94875|SRBS2_HUMAN Sorbin and SH3 domain-containing protein 2 OS=Homo sapiens OX=9606 GN=SORBS2 PE=1 SV=3	259	2.02397	14.2266	1.64355		Not_significant	SORBS2_S259	#N/A	1.64355		17.52	0.514264
UID8244	Q8IY33	MILK2_HUMAN MICAL-like protein 2	MICALL2	S	294	___1	Q8IY33	sp|Q8IY33|MILK2_HUMAN MICAL-like protein 2 OS=Homo sapiens OX=9606 GN=MICALL2 PE=1 SV=1	294	2.12128	14.5646	1.64218		Not_significant	MICALL2_S294	#N/A	1.64218		17.51	0.514299
UID4955	Q13470	TNK1_HUMAN Non-receptor tyrosine-protein kinase TNK1	TNK1	S	96	___1	Q13470	sp|Q13470|TNK1_HUMAN Non-receptor tyrosine-protein kinase TNK1 OS=Homo sapiens OX=9606 GN=TNK1 PE=1 SV=3	96	2.10887	14.522	1.64195		Not_significant	TNK1_S96	#N/A	1.64195		17.5	0.514333
UID48737	Q8NFH5	NUP35_HUMAN Nucleoporin NUP35	NUP35	T	280	___3	Q8NFH5	sp|Q8NFH5|NUP35_HUMAN Nucleoporin NUP35 OS=Homo sapiens OX=9606 GN=NUP35 PE=1 SV=1	280	2.64987	16.2784	1.64184		Not_significant	NUP35_T280	#N/A	1.64184		17.49	0.514367
UID29460	Q9UJA5	TRM6_HUMAN tRNA (adenine(58)-N(1))-methyltransferase non-catalytic subunit TRM6	TRMT6	S	298	___2	Q9UJA5	sp|Q9UJA5|TRM6_HUMAN tRNA (adenine(58)-N(1))-methyltransferase non-catalytic subunit TRM6 OS=Homo sapiens OX=9606 GN=TRMT6 PE=1 SV=1	298	1.80304	13.4277	1.64065		Not_significant	TRMT6_S298	#N/A	1.64065		17.48	0.514402
UID14259	O60271	JIP4_HUMAN C-Jun-amino-terminal kinase-interacting protein 4	SPAG9	T	226	___1	O60271	sp|O60271|JIP4_HUMAN C-Jun-amino-terminal kinase-interacting protein 4 OS=Homo sapiens OX=9606 GN=SPAG9 PE=1 SV=4	226	3.68986	19.209	1.64044		Not_significant	SPAG9_T226	#N/A	1.64044		17.47	0.514436
UID14353	O94804	STK10_HUMAN Serine/threonine-protein kinase 10	STK10	T	952	___1	O94804	sp|O94804|STK10_HUMAN Serine/threonine-protein kinase 10 OS=Homo sapiens OX=9606 GN=STK10 PE=1 SV=1	952	1.59323	12.6223	1.63851		Not_significant	STK10_T952	#N/A	1.63851		17.46	0.514471
UID15564	Q8IX90	SKA3_HUMAN Spindle and kinetochore-associated protein 3	SKA3	T	190	___1	Q8IX90	sp|Q8IX90|SKA3_HUMAN Spindle and kinetochore-associated protein 3 OS=Homo sapiens OX=9606 GN=SKA3 PE=1 SV=2	190	1.51376	12.3035	1.63812		Not_significant	SKA3_T190	#N/A	1.63812		17.45	0.514505
UID14116	Q9Y6G9	DC1L1_HUMAN Cytoplasmic dynein 1 light intermediate chain 1	DYNC1LI1	S	421	___1	Q9Y6G9	sp|Q9Y6G9|DC1L1_HUMAN Cytoplasmic dynein 1 light intermediate chain 1 OS=Homo sapiens OX=9606 GN=DYNC1LI1 PE=1 SV=3	421	6.59597	25.6826	1.63713	+	Significant	DYNC1LI1_S421	1.63713	#N/A		17.44	0.51454
UID7658	Q7Z6I8	CE024_HUMAN UPF0461 protein C5orf24	C5orf24	S	137	___1	Q7Z6I8	sp|Q7Z6I8|CE024_HUMAN UPF0461 protein C5orf24 OS=Homo sapiens OX=9606 GN=C5orf24 PE=1 SV=1	137	1.8179	13.483	1.63693		Not_significant	C5orf24_S137	#N/A	1.63693		17.43	0.514574
UID9626	Q92888	ARHG1_HUMAN Rho guanine nucleotide exchange factor 1	ARHGEF1	S	863	___1	Q92888	sp|Q92888|ARHG1_HUMAN Rho guanine nucleotide exchange factor 1 OS=Homo sapiens OX=9606 GN=ARHGEF1 PE=1 SV=2	863	2.20804	14.8595	1.63691		Not_significant	ARHGEF1_S863	#N/A	1.63691		17.42	0.514609
UID590	O43159	RRP8_HUMAN Ribosomal RNA-processing protein 8	RRP8	S	126	___1	O43159	sp|O43159|RRP8_HUMAN Ribosomal RNA-processing protein 8 OS=Homo sapiens OX=9606 GN=RRP8 PE=1 SV=2	126	2.01691	14.2018	1.63556		Not_significant	RRP8_S126	#N/A	1.63556		17.41	0.514644
UID12496	Q9P1Y5	CAMP3_HUMAN Calmodulin-regulated spectrin-associated protein 3	CAMSAP3	S	554	___1	Q9P1Y5	sp|Q9P1Y5|CAMP3_HUMAN Calmodulin-regulated spectrin-associated protein 3 OS=Homo sapiens OX=9606 GN=CAMSAP3 PE=1 SV=2	554	4.28778	20.7069	1.63534		Not_significant	CAMSAP3_S554	#N/A	1.63534		17.4	0.514678
UID9205	Q8WUF5	IASPP_HUMAN RelA-associated inhibitor	PPP1R13L	S	316	___1	Q8WUF5	sp|Q8WUF5|IASPP_HUMAN RelA-associated inhibitor OS=Homo sapiens OX=9606 GN=PPP1R13L PE=1 SV=4	316	2.53431	15.9195	1.63533		Not_significant	PPP1R13L_S316	#N/A	1.63533		17.39	0.514713
UID12073	Q9NRZ9	HELLS_HUMAN Lymphoid-specific helicase	HELLS	S	115	___1	Q9NRZ9	sp|Q9NRZ9|HELLS_HUMAN Lymphoid-specific helicase OS=Homo sapiens OX=9606 GN=HELLS PE=1 SV=1	115	4.17041	20.4216	1.63458		Not_significant	HELLS_S115	#N/A	1.63458		17.38	0.514748
UID2845	P38936	CDN1A_HUMAN Cyclin-dependent kinase inhibitor 1	CDKN1A	S	130	___1	P38936	sp|P38936|CDN1A_HUMAN Cyclin-dependent kinase inhibitor 1 OS=Homo sapiens OX=9606 GN=CDKN1A PE=1 SV=3	130	1.14356	10.6937	1.63396		Not_significant	CDKN1A_S130	#N/A	1.63396		17.37	0.514783
UID14013	Q9Y5B9	SP16H_HUMAN FACT complex subunit SPT16	SUPT16H	S	1015	___1	Q9Y5B9	sp|Q9Y5B9|SP16H_HUMAN FACT complex subunit SPT16 OS=Homo sapiens OX=9606 GN=SUPT16H PE=1 SV=1	1015	2.40875	15.5202	1.63361		Not_significant	SUPT16H_S1015	#N/A	1.63361		17.36	0.514818
UID4457	Q08AD1	CAMP2_HUMAN Calmodulin-regulated spectrin-associated protein 2	CAMSAP2	S	1019	___1	Q08AD1	sp|Q08AD1|CAMP2_HUMAN Calmodulin-regulated spectrin-associated protein 2 OS=Homo sapiens OX=9606 GN=CAMSAP2 PE=1 SV=3	1019	5.30033	23.0224	1.63279		Not_significant	CAMSAP2_S1019	#N/A	1.63279		17.35	0.514853
UID15726	Q8WYP5	ELYS_HUMAN Protein ELYS	AHCTF1	T	1369	___1	Q8WYP5	sp|Q8WYP5|ELYS_HUMAN Protein ELYS OS=Homo sapiens OX=9606 GN=AHCTF1 PE=1 SV=3	1369	2.07442	14.4029	1.63242		Not_significant	AHCTF1_T1369	#N/A	1.63242		17.34	0.514888
UID29492	Q9UK61	TASOR_HUMAN Protein TASOR	TASOR	S	694	___2	Q9UK61	sp|Q9UK61|TASOR_HUMAN Protein TASOR OS=Homo sapiens OX=9606 GN=TASOR PE=1 SV=3	694	1.30172	11.4093	1.62978		Not_significant	TASOR_S694	#N/A	1.62978		17.33	0.514923
UID13991	Q9Y548	YIPF1_HUMAN Protein YIPF1	YIPF1	S	47	___1	Q9Y548	sp|Q9Y548|YIPF1_HUMAN Protein YIPF1 OS=Homo sapiens OX=9606 GN=YIPF1 PE=1 SV=1	47	1.38364	11.7628	1.62948		Not_significant	YIPF1_S47	#N/A	1.62948		17.32	0.514958
UID3993	P84098	RL19_HUMAN 60S ribosomal protein L19	RPL19	S	189	___1	P84098	sp|P84098|RL19_HUMAN 60S ribosomal protein L19 OS=Homo sapiens OX=9606 GN=RPL19 PE=1 SV=1	189	0.724351	8.51088	1.62909		Not_significant	RPL19_S189	#N/A	1.62909		17.31	0.514993
UID11024	Q9BY89	K1671_HUMAN Uncharacterized protein KIAA1671	KIAA1671	S	1441	___1	Q9BY89	sp|Q9BY89|K1671_HUMAN Uncharacterized protein KIAA1671 OS=Homo sapiens OX=9606 GN=KIAA1671 PE=1 SV=2	1441	1.52299	12.3409	1.62873		Not_significant	KIAA1671_S1441	#N/A	1.62873		17.3	0.515028
UID2452	P25786	PSA1_HUMAN Proteasome subunit alpha type-1	PSMA1	S	14	___1	P25786	sp|P25786|PSA1_HUMAN Proteasome subunit alpha type-1 OS=Homo sapiens OX=9606 GN=PSMA1 PE=1 SV=1	14	1.69998	13.0383	1.62734		Not_significant	PSMA1_S14	#N/A	1.62734		17.29	0.515063
UID10557	Q99704	DOK1_HUMAN Docking protein 1	DOK1	S	269	___1	Q99704	sp|Q99704|DOK1_HUMAN Docking protein 1 OS=Homo sapiens OX=9606 GN=DOK1 PE=1 SV=1	269	2.41603	15.5436	1.62691		Not_significant	DOK1_S269	#N/A	1.62691		17.28	0.515099
UID14979	Q07020	RL18_HUMAN 60S ribosomal protein L18	RPL18	T	158	___1	Q07020	sp|Q07020|RL18_HUMAN 60S ribosomal protein L18 OS=Homo sapiens OX=9606 GN=RPL18 PE=1 SV=2	158	1.63585	12.79	1.62604		Not_significant	RPL18_T158	#N/A	1.62604		17.27	0.515134
UID29377	Q9UHD8	SEPT9_HUMAN Septin-9	SEPTIN9	S	30	___2	Q9UHD8	sp|Q9UHD8|SEPT9_HUMAN Septin-9 OS=Homo sapiens OX=9606 GN=SEPTIN9 PE=1 SV=2	30	3.98258	19.9564	1.62557		Not_significant	SEPTIN9_S30	#N/A	1.62557		17.26	0.515169
UID12351	Q9NYL2	M3K20_HUMAN Mitogen-activated protein kinase kinase kinase 20	MAP3K20	S	633	___1	Q9NYL2	sp|Q9NYL2|M3K20_HUMAN Mitogen-activated protein kinase kinase kinase 20 OS=Homo sapiens OX=9606 GN=MAP3K20 PE=1 SV=3	633	2.78525	16.6891	1.62495		Not_significant	MAP3K20_S633	#N/A	1.62495		17.25	0.515205
UID27968	Q9H307	PININ_HUMAN Pinin	PNN	S	695	___2	Q9H307	sp|Q9H307|PININ_HUMAN Pinin OS=Homo sapiens OX=9606 GN=PNN PE=1 SV=5	695	0.432514	6.57658	1.62387		Not_significant	PNN_S695	#N/A	1.62387		17.24	0.51524
UID5638	Q15361	TTF1_HUMAN Transcription termination factor 1	TTF1	S	403	___1	Q15361	sp|Q15361|TTF1_HUMAN Transcription termination factor 1 OS=Homo sapiens OX=9606 GN=TTF1 PE=1 SV=3	403	3.31141	18.1973	1.62319		Not_significant	TTF1_S403	#N/A	1.62319		17.23	0.515276
UID30986	P06748	NPM_HUMAN Nucleophosmin	NPM1	T	219	___2	P06748	sp|P06748|NPM_HUMAN Nucleophosmin OS=Homo sapiens OX=9606 GN=NPM1 PE=1 SV=2	219	0.871712	9.33655	1.62307		Not_significant	NPM1_T219	#N/A	1.62307		17.22	0.515311
UID21757	Q14157	UBP2L_HUMAN Ubiquitin-associated protein 2-like	UBAP2L	S	605	___2	Q14157	sp|Q14157|UBP2L_HUMAN Ubiquitin-associated protein 2-like OS=Homo sapiens OX=9606 GN=UBAP2L PE=1 SV=2	605	0.800549	8.94734	1.62298		Not_significant	UBAP2L_S605	#N/A	1.62298		17.21	0.515347
UID5758	Q15742	NAB2_HUMAN NGFI-A-binding protein 2	NAB2	S	171	___1	Q15742	sp|Q15742|NAB2_HUMAN NGFI-A-binding protein 2 OS=Homo sapiens OX=9606 GN=NAB2 PE=1 SV=1	171	0.524641	7.24321	1.62285		Not_significant	NAB2_S171	#N/A	1.62285		17.2	0.515382
UID10159	Q96PK6	RBM14_HUMAN RNA-binding protein 14	RBM14	S	643	___1	Q96PK6	sp|Q96PK6|RBM14_HUMAN RNA-binding protein 14 OS=Homo sapiens OX=9606 GN=RBM14 PE=1 SV=2	643	1.61519	12.709	1.62273		Not_significant	RBM14_S643	#N/A	1.62273		17.19	0.515418
UID7798	Q86UU1	PHLB1_HUMAN Pleckstrin homology-like domain family B member 1	PHLDB1	S	404	___1	Q86UU1	sp|Q86UU1|PHLB1_HUMAN Pleckstrin homology-like domain family B member 1 OS=Homo sapiens OX=9606 GN=PHLDB1 PE=1 SV=1	404	0.655642	8.09718	1.62053		Not_significant	PHLDB1_S404	#N/A	1.62053		17.18	0.515454
UID699	O43572	AKA10_HUMAN A-kinase anchor protein 10, mitochondrial	AKAP10	S	52	___1	O43572	sp|O43572|AKA10_HUMAN A-kinase anchor protein 10, mitochondrial OS=Homo sapiens OX=9606 GN=AKAP10 PE=1 SV=2	52	0.764928	8.74602	1.61924		Not_significant	AKAP10_S52	#N/A	1.61924		17.17	0.51549
UID5247	Q14195	DPYL3_HUMAN Dihydropyrimidinase-related protein 3	DPYSL3	S	522	___1	Q14195	sp|Q14195|DPYL3_HUMAN Dihydropyrimidinase-related protein 3 OS=Homo sapiens OX=9606 GN=DPYSL3 PE=1 SV=1	522	0.566699	7.52794	1.61913		Not_significant	DPYSL3_S522	#N/A	1.61913		17.16	0.515526
UID5524	Q15056	IF4H_HUMAN Eukaryotic translation initiation factor 4H	EIF4H	S	14	___1	Q15056	sp|Q15056|IF4H_HUMAN Eukaryotic translation initiation factor 4H OS=Homo sapiens OX=9606 GN=EIF4H PE=1 SV=5	14	2.89039	17.0011	1.61821		Not_significant	EIF4H_S14	#N/A	1.61821		17.15	0.515561
UID13325	Q9UPU5	UBP24_HUMAN Ubiquitin carboxyl-terminal hydrolase 24	USP24	S	2604	___1	Q9UPU5	sp|Q9UPU5|UBP24_HUMAN Ubiquitin carboxyl-terminal hydrolase 24 OS=Homo sapiens OX=9606 GN=USP24 PE=1 SV=3	2604	0.915215	9.56669	1.61792		Not_significant	USP24_S2604	#N/A	1.61792		17.14	0.515597
UID3588	P52298	NCBP2_HUMAN Nuclear cap-binding protein subunit 2	NCBP2	S	13	___1	P52298	sp|P52298|NCBP2_HUMAN Nuclear cap-binding protein subunit 2 OS=Homo sapiens OX=9606 GN=NCBP2 PE=1 SV=1	13	4.76611	21.8314	1.61769		Not_significant	NCBP2_S13	#N/A	1.61769		17.13	0.515633
UID10357	Q96T17	MA7D2_HUMAN MAP7 domain-containing protein 2	MAP7D2	S	554	___1	Q96T17	sp|Q96T17|MA7D2_HUMAN MAP7 domain-containing protein 2 OS=Homo sapiens OX=9606 GN=MAP7D2 PE=1 SV=2	554	1.76036	13.2679	1.61762		Not_significant	MAP7D2_S554	#N/A	1.61762		17.12	0.515669
UID1368	O94913	PCF11_HUMAN Pre-mRNA cleavage complex 2 protein Pcf11	PCF11	S	728	___1	O94913	sp|O94913|PCF11_HUMAN Pre-mRNA cleavage complex 2 protein Pcf11 OS=Homo sapiens OX=9606 GN=PCF11 PE=1 SV=3	728	2.68602	16.3891	1.61671		Not_significant	PCF11_S728	#N/A	1.61671		17.11	0.515705
UID4427	Q08495	DEMA_HUMAN Dematin	DMTN	S	372	___1	Q08495	sp|Q08495|DEMA_HUMAN Dematin OS=Homo sapiens OX=9606 GN=DMTN PE=1 SV=3	372	2.80752	16.7557	1.61514		Not_significant	DMTN_S372	#N/A	1.61514		17.1	0.515741
UID12109	Q9NSI6	BRWD1_HUMAN Bromodomain and WD repeat-containing protein 1	BRWD1	S	696	___1	Q9NSI6	sp|Q9NSI6|BRWD1_HUMAN Bromodomain and WD repeat-containing protein 1 OS=Homo sapiens OX=9606 GN=BRWD1 PE=1 SV=4	696	1.38131	11.7529	1.61514		Not_significant	BRWD1_S696	#N/A	1.61514		17.09	0.515778
UID12439	Q9NZN5	ARHGC_HUMAN Rho guanine nucleotide exchange factor 12	ARHGEF12	S	190	___1	Q9NZN5	sp|Q9NZN5|ARHGC_HUMAN Rho guanine nucleotide exchange factor 12 OS=Homo sapiens OX=9606 GN=ARHGEF12 PE=1 SV=1	190	3.92806	19.8193	1.61501		Not_significant	ARHGEF12_S190	#N/A	1.61501		17.08	0.515814
UID4188	Q02952	AKA12_HUMAN A-kinase anchor protein 12	AKAP12	S	627	___1	Q02952	sp|Q02952|AKA12_HUMAN A-kinase anchor protein 12 OS=Homo sapiens OX=9606 GN=AKAP12 PE=1 SV=4	627	1.62698	12.7553	1.61314		Not_significant	AKAP12_S627	#N/A	1.61314		17.07	0.51585
UID7241	Q6ZRV2	FA83H_HUMAN Protein FAM83H	FAM83H	S	844	___1	Q6ZRV2	sp|Q6ZRV2|FA83H_HUMAN Protein FAM83H OS=Homo sapiens OX=9606 GN=FAM83H PE=1 SV=3	844	1.47718	12.1539	1.61222		Not_significant	FAM83H_S844	#N/A	1.61222		17.06	0.515886
UID23849	Q70CQ2	UBP34_HUMAN Ubiquitin carboxyl-terminal hydrolase 34	USP34	S	3358	___2	Q70CQ2	sp|Q70CQ2|UBP34_HUMAN Ubiquitin carboxyl-terminal hydrolase 34 OS=Homo sapiens OX=9606 GN=USP34 PE=1 SV=2	3358	0.884181	9.40309	1.61191		Not_significant	USP34_S3358	#N/A	1.61191		17.05	0.515923
UID17474	O60825	F262_HUMAN 6-phosphofructo-2-kinase/fructose-2,6-bisphosphatase 2	PFKFB2	S	483	___2	O60825	sp|O60825|F262_HUMAN 6-phosphofructo-2-kinase/fructose-2,6-bisphosphatase 2 OS=Homo sapiens OX=9606 GN=PFKFB2 PE=1 SV=2	483	4.85342	22.0305	1.61169		Not_significant	PFKFB2_S483	#N/A	1.61169		17.04	0.515959
UID17475	O60825	F262_HUMAN 6-phosphofructo-2-kinase/fructose-2,6-bisphosphatase 2	PFKFB2	S	493	___2	O60825	sp|O60825|F262_HUMAN 6-phosphofructo-2-kinase/fructose-2,6-bisphosphatase 2 OS=Homo sapiens OX=9606 GN=PFKFB2 PE=1 SV=2	493	4.85342	22.0305	1.61169		Not_significant	PFKFB2_S493	#N/A	1.61169		17.03	0.515996
UID14686	P46013	KI67_HUMAN Proliferation marker protein Ki-67	MKI67	T	1801	___1	P46013	sp|P46013|KI67_HUMAN Proliferation marker protein Ki-67 OS=Homo sapiens OX=9606 GN=MKI67 PE=1 SV=2	1801	4.38648	20.9439	1.61031		Not_significant	MKI67_T1801	#N/A	1.61031		17.02	0.516032
UID7569	Q7Z4H7	HAUS6_HUMAN HAUS augmin-like complex subunit 6	HAUS6	S	530	___1	Q7Z4H7	sp|Q7Z4H7|HAUS6_HUMAN HAUS augmin-like complex subunit 6 OS=Homo sapiens OX=9606 GN=HAUS6 PE=1 SV=2	530	2.22935	14.931	1.6094		Not_significant	HAUS6_S530	#N/A	1.6094		17.01	0.516069
UID975	O60934	NBN_HUMAN Nibrin	NBN	S	535	___1	O60934	sp|O60934|NBN_HUMAN Nibrin OS=Homo sapiens OX=9606 GN=NBN PE=1 SV=1	535	1.11206	10.5454	1.60912		Not_significant	NBN_S535	#N/A	1.60912		17	0.516105
UID5398	Q14692	BMS1_HUMAN Ribosome biogenesis protein BMS1 homolog	BMS1	S	820	___1	Q14692	sp|Q14692|BMS1_HUMAN Ribosome biogenesis protein BMS1 homolog OS=Homo sapiens OX=9606 GN=BMS1 PE=1 SV=1	820	2.70158	16.4365	1.60825		Not_significant	BMS1_S820	#N/A	1.60825		16.99	0.516142
UID41845	Q8NDI1	EHBP1_HUMAN EH domain-binding protein 1	EHBP1	S	436	___3	Q8NDI1	sp|Q8NDI1|EHBP1_HUMAN EH domain-binding protein 1 OS=Homo sapiens OX=9606 GN=EHBP1 PE=1 SV=3	436	1.14695	10.7096	1.60695		Not_significant	EHBP1_S436	#N/A	1.60695		16.98	0.516178
UID24652	Q8IVT2	MISP_HUMAN Mitotic interactor and substrate of PLK1	MISP	S	214	___2	Q8IVT2	sp|Q8IVT2|MISP_HUMAN Mitotic interactor and substrate of PLK1 OS=Homo sapiens OX=9606 GN=MISP PE=1 SV=1	214	3.00973	17.3486	1.60649		Not_significant	MISP_S214	#N/A	1.60649		16.97	0.516215
UID11594	Q9H6R7	WDCP_HUMAN WD repeat and coiled-coil-containing protein	WDCP	S	468	___1	Q9H6R7	sp|Q9H6R7|WDCP_HUMAN WD repeat and coiled-coil-containing protein OS=Homo sapiens OX=9606 GN=WDCP PE=1 SV=1	468	1.56077	12.4931	1.60574		Not_significant	WDCP_S468	#N/A	1.60574		16.96	0.516252
UID880	O60504	VINEX_HUMAN Vinexin	SORBS3	S	606	___1	O60504	sp|O60504|VINEX_HUMAN Vinexin OS=Homo sapiens OX=9606 GN=SORBS3 PE=1 SV=2	606	4.01088	20.0272	1.60515		Not_significant	SORBS3_S606	#N/A	1.60515		16.95	0.516289
UID14114	Q9Y6G9	DC1L1_HUMAN Cytoplasmic dynein 1 light intermediate chain 1	DYNC1LI1	S	398	___1	Q9Y6G9	sp|Q9Y6G9|DC1L1_HUMAN Cytoplasmic dynein 1 light intermediate chain 1 OS=Homo sapiens OX=9606 GN=DYNC1LI1 PE=1 SV=3	398	5.68026	23.8333	1.60378		Not_significant	DYNC1LI1_S398	#N/A	1.60378		16.94	0.516326
UID498	O15155	BET1_HUMAN BET1 homolog	BET1	S	50	___1	O15155	sp|O15155|BET1_HUMAN BET1 homolog OS=Homo sapiens OX=9606 GN=BET1 PE=1 SV=1	50	1.79486	13.3972	1.60377		Not_significant	BET1_S50	#N/A	1.60377		16.93	0.516362
UID27112	Q99733	NP1L4_HUMAN Nucleosome assembly protein 1-like 4	NAP1L4	S	12	___2	Q99733	sp|Q99733|NP1L4_HUMAN Nucleosome assembly protein 1-like 4 OS=Homo sapiens OX=9606 GN=NAP1L4 PE=1 SV=1	12	4.10085	20.2505	1.60017		Not_significant	NAP1L4_S12	#N/A	1.60017		16.92	0.516399
UID2535	P28715	ERCC5_HUMAN DNA repair protein complementing XP-G cells	ERCC5	S	699	___1	P28715	sp|P28715|ERCC5_HUMAN DNA repair protein complementing XP-G cells OS=Homo sapiens OX=9606 GN=ERCC5 PE=1 SV=3	699	2.4655	15.7019	1.59999		Not_significant	ERCC5_S699	#N/A	1.59999		16.91	0.516436
UID14997	Q09666	AHNK_HUMAN Neuroblast differentiation-associated protein AHNAK	AHNAK	T	4766	___1	Q09666	sp|Q09666|AHNK_HUMAN Neuroblast differentiation-associated protein AHNAK OS=Homo sapiens OX=9606 GN=AHNAK PE=1 SV=2	4766	5.90717	24.3047	1.5995		Not_significant	AHNAK_T4766	#N/A	1.5995		16.9	0.516474
UID23489	Q6NYC8	PPR18_HUMAN Phostensin	PPP1R18	S	195	___2	Q6NYC8	sp|Q6NYC8|PPR18_HUMAN Phostensin OS=Homo sapiens OX=9606 GN=PPP1R18 PE=1 SV=1	195	3.57739	18.914	1.59837		Not_significant	PPP1R18_S195	#N/A	1.59837		16.89	0.516511
UID11684	Q9H875	PKRI1_HUMAN PRKR-interacting protein 1	PRKRIP1	S	3	___1	Q9H875	sp|Q9H875|PKRI1_HUMAN PRKR-interacting protein 1 OS=Homo sapiens OX=9606 GN=PRKRIP1 PE=1 SV=1	3	1.29461	11.3781	1.59826		Not_significant	PRKRIP1_S3	#N/A	1.59826		16.88	0.516548
UID28891	Q9NYF8	BCLF1_HUMAN Bcl-2-associated transcription factor 1	BCLAF1	S	300	___2	Q9NYF8	sp|Q9NYF8|BCLF1_HUMAN Bcl-2-associated transcription factor 1 OS=Homo sapiens OX=9606 GN=BCLAF1 PE=1 SV=2	300	0.812913	9.01617	1.59778		Not_significant	BCLAF1_S300	#N/A	1.59778		16.87	0.516585
UID2367	P23246	SFPQ_HUMAN Splicing factor, proline- and glutamine-rich	SFPQ	S	283	___1	P23246	sp|P23246|SFPQ_HUMAN Splicing factor, proline- and glutamine-rich OS=Homo sapiens OX=9606 GN=SFPQ PE=1 SV=2	283	3.84872	19.6182	1.59729		Not_significant	SFPQ_S283	#N/A	1.59729		16.86	0.516622
UID9207	Q8WUF5	IASPP_HUMAN RelA-associated inhibitor	PPP1R13L	S	526	___1	Q8WUF5	sp|Q8WUF5|IASPP_HUMAN RelA-associated inhibitor OS=Homo sapiens OX=9606 GN=PPP1R13L PE=1 SV=4	526	3.97324	19.933	1.59706		Not_significant	PPP1R13L_S526	#N/A	1.59706		16.85	0.51666
UID8265	Q8IY81	SPB1_HUMAN pre-rRNA 2'-O-ribose RNA methyltransferase FTSJ3	FTSJ3	S	599	___1	Q8IY81	sp|Q8IY81|SPB1_HUMAN pre-rRNA 2'-O-ribose RNA methyltransferase FTSJ3 OS=Homo sapiens OX=9606 GN=FTSJ3 PE=1 SV=2	599	4.08027	20.1997	1.59651		Not_significant	FTSJ3_S599	#N/A	1.59651		16.84	0.516697
UID879	O60504	VINEX_HUMAN Vinexin	SORBS3	S	395	___1	O60504	sp|O60504|VINEX_HUMAN Vinexin OS=Homo sapiens OX=9606 GN=SORBS3 PE=1 SV=2	395	4.39944	20.9748	1.59568		Not_significant	SORBS3_S395	#N/A	1.59568		16.83	0.516734
UID12100	Q9NSI2	F207A_HUMAN Protein FAM207A	FAM207A	S	203	___1	Q9NSI2	sp|Q9NSI2|F207A_HUMAN Protein FAM207A OS=Homo sapiens OX=9606 GN=FAM207A PE=1 SV=2	203	4.80263	21.9149	1.5952		Not_significant	FAM207A_S203	#N/A	1.5952		16.82	0.516772
UID15167	Q14847	LASP1_HUMAN LIM and SH3 domain protein 1	LASP1	T	104	___1	Q14847	sp|Q14847|LASP1_HUMAN LIM and SH3 domain protein 1 OS=Homo sapiens OX=9606 GN=LASP1 PE=1 SV=2	104	4.92136	22.1841	1.59477		Not_significant	LASP1_T104	#N/A	1.59477		16.81	0.516809
UID4213	Q03164	KMT2A_HUMAN Histone-lysine N-methyltransferase 2A	KMT2A	S	680	___1	Q03164	sp|Q03164|KMT2A_HUMAN Histone-lysine N-methyltransferase 2A OS=Homo sapiens OX=9606 GN=KMT2A PE=1 SV=5	680	4.51676	21.2527	1.59436		Not_significant	KMT2A_S680	#N/A	1.59436		16.8	0.516847
UID13009	Q9UKK3	PARP4_HUMAN Protein mono-ADP-ribosyltransferase PARP4	PARP4	S	1722	___1	Q9UKK3	sp|Q9UKK3|PARP4_HUMAN Protein mono-ADP-ribosyltransferase PARP4 OS=Homo sapiens OX=9606 GN=PARP4 PE=1 SV=3	1722	3.66706	19.1496	1.59381		Not_significant	PARP4_S1722	#N/A	1.59381		16.79	0.516884
UID4321	Q05682	CALD1_HUMAN Caldesmon	CALD1	S	759	___1	Q05682	sp|Q05682|CALD1_HUMAN Caldesmon OS=Homo sapiens OX=9606 GN=CALD1 PE=1 SV=3	759	2.32706	15.2547	1.59322		Not_significant	CALD1_S759	#N/A	1.59322		16.78	0.516922
UID14088	Q9Y6A5	TACC3_HUMAN Transforming acidic coiled-coil-containing protein 3	TACC3	S	71	___1	Q9Y6A5	sp|Q9Y6A5|TACC3_HUMAN Transforming acidic coiled-coil-containing protein 3 OS=Homo sapiens OX=9606 GN=TACC3 PE=1 SV=1	71	6.40112	25.3004	1.59303		Not_significant	TACC3_S71	#N/A	1.59303		16.77	0.51696
UID20432	P62995	TRA2B_HUMAN Transformer-2 protein homolog beta	TRA2B	S	87	___2	P62995	sp|P62995|TRA2B_HUMAN Transformer-2 protein homolog beta OS=Homo sapiens OX=9606 GN=TRA2B PE=1 SV=1	87	0.902283	9.49886	1.59219		Not_significant	TRA2B_S87	#N/A	1.59219		16.76	0.516998
UID5023	Q13555	KCC2G_HUMAN Calcium/calmodulin-dependent protein kinase type II subunit gamma	CAMK2G	S	280	___1	Q13555;Q13554;Q13557	sp|Q13555|KCC2G_HUMAN Calcium/calmodulin-dependent protein kinase type II subunit gamma OS=Homo sapiens OX=9606 GN=CAMK2G PE=1 SV=4;sp|Q13554|KCC2B_HUMAN Calcium/calmodulin-dependent protein kinase type II subunit beta OS=Homo sapiens OX=9606 GN=CAMK2B PE=	280;280;280	4.23524	20.5797	1.59154		Not_significant	CAMK2G_S280	#N/A	1.59154		16.75	0.517035
UID31716	Q14978	NOLC1_HUMAN Nucleolar and coiled-body phosphoprotein 1	NOLC1	T	607	___2	Q14978	sp|Q14978|NOLC1_HUMAN Nucleolar and coiled-body phosphoprotein 1 OS=Homo sapiens OX=9606 GN=NOLC1 PE=1 SV=2	607	6.71738	25.9179	1.59141		Not_significant	NOLC1_T607	#N/A	1.59141		16.74	0.517073
UID31717	Q14978	NOLC1_HUMAN Nucleolar and coiled-body phosphoprotein 1	NOLC1	T	610	___2	Q14978	sp|Q14978|NOLC1_HUMAN Nucleolar and coiled-body phosphoprotein 1 OS=Homo sapiens OX=9606 GN=NOLC1 PE=1 SV=2	610	6.71738	25.9179	1.59141		Not_significant	NOLC1_T610	#N/A	1.59141		16.73	0.517111
UID7624	Q7Z5K2	WAPL_HUMAN Wings apart-like protein homolog	WAPL	S	904	___1	Q7Z5K2	sp|Q7Z5K2|WAPL_HUMAN Wings apart-like protein homolog OS=Homo sapiens OX=9606 GN=WAPL PE=1 SV=1	904	1.0654	10.3218	1.59012		Not_significant	WAPL_S904	#N/A	1.59012		16.72	0.517149
UID6855	Q6DT37	MRCKG_HUMAN Serine/threonine-protein kinase MRCK gamma	CDC42BPG	S	1482	___1	Q6DT37	sp|Q6DT37|MRCKG_HUMAN Serine/threonine-protein kinase MRCK gamma OS=Homo sapiens OX=9606 GN=CDC42BPG PE=1 SV=2	1482	1.18489	10.8853	1.58919		Not_significant	CDC42BPG_S1482	#N/A	1.58919		16.71	0.517187
UID31626	Q13620	CUL4B_HUMAN Cullin-4B	CUL4B	T	52	___2	Q13620	sp|Q13620|CUL4B_HUMAN Cullin-4B OS=Homo sapiens OX=9606 GN=CUL4B PE=1 SV=4	52	1.13335	10.6459	1.58911		Not_significant	CUL4B_T52	#N/A	1.58911		16.7	0.517225
UID12206	Q9NW64	RBM22_HUMAN Pre-mRNA-splicing factor RBM22	RBM22	S	142	___1	Q9NW64	sp|Q9NW64|RBM22_HUMAN Pre-mRNA-splicing factor RBM22 OS=Homo sapiens OX=9606 GN=RBM22 PE=1 SV=1	142	2.04326	14.2942	1.58873		Not_significant	RBM22_S142	#N/A	1.58873		16.69	0.517263
UID14996	Q09666	AHNK_HUMAN Neuroblast differentiation-associated protein AHNAK	AHNAK	T	3716	___1	Q09666	sp|Q09666|AHNK_HUMAN Neuroblast differentiation-associated protein AHNAK OS=Homo sapiens OX=9606 GN=AHNAK PE=1 SV=2	3716	3.55125	18.8448	1.58858		Not_significant	AHNAK_T3716	#N/A	1.58858		16.68	0.517301
UID9873	Q96FF9	CDCA5_HUMAN Sororin	CDCA5	S	209	___1	Q96FF9	sp|Q96FF9|CDCA5_HUMAN Sororin OS=Homo sapiens OX=9606 GN=CDCA5 PE=1 SV=1	209	1.11825	10.5747	1.58825		Not_significant	CDCA5_S209	#N/A	1.58825		16.67	0.51734
UID1030	O75151	PHF2_HUMAN Lysine-specific demethylase PHF2	PHF2	S	1056	___1	O75151	sp|O75151|PHF2_HUMAN Lysine-specific demethylase PHF2 OS=Homo sapiens OX=9606 GN=PHF2 PE=1 SV=4	1056	1.78915	13.3759	1.58757		Not_significant	PHF2_S1056	#N/A	1.58757		16.66	0.517378
UID6210	Q5H9R7	PP6R3_HUMAN Serine/threonine-protein phosphatase 6 regulatory subunit 3	PPP6R3	S	853	___1	Q5H9R7	sp|Q5H9R7|PP6R3_HUMAN Serine/threonine-protein phosphatase 6 regulatory subunit 3 OS=Homo sapiens OX=9606 GN=PPP6R3 PE=1 SV=2	853	1.12555	10.6092	1.58748		Not_significant	PPP6R3_S853	#N/A	1.58748		16.65	0.517416
UID31625	Q13620	CUL4B_HUMAN Cullin-4B	CUL4B	T	49	___2	Q13620	sp|Q13620|CUL4B_HUMAN Cullin-4B OS=Homo sapiens OX=9606 GN=CUL4B PE=1 SV=4	49	1.1007	10.4914	1.58656		Not_significant	CUL4B_T49	#N/A	1.58656		16.64	0.517455
UID4592	Q12815	TROAP_HUMAN Tastin	TROAP	S	16	___1	Q12815	sp|Q12815|TROAP_HUMAN Tastin OS=Homo sapiens OX=9606 GN=TROAP PE=1 SV=3	16	4.1536	20.3804	1.58627		Not_significant	TROAP_S16	#N/A	1.58627		16.63	0.517493
UID11942	Q9NQA3	WASH6_HUMAN WAS protein family homolog 6	WASH6P	S	327	___1	Q9NQA3	sp|Q9NQA3|WASH6_HUMAN WAS protein family homolog 6 OS=Homo sapiens OX=9606 GN=WASH6P PE=1 SV=3	327	1.5396	12.408	1.58096		Not_significant	WASH6P_S327	#N/A	1.58096		16.62	0.517531
UID918	O60749	SNX2_HUMAN Sorting nexin-2	SNX2	S	277	___1	O60749	sp|O60749|SNX2_HUMAN Sorting nexin-2 OS=Homo sapiens OX=9606 GN=SNX2 PE=1 SV=2	277	4.29857	20.733	1.58088		Not_significant	SNX2_S277	#N/A	1.58088		16.61	0.51757
UID31678	Q14676	MDC1_HUMAN Mediator of DNA damage checkpoint protein 1	MDC1	T	1403	___2	Q14676	sp|Q14676|MDC1_HUMAN Mediator of DNA damage checkpoint protein 1 OS=Homo sapiens OX=9606 GN=MDC1 PE=1 SV=3	1403	1.81653	13.4779	1.58059		Not_significant	MDC1_T1403	#N/A	1.58059		16.6	0.517608
UID41001	Q86WB0	NIPA_HUMAN Nuclear-interacting partner of ALK	ZC3HC1	S	329	___3	Q86WB0	sp|Q86WB0|NIPA_HUMAN Nuclear-interacting partner of ALK OS=Homo sapiens OX=9606 GN=ZC3HC1 PE=1 SV=1	329	2.76381	16.6247	1.57955		Not_significant	ZC3HC1_S329	#N/A	1.57955		16.59	0.517647
UID4341	Q07002	CDK18_HUMAN Cyclin-dependent kinase 18	CDK18	S	89	___1	Q07002	sp|Q07002|CDK18_HUMAN Cyclin-dependent kinase 18 OS=Homo sapiens OX=9606 GN=CDK18 PE=1 SV=4	89	3.65388	19.1151	1.57938		Not_significant	CDK18_S89	#N/A	1.57938		16.58	0.517686
UID3808	P63261	ACTG_HUMAN Actin, cytoplasmic 2	ACTG1	S	52	___1	P63261;P60709;P68133;P68032;P63267;P62736	sp|P63261|ACTG_HUMAN Actin, cytoplasmic 2 OS=Homo sapiens OX=9606 GN=ACTG1 PE=1 SV=1;sp|P60709|ACTB_HUMAN Actin, cytoplasmic 1 OS=Homo sapiens OX=9606 GN=ACTB PE=1 SV=1;sp|P68133|ACTS_HUMAN Actin, alpha skeletal muscle OS=Homo sapiens OX=9606 GN=ACTA1 PE=1	52;52;54;54;53;54	1.27937	11.3109	1.57916		Not_significant	ACTG1_S52	#N/A	1.57916		16.57	0.517724
UID2104	P16144	ITB4_HUMAN Integrin beta-4	ITGB4	S	1486	___1	P16144	sp|P16144|ITB4_HUMAN Integrin beta-4 OS=Homo sapiens OX=9606 GN=ITGB4 PE=1 SV=5	1486	3.58129	18.9243	1.57862		Not_significant	ITGB4_S1486	#N/A	1.57862		16.56	0.517763
UID3589	P52565	GDIR1_HUMAN Rho GDP-dissociation inhibitor 1	ARHGDIA	S	24	___1	P52565	sp|P52565|GDIR1_HUMAN Rho GDP-dissociation inhibitor 1 OS=Homo sapiens OX=9606 GN=ARHGDIA PE=1 SV=3	24	4.67034	21.611	1.5767		Not_significant	ARHGDIA_S24	#N/A	1.5767		16.55	0.517802
UID6153	Q53H47	SETMR_HUMAN Histone-lysine N-methyltransferase SETMAR	SETMAR	S	508	___1	Q53H47	sp|Q53H47|SETMR_HUMAN Histone-lysine N-methyltransferase SETMAR OS=Homo sapiens OX=9606 GN=SETMAR PE=1 SV=2	508	2.08955	14.4553	1.57636		Not_significant	SETMAR_S508	#N/A	1.57636		16.54	0.517841
UID5753	Q15717	ELAV1_HUMAN ELAV-like protein 1	ELAVL1	S	202	___1	Q15717	sp|Q15717|ELAV1_HUMAN ELAV-like protein 1 OS=Homo sapiens OX=9606 GN=ELAVL1 PE=1 SV=2	202	3.66556	19.1457	1.57634		Not_significant	ELAVL1_S202	#N/A	1.57634		16.53	0.51788
UID19891	P49736	MCM2_HUMAN DNA replication licensing factor MCM2	MCM2	S	31	___2	P49736	sp|P49736|MCM2_HUMAN DNA replication licensing factor MCM2 OS=Homo sapiens OX=9606 GN=MCM2 PE=1 SV=4	31	2.57462	16.0456	1.57611		Not_significant	MCM2_S31	#N/A	1.57611		16.52	0.517919
UID19099	P29317	EPHA2_HUMAN Ephrin type-A receptor 2	EPHA2	S	901	___2	P29317	sp|P29317|EPHA2_HUMAN Ephrin type-A receptor 2 OS=Homo sapiens OX=9606 GN=EPHA2 PE=1 SV=2	901	5.13211	22.6542	1.5743		Not_significant	EPHA2_S901	#N/A	1.5743		16.51	0.517958
UID40756	Q7Z6Z7	HUWE1_HUMAN E3 ubiquitin-protein ligase HUWE1	HUWE1	S	3919	___3	Q7Z6Z7	sp|Q7Z6Z7|HUWE1_HUMAN E3 ubiquitin-protein ligase HUWE1 OS=Homo sapiens OX=9606 GN=HUWE1 PE=1 SV=3	3919	1.88353	13.7242	1.57391		Not_significant	HUWE1_S3919	#N/A	1.57391		16.5	0.517997
UID5200	Q14152	EIF3A_HUMAN Eukaryotic translation initiation factor 3 subunit A	EIF3A	S	584	___1	Q14152	sp|Q14152|EIF3A_HUMAN Eukaryotic translation initiation factor 3 subunit A OS=Homo sapiens OX=9606 GN=EIF3A PE=1 SV=1	584	2.09307	14.4674	1.57325		Not_significant	EIF3A_S584	#N/A	1.57325		16.49	0.518036
UID4181	Q02952	AKA12_HUMAN A-kinase anchor protein 12	AKAP12	S	1331	___1	Q02952	sp|Q02952|AKA12_HUMAN A-kinase anchor protein 12 OS=Homo sapiens OX=9606 GN=AKAP12 PE=1 SV=4	1331	5.13788	22.6669	1.57299		Not_significant	AKAP12_S1331	#N/A	1.57299		16.48	0.518075
UID3051	P46019	KPB2_HUMAN Phosphorylase b kinase regulatory subunit alpha, liver isoform	PHKA2	S	1044	___1	P46019	sp|P46019|KPB2_HUMAN Phosphorylase b kinase regulatory subunit alpha, liver isoform OS=Homo sapiens OX=9606 GN=PHKA2 PE=1 SV=1	1044	1.26555	11.2497	1.5729		Not_significant	PHKA2_S1044	#N/A	1.5729		16.47	0.518115
UID14909	P83731	RL24_HUMAN 60S ribosomal protein L24	RPL24	T	83	___1	P83731	sp|P83731|RL24_HUMAN 60S ribosomal protein L24 OS=Homo sapiens OX=9606 GN=RPL24 PE=1 SV=1	83	2.09881	14.4873	1.5725		Not_significant	RPL24_T83	#N/A	1.5725		16.46	0.518154
UID3694	P54278	PMS2_HUMAN Mismatch repair endonuclease PMS2	PMS2	S	403	___1	P54278;Q68D20	sp|P54278|PMS2_HUMAN Mismatch repair endonuclease PMS2 OS=Homo sapiens OX=9606 GN=PMS2 PE=1 SV=2;sp|Q68D20|PMS2L_HUMAN Protein PMS2CL OS=Homo sapiens OX=9606 GN=PMS2CL PE=2 SV=1	403;17	2.74212	16.5593	1.57222		Not_significant	PMS2_S403	#N/A	1.57222		16.45	0.518193
UID18080	O95685	PPR3D_HUMAN Protein phosphatase 1 regulatory subunit 3D	PPP1R3D	S	78	___2	O95685	sp|O95685|PPR3D_HUMAN Protein phosphatase 1 regulatory subunit 3D OS=Homo sapiens OX=9606 GN=PPP1R3D PE=1 SV=1	78	0.858845	9.26739	1.5716		Not_significant	PPP1R3D_S78	#N/A	1.5716		16.44	0.518233
UID2054	P15336	ATF2_HUMAN Cyclic AMP-dependent transcription factor ATF-2	ATF2	S	328	___1	P15336	sp|P15336|ATF2_HUMAN Cyclic AMP-dependent transcription factor ATF-2 OS=Homo sapiens OX=9606 GN=ATF2 PE=1 SV=4	328	0.552284	7.43158	1.57124		Not_significant	ATF2_S328	#N/A	1.57124		16.43	0.518272
UID1199	O75643	U520_HUMAN U5 small nuclear ribonucleoprotein 200 kDa helicase	SNRNP200	S	26	___1	O75643	sp|O75643|U520_HUMAN U5 small nuclear ribonucleoprotein 200 kDa helicase OS=Homo sapiens OX=9606 GN=SNRNP200 PE=1 SV=2	26	3.44381	18.5575	1.57007		Not_significant	SNRNP200_S26	#N/A	1.57007		16.42	0.518312
UID932	O60825	F262_HUMAN 6-phosphofructo-2-kinase/fructose-2,6-bisphosphatase 2	PFKFB2	S	466	___1	O60825	sp|O60825|F262_HUMAN 6-phosphofructo-2-kinase/fructose-2,6-bisphosphatase 2 OS=Homo sapiens OX=9606 GN=PFKFB2 PE=1 SV=2	466	3.73322	19.3215	1.56891		Not_significant	PFKFB2_S466	#N/A	1.56891		16.41	0.518351
UID2222	P18615	NELFE_HUMAN Negative elongation factor E	NELFE	S	51	___1	P18615	sp|P18615|NELFE_HUMAN Negative elongation factor E OS=Homo sapiens OX=9606 GN=NELFE PE=1 SV=3	51	4.96954	22.2925	1.56854		Not_significant	NELFE_S51	#N/A	1.56854		16.4	0.518391
UID12445	Q9NZN8	CNOT2_HUMAN CCR4-NOT transcription complex subunit 2	CNOT2	S	126	___1	Q9NZN8	sp|Q9NZN8|CNOT2_HUMAN CCR4-NOT transcription complex subunit 2 OS=Homo sapiens OX=9606 GN=CNOT2 PE=1 SV=1	126	1.72872	13.1481	1.56808		Not_significant	CNOT2_S126	#N/A	1.56808		16.39	0.51843
UID16429	Q9Y6X9	MORC2_HUMAN ATPase MORC2	MORC2	T	582	___1	Q9Y6X9	sp|Q9Y6X9|MORC2_HUMAN ATPase MORC2 OS=Homo sapiens OX=9606 GN=MORC2 PE=1 SV=2	582	2.64043	16.2494	1.5665		Not_significant	MORC2_T582	#N/A	1.5665		16.38	0.51847
UID930	O60825	F262_HUMAN 6-phosphofructo-2-kinase/fructose-2,6-bisphosphatase 2	PFKFB2	S	483	___1	O60825	sp|O60825|F262_HUMAN 6-phosphofructo-2-kinase/fructose-2,6-bisphosphatase 2 OS=Homo sapiens OX=9606 GN=PFKFB2 PE=1 SV=2	483	5.69778	23.87	1.56597		Not_significant	PFKFB2_S483	#N/A	1.56597		16.37	0.51851
UID24743	Q8IX90	SKA3_HUMAN Spindle and kinetochore-associated protein 3	SKA3	S	110	___2	Q8IX90	sp|Q8IX90|SKA3_HUMAN Spindle and kinetochore-associated protein 3 OS=Homo sapiens OX=9606 GN=SKA3 PE=1 SV=2	110	3.27505	18.0971	1.56575		Not_significant	SKA3_S110	#N/A	1.56575		16.36	0.51855
UID16311	Q9UQ35	SRRM2_HUMAN Serine/arginine repetitive matrix protein 2	SRRM2	T	111	___1	Q9UQ35	sp|Q9UQ35|SRRM2_HUMAN Serine/arginine repetitive matrix protein 2 OS=Homo sapiens OX=9606 GN=SRRM2 PE=1 SV=2	111	0.9331	9.65971	1.5649		Not_significant	SRRM2_T111	#N/A	1.5649		16.35	0.51859
UID1729	P05783	K1C18_HUMAN Keratin, type I cytoskeletal 18	KRT18	S	10	___1	P05783	sp|P05783|K1C18_HUMAN Keratin, type I cytoskeletal 18 OS=Homo sapiens OX=9606 GN=KRT18 PE=1 SV=2	10	4.18675	20.4616	1.56349		Not_significant	KRT18_S10	#N/A	1.56349		16.34	0.51863
UID15453	Q7Z2W4	ZCCHV_HUMAN Zinc finger CCCH-type antiviral protein 1	ZC3HAV1	T	393	___1	Q7Z2W4	sp|Q7Z2W4|ZCCHV_HUMAN Zinc finger CCCH-type antiviral protein 1 OS=Homo sapiens OX=9606 GN=ZC3HAV1 PE=1 SV=3	393	2.92214	17.0943	1.5631		Not_significant	ZC3HAV1_T393	#N/A	1.5631		16.33	0.51867
UID5185	Q14149	MORC3_HUMAN MORC family CW-type zinc finger protein 3	MORC3	S	560	___1	Q14149	sp|Q14149|MORC3_HUMAN MORC family CW-type zinc finger protein 3 OS=Homo sapiens OX=9606 GN=MORC3 PE=1 SV=3	560	3.5913	18.9507	1.56251		Not_significant	MORC3_S560	#N/A	1.56251		16.32	0.51871
UID10754	Q9BSJ6	PIMRE_HUMAN Protein PIMREG	PIMREG	S	16	___1	Q9BSJ6	sp|Q9BSJ6|PIMRE_HUMAN Protein PIMREG OS=Homo sapiens OX=9606 GN=PIMREG PE=1 SV=1	16	3.75086	19.3671	1.5618		Not_significant	PIMREG_S16	#N/A	1.5618		16.31	0.51875
UID30408	Q9Y3Z3	SAMH1_HUMAN Deoxynucleoside triphosphate triphosphohydrolase SAMHD1	SAMHD1	S	18	___2	Q9Y3Z3	sp|Q9Y3Z3|SAMH1_HUMAN Deoxynucleoside triphosphate triphosphohydrolase SAMHD1 OS=Homo sapiens OX=9606 GN=SAMHD1 PE=1 SV=2	18	2.64078	16.2505	1.56153		Not_significant	SAMHD1_S18	#N/A	1.56153		16.3	0.51879
UID13252	Q9UNZ2	NSF1C_HUMAN NSFL1 cofactor p47	NSFL1C	S	272	___1	Q9UNZ2	sp|Q9UNZ2|NSF1C_HUMAN NSFL1 cofactor p47 OS=Homo sapiens OX=9606 GN=NSFL1C PE=1 SV=2	272	5.17116	22.7402	1.56143		Not_significant	NSFL1C_S272	#N/A	1.56143		16.29	0.51883
UID14034	Q9Y5U2	TSSC4_HUMAN Protein TSSC4	TSSC4	S	132	___1	Q9Y5U2	sp|Q9Y5U2|TSSC4_HUMAN Protein TSSC4 OS=Homo sapiens OX=9606 GN=TSSC4 PE=1 SV=3	132	0.417288	6.45978	1.56139		Not_significant	TSSC4_S132	#N/A	1.56139		16.28	0.51887
UID3568	P51991	ROA3_HUMAN Heterogeneous nuclear ribonucleoprotein A3	HNRNPA3	S	14	___1	P51991	sp|P51991|ROA3_HUMAN Heterogeneous nuclear ribonucleoprotein A3 OS=Homo sapiens OX=9606 GN=HNRNPA3 PE=1 SV=2	14	4.7541	21.8039	1.56107		Not_significant	HNRNPA3_S14	#N/A	1.56107		16.27	0.518911
UID7832	Q86V48	LUZP1_HUMAN Leucine zipper protein 1	LUZP1	S	690	___1	Q86V48	sp|Q86V48|LUZP1_HUMAN Leucine zipper protein 1 OS=Homo sapiens OX=9606 GN=LUZP1 PE=1 SV=2	690	1.51981	12.328	1.56075		Not_significant	LUZP1_S690	#N/A	1.56075		16.26	0.518951
UID4731	Q13111	CAF1A_HUMAN Chromatin assembly factor 1 subunit A	CHAF1A	S	329	___1	Q13111	sp|Q13111|CAF1A_HUMAN Chromatin assembly factor 1 subunit A OS=Homo sapiens OX=9606 GN=CHAF1A PE=1 SV=3	329	2.62095	16.1893	1.559		Not_significant	CHAF1A_S329	#N/A	1.559		16.25	0.518992
UID12487	Q9P107	GMIP_HUMAN GEM-interacting protein	GMIP	S	19	___1	Q9P107	sp|Q9P107|GMIP_HUMAN GEM-interacting protein OS=Homo sapiens OX=9606 GN=GMIP PE=1 SV=2	19	3.70612	19.2513	1.5588		Not_significant	GMIP_S19	#N/A	1.5588		16.24	0.519032
UID6162	Q53QV2	LBH_HUMAN Protein LBH	LBH	S	63	___1	Q53QV2	sp|Q53QV2|LBH_HUMAN Protein LBH OS=Homo sapiens OX=9606 GN=LBH PE=1 SV=1	63	3.56735	18.8874	1.55793		Not_significant	LBH_S63	#N/A	1.55793		16.23	0.519073
UID6482	Q5T6F2	UBAP2_HUMAN Ubiquitin-associated protein 2	UBAP2	S	473	___1	Q5T6F2	sp|Q5T6F2|UBAP2_HUMAN Ubiquitin-associated protein 2 OS=Homo sapiens OX=9606 GN=UBAP2 PE=1 SV=1	473	5.56943	23.5996	1.55694		Not_significant	UBAP2_S473	#N/A	1.55694		16.22	0.519113
UID15498	Q86U86	PB1_HUMAN Protein polybromo-1	PBRM1	T	301	___1	Q86U86	sp|Q86U86|PB1_HUMAN Protein polybromo-1 OS=Homo sapiens OX=9606 GN=PBRM1 PE=1 SV=1	301	1.4693	12.1215	1.55591		Not_significant	PBRM1_T301	#N/A	1.55591		16.21	0.519154
UID19637	P46100	ATRX_HUMAN Transcriptional regulator ATRX	ATRX	S	703	___2	P46100	sp|P46100|ATRX_HUMAN Transcriptional regulator ATRX OS=Homo sapiens OX=9606 GN=ATRX PE=1 SV=5	703	3.55967	18.8671	1.55483		Not_significant	ATRX_S703	#N/A	1.55483		16.2	0.519195
UID11187	Q9C0C2	TB182_HUMAN 182 kDa tankyrase-1-binding protein	TNKS1BP1	S	1008	___1	Q9C0C2	sp|Q9C0C2|TB182_HUMAN 182 kDa tankyrase-1-binding protein OS=Homo sapiens OX=9606 GN=TNKS1BP1 PE=1 SV=4	1008	2.18764	14.7907	1.55425		Not_significant	TNKS1BP1_S1008	#N/A	1.55425		16.19	0.519235
UID8520	Q8N3R9	MPP5_HUMAN MAGUK p55 subfamily member 5	MPP5	S	25	___1	Q8N3R9	sp|Q8N3R9|MPP5_HUMAN MAGUK p55 subfamily member 5 OS=Homo sapiens OX=9606 GN=MPP5 PE=1 SV=3	25	1.62198	12.7357	1.55403		Not_significant	MPP5_S25	#N/A	1.55403		16.18	0.519276
UID14868	P60981	DEST_HUMAN Destrin	DSTN	T	25	___1	P60981	sp|P60981|DEST_HUMAN Destrin OS=Homo sapiens OX=9606 GN=DSTN PE=1 SV=3	25	1.88586	13.7327	1.55317		Not_significant	DSTN_T25	#N/A	1.55317		16.17	0.519317
UID7681	Q7Z6Z7	HUWE1_HUMAN E3 ubiquitin-protein ligase HUWE1	HUWE1	S	3127	___1	Q7Z6Z7	sp|Q7Z6Z7|HUWE1_HUMAN E3 ubiquitin-protein ligase HUWE1 OS=Homo sapiens OX=9606 GN=HUWE1 PE=1 SV=3	3127	1.03909	10.1936	1.55295		Not_significant	HUWE1_S3127	#N/A	1.55295		16.16	0.519358
UID8547	Q8N4X5	AF1L2_HUMAN Actin filament-associated protein 1-like 2	AFAP1L2	S	767	___1	Q8N4X5	sp|Q8N4X5|AF1L2_HUMAN Actin filament-associated protein 1-like 2 OS=Homo sapiens OX=9606 GN=AFAP1L2 PE=1 SV=1	767	1.91781	13.8485	1.55289		Not_significant	AFAP1L2_S767	#N/A	1.55289		16.15	0.519399
UID14491	P13489	RINI_HUMAN Ribonuclease inhibitor	RNH1	T	82	___1	P13489	sp|P13489|RINI_HUMAN Ribonuclease inhibitor OS=Homo sapiens OX=9606 GN=RNH1 PE=1 SV=2	82	2.19347	14.8104	1.55182		Not_significant	RNH1_T82	#N/A	1.55182		16.14	0.51944
UID15262	Q32NC0	CR021_HUMAN UPF0711 protein C18orf21	C18orf21	T	139	___1	Q32NC0	sp|Q32NC0|CR021_HUMAN UPF0711 protein C18orf21 OS=Homo sapiens OX=9606 GN=C18orf21 PE=1 SV=1	139	3.45371	18.5841	1.55165		Not_significant	C18orf21_T139	#N/A	1.55165		16.13	0.519481
UID10968	Q9BX66	SRBS1_HUMAN Sorbin and SH3 domain-containing protein 1	SORBS1	S	465	___1	Q9BX66	sp|Q9BX66|SRBS1_HUMAN Sorbin and SH3 domain-containing protein 1 OS=Homo sapiens OX=9606 GN=SORBS1 PE=1 SV=3	465	0.662776	8.1411	1.55142		Not_significant	SORBS1_S465	#N/A	1.55142		16.12	0.519522
UID5869	Q16643	DREB_HUMAN Drebrin	DBN1	S	272	___1	Q16643	sp|Q16643|DREB_HUMAN Drebrin OS=Homo sapiens OX=9606 GN=DBN1 PE=1 SV=4	272	5.29782	23.017	1.55089		Not_significant	DBN1_S272	#N/A	1.55089		16.11	0.519564
UID3164	P46821	MAP1B_HUMAN Microtubule-associated protein 1B	MAP1B	S	1939	___1	P46821	sp|P46821|MAP1B_HUMAN Microtubule-associated protein 1B OS=Homo sapiens OX=9606 GN=MAP1B PE=1 SV=2	1939	2.52969	15.905	1.5508		Not_significant	MAP1B_S1939	#N/A	1.5508		16.1	0.519605
UID28490	Q9NQC3	RTN4_HUMAN Reticulon-4	RTN4	S	7	___2	Q9NQC3	sp|Q9NQC3|RTN4_HUMAN Reticulon-4 OS=Homo sapiens OX=9606 GN=RTN4 PE=1 SV=2	7	3.87457	19.6839	1.54971		Not_significant	RTN4_S7	#N/A	1.54971		16.09	0.519646
UID28491	Q9NQC3	RTN4_HUMAN Reticulon-4	RTN4	S	15	___2	Q9NQC3	sp|Q9NQC3|RTN4_HUMAN Reticulon-4 OS=Homo sapiens OX=9606 GN=RTN4 PE=1 SV=2	15	3.87457	19.6839	1.54971		Not_significant	RTN4_S15	#N/A	1.54971		16.08	0.519688
UID11783	Q9HB20	PKHA3_HUMAN Pleckstrin homology domain-containing family A member 3	PLEKHA3	S	211	___1	Q9HB20	sp|Q9HB20|PKHA3_HUMAN Pleckstrin homology domain-containing family A member 3 OS=Homo sapiens OX=9606 GN=PLEKHA3 PE=1 SV=2	211	3.8126	19.5259	1.54885		Not_significant	PLEKHA3_S211	#N/A	1.54885		16.07	0.519729
UID15015	Q12906	ILF3_HUMAN Interleukin enhancer-binding factor 3	ILF3	T	592	___1	Q12906	sp|Q12906|ILF3_HUMAN Interleukin enhancer-binding factor 3 OS=Homo sapiens OX=9606 GN=ILF3 PE=1 SV=3	592	5.18199	22.764	1.54884		Not_significant	ILF3_T592	#N/A	1.54884		16.06	0.519771
UID4491	Q09666	AHNK_HUMAN Neuroblast differentiation-associated protein AHNAK	AHNAK	S	5720	___1	Q09666	sp|Q09666|AHNK_HUMAN Neuroblast differentiation-associated protein AHNAK OS=Homo sapiens OX=9606 GN=AHNAK PE=1 SV=2	5720	3.37933	18.3829	1.548		Not_significant	AHNAK_S5720	#N/A	1.548		16.05	0.519812
UID12136	Q9NTI5	PDS5B_HUMAN Sister chromatid cohesion protein PDS5 homolog B	PDS5B	S	1140	___1	Q9NTI5	sp|Q9NTI5|PDS5B_HUMAN Sister chromatid cohesion protein PDS5 homolog B OS=Homo sapiens OX=9606 GN=PDS5B PE=1 SV=1	1140	4.10863	20.2697	1.54785		Not_significant	PDS5B_S1140	#N/A	1.54785		16.04	0.519854
UID15654	Q8NI08	NCOA7_HUMAN Nuclear receptor coactivator 7	NCOA7	T	358	___1	Q8NI08	sp|Q8NI08|NCOA7_HUMAN Nuclear receptor coactivator 7 OS=Homo sapiens OX=9606 GN=NCOA7 PE=1 SV=2	358	2.23504	14.95	1.5474		Not_significant	NCOA7_T358	#N/A	1.5474		16.03	0.519896
UID14588	P26641	EF1G_HUMAN Elongation factor 1-gamma	EEF1G	T	43	___1	P26641	sp|P26641|EF1G_HUMAN Elongation factor 1-gamma OS=Homo sapiens OX=9606 GN=EEF1G PE=1 SV=3	43	0.422731	6.50177	1.54674		Not_significant	EEF1G_T43	#N/A	1.54674		16.02	0.519937
UID3325	P49585	PCY1A_HUMAN Choline-phosphate cytidylyltransferase A	PCYT1A	S	233	___1	P49585;Q9Y5K3	sp|P49585|PCY1A_HUMAN Choline-phosphate cytidylyltransferase A OS=Homo sapiens OX=9606 GN=PCYT1A PE=1 SV=2;sp|Q9Y5K3|PCY1B_HUMAN Choline-phosphate cytidylyltransferase B OS=Homo sapiens OX=9606 GN=PCYT1B PE=1 SV=1	233;233	2.06282	14.3625	1.54517		Not_significant	PCYT1A_S233	#N/A	1.54517		16.01	0.519979
UID49300	Q9UGU5	HMGX4_HUMAN HMG domain-containing protein 4	HMGXB4	T	69	___3	Q9UGU5	sp|Q9UGU5|HMGX4_HUMAN HMG domain-containing protein 4 OS=Homo sapiens OX=9606 GN=HMGXB4 PE=1 SV=2	69	2.79319	16.7128	1.5445		Not_significant	HMGXB4_T69	#N/A	1.5445		16	0.520021
UID49301	Q9UGU5	HMGX4_HUMAN HMG domain-containing protein 4	HMGXB4	T	71	___3	Q9UGU5	sp|Q9UGU5|HMGX4_HUMAN HMG domain-containing protein 4 OS=Homo sapiens OX=9606 GN=HMGXB4 PE=1 SV=2	71	2.79319	16.7128	1.5445		Not_significant	HMGXB4_T71	#N/A	1.5445		15.99	0.520063
UID49624	Q9UGU5	HMGX4_HUMAN HMG domain-containing protein 4	HMGXB4	Y	65	___3	Q9UGU5	sp|Q9UGU5|HMGX4_HUMAN HMG domain-containing protein 4 OS=Homo sapiens OX=9606 GN=HMGXB4 PE=1 SV=2	65	2.79319	16.7128	1.5445		Not_significant	HMGXB4_Y65	#N/A	1.5445		15.98	0.520105
UID6687	Q5VZ89	DEN4C_HUMAN DENN domain-containing protein 4C	DENND4C	S	1225	___1	Q5VZ89	sp|Q5VZ89|DEN4C_HUMAN DENN domain-containing protein 4C OS=Homo sapiens OX=9606 GN=DENND4C PE=1 SV=3	1225	7.80185	27.9318	1.54447		Not_significant	DENND4C_S1225	#N/A	1.54447		15.97	0.520147
UID38466	Q14684	RRP1B_HUMAN Ribosomal RNA processing protein 1 homolog B	RRP1B	S	732	___3	Q14684	sp|Q14684|RRP1B_HUMAN Ribosomal RNA processing protein 1 homolog B OS=Homo sapiens OX=9606 GN=RRP1B PE=1 SV=3	732	4.75743	21.8115	1.54325		Not_significant	RRP1B_S732	#N/A	1.54325		15.96	0.520189
UID14683	P46013	KI67_HUMAN Proliferation marker protein Ki-67	MKI67	T	1298	___1	P46013	sp|P46013|KI67_HUMAN Proliferation marker protein Ki-67 OS=Homo sapiens OX=9606 GN=MKI67 PE=1 SV=2	1298	3.26242	18.0622	1.54178		Not_significant	MKI67_T1298	#N/A	1.54178		15.95	0.520231
UID2108	P16333	NCK1_HUMAN Cytoplasmic protein NCK1	NCK1	S	85	___1	P16333	sp|P16333|NCK1_HUMAN Cytoplasmic protein NCK1 OS=Homo sapiens OX=9606 GN=NCK1 PE=1 SV=1	85	6.42341	25.3444	1.54067		Not_significant	NCK1_S85	#N/A	1.54067		15.94	0.520274
UID2513	P28066	PSA5_HUMAN Proteasome subunit alpha type-5	PSMA5	S	16	___1	P28066	sp|P28066|PSA5_HUMAN Proteasome subunit alpha type-5 OS=Homo sapiens OX=9606 GN=PSMA5 PE=1 SV=3	16	3.76295	19.3983	1.5403		Not_significant	PSMA5_S16	#N/A	1.5403		15.93	0.520316
UID12115	Q9NSK0	KLC4_HUMAN Kinesin light chain 4	KLC4	S	460	___1	Q9NSK0	sp|Q9NSK0|KLC4_HUMAN Kinesin light chain 4 OS=Homo sapiens OX=9606 GN=KLC4 PE=1 SV=3	460	1.49852	12.2414	1.54022		Not_significant	KLC4_S460	#N/A	1.54022		15.92	0.520358
UID31389	P54727	RD23B_HUMAN UV excision repair protein RAD23 homolog B	RAD23B	T	155	___2	P54727	sp|P54727|RD23B_HUMAN UV excision repair protein RAD23 homolog B OS=Homo sapiens OX=9606 GN=RAD23B PE=1 SV=1	155	1.82109	13.4948	1.53987		Not_significant	RAD23B_T155	#N/A	1.53987		15.91	0.520401
UID1375	O94964	SOGA1_HUMAN Protein SOGA1	SOGA1	S	1184	___1	O94964	sp|O94964|SOGA1_HUMAN Protein SOGA1 OS=Homo sapiens OX=9606 GN=SOGA1 PE=1 SV=2	1184	3.89361	19.7322	1.53972		Not_significant	SOGA1_S1184	#N/A	1.53972		15.9	0.520443
UID16286	Q9UM13	APC10_HUMAN Anaphase-promoting complex subunit 10	ANAPC10	T	3	___1	Q9UM13	sp|Q9UM13|APC10_HUMAN Anaphase-promoting complex subunit 10 OS=Homo sapiens OX=9606 GN=ANAPC10 PE=1 SV=1	3	4.17904	20.4427	1.53943		Not_significant	ANAPC10_T3	#N/A	1.53943		15.89	0.520486
UID12606	Q9P2D0	IBTK_HUMAN Inhibitor of Bruton tyrosine kinase	IBTK	S	1045	___1	Q9P2D0	sp|Q9P2D0|IBTK_HUMAN Inhibitor of Bruton tyrosine kinase OS=Homo sapiens OX=9606 GN=IBTK PE=1 SV=3	1045	0.550867	7.42204	1.53936		Not_significant	IBTK_S1045	#N/A	1.53936		15.88	0.520528
UID26197	Q92974	ARHG2_HUMAN Rho guanine nucleotide exchange factor 2	ARHGEF2	S	960	___2	Q92974	sp|Q92974|ARHG2_HUMAN Rho guanine nucleotide exchange factor 2 OS=Homo sapiens OX=9606 GN=ARHGEF2 PE=1 SV=4	960	1.77551	13.3248	1.53931		Not_significant	ARHGEF2_S960	#N/A	1.53931		15.87	0.520571
UID18701	P17096	HMGA1_HUMAN High mobility group protein HMG-I/HMG-Y	HMGA1	S	9	___2	P17096	sp|P17096|HMGA1_HUMAN High mobility group protein HMG-I/HMG-Y OS=Homo sapiens OX=9606 GN=HMGA1 PE=1 SV=3	9	1.88179	13.7178	1.53921		Not_significant	HMGA1_S9	#N/A	1.53921		15.86	0.520613
UID5180	Q14139	UBE4A_HUMAN Ubiquitin conjugation factor E4 A	UBE4A	S	1034	___1	Q14139	sp|Q14139|UBE4A_HUMAN Ubiquitin conjugation factor E4 A OS=Homo sapiens OX=9606 GN=UBE4A PE=1 SV=2	1034	5.54607	23.5501	1.53896		Not_significant	UBE4A_S1034	#N/A	1.53896		15.85	0.520656
UID12143	Q9NTW7	ZF64B_HUMAN Zinc finger protein 64	ZFP64	S	226	___1	Q9NTW7	sp|Q9NTW7|ZF64B_HUMAN Zinc finger protein 64 OS=Homo sapiens OX=9606 GN=ZFP64 PE=1 SV=3	226	2.33701	15.2873	1.53865		Not_significant	ZFP64_S226	#N/A	1.53865		15.84	0.520699
UID328	O14647	CHD2_HUMAN Chromodomain-helicase-DNA-binding protein 2	CHD2	S	1728	___1	O14647	sp|O14647|CHD2_HUMAN Chromodomain-helicase-DNA-binding protein 2 OS=Homo sapiens OX=9606 GN=CHD2 PE=1 SV=2	1728	2.10335	14.5029	1.53836		Not_significant	CHD2_S1728	#N/A	1.53836		15.83	0.520742
UID17500	O60841	IF2P_HUMAN Eukaryotic translation initiation factor 5B	EIF5B	S	222	___2	O60841	sp|O60841|IF2P_HUMAN Eukaryotic translation initiation factor 5B OS=Homo sapiens OX=9606 GN=EIF5B PE=1 SV=4	222	3.50165	18.7127	1.53819		Not_significant	EIF5B_S222	#N/A	1.53819		15.82	0.520785
UID20795	Q03252	LMNB2_HUMAN Lamin-B2	LMNB2	S	422	___2	Q03252	sp|Q03252|LMNB2_HUMAN Lamin-B2 OS=Homo sapiens OX=9606 GN=LMNB2 PE=1 SV=4	422	2.35076	15.3322	1.53781		Not_significant	LMNB2_S422	#N/A	1.53781		15.81	0.520828
UID7827	Q86V48	LUZP1_HUMAN Leucine zipper protein 1	LUZP1	S	932	___1	Q86V48	sp|Q86V48|LUZP1_HUMAN Leucine zipper protein 1 OS=Homo sapiens OX=9606 GN=LUZP1 PE=1 SV=2	932	2.50547	15.8287	1.53747		Not_significant	LUZP1_S932	#N/A	1.53747		15.8	0.520871
UID7640	Q7Z628	ARHG8_HUMAN Neuroepithelial cell-transforming gene 1 protein	NET1	S	21	___1	Q7Z628	sp|Q7Z628|ARHG8_HUMAN Neuroepithelial cell-transforming gene 1 protein OS=Homo sapiens OX=9606 GN=NET1 PE=1 SV=1	21	4.65184	21.5681	1.53694		Not_significant	NET1_S21	#N/A	1.53694		15.79	0.520914
UID17280	O43765	SGTA_HUMAN Small glutamine-rich tetratricopeptide repeat-containing protein alpha	SGTA	S	77	___2	O43765	sp|O43765|SGTA_HUMAN Small glutamine-rich tetratricopeptide repeat-containing protein alpha OS=Homo sapiens OX=9606 GN=SGTA PE=1 SV=1	77	0.862738	9.28837	1.53625		Not_significant	SGTA_S77	#N/A	1.53625		15.78	0.520957
UID4173	Q02952	AKA12_HUMAN A-kinase anchor protein 12	AKAP12	S	612	___1	Q02952	sp|Q02952|AKA12_HUMAN A-kinase anchor protein 12 OS=Homo sapiens OX=9606 GN=AKAP12 PE=1 SV=4	612	4.10252	20.2547	1.536		Not_significant	AKAP12_S612	#N/A	1.536		15.77	0.521
UID15419	Q6WCQ1	MPRIP_HUMAN Myosin phosphatase Rho-interacting protein	MPRIP	T	646	___1	Q6WCQ1	sp|Q6WCQ1|MPRIP_HUMAN Myosin phosphatase Rho-interacting protein OS=Homo sapiens OX=9606 GN=MPRIP PE=1 SV=3	646	2.65152	16.2835	1.53557		Not_significant	MPRIP_T646	#N/A	1.53557		15.76	0.521044
UID12927	Q9UJU6	DBNL_HUMAN Drebrin-like protein	DBNL	S	275	___1	Q9UJU6	sp|Q9UJU6|DBNL_HUMAN Drebrin-like protein OS=Homo sapiens OX=9606 GN=DBNL PE=1 SV=1	275	1.15277	10.7367	1.53554		Not_significant	DBNL_S275	#N/A	1.53554		15.75	0.521087
UID29470	Q9UJU6	DBNL_HUMAN Drebrin-like protein	DBNL	S	272	___2	Q9UJU6	sp|Q9UJU6|DBNL_HUMAN Drebrin-like protein OS=Homo sapiens OX=9606 GN=DBNL PE=1 SV=1	272	3.52005	18.7618	1.5338		Not_significant	DBNL_S272	#N/A	1.5338		15.74	0.521131
UID13810	Q9Y334	VWA7_HUMAN von Willebrand factor A domain-containing protein 7	VWA7	S	461	___1	Q9Y334	sp|Q9Y334|VWA7_HUMAN von Willebrand factor A domain-containing protein 7 OS=Homo sapiens OX=9606 GN=VWA7 PE=2 SV=4	461	4.053	20.1321	1.53355		Not_significant	VWA7_S461	#N/A	1.53355		15.73	0.521174
UID14687	P46013	KI67_HUMAN Proliferation marker protein Ki-67	MKI67	T	1923	___1	P46013	sp|P46013|KI67_HUMAN Proliferation marker protein Ki-67 OS=Homo sapiens OX=9606 GN=MKI67 PE=1 SV=2	1923	6.26618	25.0323	1.53216		Not_significant	MKI67_T1923	#N/A	1.53216		15.72	0.521218
UID8787	Q8NE71	ABCF1_HUMAN ATP-binding cassette sub-family F member 1	ABCF1	S	166	___1	Q8NE71	sp|Q8NE71|ABCF1_HUMAN ATP-binding cassette sub-family F member 1 OS=Homo sapiens OX=9606 GN=ABCF1 PE=1 SV=2	166	1.82886	13.5235	1.53105		Not_significant	ABCF1_S166	#N/A	1.53105		15.71	0.521261
UID27902	Q9H1E3	NUCKS_HUMAN Nuclear ubiquitous casein and cyclin-dependent kinase substrate 1	NUCKS1	S	144	___2	Q9H1E3	sp|Q9H1E3|NUCKS_HUMAN Nuclear ubiquitous casein and cyclin-dependent kinase substrate 1 OS=Homo sapiens OX=9606 GN=NUCKS1 PE=1 SV=1	144	2.41675	15.5459	1.53055		Not_significant	NUCKS1_S144	#N/A	1.53055		15.7	0.521305
UID3021	P46013	KI67_HUMAN Proliferation marker protein Ki-67	MKI67	S	1207	___1	P46013	sp|P46013|KI67_HUMAN Proliferation marker protein Ki-67 OS=Homo sapiens OX=9606 GN=MKI67 PE=1 SV=2	1207	4.4436	21.0799	1.53045		Not_significant	MKI67_S1207	#N/A	1.53045		15.69	0.521349
UID10079	Q96L92	SNX27_HUMAN Sorting nexin-27	SNX27	S	62	___1	Q96L92	sp|Q96L92|SNX27_HUMAN Sorting nexin-27 OS=Homo sapiens OX=9606 GN=SNX27 PE=1 SV=2	62	3.29282	18.1461	1.52884		Not_significant	SNX27_S62	#N/A	1.52884		15.68	0.521392
UID4050	Q00536	CDK16_HUMAN Cyclin-dependent kinase 16	CDK16	S	138	___1	Q00536	sp|Q00536|CDK16_HUMAN Cyclin-dependent kinase 16 OS=Homo sapiens OX=9606 GN=CDK16 PE=1 SV=1	138	5.57044	23.6018	1.52812		Not_significant	CDK16_S138	#N/A	1.52812		15.67	0.521436
UID14719	P46013	KI67_HUMAN Proliferation marker protein Ki-67	MKI67	T	1335	___1	P46013	sp|P46013|KI67_HUMAN Proliferation marker protein Ki-67 OS=Homo sapiens OX=9606 GN=MKI67 PE=1 SV=2	1335	4.11062	20.2747	1.52743		Not_significant	MKI67_T1335	#N/A	1.52743		15.66	0.52148
UID44810	Q9H999	PANK3_HUMAN Pantothenate kinase 3	PANK3	S	303	___3	Q9H999	sp|Q9H999|PANK3_HUMAN Pantothenate kinase 3 OS=Homo sapiens OX=9606 GN=PANK3 PE=1 SV=1	303	1.33841	11.569	1.52708		Not_significant	PANK3_S303	#N/A	1.52708		15.65	0.521524
UID49155	Q9H999	PANK3_HUMAN Pantothenate kinase 3	PANK3	T	293	___3	Q9H999	sp|Q9H999|PANK3_HUMAN Pantothenate kinase 3 OS=Homo sapiens OX=9606 GN=PANK3 PE=1 SV=1	293	1.33841	11.569	1.52708		Not_significant	PANK3_T293	#N/A	1.52708		15.64	0.521568
UID49156	Q9H999	PANK3_HUMAN Pantothenate kinase 3	PANK3	T	296	___3	Q9H999	sp|Q9H999|PANK3_HUMAN Pantothenate kinase 3 OS=Homo sapiens OX=9606 GN=PANK3 PE=1 SV=1	296	1.33841	11.569	1.52708		Not_significant	PANK3_T296	#N/A	1.52708		15.63	0.521612
UID49157	Q9H999	PANK3_HUMAN Pantothenate kinase 3	PANK3	T	298	___3	Q9H999	sp|Q9H999|PANK3_HUMAN Pantothenate kinase 3 OS=Homo sapiens OX=9606 GN=PANK3 PE=1 SV=1	298	1.33841	11.569	1.52708		Not_significant	PANK3_T298	#N/A	1.52708		15.62	0.521657
UID13088	Q9ULG1	INO80_HUMAN Chromatin-remodeling ATPase INO80	INO80	S	468	___1	Q9ULG1	sp|Q9ULG1|INO80_HUMAN Chromatin-remodeling ATPase INO80 OS=Homo sapiens OX=9606 GN=INO80 PE=1 SV=2	468	2.11567	14.5453	1.52705		Not_significant	INO80_S468	#N/A	1.52705		15.61	0.521701
UID6328	Q5SW79	CE170_HUMAN Centrosomal protein of 170 kDa	CEP170	S	1079	___1	Q5SW79	sp|Q5SW79|CE170_HUMAN Centrosomal protein of 170 kDa OS=Homo sapiens OX=9606 GN=CEP170 PE=1 SV=1	1079	2.66213	16.316	1.52513		Not_significant	CEP170_S1079	#N/A	1.52513		15.6	0.521745
UID14904	P78536	ADA17_HUMAN Disintegrin and metalloproteinase domain-containing protein 17	ADAM17	T	735	___1	P78536	sp|P78536|ADA17_HUMAN Disintegrin and metalloproteinase domain-containing protein 17 OS=Homo sapiens OX=9606 GN=ADAM17 PE=1 SV=1	735	4.00814	20.0203	1.52483		Not_significant	ADAM17_T735	#N/A	1.52483		15.59	0.521789
UID27374	Q9BUI4	RPC3_HUMAN DNA-directed RNA polymerase III subunit RPC3	POLR3C	S	204	___2	Q9BUI4	sp|Q9BUI4|RPC3_HUMAN DNA-directed RNA polymerase III subunit RPC3 OS=Homo sapiens OX=9606 GN=POLR3C PE=1 SV=1	204	1.89315	13.7592	1.52344		Not_significant	POLR3C_S204	#N/A	1.52344		15.58	0.521834
UID15179	Q15003	CND2_HUMAN Condensin complex subunit 2	NCAPH	T	49	___1	Q15003	sp|Q15003|CND2_HUMAN Condensin complex subunit 2 OS=Homo sapiens OX=9606 GN=NCAPH PE=1 SV=3	49	4.97279	22.2998	1.52304		Not_significant	NCAPH_T49	#N/A	1.52304		15.57	0.521878
UID10795	Q9BTC0	DIDO1_HUMAN Death-inducer obliterator 1	DIDO1	S	523	___1	Q9BTC0	sp|Q9BTC0|DIDO1_HUMAN Death-inducer obliterator 1 OS=Homo sapiens OX=9606 GN=DIDO1 PE=1 SV=5	523	3.98364	19.9591	1.52251		Not_significant	DIDO1_S523	#N/A	1.52251		15.56	0.521923
UID4147	Q02224	CENPE_HUMAN Centromere-associated protein E	CENPE	S	2639	___1	Q02224	sp|Q02224|CENPE_HUMAN Centromere-associated protein E OS=Homo sapiens OX=9606 GN=CENPE PE=1 SV=2	2639	1.78062	13.344	1.5225		Not_significant	CENPE_S2639	#N/A	1.5225		15.55	0.521968
UID29858	Q9UPT8	ZC3H4_HUMAN Zinc finger CCCH domain-containing protein 4	ZC3H4	S	904	___2	Q9UPT8	sp|Q9UPT8|ZC3H4_HUMAN Zinc finger CCCH domain-containing protein 4 OS=Homo sapiens OX=9606 GN=ZC3H4 PE=1 SV=3	904	0.935936	9.67438	1.52162		Not_significant	ZC3H4_S904	#N/A	1.52162		15.54	0.522012
UID10967	Q9BX66	SRBS1_HUMAN Sorbin and SH3 domain-containing protein 1	SORBS1	S	481	___1	Q9BX66	sp|Q9BX66|SRBS1_HUMAN Sorbin and SH3 domain-containing protein 1 OS=Homo sapiens OX=9606 GN=SORBS1 PE=1 SV=3	481	4.92915	22.2017	1.52053		Not_significant	SORBS1_S481	#N/A	1.52053		15.53	0.522057
UID11511	Q9H4L5	OSBL3_HUMAN Oxysterol-binding protein-related protein 3	OSBPL3	S	425	___1	Q9H4L5	sp|Q9H4L5|OSBL3_HUMAN Oxysterol-binding protein-related protein 3 OS=Homo sapiens OX=9606 GN=OSBPL3 PE=1 SV=1	425	3.28046	18.112	1.52049		Not_significant	OSBPL3_S425	#N/A	1.52049		15.52	0.522102
UID13929	Q9Y4F5	C170B_HUMAN Centrosomal protein of 170 kDa protein B	CEP170B	S	1040	___1	Q9Y4F5	sp|Q9Y4F5|C170B_HUMAN Centrosomal protein of 170 kDa protein B OS=Homo sapiens OX=9606 GN=CEP170B PE=1 SV=4	1040	6.33465	25.1687	1.51997		Not_significant	CEP170B_S1040	#N/A	1.51997		15.51	0.522147
UID21807	Q14244	MAP7_HUMAN Ensconsin	MAP7	S	209	___2	Q14244	sp|Q14244|MAP7_HUMAN Ensconsin OS=Homo sapiens OX=9606 GN=MAP7 PE=1 SV=1	209	2.11254	14.5346	1.51985		Not_significant	MAP7_S209	#N/A	1.51985		15.5	0.522192
UID4595	Q12815	TROAP_HUMAN Tastin	TROAP	S	98	___1	Q12815	sp|Q12815|TROAP_HUMAN Tastin OS=Homo sapiens OX=9606 GN=TROAP PE=1 SV=3	98	2.06529	14.3711	1.51975		Not_significant	TROAP_S98	#N/A	1.51975		15.49	0.522237
UID14084	Q9Y679	AUP1_HUMAN Lipid droplet-regulating VLDL assembly factor AUP1	AUP1	S	288	___1	Q9Y679	sp|Q9Y679|AUP1_HUMAN Lipid droplet-regulating VLDL assembly factor AUP1 OS=Homo sapiens OX=9606 GN=AUP1 PE=1 SV=2	288	1.9502	13.9649	1.51948		Not_significant	AUP1_S288	#N/A	1.51948		15.48	0.522282
UID14761	P48729	KC1A_HUMAN Casein kinase I isoform alpha	CSNK1A1	T	321	___1	P48729	sp|P48729|KC1A_HUMAN Casein kinase I isoform alpha OS=Homo sapiens OX=9606 GN=CSNK1A1 PE=1 SV=2	321	2.5685	16.0266	1.51777		Not_significant	CSNK1A1_T321	#N/A	1.51777		15.47	0.522327
UID15618	Q8N573	OXR1_HUMAN Oxidation resistance protein 1	OXR1	T	391	___1	Q8N573	sp|Q8N573|OXR1_HUMAN Oxidation resistance protein 1 OS=Homo sapiens OX=9606 GN=OXR1 PE=1 SV=2	391	4.47969	21.1653	1.51759		Not_significant	OXR1_T391	#N/A	1.51759		15.46	0.522372
UID3824	P61313	RL15_HUMAN 60S ribosomal protein L15	RPL15	S	34	___1	P61313	sp|P61313|RL15_HUMAN 60S ribosomal protein L15 OS=Homo sapiens OX=9606 GN=RPL15 PE=1 SV=2	34	0.765391	8.74866	1.51755		Not_significant	RPL15_S34	#N/A	1.51755		15.45	0.522417
UID15894	Q99618	CDCA3_HUMAN Cell division cycle-associated protein 3	CDCA3	T	10	___1	Q99618	sp|Q99618|CDCA3_HUMAN Cell division cycle-associated protein 3 OS=Homo sapiens OX=9606 GN=CDCA3 PE=1 SV=1	10	2.59582	16.1116	1.51755		Not_significant	CDCA3_T10	#N/A	1.51755		15.44	0.522463
UID9951	Q96IF1	AJUBA_HUMAN LIM domain-containing protein ajuba	AJUBA	S	137	___1	Q96IF1	sp|Q96IF1|AJUBA_HUMAN LIM domain-containing protein ajuba OS=Homo sapiens OX=9606 GN=AJUBA PE=1 SV=1	137	0.902472	9.49985	1.51488		Not_significant	AJUBA_S137	#N/A	1.51488		15.43	0.522508
UID12298	Q9NYB9	ABI2_HUMAN Abl interactor 2	ABI2	S	216	___1	Q9NYB9	sp|Q9NYB9|ABI2_HUMAN Abl interactor 2 OS=Homo sapiens OX=9606 GN=ABI2 PE=1 SV=1	216	6.09238	24.6827	1.51463		Not_significant	ABI2_S216	#N/A	1.51463		15.42	0.522554
UID5400	Q14693	LPIN1_HUMAN Phosphatidate phosphatase LPIN1	LPIN1	S	162	___1	Q14693	sp|Q14693|LPIN1_HUMAN Phosphatidate phosphatase LPIN1 OS=Homo sapiens OX=9606 GN=LPIN1 PE=1 SV=2	162	2.08397	14.436	1.51457		Not_significant	LPIN1_S162	#N/A	1.51457		15.41	0.522599
UID15869	Q96T58	MINT_HUMAN Msx2-interacting protein	SPEN	T	1826	___1	Q96T58	sp|Q96T58|MINT_HUMAN Msx2-interacting protein OS=Homo sapiens OX=9606 GN=SPEN PE=1 SV=1	1826	4.56877	21.3747	1.51444		Not_significant	SPEN_T1826	#N/A	1.51444		15.4	0.522645
UID44510	Q9H307	PININ_HUMAN Pinin	PNN	S	692	___3	Q9H307	sp|Q9H307|PININ_HUMAN Pinin OS=Homo sapiens OX=9606 GN=PNN PE=1 SV=5	692	0.640645	8.00403	1.51244		Not_significant	PNN_S692	#N/A	1.51244		15.39	0.522691
UID14520	P17029	ZKSC1_HUMAN Zinc finger protein with KRAB and SCAN domains 1	ZKSCAN1	T	400	___1	P17029	sp|P17029|ZKSC1_HUMAN Zinc finger protein with KRAB and SCAN domains 1 OS=Homo sapiens OX=9606 GN=ZKSCAN1 PE=1 SV=3	400	2.53078	15.9084	1.5122		Not_significant	ZKSCAN1_T400	#N/A	1.5122		15.38	0.522736
UID37488	Q07955	SRSF1_HUMAN Serine/arginine-rich splicing factor 1	SRSF1	S	231	___3	Q07955	sp|Q07955|SRSF1_HUMAN Serine/arginine-rich splicing factor 1 OS=Homo sapiens OX=9606 GN=SRSF1 PE=1 SV=2	231	1.09697	10.4736	1.51213		Not_significant	SRSF1_S231	#N/A	1.51213		15.37	0.522782
UID996	O75116	ROCK2_HUMAN Rho-associated protein kinase 2	ROCK2	S	1374	___1	O75116	sp|O75116|ROCK2_HUMAN Rho-associated protein kinase 2 OS=Homo sapiens OX=9606 GN=ROCK2 PE=1 SV=4	1374	0.630425	7.93993	1.51181		Not_significant	ROCK2_S1374	#N/A	1.51181		15.36	0.522828
UID10773	Q9BST9	RTKN_HUMAN Rhotekin	RTKN	S	561	___1	Q9BST9	sp|Q9BST9|RTKN_HUMAN Rhotekin OS=Homo sapiens OX=9606 GN=RTKN PE=1 SV=2	561	3.02055	17.3797	1.51081		Not_significant	RTKN_S561	#N/A	1.51081		15.35	0.522874
[truncated: 10,808 more rows]
