# Supplementary material for: The phosphatase inhibitor LB-100 creates neoantigens in colon cancer cells through perturbation of mRNA splicing
Source: EMBO Rep. 2024 Apr 10;25(5):10. doi: 10.1038/s44319-024-00128-3 (PMC11094086; doi:10.1038/s44319-024-00128-3)
Supplement: Supplementary file 3 — Dataset EV3 [file 44319_2024_128_MOESM3_ESM.xlsx]

## Sheet: Legend Dataset EV3
Dataset EV3 Related to Figures 2 and EV2. Alternative splicing events (ASEs) in LB-100-treated SW-480 and HT-29 colon adenocarcinoma cells determined by RNA-seq. Significant ASEs with |DPSI|>0.1 are listed.

## Sheet: SE SW-480
ID	GeneID	geneSymbol	chr	strand	exonStart_0base	exonEnd	upstreamES	upstreamEE	downstreamES	downstreamEE	ID	IJC_SAMPLE_1	SJC_SAMPLE_1	IJC_SAMPLE_2	SJC_SAMPLE_2	IncFormLen	SkipFormLen	PValue	FDR	IncLevel1	IncLevel2	IncLevelDifference
11	ENSG00000182472	CAPN12	chr19	-	38734812	38734870	38734318	38734389	38735369	38735410	3624	4.6	0	0	1.1	157	99	1.72247e-09	1.39343e-06	1,0,1,0	0,0,0,0	1
29486	ENSG00000049656	CLPTM1L	chr5	-	1322876	1322911	1317751	1318453	1325750	1325816	29486	1.1	0	0	3.1	134	99	3.87867e-09	2.66707e-06	1,0,1,0	0,0,0,0	1
63316	ENSG00000136883	KIF12	chr9	-	114096050	114096207	114095213	114095332	114096386	114096478	63316	2.1	0	0	2.2	256	99	2.71071e-09	1.97942e-06	1,0,1,0	0,0,0,0	1
67366	ENSG00000228486	C2orf92	chr2	+	97688894	97688993	97675844	97675928	97699025	97699136	67366	1.4	0	0	1.1	198	99	5.18268e-09	3.3151e-06	1,0,1,0	0,0,0,0	1
615	ENSG00000278932	CR381653.1	chr21	+	9325630	9325823	9325012	9325100	9327239	9327298	615	4	0	0	1	292	99	1	1	1,0,NA	0,0,NA	1
616	ENSG00000278932	CR381653.1	chr21	+	9325873	9325961	9325051	9325100	9327239	9327298	616	0.2	0	0	1	187	99	1	1	NA,1,0	0,0,NA	1
67614	ENSG00000204634	TBC1D8	chr2	-	101191300	101191458	101188233	101188328	101195235	101195326	67614	2.1	0	0	1.2	257	99	2.9317e-09	2.10356e-06	1,0,1,0	0,0,0,0	1
93620	ENSG00000165699	TSC1	chr9	-	132934465	132934540	132931208	132931427	132935032	132935095	93620	1.2	0	0	2.1	174	99	4.39224e-09	2.94655e-06	1,0,1,0	0,0,0,0	1
1941	ENSG00000183506	PI4KAP2	chr22	-	21487871	21488023	21487564	21487672	21517324	21517520	1941	1	0	0	0.1	251	99	1	1	1,0,NA	NA,0,0	1
2457	ENSG00000167608	TMC4	chr19	-	54168170	54168292	54164538	54164601	54168447	54168680	2457	1	0	0	0.1	221	99	1	1	1,0,NA	NA,0,0	1
2568	ENSG00000221923	ZNF880	chr19	+	52379420	52379540	52374298	52374427	52383848	52383969	2568	2	0	0	1.1	219	99	1	1	1,0,NA	0,0,0,0	1
2693	ENSG00000268006	PTOV1-AS1	chr19	-	49846722	49846753	49844315	49844892	49851567	49851676	2693	0.1	0	0	1	130	99	1	1	NA,1,0	0,0,NA	1
3366	ENSG00000076928	ARHGEF1	chr19	+	41888191	41888278	41884369	41884493	41892024	41892123	3366	0.3	0	0	0.1	186	99	1	1	NA,1,0	NA,0,0	1
3690	ENSG00000180479	ZNF571	chr19	-	37594219	37594319	37586667	37586745	37594740	37594755	3690	3	0	0	1.2	199	99	1	1	1,0,NA	0,0,0,0	1
4995	ENSG00000076662	ICAM3	chr19	-	10339061	10339245	10338681	10338948	10339538	10339641	4995	0.2	0	0	0.2	283	99	1	1	NA,1,0	NA,0,0	1
5141	ENSG00000090661	CERS4	chr19	+	8214365	8214481	8210705	8210862	8241340	8241457	5141	0.2	0	0	2	215	99	1	1	NA,1,0	0,0,NA	1
5406	ENSG00000176840	MIR7-3HG	chr19	+	4770084	4770221	4769577	4769757	4772163	4772517	5406	2	0	0	1	236	99	1	1	1,0,NA	0,0,NA	1
6364	ENSG00000124116	WFDC3	chr20	-	45777074	45777209	45775416	45775602	45787835	45787982	6364	1.5	0	0	0.1	234	99	1	1	1,0,1,0	NA,0,0	1
6706	ENSG00000088367	EPB41L1	chr20	+	36125422	36125527	36122678	36122747	36175550	36175715	6706	0.3	0	0	0.1	204	99	1	1	NA,1,0	NA,0,0	1
7000	ENSG00000131044	TTLL9	chr20	+	31922962	31923053	31919863	31919932	31925008	31925049	7000	3	0	0	0.1	190	99	1	1	1,0,NA	NA,0,0	1
7037	ENSG00000101294	HM13	chr20	+	31564118	31564218	31561633	31561736	31568077	31568224	7037	1	0	0	0.1	199	99	1	1	1,0,NA	NA,0,0	1
11449	ENSG00000167524	RSKR	chr17	-	28612043	28612084	28607962	28610699	28612617	28612687	11449	2.2	0	0	1	140	99	1	1	1,0,1,0	0,0,NA	1
11628	ENSG00000154016	GRAP	chr17	-	19030375	19030443	19021938	19022144	19035957	19036080	11628	0.1	0	0	0.3	167	99	1	1	NA,1,0	NA,0,0	1
13202	ENSG00000261235	AC092142.1	chr16	-	82052292	82052458	82044370	82044608	82063092	82063222	13202	4	0	0	1	265	99	1	1	1,0,NA	0,0,NA	1
13729	ENSG00000103018	CYB5B	chr16	+	69448114	69448144	69424618	69424857	69462429	69466264	13729	0.1	0	0	1	129	99	1	1	NA,1,0	0,0,NA	1
15392	ENSG00000103222	ABCC1	chr16	+	16076325	16076401	16056091	16056295	16090404	16090588	15392	0.4	0	0	2	175	99	1	1	NA,1,0	0,0,NA	1
15947	ENSG00000059122	FLYWCH1	chr16	+	2934614	2934667	2933715	2933979	2936331	2936425	15947	0.4	0	0	4	152	99	1	1	NA,1,0	0,0,NA	1
16332	ENSG00000260710	AC120498.4	chr16	-	1298842	1298991	1294550	1294650	1299095	1299166	16332	1.2	0	0	1	248	99	1	1	1,0,1,0	0,0,NA	1
16762	ENSG00000247809	NR2F2-AS1	chr15	-	96162521	96162691	96158868	96159113	96191351	96191394	16762	0.1	0	0	1	269	99	1	1	NA,1,0	0,0,NA	1
17152	ENSG00000172349	IL16	chr15	+	81188352	81188403	81182859	81182896	81225298	81225711	17152	0.1	0	0	1	150	99	1	1	NA,1,0	0,0,NA	1
17713	ENSG00000268895	A1BG-AS1	chr19	+	58353320	58353474	58347750	58347844	58353713	58353857	17713	0.1	0	0	1	253	99	1	1	NA,1,0	0,0,NA	1
17714	ENSG00000268895	A1BG-AS1	chr19	+	58353378	58353474	58347752	58347844	58353713	58353857	17714	0.3	0	0	1	195	99	1	1	NA,1,0	0,0,NA	1
17763	ENSG00000137764	MAP2K5	chr15	+	67642416	67642497	67641444	67641658	67646230	67646299	17763	1	0	0	1	180	99	1	1	1,0,NA	0,0,NA	1
18073	ENSG00000263551	AP000829.1	chr18	+	1308835	1308898	1271770	1271835	1309703	1310018	18073	0.2	0	0	1	162	99	1	1	NA,1,0	0,0,NA	1
18264	ENSG00000138592	USP8	chr15	+	50462279	50462322	50449399	50449485	50471632	50471735	18264	2	0	0	1	142	99	1	1	1,0,NA	0,0,NA	1
18441	ENSG00000184716	SERINC4	chr15	-	43798424	43798504	43797919	43798013	43798958	43799133	18441	0.2	0	0	1.2	179	99	1	1	NA,1,0	0,0,0,0	1
19128	ENSG00000274322	AL136531.2	chr20	-	1391602	1391721	1320362	1320435	1392833	1392881	19128	0.1	0	0	1	218	99	1	1	NA,1,0	0,0,NA	1
19169	ENSG00000153902	LGI4	chr19	-	35134510	35134557	35134032	35134104	35142269	35142451	19169	2	0	0	0.1	146	99	1	1	1,0,NA	NA,0,0	1
20114	ENSG00000021645	NRXN3	chr14	+	79853538	79854217	79805111	79805199	79861038	79862033	20114	0.2	0	0	0.1	778	99	1	1	NA,1,0	NA,0,0	1
22914	ENSG00000229956	ZRANB2-AS2	chr1	+	71193674	71193728	71091663	71091704	71223056	71223114	22914	2	0	0	0.2	153	99	1	1	1,0,NA	NA,0,0	1
23249	ENSG00000146670	CDCA5	chr11	-	65067654	65067753	65066812	65066879	65068487	65068601	23249	0.1	0	0	1	198	99	1	1	NA,1,0	0,0,NA	1
23373	ENSG00000112062	MAPK14	chr6	+	36073045	36073105	36059288	36059347	36073690	36073720	23373	3.3	0	0	1	159	99	1	1	1,0,1,0	0,0,NA	1
23540	ENSG00000204248	COL11A2	chr6	-	33184991	33185054	33181110	33181170	33186626	33186818	23540	1.1	0	0	0.1	162	99	1	1	1,0,1,0	NA,0,0	1
24389	ENSG00000134824	FADS2	chr11	+	61821380	61821468	61816545	61816696	61826031	61826137	24389	2	0	0	0.1	187	99	1	1	1,0,NA	NA,0,0	1
24603	ENSG00000113448	PDE4D	chr5	-	60335081	60335130	60188295	60188418	60487941	60488065	24603	0.2	0	0	0.4	148	99	1	1	NA,1,0	NA,0,0	1
24963	ENSG00000125846	ZNF133	chr20	+	18297984	18298062	18289898	18290074	18305667	18305807	24963	2.3	0	0	0.1	177	99	1	1	1,0,1,0	NA,0,0	1
25087	ENSG00000253968	AC016573.1	chr5	+	173424713	173424904	173385043	173385148	173443899	173444160	25087	1.1	0	0	0.1	290	99	1	1	1,0,1,0	NA,0,0	1
25142	ENSG00000214357	NEURL1B	chr5	+	172669784	172670330	172641262	172641437	172683418	172684138	25142	1	0	0	4	645	99	1	1	1,0,NA	0,0,NA	1
26564	ENSG00000065357	DGKA	chr12	+	55935304	55935404	55932063	55932255	55936422	55936567	26564	1	0	0	0.2	199	99	1	1	1,0,NA	NA,0,0	1
26784	ENSG00000145757	SPATA9	chr5	-	95682527	95682616	95663952	95664048	95698587	95698711	26784	1	0	0	3.1	188	99	1	1	1,0,NA	0,0,0,0	1
27648	ENSG00000249069	LINC01033	chr5	+	54400436	54400598	54396996	54397134	54401642	54401865	27648	0.1	0	0	1	261	99	1	1	NA,1,0	0,0,NA	1
27656	ENSG00000205309	NT5M	chr17	+	17304363	17304481	17303365	17303901	17306542	17306643	27656	1.1	0	0	1	217	99	1	1	1,0,1,0	0,0,NA	1
28156	ENSG00000141084	RANBP10	chr16	-	67763352	67763499	67762438	67762584	67772033	67772086	28156	5.4	0	0	2	246	99	1	1	1,0,1,0	0,0,NA	1
28406	ENSG00000135454	B4GALNT1	chr12	-	57631338	57631364	57631156	57631254	57631914	57632133	28406	3.4	0	0	2	125	99	1	1	1,0,1,0	0,0,NA	1
28575	ENSG00000206077	ZDHHC11B	chr5	-	783941	784124	768834	768930	784667	784729	28575	0.1	0	0	0.1	282	99	1	1	NA,1,0	NA,0,0	1
28775	ENSG00000123201	GUCY1B2	chr13	-	51048219	51048314	51034002	51034159	51062820	51062894	28775	2.1	0	0	0.1	194	99	1	1	1,0,1,0	NA,0,0	1
28848	ENSG00000016864	GLT8D1	chr3	-	52701208	52701343	52700444	52700496	52705702	52705840	28848	0.1	0	0	2.2	234	99	1	1	NA,1,0	0,0,0,0	1
28879	ENSG00000002586	CD99	chrX	+	2719660	2719705	2691186	2691427	2722626	2722674	28879	1.1	0	0	0.2	144	99	1	1	1,0,1,0	NA,0,0	1
29057	ENSG00000279249	AC007614.1	chr16	+	49287719	49287989	49287366	49287475	49289537	49289655	29057	1.1	0	0	1	369	99	1	1	1,0,1,0	0,0,NA	1
29059	ENSG00000279249	AC007614.1	chr16	+	49287829	49287989	49287366	49287475	49289537	49289655	29059	0.1	0	0	1	259	99	1	1	NA,1,0	0,0,NA	1
29166	ENSG00000283930	AL117339.4	chr10	+	38115194	38115290	38096573	38096632	38159635	38159828	29166	1.1	0	0	1	195	99	1	1	1,0,1,0	0,0,NA	1
30492	ENSG00000178104	PDE4DIP	chr1	+	148929196	148929273	148889462	148889894	148931799	148931810	30492	2	0	0	2	176	99	1	1	1,0,NA	0,0,NA	1
30854	ENSG00000197647	ZNF433	chr19	-	12021929	12022189	12018190	12018292	12035536	12035741	30854	4	0	0	1	359	99	1	1	1,0,NA	0,0,NA	1
31087	ENSG00000161912	ADCY10P1	chr6	+	41127544	41127608	41122976	41123249	41132293	41132513	31087	6.4	0	0	3	163	99	1	1	1,0,1,0	0,0,NA	1
31113	ENSG00000138758	SEPTIN11	chr4	+	76973009	76973070	76949765	76949930	76974477	76974807	31113	8.2	0	0	2	160	99	1	1	1,0,1,0	0,0,NA	1
31409	ENSG00000213468	FIRRE	chrX	-	131703416	131703518	131695843	131695913	131711650	131711744	31409	2.2	0	0	1	201	99	1	1	1,0,1,0	0,0,NA	1
31959	ENSG00000138741	TRPC3	chr4	-	121930770	121930828	121925017	121925206	121932270	121933113	31959	0.2	0	0	3.2	157	99	1	1	NA,1,0	0,0,0,0	1
33118	ENSG00000235420	RPL29P30	chr15	-	70797283	70797392	70796656	70797131	70797539	70797693	33118	1	0	0	2	208	99	1	1	1,0,NA	0,0,NA	1
33467	ENSG00000223812	AC073365.1	chr3	+	191546050	191546111	191425527	191425604	191557261	191557288	33467	0.2	0	0	1	160	99	1	1	NA,1,0	0,0,NA	1
33468	ENSG00000223812	AC073365.1	chr3	+	191546050	191546115	191425524	191425604	191557261	191557288	33468	0.1	0	0	1	164	99	1	1	NA,1,0	0,0,NA	1
33895	ENSG00000237978	KCNMB2-AS1	chr3	-	178841544	178841616	178801792	178801934	178860293	178860405	33895	2.1	0	0	1	171	99	1	1	1,0,1,0	0,0,NA	1
34048	ENSG00000187609	EXD3	chr9	-	137352065	137352201	137351317	137351528	137352619	137352786	34048	2	0	0	0.1	235	99	1	1	1,0,NA	NA,0,0	1
35396	ENSG00000145431	PDGFC	chr4	-	156835914	156836007	156772788	156772893	156850220	156850416	35396	4	0	0	0.2	192	99	1	1	1,0,NA	NA,0,0	1
35875	ENSG00000176040	TMPRSS7	chr3	+	112075320	112075492	112074295	112074412	112076875	112077144	35875	2.3	0	0	0.1	271	99	1	1	1,0,1,0	NA,0,0	1
36021	ENSG00000105792	CFAP69	chr7	+	90277212	90277334	90277072	90277121	90279676	90279893	36021	0.2	0	0	0.1	221	99	1	1	NA,1,0	NA,0,0	1
36728	ENSG00000240498	CDKN2B-AS1	chr9	+	22061952	22062026	22056251	22056387	22096371	22096514	36728	0.2	0	0	1	173	99	1	1	NA,1,0	0,0,NA	1
36729	ENSG00000240498	CDKN2B-AS1	chr9	+	22063943	22064018	22056251	22056387	22077678	22077890	36729	2	0	0	0.2	174	99	1	1	1,0,NA	NA,0,0	1
36732	ENSG00000240498	CDKN2B-AS1	chr9	+	22092307	22092469	22056251	22056387	22096371	22096514	36732	2	0	0	1	261	99	1	1	1,0,NA	0,0,NA	1
36961	ENSG00000149488	TMC2	chr20	+	2613832	2614020	2613193	2613226	2616136	2616204	36961	1	0	0	1.1	287	99	1	1	1,0,NA	0,0,0,0	1
37238	ENSG00000010327	STAB1	chr3	+	52512340	52512436	52511649	52511745	52512595	52512643	37238	0.1	0	0	0.1	195	99	1	1	NA,1,0	NA,0,0	1
38230	ENSG00000226690	AC013470.2	chr7	+	12538309	12538456	12531012	12531092	12540919	12541243	38230	1	0	0	0.2	246	99	1	1	1,0,NA	NA,0,0	1
38981	ENSG00000152939	MARVELD2	chr5	+	69424600	69424636	69418946	69420531	69432526	69432675	38981	2.1	0	0	1	135	99	1	1	1,0,1,0	0,0,NA	1
40089	ENSG00000247877	AC021086.1	chr5	-	100534079	100534152	100428123	100429921	100535160	100535186	40089	1	0	0	0.2	172	99	1	1	1,0,NA	NA,0,0	1
40529	ENSG00000182287	AP1S2	chrX	-	15828191	15828200	15825805	15827372	15840496	15840591	40529	0.2	0	0	0.1	108	99	1	1	NA,1,0	NA,0,0	1
40687	ENSG00000168528	SERINC2	chr1	+	31415872	31415907	31413212	31413304	31425329	31425409	40687	1	0	0	2	134	99	1	1	1,0,NA	0,0,NA	1
40703	ENSG00000162804	SNED1	chr2	+	241036789	241036915	241034567	241034730	241037239	241037353	40703	1	0	0	1	225	99	1	1	1,0,NA	0,0,NA	1
41059	ENSG00000160691	SHC1	chr1	-	154966161	154966231	154962297	154963931	154967670	154967797	41059	2.3	0	0	0.3	169	99	1	1	1,0,1,0	NA,0,0	1
41483	ENSG00000114861	FOXP1	chr3	-	70972010	70972180	70970735	70970805	70972554	70972676	41483	0.2	0	0	0.2	269	99	1	1	NA,1,0	NA,0,0	1
42211	ENSG00000197343	ZNF655	chr7	+	99571259	99571379	99560532	99560695	99571687	99571792	42211	0.1	0	0	1.1	219	99	1	1	NA,1,0	0,0,0,0	1
42863	ENSG00000188389	PDCD1	chr2	-	241852197	241852353	241851948	241851983	241852620	241852980	42863	9.6	0	0	0.1	255	99	1	1	1,0,1,0	NA,0,0	1
43070	ENSG00000143199	ADCY10	chr1	-	167810724	167810913	167809385	167809839	167818071	167818267	43070	0.1	0	0	1	288	99	1	1	NA,1,0	0,0,NA	1
43169	ENSG00000245060	LINC00847	chr5	+	180832672	180832860	180831648	180831806	180834311	180835002	43169	2	0	0	0.1	287	99	1	1	1,0,NA	NA,0,0	1
43274	ENSG00000110076	NRXN2	chr11	-	64690404	64690476	64685645	64685947	64697774	64697792	43274	1.1	0	0	0.1	171	99	1	1	1,0,1,0	NA,0,0	1
43758	ENSG00000144596	GRIP2	chr3	-	14512776	14512857	14511412	14511479	14513664	14513678	43758	0.2	0	0	0.2	180	99	1	1	NA,1,0	NA,0,0	1
44740	ENSG00000213904	LIPE-AS1	chr19	+	42510896	42510974	42485095	42485223	42521991	42522098	44740	0.2	0	0	0.2	177	99	1	1	NA,1,0	NA,0,0	1
44936	ENSG00000185436	IFNLR1	chr1	-	24159051	24159182	24154167	24157891	24159473	24159633	44936	1.2	0	0	1	230	99	1	1	1,0,1,0	0,0,NA	1
45131	ENSG00000240194	CYMP	chr1	+	110489426	110489571	110488522	110488634	110490171	110490270	45131	0.1	0	0	0.1	244	99	1	1	NA,1,0	NA,0,0	1
45365	ENSG00000121964	GTDC1	chr2	-	144177134	144177240	144145571	144145739	144178834	144178960	45365	2	0	0	1	205	99	1	1	1,0,NA	0,0,NA	1
45467	ENSG00000134759	ELP2	chr18	+	36160931	36161004	36159734	36159830	36167100	36167222	45467	5.3	0	0	1	172	99	1	1	1,0,1,0	0,0,NA	1
45763	ENSG00000152292	SH2D6	chr2	+	85430522	85430652	85430363	85430434	85431209	85431331	45763	0.2	0	0	1	229	99	1	1	NA,1,0	0,0,NA	1
45764	ENSG00000152292	SH2D6	chr2	+	85430537	85430652	85430363	85430434	85431209	85431268	45764	0.2	0	0	1	214	99	1	1	NA,1,0	0,0,NA	1
46036	ENSG00000145979	TBC1D7	chr6	-	13294795	13294898	13281428	13281553	13316570	13316708	46036	2	0	0	2	202	99	1	1	1,0,NA	0,0,NA	1
46268	ENSG00000114982	KANSL3	chr2	-	96615491	96615544	96612817	96612934	96619358	96619544	46268	1.9	0	0	0.1	152	99	1	1	1,0,1,0	NA,0,0	1
46726	ENSG00000163141	BNIPL	chr1	+	151044879	151045033	151043595	151043727	151045796	151045883	46726	0.1	0	0	0.1	253	99	1	1	NA,1,0	NA,0,0	1
46882	ENSG00000272462	U91328.1	chr6	+	25993996	25994142	25992691	25992918	25997902	25998812	46882	0.1	0	0	1	245	99	1	1	NA,1,0	0,0,NA	1
47524	ENSG00000166105	GLB1L3	chr11	+	134313395	134313474	134312815	134312887	134313940	134314028	47524	0.1	0	0	1	178	99	1	1	NA,1,0	0,0,NA	1
48647	ENSG00000066136	NFYC	chr1	+	40723688	40723792	40723207	40723274	40735600	40735750	48647	0.1	0	0	1	203	99	1	1	NA,1,0	0,0,NA	1
48999	ENSG00000135253	KCP	chr7	-	128893975	128894055	128893805	128893899	128894199	128894293	48999	1.2	0	0	0.1	179	99	1	1	1,0,1,0	NA,0,0	1
50115	ENSG00000134716	CYP2J2	chr1	-	59904365	59904516	59900964	59901103	59904870	59905058	50115	0.1	0	0	0.4	250	99	1	1	NA,1,0	NA,0,0	1
50238	ENSG00000164124	TMEM144	chr4	+	158203619	158203708	158201614	158201698	158212607	158212698	50238	0.1	0	0	1	188	99	1	1	NA,1,0	0,0,NA	1
50239	ENSG00000164124	TMEM144	chr4	+	158203642	158203708	158201603	158201698	158212607	158212776	50239	0.6	0	0	1	165	99	1	1	NA,1,0	0,0,NA	1
51187	ENSG00000150201	FXYD4	chr10	+	43373514	43373783	43372726	43372772	43374469	43374502	51187	3.3	0	0	4	368	99	1	1	1,0,1,0	0,0,NA	1
51430	ENSG00000075340	ADD2	chr2	-	70711132	70711250	70706412	70706442	70713065	70713184	51430	0.2	0	0	2.2	217	99	1	1	NA,1,0	0,0,0,0	1
51614	ENSG00000077782	FGFR1	chr8	-	38458846	38458969	38457355	38457534	38466541	38466695	51614	0.1	0	0	0.1	222	99	1	1	NA,1,0	NA,0,0	1
51615	ENSG00000077782	FGFR1	chr8	-	38458846	38458984	38457355	38457534	38467671	38467712	51615	0.1	0	0	3.1	237	99	1	1	NA,1,0	0,0,0,0	1
52090	ENSG00000130517	PGPEP1	chr19	+	18358005	18358070	18357505	18357615	18369705	18369948	52090	1	0	0	3.1	164	99	1	1	1,0,NA	0,0,0,0	1
53691	ENSG00000189229	AC069277.1	chr3	+	6694724	6694877	6490511	6490672	6717568	6717667	53691	2	0	0	2	252	99	1	1	1,0,NA	0,0,NA	1
55093	ENSG00000236675	MTX1P1	chr1	+	155233319	155233396	155233010	155233193	155233863	155234018	55093	3.1	0	0	0.3	176	99	1	1	1,0,1,0	NA,0,0	1
55548	ENSG00000119004	CYP20A1	chr2	+	203272645	203272748	203266513	203266681	203285611	203285732	55548	1	0	0	0.1	202	99	1	1	1,0,NA	NA,0,0	1
55822	ENSG00000136044	APPL2	chr12	-	105217665	105217725	105211229	105211317	105235958	105236093	55822	2.2	0	0	0.1	159	99	1	1	1,0,1,0	NA,0,0	1
56215	ENSG00000180769	WDFY3-AS2	chr4	+	85000690	85000765	84965649	84965858	85004229	85004327	56215	1	0	0	4	174	99	1	1	1,0,NA	0,0,NA	1
59296	ENSG00000053747	LAMA3	chr18	+	23876293	23876407	23871430	23871661	23881935	23882045	59296	4.6	0	0	0.1	213	99	1	1	1,0,1,0	NA,0,0	1
59298	ENSG00000053747	LAMA3	chr18	+	23946143	23946284	23943787	23943971	23949764	23949924	59298	4.4	0	0	1	240	99	1	1	1,0,1,0	0,0,NA	1
59616	ENSG00000023318	ERP44	chr9	-	100057819	100057859	100022041	100022226	100098783	100099000	59616	2.4	0	0	0.1	139	99	1	1	1,0,1,0	NA,0,0	1
60002	ENSG00000237605	DYRK3-AS1	chr1	-	206635095	206635130	206634198	206634983	206635599	206635683	60002	1	0	0	1	134	99	1	1	1,0,NA	0,0,NA	1
60374	ENSG00000237298	TTN-AS1	chr2	+	178582990	178583181	178582571	178582706	178583523	178583921	60374	4	0	0	0.1	290	99	1	1	1,0,NA	NA,0,0	1
60932	ENSG00000163935	SFMBT1	chr3	-	53043135	53043254	52969100	52969258	53044945	53045269	60932	2.2	0	0	1	218	99	1	1	1,0,1,0	0,0,NA	1
61281	ENSG00000111358	GTF2H3	chr12	+	123639293	123639343	123633828	123633872	123647962	123648126	61281	1	0	0	0.1	149	99	1	1	1,0,NA	NA,0,0	1
61308	ENSG00000085063	CD59	chr11	-	33713378	33713469	33711383	33711505	33717369	33717471	61308	1	0	0	1.4	190	99	1	1	1,0,NA	0,0,0,0	1
61425	ENSG00000277726	AL109811.3	chr1	+	11029686	11029781	11025109	11025208	11030178	11030497	61425	3	0	0	2	194	99	1	1	1,0,NA	0,0,NA	1
62811	ENSG00000168314	MOBP	chr3	+	39499866	39500067	39499466	39499532	39502065	39502224	62811	0.2	0	0	2	300	99	1	1	NA,1,0	0,0,NA	1
63409	ENSG00000198520	ARMH1	chr1	+	44689741	44689874	44674779	44674873	44700922	44701119	63409	1	0	0	0.1	232	99	1	1	1,0,NA	NA,0,0	1
64888	ENSG00000107518	ATRNL1	chr10	+	115096644	115096839	115093364	115093636	115120184	115120268	64888	1	0	0	3.3	294	99	1	1	1,0,NA	0,0,0,0	1
65399	ENSG00000182264	IZUMO1	chr19	-	48745213	48745288	48744452	48744539	48745624	48745859	65399	1.1	0	0	0.2	174	99	1	1	1,0,1,0	NA,0,0	1
65446	ENSG00000175198	PCCA	chr13	+	100257594	100257673	100209331	100209463	100268688	100268783	65446	2	0	0	0.1	178	99	1	1	1,0,NA	NA,0,0	1
65531	ENSG00000184925	LCN12	chr9	+	136951274	136951396	136949550	136949668	136952319	136952441	65531	1	0	0	0.2	221	99	1	1	1,0,NA	NA,0,0	1
66105	ENSG00000170266	GLB1	chr3	-	33030698	33030811	33030141	33030196	33046119	33046232	66105	8.8	0	0	0.1	212	99	1	1	1,0,1,0	NA,0,0	1
67121	ENSG00000227543	SPAG5-AS1	chr17	+	28606295	28606460	28599645	28599839	28616284	28617347	67121	0.2	0	0	0.1	264	99	1	1	NA,1,0	NA,0,0	1
67439	ENSG00000115380	EFEMP1	chr2	-	55922570	55922691	55922359	55922447	55922898	55922939	67439	2	0	0	0.1	220	99	1	1	1,0,NA	NA,0,0	1
67440	ENSG00000115380	EFEMP1	chr2	-	55922570	55922747	55922359	55922447	55922898	55922939	67440	2	0	0	0.1	276	99	1	1	1,0,NA	NA,0,0	1
68397	ENSG00000232732	AC097717.1	chr2	-	199908862	199908994	199879236	199879610	199909102	199909140	68397	1	0	0	1	231	99	1	1	1,0,NA	0,0,NA	1
68399	ENSG00000232732	AC097717.1	chr2	-	199908862	199908994	199894345	199894663	199909102	199909140	68399	1	0	0	0.2	231	99	1	1	1,0,NA	NA,0,0	1
68919	ENSG00000238021	ARMC4P1	chr10	+	27281287	27281383	27262956	27263214	27288676	27288824	68919	0.1	0	0	2	195	99	1	1	NA,1,0	0,0,NA	1
69120	ENSG00000076201	PTPN23	chr3	+	47407129	47407186	47406480	47406612	47407504	47407584	69120	2.2	0	0	0.1	156	99	1	1	1,0,1,0	NA,0,0	1
69730	ENSG00000066923	STAG3	chr7	+	100198474	100198582	100198086	100198166	100198842	100198957	69730	2.2	0	0	0.1	207	99	1	1	1,0,1,0	NA,0,0	1
70903	ENSG00000243970	PPIEL	chr1	-	39556133	39556201	39554348	39554392	39556598	39556660	70903	1	0	0	0.2	167	99	1	1	1,0,NA	NA,0,0	1
70945	ENSG00000111906	HDDC2	chr6	-	125221844	125221983	125219961	125220152	125234345	125234413	70945	0.2	0	0	1.1	238	99	1	1	NA,1,0	0,0,0,0	1
71490	ENSG00000240687	AC082651.1	chr2	+	9639051	9639254	9638744	9638921	9641363	9641457	71490	0.1	0	0	0.2	302	99	1	1	NA,1,0	NA,0,0	1
71672	ENSG00000261760	AC140479.3	chr2	+	110232756	110232839	110231105	110231150	110245311	110245646	71672	1	0	0	0.1	182	99	1	1	1,0,NA	NA,0,0	1
71848	ENSG00000123106	CCDC91	chr12	+	28573239	28573338	28549062	28549130	28579851	28579942	71848	2	0	0	0.1	198	99	1	1	1,0,NA	NA,0,0	1
73177	ENSG00000116032	GRIN3B	chr19	+	1007627	1007773	1004520	1005553	1007855	1007971	73177	1.5	0	0	1	245	99	1	1	1,0,1,0	0,0,NA	1
74427	ENSG00000107105	ELAVL2	chr9	-	23693447	23693486	23690103	23692887	23704917	23705071	74427	1.1	0	0	2	138	99	1	1	1,0,1,0	0,0,NA	1
74650	ENSG00000118514	ALDH8A1	chr6	-	134929053	134929215	134917392	134918867	134932775	134933032	74650	0.3	0	0	2.2	261	99	1	1	NA,1,0	0,0,0,0	1
74823	ENSG00000220785	MTMR9LP	chr1	-	32234703	32234814	32232041	32232184	32234951	32235113	74823	1	0	0	0.2	210	99	1	1	1,0,NA	NA,0,0	1
75724	ENSG00000105963	ADAP1	chr7	-	900532	900613	899418	899490	904125	904272	75724	2.2	0	0	1	180	99	1	1	1,0,1,0	0,0,NA	1
76962	ENSG00000229358	DPY19L1P1	chr7	-	32719135	32719193	32678992	32679130	32723512	32723607	76962	1.4	0	0	1	157	99	1	1	1,0,1,0	0,0,NA	1
77227	ENSG00000185164	NOMO2	chr16	-	18424273	18424393	18418391	18418484	18426629	18426731	77227	2.1	0	0	2	219	99	1	1	1,0,1,0	0,0,NA	1
77464	ENSG00000136205	TNS3	chr7	-	47557036	47557150	47529035	47529147	47581443	47581631	77464	2	0	0	2	213	99	1	1	1,0,NA	0,0,NA	1
77939	ENSG00000125388	GRK4	chr4	+	3035385	3035523	3029200	3029409	3040571	3040727	77939	0.2	0	0	2	237	99	1	1	NA,1,0	0,0,NA	1
78162	ENSG00000198753	PLXNB3	chrX	+	153771485	153771655	153771309	153771403	153771863	153772015	78162	0.6	0	0	0.1	269	99	1	1	NA,1,0	NA,0,0	1
78262	ENSG00000139641	ESYT1	chr12	+	56138767	56138839	56138025	56138074	56142577	56142732	78262	3.1	0	0	0.1	171	99	1	1	1,0,1,0	NA,0,0	1
78951	ENSG00000215146	BX322639.1	chr10	-	42360948	42361034	42333728	42338240	42367815	42367971	78951	0.3	0	0	0.1	185	99	1	1	NA,1,0	NA,0,0	1
79336	ENSG00000262246	CORO7	chr16	-	4420358	4420553	4416724	4416961	4425477	4425523	79336	2	0	0	1	294	99	1	1	1,0,NA	0,0,NA	1
79450	ENSG00000106436	MYL10	chr7	-	101623919	101624021	101622996	101623072	101624171	101624264	79450	0.2	0	0	0.1	201	99	1	1	NA,1,0	NA,0,0	1
79611	ENSG00000170632	ARMC10	chr7	+	103081881	103081908	103074949	103075411	103083065	103083132	79611	7	0	0	1	126	99	1	1	1,0,NA	0,0,NA	1
79775	ENSG00000128536	CDHR3	chr7	+	106001461	106001610	105996249	105996354	106004497	106004687	79775	1.2	0	0	1	248	99	1	1	1,0,1,0	0,0,NA	1
79783	ENSG00000145191	EIF2B5	chr3	+	184140079	184140157	184136611	184136736	184141924	184142070	79783	0.2	0	0	2	177	99	1	1	NA,1,0	0,0,NA	1
79868	ENSG00000012124	CD22	chr19	+	35331926	35332074	35329175	35329230	35332546	35332912	79868	0.2	0	0	1	247	99	1	1	NA,1,0	0,0,NA	1
79870	ENSG00000012124	CD22	chr19	+	35332018	35332074	35329165	35329230	35332546	35332830	79870	0.1	0	0	1	155	99	1	1	NA,1,0	0,0,NA	1
79885	ENSG00000012124	CD22	chr19	+	35337754	35338021	35329187	35329230	35340880	35341138	79885	2	0	0	0.2	366	99	1	1	1,0,NA	NA,0,0	1
80583	ENSG00000183625	CCR3	chr3	+	46264386	46264455	46242380	46242538	46265147	46265399	80583	0.2	0	0	0.1	168	99	1	1	NA,1,0	NA,0,0	1
80671	ENSG00000123066	MED13L	chr12	-	116232058	116232156	116230532	116230622	116237467	116237569	80671	3	0	0	1.1	197	99	1	1	1,0,NA	0,0,0,0	1
81213	ENSG00000156026	MCU	chr10	+	72760550	72760672	72736484	72736571	72834358	72834428	81213	0.1	0	0	1	221	99	1	1	NA,1,0	0,0,NA	1
81215	ENSG00000156026	MCU	chr10	+	72861678	72861776	72860422	72860527	72871376	72871580	81215	2.1	0	0	1	197	99	1	1	1,0,1,0	0,0,NA	1
81675	ENSG00000197124	ZNF682	chr19	-	20015174	20015266	20007155	20007275	20015773	20015842	81675	1	0	0	1	191	99	1	1	1,0,NA	0,0,NA	1
81845	ENSG00000007545	CRAMP1	chr16	+	1637823	1637907	1614638	1614985	1652495	1652581	81845	1.2	0	0	1	183	99	1	1	1,0,1,0	0,0,NA	1
82500	ENSG00000151689	INPP1	chr2	+	190345504	190345575	190343917	190344078	190348887	190349031	82500	2	0	0	1	170	99	1	1	1,0,NA	0,0,NA	1
82523	ENSG00000102230	PCYT1B	chrX	-	24587240	24587319	24579315	24579458	24590022	24590174	82523	1	0	0	0.1	178	99	1	1	1,0,NA	NA,0,0	1
82775	ENSG00000100802	C14orf93	chr14	-	23005064	23005130	23000958	23001037	23010016	23010143	82775	2	0	0	1	165	99	1	1	1,0,NA	0,0,NA	1
84078	ENSG00000134668	SPOCD1	chr1	-	31800015	31800141	31799808	31799863	31801663	31801702	84078	2	0	0	2	225	99	1	1	1,0,NA	0,0,NA	1
86428	ENSG00000151090	THRB	chr3	-	24348557	24348614	24337299	24337371	24494794	24494962	86428	0.1	0	0	2.3	156	99	1	1	NA,1,0	0,0,0,0	1
86644	ENSG00000206177	HBM	chr16	+	166267	166472	164481	164686	166579	166761	86644	0.2	0	0	2	304	99	1	1	NA,1,0	0,0,NA	1
86996	ENSG00000215548	FRG1JP	chr9	-	63841984	63842042	63840082	63840205	63842823	63842949	86996	4	0	0	0.4	157	99	1	1	1,0,NA	NA,0,0	1
87038	ENSG00000198626	RYR2	chr1	+	237680455	237680577	237674763	237674846	237698964	237699025	87038	0.1	0	0	1	221	99	1	1	NA,1,0	0,0,NA	1
87148	ENSG00000104695	PPP2CB	chr8	-	30799716	30799755	30799545	30799648	30812785	30812878	87148	0.1	0	0	3.3	138	99	1	1	NA,1,0	0,0,0,0	1
87283	ENSG00000197140	ADAM32	chr8	+	39281135	39281174	39275827	39275866	39283585	39283624	87283	2.3	0	0	0.1	138	99	1	1	1,0,1,0	NA,0,0	1
87858	ENSG00000170786	SDR16C5	chr8	-	56303937	56304084	56301300	56301573	56305596	56305722	87858	2	0	0	1	246	99	1	1	1,0,NA	0,0,NA	1
88475	ENSG00000177565	TBL1XR1	chr3	-	177091150	177091180	177086964	177087041	177098465	177098541	88475	1	0	0	1.1	129	99	1	1	1,0,NA	0,0,0,0	1
90472	ENSG00000230869	AGAP10P	chr10	+	45694747	45694783	45692058	45692158	45698064	45698116	90472	0.3	0	0	2	135	99	1	1	NA,1,0	0,0,NA	1
90629	ENSG00000171843	MLLT3	chr9	-	20380206	20380327	20365668	20365744	20382380	20382452	90629	2.1	0	0	0.1	220	99	1	1	1,0,1,0	NA,0,0	1
90760	ENSG00000283982	AL445623.2	chr9	-	23666264	23666508	23662825	23663017	23671728	23671817	90760	0.2	0	0	1	343	99	1	1	NA,1,0	0,0,NA	1
91397	ENSG00000110400	NECTIN1	chr11	-	119639864	119640012	119638730	119638806	119675158	119675310	91397	2.1	0	0	1	247	99	1	1	1,0,1,0	0,0,NA	1
92412	ENSG00000254093	PINX1	chr8	-	10820192	10820310	10787521	10787825	10826151	10826169	92412	0.1	0	0	3	217	99	1	1	NA,1,0	0,0,NA	1
92539	ENSG00000151322	NPAS3	chr14	+	33215536	33215587	33215181	33215426	33367185	33367268	92539	1	0	0	2.2	150	99	1	1	1,0,NA	0,0,0,0	1
92959	ENSG00000165525	NEMF	chr14	-	49818292	49818421	49814753	49814807	49825866	49825955	92959	1.1	0	0	3	228	99	1	1	1,0,1,0	0,0,NA	1
94779	ENSG00000149050	ZNF214	chr11	-	7019682	7019745	7002708	7002851	7020072	7020235	94779	0.3	0	0	1	162	99	1	1	NA,1,0	0,0,NA	1
94998	ENSG00000198730	CTR9	chr11	+	10783289	10783374	10775520	10775633	10792094	10792302	94998	0.1	0	0	1	184	99	1	1	NA,1,0	0,0,NA	1
95075	ENSG00000133816	MICAL2	chr11	+	12287086	12287164	12280932	12281099	12292142	12292297	95075	17.4	0	0	2	177	99	1	1	1,0,1,0	0,0,NA	1
95130	ENSG00000267280	TBX2-AS1	chr17	-	61394621	61394738	61393457	61393747	61399238	61399370	95130	1	0	0	0.2	216	99	1	1	1,0,NA	NA,0,0	1
95375	ENSG00000245573	BDNF-AS	chr11	+	27507481	27507581	27506852	27506898	27513000	27515347	95375	1.1	0	0	3	199	99	1	1	1,0,1,0	0,0,NA	1
95423	ENSG00000246379	AC040168.1	chr16	-	56187602	56187700	56102031	56102319	56189501	56189568	95423	8	0	0	1	197	99	1	1	1,0,NA	0,0,NA	1
95477	ENSG00000148950	IMMP1L	chr11	-	31460625	31460714	31447982	31449091	31473723	31473786	95477	3	0	0	0.1	188	99	1	1	1,0,NA	NA,0,0	1
95550	ENSG00000186868	MAPT	chr17	+	45969164	45969299	45962320	45962470	45971858	45971945	95550	0.1	0	0	2.8	234	99	1	1	NA,1,0	0,0,0,0	1
97446	ENSG00000250546	AC079160.1	chr4	-	84012054	84012119	83968081	83970110	84243110	84243216	97446	1.2	0	0	1	164	99	1	1	1,0,1,0	0,0,NA	1
97852	ENSG00000052126	PLEKHA5	chr12	+	19291643	19291697	19287472	19287556	19320020	19320056	97852	3	0	0	0.1	153	99	1	1	1,0,NA	NA,0,0	1
97855	ENSG00000052126	PLEKHA5	chr12	+	19314813	19314894	19287472	19287556	19320020	19320056	97855	0.2	0	0	0.1	180	99	1	1	NA,1,0	NA,0,0	1
97916	ENSG00000205639	MFSD2B	chr2	+	24017285	24017364	24016844	24016968	24017457	24017588	97916	2	0	0	0.1	178	99	1	1	1,0,NA	NA,0,0	1
98166	ENSG00000085741	WNT11	chr11	-	76206874	76206955	76206391	76206498	76210471	76210736	98166	2	0	0	1	180	99	1	1	1,0,NA	0,0,NA	1
99913	ENSG00000128487	SPECC1	chr17	+	20067193	20067378	20017986	20018102	20096630	20096798	99913	2.1	0	0	1	284	99	1	1	1,0,1,0	0,0,NA	1
101236	ENSG00000107736	CDH23	chr10	+	71643860	71643866	71617204	71617393	71645830	71645980	101236	1	0	0	2	105	99	1	1	1,0,NA	0,0,NA	1
101807	ENSG00000186073	C15orf41	chr15	+	36709222	36709288	36657832	36657905	36808323	36810157	101807	0.1	0	0	1	165	99	1	1	NA,1,0	0,0,NA	1
102878	ENSG00000066651	TRMT11	chr6	+	126053122	126053190	126038704	126038925	126112865	126112954	102878	6	0	0	0.3	167	99	1	1	1,0,NA	NA,0,0	1
103258	ENSG00000241484	ARHGAP8	chr22	+	44809005	44809098	44808306	44808438	44814671	44814758	103258	3	0	0	1.1	192	99	1	1	1,0,NA	0,0,0,0	1
103749	ENSG00000225914	TSBP1-AS1	chr6	+	32262611	32262809	32255292	32255414	32365779	32365839	103749	2	0	0	0.1	297	99	1	1	1,0,NA	NA,0,0	1
104041	ENSG00000278416	PMS2P2	chr7	-	75353289	75353402	75351835	75352021	75353568	75353655	104041	1	0	0	1	212	99	1	1	1,0,NA	0,0,NA	1
104433	ENSG00000167780	SOAT2	chr12	+	53105560	53105620	53105106	53105243	53105906	53106014	104433	2.1	0	0	0.1	159	99	1	1	1,0,1,0	NA,0,0	1
104685	ENSG00000231064	AC234582.1	chr1	+	155203122	155203271	155200699	155200826	155205034	155205367	104685	0.1	0	0	2.2	248	99	1	1	NA,1,0	0,0,0,0	1
105391	ENSG00000257191	AC090709.1	chr12	-	78976592	78976669	78960257	78960714	79036485	79036573	105391	2.1	0	0	0.1	176	99	1	1	1,0,1,0	NA,0,0	1
107172	ENSG00000133103	COG6	chr13	+	39656116	39656275	39655650	39655879	39656825	39656890	107172	0.2	0	0	0.2	258	99	1	1	NA,1,0	NA,0,0	1
107389	ENSG00000139668	WDFY2	chr13	+	51703595	51703650	51660595	51660663	51739048	51739175	107389	2.1	0	0	0.1	154	99	1	1	1,0,1,0	NA,0,0	1
107577	ENSG00000260573	AC007493.1	chr16	+	50524832	50524967	50522476	50522528	50525884	50526063	107577	0.1	0	0	2	234	99	1	1	NA,1,0	0,0,NA	1
107618	ENSG00000160961	ZNF333	chr19	+	14707916	14707965	14706685	14706773	14708327	14709220	107618	0.1	0	0	0.1	148	99	1	1	NA,1,0	NA,0,0	1
34710	ENSG00000158062	UBXN11	chr1	-	26297426	26297481	26294204	26294331	26306591	26306609	34710	2.2	0	1	7.1	154	99	2.4746e-10	2.87594e-07	1,0,1,0	0,084,0,0	0.958
78623	ENSG00000175274	TP53I11	chr11	-	44941002	44941077	44938206	44938366	44950876	44951306	78623	2	0	1	5.2	174	99	1	1	1,0,NA	0,102,0,0	0.949
4748	ENSG00000198342	ZNF442	chr19	-	12352987	12353114	12351790	12352070	12365532	12365661	4748	0.1	0	2	6.2	226	99	1	1	NA,1,0	0,127,0,0	0.936
85988	ENSG00000106976	DNM1	chr9	+	128247923	128247935	128247374	128247486	128248582	128248753	85988	7.5	1	0	0.2	111	99	1	1	0,862,1,0	NA,0,0	0.931
77520	ENSG00000114698	PLSCR4	chr3	-	146250556	146250637	146222064	146222092	146250959	146251125	77520	0.1	0	0.1	0.6	180	99	1	1	NA,1,0	NA,0,084	0.916
96797	ENSG00000011347	SYT7	chr11	-	61546534	61546659	61542210	61542579	61547176	61547308	96797	0.1	0	1	2.1	224	99	1	1	NA,1,0	0,181,0,0	0.909
80870	ENSG00000273297	AC009275.1	chr7	-	134430274	134430392	134417240	134418974	134432313	134432374	80870	0.2	0	1	2.3	217	99	1	1	NA,1,0	0,186,0,0	0.907
96704	ENSG00000166961	MS4A15	chr11	+	60767566	60767655	60763705	60763958	60773391	60773484	96704	1.1	0	2.1	13.4	188	99	3.51657e-07	0.000120402	1,0,1,0	0,075,0,116	0.904
88065	ENSG00000238099	LINC01625	chr6	-	139470349	139470460	139456894	139457857	139472526	139472595	88065	2	0	1	2.1	210	99	1	1	1,0,NA	0,191,0,0	0.904
103108	ENSG00000205885	C1RL-AS1	chr12	+	7110063	7110147	7108307	7108481	7110297	7110572	103108	3	0	0.1	1.2	183	99	1	1	1,0,NA	0,0,0,213	0.893
1927	ENSG00000161180	CCDC116	chr22	+	21633119	21633253	21632715	21632827	21636431	21637329	1927	11.13	0	2.2	8.6	233	99	7.42073e-13	1.85552e-09	1,0,1,0	0,096,0,124	0.89
68059	ENSG00000204104	TRAF3IP1	chr2	+	238338361	238338457	238333959	238334035	238344496	238344598	68059	7.2	1	0	1	195	99	1	1	0,78,1,0	0,0,NA	0.89
39382	ENSG00000154065	ANKRD29	chr18	-	23612091	23612190	23598925	23601309	23617731	23617827	39382	7.2	1	0	1	198	99	1	1	0,778,1,0	0,0,NA	0.889
7345	ENSG00000088766	CRLS1	chr20	+	6026170	6026238	6015360	6015490	6028671	6028725	7345	0.2	0	0.1	1.2	167	99	1	1	NA,1,0	0,0,0,229	0.885
69612	ENSG00000225434	LINC01504	chr9	+	72324988	72325054	72314985	72315090	72328663	72328721	69612	3	0	1	2.1	165	99	1	1	1,0,NA	0,231,0,0	0.884
43030	ENSG00000119048	UBE2B	chr5	+	134380718	134380808	134374382	134374463	134390224	134390321	43030	3.15	0	4.1	9.9	189	99	5.37215e-12	9.43155e-09	1,0,1,0	0,189,0,055	0.878
13768	ENSG00000103056	SMPD3	chr16	-	68386597	68386659	68370858	68372387	68448352	68448442	13768	4.5	0.1	0	0.2	161	99	1	1	1,0,0,755	NA,0,0	0.877
21882	ENSG00000092199	HNRNPC	chr14	-	21230996	21231072	21212959	21213117	21269297	21269392	21882	2	0	0.1	0.4	175	99	1	1	1,0,NA	NA,0,124	0.876
35323	ENSG00000102144	PGK1	chrX	+	78096652	78096768	78065187	78065272	78109866	78109917	35323	6.2	1	0	2	215	99	1	1	0,734,1,0	0,0,NA	0.867
31360	ENSG00000231769	AL035701.1	chr6	-	46122947	46123109	46102539	46102659	46129503	46129831	31360	2.2	0	3	3.2	261	99	4.7061e-09	3.10659e-06	1,0,1,0	0,275,0,0	0.863
15949	ENSG00000059122	FLYWCH1	chr16	+	2934744	2934800	2933796	2933979	2936331	2936425	15949	0.2	0	1	4	155	99	1	1	NA,1,0	0,138,NA	0.862
25692	ENSG00000215162	LINC00269	chrX	+	69201476	69201632	69195557	69195769	69204331	69204449	25692	1.1	0	2	2.1	255	99	1.65454e-05	0.00229396	1,0,1,0	0,28,0,0	0.86
1339	ENSG00000100368	CSF2RB	chr22	+	36936548	36936652	36935629	36935687	36937376	36938436	1339	1.1	0	4	5.1	203	99	2.2077e-08	1.18291e-05	1,0,1,0	0,281,0,0	0.859
67370	ENSG00000228486	C2orf92	chr2	+	97694446	97694599	97675844	97675928	97699025	97699048	67370	2	0	1	1.1	252	99	1	1	1,0,NA	0,282,0,0	0.859
1717	ENSG00000235954	TTC28-AS1	chr22	+	27989881	27990026	27935150	27935230	27993123	27993292	1717	2.1	0	0.1	1.1	244	99	0.000141697	0.0112761	1,0,1,0	0,0,0,289	0.856
94416	ENSG00000005801	ZNF195	chr11	-	3362545	3362602	3359996	3360565	3369356	3369502	94416	3.4	0	0.4	1.6	156	99	2.43283e-08	1.26255e-05	1,0,1,0	0,0,0,297	0.852
36722	ENSG00000240498	CDKN2B-AS1	chr9	+	22046316	22046449	22032673	22032986	22046750	22046900	36722	1.2	0	1	1.1	232	99	0.00016566	0.0126569	1,0,1,0	0,299,0,0	0.851
96463	ENSG00000149150	SLC43A1	chr11	-	57488915	57488989	57484533	57485242	57500778	57500855	96463	4.1	1	0	1	173	99	1	1	0,696,1,0	0,0,NA	0.848
43646	ENSG00000160789	LMNA	chr1	+	156109512	156109746	156106657	156106823	156114669	156114838	43646	5.3	0	3	2.1	333	99	4.38267e-05	0.00466026	1,0,1,0	0,308,0,0	0.846
11953	ENSG00000276231	PIK3R6	chr17	-	8827171	8827294	8823386	8823497	8828111	8828190	11953	2	0	0.1	1.1	222	99	1	1	1,0,NA	0,0,0,308	0.846
11924	ENSG00000272975	MYHAS	chr17	+	10588388	10588423	10567536	10567612	10590642	10590775	11924	3.1	1	0	2	134	99	1	1	0,689,1,0	0,0,NA	0.845
60809	ENSG00000183963	SMTN	chr22	+	31087082	31087200	31085093	31085291	31087964	31088113	60809	0.1	0	1	1.2	217	99	1	1	NA,1,0	0,313,0,0	0.844
29195	ENSG00000246174	KCTD21-AS1	chr11	+	78148976	78149093	78141594	78141702	78151816	78152274	29195	0.1	0	2	2.2	216	99	1	1	NA,1,0	0,314,0,0	0.843
11447	ENSG00000167524	RSKR	chr17	-	28612043	28612084	28604275	28605215	28612617	28612687	11447	1.3	0.1	0	1	140	99	1	1	1,0,0,68	0,0,NA	0.84
6235	ENSG00000124207	CSE1L	chr20	+	49088008	49088106	49078560	49078622	49090741	49090839	6235	5.2	0	0.1	1.1	197	99	0.000275367	0.018134	1,0,1,0	0,0,0,334	0.833
61548	ENSG00000285533	RELA-DT	chr11	+	65663426	65663683	65663005	65663148	65665420	65665543	61548	6.3	0	4.1	3.4	356	99	5.6437e-11	7.89304e-08	1,0,1,0	0,27,0,065	0.833
80262	ENSG00000196873	CBWD3	chr9	+	68269599	68269722	68268933	68268978	68270301	68270385	80262	23.3	1	0.1	0.3	222	99	1	1	0,911,1,0	NA,0,129	0.827
88177	ENSG00000164024	METAP1	chr4	+	99037934	99037941	99036042	99036089	99039373	99039446	88177	2.2	1	0	2.3	106	99	2.97627e-07	0.000104952	0,651,1,0	0,0,0,0	0.826
102876	ENSG00000066651	TRMT11	chr6	+	126040794	126040845	126038704	126038925	126112865	126112954	102876	3	0	0.1	0.3	150	99	1	1	1,0,NA	NA,0,18	0.82
82682	ENSG00000196998	WDR45	chrX	-	49100204	49100554	49079938	49080095	49101049	49101121	82682	5.3	0	2.1	2.1	449	99	2.31439e-06	0.000493468	1,0,1,0	0,181,0,181	0.819
24240	ENSG00000159082	SYNJ1	chr21	-	32643409	32643457	32642094	32642133	32645645	32645789	24240	0.3	0	1	3	147	99	1	1	NA,1,0	0,183,NA	0.817
92988	ENSG00000165209	STRBP	chr9	-	123115763	123115883	123109513	123109753	123122192	123122326	92988	0.1	0	1	2	219	99	1	1	NA,1,0	0,184,NA	0.816
625	ENSG00000275895	U2AF1L5	chr21	-	6492130	6492197	6487362	6487412	6493043	6493110	625	0.1	0	0.1	2.1	166	99	1	1	NA,1,0	0,0,0,374	0.813
98821	ENSG00000261008	LINC01572	chr16	-	72491903	72491966	72427389	72427457	72523331	72523415	98821	1.1	0	1	1.4	162	99	4.54011e-10	4.62503e-07	1,0,1,0	0,379,0,0	0.81
22139	ENSG00000135596	MICAL1	chr6	-	109449399	109449481	109446695	109446772	109451599	109451700	22139	1.3	0.1	0	1	181	99	1	1	1,0,0,621	0,0,NA	0.81
94780	ENSG00000149050	ZNF214	chr11	-	7019682	7019745	7002708	7002855	7020072	7020235	94780	0.3	0	0.1	4.1	162	99	1	1	NA,1,0	0,0,0,379	0.81
20644	ENSG00000172717	FAM71D	chr14	+	67201430	67201747	67198135	67198320	67203093	67203293	20644	1	0	1	1	416	99	1	1	1,0,NA	0,192,NA	0.808
106939	ENSG00000261742	LINC00922	chr16	-	65356430	65356489	65354242	65354301	65363210	65363291	106939	0.1	0	1	1.6	158	99	1	1	NA,1,0	0,385,0,0	0.807
9939	ENSG00000182087	TMEM259	chr19	-	1011740	1011798	1011366	1011499	1012065	1012188	9939	1.5	0	1	1.1	157	99	0.000561445	0.0298888	1,0,1,0	0,387,0,0	0.806
12571	ENSG00000167711	SERPINF2	chr17	+	1752585	1752790	1748597	1748740	1754121	1754200	12571	4	0	0.4	2.2	304	99	1	1	1,0,NA	0,0,0,394	0.803
73285	ENSG00000164211	STARD4	chr5	-	111506329	111506379	111496032	111500106	111512390	111512535	73285	1	0	1	1.1	149	99	1	1	1,0,NA	0,399,0,0	0.8
29283	ENSG00000106052	TAX1BP1	chr7	+	27816348	27816394	27796115	27796219	27827737	27827820	29283	1.2	0	0.1	1.1	145	99	0.000720757	0.0350461	1,0,1,0	0,0,0,406	0.797
53933	ENSG00000197614	MFAP5	chr12	-	8651661	8651691	8650377	8650589	8654436	8654481	53933	1	0	1	3	129	99	1	1	1,0,NA	0,204,NA	0.796
76063	ENSG00000169402	RSPH10B2	chr7	+	6791903	6791997	6789630	6789759	6796567	6796766	76063	3.3	0	0.1	0.2	193	99	1	1	1,0,1,0	NA,0,204	0.796
45622	ENSG00000144218	AFF3	chr2	-	100112385	100112524	100105503	100105583	100142483	100142583	45622	7	0	2.1	2.3	238	99	1	1	1,0,NA	0,294,0,122	0.792
36119	ENSG00000177738	AC025171.1	chr5	-	43016361	43016477	43014733	43015150	43017073	43018811	36119	4.1	0	2.3	3.6	215	99	1.04337e-07	4.19969e-05	1,0,1,0	0,235,0,187	0.789
87916	ENSG00000215114	UBXN2B	chr8	+	58433159	58433243	58416849	58416953	58439632	58439770	87916	4	0	1	2	183	99	1	1	1,0,NA	0,213,NA	0.787
26965	ENSG00000205464	ATP6AP1L	chr5	+	82304933	82305481	82304614	82304850	82310156	82310207	26965	3.2	0	2.1	3.3	647	99	1.13354e-09	9.84569e-07	1,0,1,0	0,093,0,338	0.784
52077	ENSG00000137675	MMP27	chr11	-	102696673	102696835	102696370	102696491	102702752	102702881	52077	2.2	0	0.6	1.3	261	99	2.49309e-05	0.00310911	1,0,1,0	0,0,0,431	0.784
27332	ENSG00000248664	AC010273.2	chr5	-	69128033	69128108	69115234	69115402	69130342	69130545	27332	1.1	0	0.1	0.2	174	99	1	1	1,0,1,0	NA,0,221	0.779
95076	ENSG00000133816	MICAL2	chr11	+	12287089	12287164	12280944	12281099	12292142	12292255	95076	12.3	0	1	2	174	99	1	1	1,0,1,0	0,221,NA	0.779
64932	ENSG00000227154	AL022721.1	chr6	+	35443357	35443602	35443043	35443172	35446210	35446374	64932	1	0	1	1	344	99	1	1	1,0,NA	0,223,NA	0.777
73931	ENSG00000183067	IGSF5	chr21	+	39788166	39788188	39779089	39779305	39792007	39792099	73931	6.2	4	0	1	121	99	1	1	0,551,1,0	0,0,NA	0.776
69973	ENSG00000082126	MPP4	chr2	-	201664210	201664336	201664080	201664101	201666333	201666372	69973	6.2	1	1	2.2	225	99	7.54758e-07	0.000204193	0,725,1,0	0,18,0,0	0.773
101302	ENSG00000163947	ARHGEF3	chr3	-	57076745	57076892	57035087	57035176	57078546	57078815	101302	4	0	3.1	3.2	246	99	1	1	1,0,NA	0,287,0,168	0.772
6687	ENSG00000232907	DLGAP4-AS1	chr20	-	36525500	36525566	36507701	36508274	36571440	36571543	6687	1	0	1	2	165	99	1	1	1,0,NA	0,231,NA	0.769
72839	ENSG00000124831	LRRFIP1	chr2	+	237735267	237735333	237727875	237727935	237735588	237735676	72839	1	0	1	2	165	99	1	1	1,0,NA	0,231,NA	0.769
67318	ENSG00000268362	AC092279.1	chr19	+	24050184	24050302	24049404	24049548	24066026	24067588	67318	0.1	0	2.1	5.1	217	99	1	1	NA,1,0	0,154,0,313	0.766
71258	ENSG00000288095	AC005618.4	chr5	+	141322602	141322737	141320979	141321103	141324736	141325985	71258	0.3	0	1.1	2.1	234	99	1	1	NA,1,0	0,175,0,297	0.764
45392	ENSG00000243701	DUBR	chr3	+	107285319	107286177	107240717	107241087	107291761	107291930	45392	2	0	0.3	0.1	957	99	1	1	1,0,NA	NA,0,237	0.763
27829	ENSG00000138640	FAM13A	chr4	-	88737471	88737555	88731832	88732198	88739029	88739125	27829	1.2	0.1	0	1	183	99	1	1	1,0,0,52	0,0,NA	0.76
31331	ENSG00000204842	ATXN2	chr12	-	111482786	111482831	111479069	111479102	111485264	111485331	31331	3.4	0.1	0.2	4.5	144	99	1.67693e-06	0.000383302	1,0,0,733	0,0,0,216	0.759
50827	ENSG00000039319	ZFYVE16	chr5	+	80411645	80411773	80408023	80408153	80436755	80439007	50827	6.3	0	1.1	2.1	227	99	4.71876e-05	0.00492872	1,0,1,0	0,179,0,304	0.758
31361	ENSG00000231769	AL035701.1	chr6	-	46122947	46123109	46102539	46102659	46129589	46129706	31361	1	0	5	2.1	261	99	1	1	1,0,NA	0,487,0,0	0.756
61151	ENSG00000230487	PSMG3-AS1	chr7	+	1583161	1583269	1579286	1579404	1584383	1584632	61151	2.5	0	2	1.1	207	99	0.00914593	0.181238	1,0,1,0	0,489,0,0	0.756
91623	ENSG00000256591	AP003108.2	chr11	+	61481781	61481918	61438003	61438113	61484687	61484727	91623	2.4	0.1	1	3.3	236	99	1.88005e-06	0.00042386	1,0,0,627	0,123,0,0	0.752
70914	ENSG00000174915	PTDSS2	chr11	+	487419	487470	479084	479152	488528	488647	70914	3.2	0	0.1	0.2	150	99	1	1	1,0,1,0	NA,0,248	0.752
78163	ENSG00000198753	PLXNB3	chrX	+	153773517	153773713	153773229	153773406	153773858	153774098	78163	2.2	0	2	2	295	99	1	1	1,0,1,0	0,251,NA	0.749
56119	ENSG00000006837	CDKL3	chr5	-	134359896	134360091	134350248	134350427	134366976	134367070	56119	7.13	0	1	1	294	99	1	1	1,0,1,0	0,252,NA	0.748
104939	ENSG00000161970	RPL26	chr17	-	8381997	8382090	8379795	8379936	8383156	8383192	104939	2.2	0	0.4	2.2	192	99	1.05268e-05	0.00162359	1,0,1,0	0,0,0,508	0.746
82833	ENSG00000197713	RPE	chr2	+	210003437	210003457	210002655	210002772	210009656	210009736	82833	5.6	0.1	1.1	4.4	119	99	4.12435e-07	0.0001317	1,0,0,833	0,172,0,172	0.744
88084	ENSG00000288602	C8orf44-SGK3	chr8	+	66690704	66690760	66679720	66680024	66793615	66793832	88084	3.1	2	0	1	155	99	1	1	0,489,1,0	0,0,NA	0.744
79880	ENSG00000012124	CD22	chr19	+	35332593	35332924	35329186	35329230	35340880	35341029	79880	3.8	0	0.3	0.2	430	99	1	1	1,0,1,0	NA,0,257	0.743
8051	ENSG00000267374	MIR924HG	chr18	-	39327765	39327951	39293185	39293406	39388428	39388527	8051	3.1	0	2	2	285	99	1	1	1,0,1,0	0,258,NA	0.742
66093	ENSG00000050555	LAMC3	chr9	+	131039130	131039248	131038863	131039052	131041636	131041735	66093	2.1	1	0	0.1	217	99	1	1	0,477,1,0	NA,0,0	0.738
18824	ENSG00000154237	LRRK1	chr15	+	100973803	100973967	100924510	100924729	100983527	100983699	18824	9.5	0	9	3.1	263	99	0.000155826	0.0121187	1,0,1,0	0,53,0,0	0.735
12358	ENSG00000132517	SLC52A1	chr17	-	5033260	5033384	5032601	5033169	5033478	5034358	12358	2.1	1	0	0.2	223	99	1	1	0,47,1,0	NA,0,0	0.735
37382	ENSG00000250420	AACSP1	chr5	-	178793313	178793437	178776141	178776276	178797530	178797611	37382	2.2	1	0	0.2	223	99	1	1	0,47,1,0	NA,0,0	0.735
79751	ENSG00000115423	DNAH6	chr2	+	84637209	84637377	84634503	84634641	84640429	84640578	79751	2.5	0	1.2	3.1	267	99	8.8651e-07	0.00023314	1,0,1,0	0,11,0,426	0.732
99165	ENSG00000110324	IL10RA	chr11	+	117993240	117993410	117988381	117988502	117993998	117994149	99165	7.1	0	1	1	269	99	1	1	1,0,1,0	0,269,NA	0.731
80674	ENSG00000123066	MED13L	chr12	-	116236820	116236890	116230532	116230622	116237467	116237569	80674	5	0	2	1.1	169	99	1	1	1,0,NA	0,54,0,0	0.73
70631	ENSG00000140398	NEIL1	chr15	+	75347958	75348026	75347202	75347473	75348883	75348971	70631	2.2	0	0.2	2.1	167	99	0.000116889	0.0097131	1,0,1,0	0,0,0,542	0.729
18800	ENSG00000166073	GPR176	chr15	-	39807005	39807258	39799007	39802254	39919854	39920266	18800	6.3	0.1	0	1	352	99	1	1	1,0,0,458	0,0,NA	0.729
70893	ENSG00000243970	PPIEL	chr1	-	39523561	39523697	39522279	39522505	39529054	39529164	70893	6.3	1	6	7.3	235	99	4.36847e-05	0.00465716	0,717,1,0	0,265,0,0	0.726
96796	ENSG00000011347	SYT7	chr11	-	61546030	61546255	61542210	61542579	61547176	61547308	96796	8.8	0	3.1	2.1	324	99	3.22372e-05	0.00376778	1,0,1,0	0,314,0,234	0.726
10211	ENSG00000178852	EFCAB13	chr17	+	47326225	47326387	47324453	47324523	47328268	47328383	10211	6.8	0	2	2	261	99	1	1	1,0,1,0	0,275,NA	0.725
86809	ENSG00000197181	PIWIL2	chr8	+	22354270	22354378	22352798	22353212	22355348	22355516	86809	5.6	0	1.3	3.2	207	99	1.06433e-07	4.26326e-05	1,0,1,0	0,137,0,418	0.723
51616	ENSG00000077782	FGFR1	chr8	-	38461095	38461255	38457355	38457534	38467671	38467724	51616	7	0	3.1	3.1	259	99	1	1	1,0,NA	0,277,0,277	0.723
632	ENSG00000274333	CU633967.1	chr21	+	5566124	5566183	5553668	5553838	5585822	5585987	632	1	0	0.4	2.2	158	99	1	1	1,0,NA	0,0,0,556	0.722
83823	ENSG00000285171	AL590764.2	chrX	-	71105999	71106137	71104768	71104837	71108276	71108346	83823	4.2	0	0.6	2.2	237	99	1.42405e-05	0.00204002	1,0,1,0	0,0,0,556	0.722
44079	ENSG00000102606	ARHGEF7	chr13	+	111233204	111233293	111205288	111205373	111267547	111267670	44079	8.3	0.2	0	1	188	99	1	1	1,0,0,441	0,0,NA	0.721
21100	ENSG00000237356	AL365295.1	chr14	+	53510724	53510879	53369451	53369501	53591134	53591370	21100	5.8	0	1	1	254	99	1	1	1,0,1,0	0,28,NA	0.72
89845	ENSG00000167632	TRAPPC9	chr8	-	140426614	140426641	140405576	140405698	140439051	140439197	89845	2.2	0.2	0	3	126	99	1	1	1,0,0,44	0,0,NA	0.72
98593	ENSG00000250519	AP002784.1	chr11	+	94276956	94277109	94238149	94238277	94278764	94279029	98593	5.4	0	0.1	0.1	252	99	1	1	1,0,1,0	NA,0,282	0.718
104594	ENSG00000123415	SMUG1	chr12	-	54172375	54172433	54172024	54172109	54188950	54189008	104594	4	1	0	0.1	157	99	1	1	0,716,NA	NA,0,0	0.716
372	ENSG00000166979	EVA1C	chr21	+	32457596	32457720	32412436	32413013	32467695	32467848	372	5	0	0.3	1.1	223	99	1	1	1,0,NA	0,0,0,571	0.715
44683	ENSG00000010270	STARD3NL	chr7	+	38202069	38202197	38201713	38201966	38207446	38207729	44683	8.1	1	2.4	5.7	227	99	2.40649e-05	0.00304091	0,777,1,0	0,149,0,199	0.715
52479	ENSG00000164142	FAM160A1	chr4	+	151482523	151482648	151454700	151454808	151566137	151566258	52479	6.1	0	0.3	2.1	224	99	0.000173938	0.0130353	1,0,1,0	0,0,0,57	0.715
75197	ENSG00000187556	NANOS3	chr19	+	13877667	13877765	13865416	13865437	13880441	13880757	75197	3.2	2	0	4.2	197	99	6.31809e-05	0.0061126	0,43,1,0	0,0,0,0	0.715
31785	ENSG00000184271	POU6F1	chr12	-	51196798	51196946	51196130	51196173	51197769	51197785	31785	9.4	0	1	1	247	99	1	1	1,0,1,0	0,286,NA	0.714
81674	ENSG00000285737	LINC02680	chr10	+	27569786	27569933	27564429	27566937	27578370	27578713	81674	1	0	1	1	246	99	1	1	1,0,NA	0,287,NA	0.713
52807	ENSG00000165046	LETM2	chr8	+	38394097	38394241	38392541	38392995	38400271	38400409	52807	2.1	0	0.1	0.1	243	99	1	1	1,0,1,0	NA,0,289	0.711
72761	ENSG00000239665	AL157392.3	chr10	+	13652845	13652882	13648619	13648768	13654352	13654427	72761	1.2	1	0	0.2	136	99	1	1	0,421,1,0	NA,0,0	0.711
26175	ENSG00000124177	CHD6	chr20	-	41564010	41564151	41533049	41533570	41614708	41614773	26175	3.6	0	1	1	240	99	1	1	1,0,1,0	0,292,NA	0.708
70630	ENSG00000140398	NEIL1	chr15	+	75347958	75347999	75347068	75347473	75348883	75349024	70630	0.1	0	0.2	2.1	140	99	1	1	NA,1,0	0,0,0,586	0.707
54636	ENSG00000163866	SMIM12	chr1	-	34856555	34856739	34855688	34855982	34858839	34859045	54636	2.1	1	0	0.1	283	99	1	1	0,412,1,0	NA,0,0	0.706
93572	ENSG00000107263	RAPGEF1	chr9	-	131604930	131605188	131603960	131604053	131621795	131621998	93572	8.5	0	3	2	357	99	1	1	1,0,1,0	0,294,NA	0.706
81250	ENSG00000106348	IMPDH1	chr7	-	128409440	128409484	128409288	128409352	128409755	128409901	81250	1.1	1	0	1	143	99	1	1	0,409,1,0	0,0,NA	0.705
34757	ENSG00000253438	PCAT1	chr8	+	127408752	127409031	127403579	127403804	127414887	127415022	34757	7	0	8.5	5.3	378	99	1	1	1,0,NA	0,295,0,304	0.701
100657	ENSG00000196151	WDSUB1	chr2	-	159259809	159259843	159256195	159256375	159286582	159286669	100657	2	0	4	2.2	133	99	1	1	1,0,NA	0,598,0,0	0.701
31268	ENSG00000250220	AC053527.2	chr4	+	73269823	73269953	73259208	73259408	73302263	73302385	31268	1	0	2	2	229	99	1	1	1,0,NA	0,302,NA	0.698
55871	ENSG00000044115	CTNNA1	chr5	+	138880680	138880733	138827626	138827718	138881041	138881106	55871	1.1	0.1	0	0.1	152	99	1	1	1,0,0,394	NA,0,0	0.697
58966	ENSG00000178409	BEND3	chr6	-	107106076	107106162	107099248	107099296	107113879	107114432	58966	6.1	5	0	0.1	185	99	1	1	0,391,1,0	NA,0,0	0.696
86582	ENSG00000186523	FAM86B1	chr8	-	12191778	12191841	12186061	12186833	12193974	12194050	86582	4.1	0	1.1	1.2	162	99	0.000266032	0.0177029	1,0,1,0	0,379,0,234	0.694
45181	ENSG00000186442	KRT3	chr12	-	52791690	52791816	52791205	52791426	52792238	52792403	45181	2.4	0	0.1	0.1	225	99	1	1	1,0,1,0	NA,0,306	0.694
86485	ENSG00000135409	AMHR2	chr12	+	53429830	53429978	53429452	53429625	53431176	53431473	86485	4.5	0.2	2	6.4	247	99	0.000108128	0.00916974	1,0,0,501	0,118,0,0	0.692
29904	ENSG00000214870	AC004540.1	chr7	+	26403395	26403517	26398852	26399021	26412184	26412239	29904	2	0	1.1	1.1	221	99	1	1	1,0,NA	0,309,0,309	0.691
60118	ENSG00000153237	CCDC148	chr2	-	158345214	158345318	158340597	158340680	158456414	158456708	60118	4	0	3.1	2.2	203	99	1	1	1,0,NA	0,422,0,196	0.691
105291	ENSG00000139350	NEDD1	chr12	+	96907603	96907624	96907229	96907300	96909751	96909895	105291	7.3	0	6	3.2	120	99	2.53108e-05	0.00314537	1,0,1,0	0,623,0,0	0.689
106937	ENSG00000261742	LINC00922	chr16	-	65311413	65311695	65284495	65285439	65354242	65354301	106937	2.1	0	1.4	2.1	381	99	0.000217517	0.0152105	1,0,1,0	0,115,0,51	0.688
5972	ENSG00000124205	EDN3	chr20	+	59323665	59323723	59322371	59322482	59324330	59325962	5972	1	0	8.5	13.6	157	99	1	1	1,0,NA	0,28,0,344	0.688
21373	ENSG00000151327	FAM177A1	chr14	+	35109894	35109960	35099675	35102729	35110569	35110726	21373	2.2	2	0	0.2	165	99	1	1	0,375,1,0	NA,0,0	0.688
97445	ENSG00000250546	AC079160.1	chr4	-	84012054	84012119	83968081	83970110	84148046	84148130	97445	2.1	0.1	0	2	164	99	1	1	1,0,0,376	0,0,NA	0.688
53742	ENSG00000157036	EXOG	chr3	+	38499680	38499747	38497628	38497684	38501354	38501494	53742	2.2	0.2	0	3.4	166	99	0.000439869	0.0252261	1,0,0,374	0,0,0,0	0.687
22591	ENSG00000233967	AL359715.1	chr6	+	80454109	80454227	80453156	80453261	80462871	80463063	22591	0.4	0	0.2	0.2	217	99	1	1	NA,1,0	NA,0,313	0.687
70546	ENSG00000234350	AC007405.2	chr2	-	170733878	170733994	170730367	170730997	170770701	170770768	70546	0.1	0	0.1	0.1	215	99	1	1	NA,1,0	NA,0,315	0.685
37869	ENSG00000124570	SERPINB6	chr6	-	2968798	2968913	2955523	2955670	2971532	2971777	37869	0.1	0	1	1	214	99	1	1	NA,1,0	0,316,NA	0.684
28776	ENSG00000123201	GUCY1B2	chr13	-	51065950	51066157	51062820	51062894	51080750	51080831	28776	3.5	0	4.1	2.1	306	99	0.000728359	0.035256	1,0,1,0	0,393,0,244	0.681
68922	ENSG00000250131	AC078881.1	chr4	+	177593471	177593546	177451474	177451590	177596460	177596531	68922	1.3	1	0	0.1	174	99	1	1	0,363,1,0	NA,0,0	0.681
56120	ENSG00000006837	CDKL3	chr5	-	134359896	134360091	134350248	134350427	134370997	134371041	56120	6.13	2	1	2.1	294	99	1.40083e-05	0.00201375	0,503,1,0	0,144,0,0	0.68
83319	ENSG00000131381	RBSN	chr3	-	15075289	15075417	15075046	15075116	15075605	15075710	83319	7.4	1	0.3	1.2	227	99	0.000265035	0.0176663	0,753,1,0	0,0,0,395	0.679
12123	ENSG00000161956	SENP3	chr17	+	7565694	7565764	7565463	7565587	7571372	7571461	12123	6	0	1.2	1.3	169	99	1	1	1,0,NA	0,369,0,281	0.675
72766	ENSG00000239665	AL157392.3	chr10	+	13652845	13652929	13648619	13648768	13654352	13654427	72766	1.2	1	0	0.2	183	99	1	1	0,351,1,0	NA,0,0	0.675
100456	ENSG00000150093	ITGB1	chr10	-	32951674	32951758	32935894	32936081	32958144	32958196	100456	1.2	0.2	0	2.1	183	99	0.0571073	0.559189	1,0,0,351	0,0,0,0	0.675
3796	ENSG00000126259	KIRREL2	chr19	+	35862492	35862597	35861804	35862024	35862926	35863036	3796	0.1	0	0.1	0.1	204	99	1	1	NA,1,0	NA,0,327	0.673
60119	ENSG00000153237	CCDC148	chr2	-	158358448	158358570	158340597	158340680	158456414	158456566	60119	8.15	0	1.4	2.2	221	99	1.83819e-05	0.00246632	1,0,1,0	0,183,0,473	0.672
75040	ENSG00000111817	DSE	chr6	+	116257215	116257337	116254172	116254295	116258445	116259240	75040	2.5	0	2.1	1.2	221	99	0.000402812	0.0237754	1,0,1,0	0,473,0,183	0.672
71578	ENSG00000169071	ROR2	chr9	-	91886667	91886770	91883257	91883383	91948606	91948880	71578	1.1	0	4.2	4.2	202	99	3.26774e-06	0.000637441	1,0,1,0	0,329,0,329	0.671
51279	ENSG00000205918	PDPK2P	chr16	-	2622689	2622765	2618821	2618890	2633738	2633836	51279	4	0	2.3	2.4	175	99	1	1	1,0,NA	0,361,0,298	0.67
71236	ENSG00000205517	RGL3	chr19	-	11411252	11411444	11406721	11406864	11415946	11416234	71236	2	0	1.2	1.1	291	99	1	1	1,0,NA	0,254,0,405	0.67
24484	ENSG00000137210	TMEM14B	chr6	+	10827696	10827824	10749621	10749698	10829006	10829186	24484	7.6	0	7.3	3.7	227	99	2.31564e-08	1.22484e-05	1,0,1,0	0,504,0,157	0.669
50643	ENSG00000062485	CS	chr12	-	56298608	56298691	56286281	56286620	56299827	56300023	50643	2.3	0	1.3	2.2	182	99	2.07448e-05	0.00270049	1,0,1,0	0,214,0,449	0.668
75258	ENSG00000164674	SYTL3	chr6	+	158713799	158713878	158708321	158708391	158725502	158725637	75258	5.4	0	2.4	2.5	178	99	5.01506e-07	0.000148855	1,0,1,0	0,357,0,308	0.667
20455	ENSG00000080815	PSEN1	chr14	+	73137124	73137223	73136517	73136579	73138106	73138152	20455	1	0	0.1	0.1	198	99	1	1	1,0,NA	NA,0,333	0.667
35966	ENSG00000144821	MYH15	chr3	-	108470041	108470212	108464637	108464814	108470697	108470847	35966	5.6	1.1	0	1	270	99	1	1	0,647,0,688	0,0,NA	0.667
61933	ENSG00000169246	NPIPB3	chr16	-	21425378	21425476	21425054	21425136	21431504	21431553	61933	1.1	0.1	0	0.11	197	99	1	1	1,0,0,334	NA,0,0	0.667
104821	ENSG00000110958	PTGES3	chr12	-	56671748	56671847	56663340	56664498	56672951	56673065	104821	3.4	0	0.2	0.2	198	99	1	1	1,0,1,0	NA,0,333	0.667
5509	ENSG00000161091	MFSD12	chr19	-	3567144	3567242	3550987	3551194	3572860	3573021	5509	1.1	0	1	1	197	99	1	1	1,0,1,0	0,334,NA	0.666
39124	ENSG00000054116	TRAPPC3	chr1	-	36139719	36139819	36136569	36137322	36149091	36149497	39124	5.3	0.3	0	3	199	99	1	1	1,0,0,332	0,0,NA	0.666
75719	ENSG00000165568	AKR1E2	chr10	+	4839728	4839826	4837458	4837581	4842420	4842504	75719	1	0	1	1	197	99	1	1	1,0,NA	0,334,NA	0.666
7135	ENSG00000197586	ENTPD6	chr20	+	25196153	25196254	25195791	25195867	25197104	25197226	7135	9.1	0.1	0	2	200	99	1	1	1,0,0,331	0,0,NA	0.665
69367	ENSG00000197927	C2orf27A	chr2	+	131728071	131728210	131722416	131722648	131733832	131733952	69367	8.9	0	5	1.1	238	99	0.104198	0.802116	1,0,1,0	0,675,0,0	0.662
88638	ENSG00000182986	ZNF320	chr19	-	52894125	52894220	52893383	52893619	52897647	52897686	88638	1.2	0	0.2	0.2	194	99	1	1	1,0,1,0	NA,0,338	0.662
68429	ENSG00000185842	DNAH14	chr1	+	225147103	225147249	225145325	225145379	225152004	225152073	68429	7.4	6	0	1.3	245	99	2.08637e-05	0.00271113	0,32,1,0	0,0,0,0	0.66
71421	ENSG00000237037	NDUFA6-DT	chr22	+	42092118	42092232	42091296	42091600	42124046	42124130	71421	2.1	2	0	4.1	213	99	0.0798833	0.686435	0,317,1,0	0,0,0,0	0.658
28844	ENSG00000243710	CFAP57	chr1	+	43177120	43177211	43172731	43172910	43181533	43181679	28844	1	0	0.2	0.2	190	99	1	1	1,0,NA	NA,0,343	0.657
39619	ENSG00000143493	INTS7	chr1	-	211968512	211968603	211952568	211952701	211976581	211976658	39619	0.3	0	2	2	190	99	1	1	NA,1,0	0,343,NA	0.657
105067	ENSG00000127314	RAP1B	chr12	+	68650399	68650468	68610917	68611043	68654111	68654252	105067	6.7	2.2	0	2	168	99	1	1	0,639,0,673	0,0,NA	0.656
1430	ENSG00000100150	DEPDC5	chr22	+	31873171	31873332	31870589	31870744	31879524	31879752	1430	1.2	0	5.2	2.3	260	99	3.82318e-07	0.000127924	1,0,1,0	0,488,0,202	0.655
41353	ENSG00000181666	ZNF875	chr19	+	37335168	37335257	37324207	37324265	37347231	37347316	41353	0.1	0	0.1	0.1	188	99	1	1	NA,1,0	NA,0,345	0.655
41800	ENSG00000178927	CYBC1	chr17	-	82447579	82447621	82445863	82445960	82450699	82450737	41800	4	0	2.5	2.9	141	99	1	1	1,0,NA	0,413,0,281	0.653
77836	ENSG00000235618	FAM21EP	chr10	-	50054637	50054724	50050531	50050633	50056783	50056911	77836	0.1	0	1	1	186	99	1	1	NA,1,0	0,347,NA	0.653
102590	ENSG00000065154	OAT	chr10	-	124414345	124414432	124411972	124412200	124414952	124415072	102590	10.3	0	2	2	186	99	1	1	1,0,1,0	0,347,NA	0.653
60136	ENSG00000150938	CRIM1	chr2	+	36378853	36378924	36378356	36378525	36379142	36379213	60136	2.4	0	4	1.3	170	99	3.75584e-05	0.00421651	1,0,1,0	0,7,0,0	0.65
97161	ENSG00000167535	CACNB3	chr12	+	48820557	48820688	48818405	48818522	48823343	48823466	97161	1.1	0.1	0	2	230	99	1	1	1,0,0,301	0,0,NA	0.65
49883	ENSG00000162512	SDC3	chr1	-	30878928	30879012	30878675	30878740	30879976	30880014	49883	0.1	0	0.2	0.2	183	99	1	1	NA,1,0	NA,0,351	0.649
68193	ENSG00000087884	AAMDC	chr11	+	77884779	77884916	77876947	77877049	77900570	77900771	68193	3.4	3	0	1	236	99	1	1	0,296,1,0	0,0,NA	0.648
19034	ENSG00000196705	ZNF431	chr19	+	21167570	21167666	21143550	21143643	21189864	21190231	19034	6.7	0	2.1	1.2	195	99	0.00072704	0.035256	1,0,1,0	0,504,0,202	0.647
29698	ENSG00000106070	GRB10	chr7	-	50732271	50732368	50710874	50710990	50793223	50793432	29698	27.2	0	1.2	2.1	196	99	0.000709888	0.0347657	1,0,1,0	0,202,0,503	0.647
6469	ENSG00000185513	L3MBTL1	chr20	+	43513558	43513639	43507709	43507744	43513837	43514061	6469	1	0	1	1	180	99	1	1	1,0,NA	0,355,NA	0.645
94767	ENSG00000089351	GRAMD1A	chr19	+	35002744	35002825	35002421	35002543	35009118	35009329	94767	0.1	0	1	1	180	99	1	1	NA,1,0	0,355,NA	0.645
61014	ENSG00000237742	AL365259.1	chr6	-	125744901	125745065	125720423	125720507	125748827	125749190	61014	3.2	0	4.3	1.9	263	99	6.10756e-08	2.76904e-05	1,0,1,0	0,601,0,111	0.644
56719	ENSG00000163904	SENP2	chr3	+	185621825	185621905	185614563	185614740	185626297	185626307	56719	0.1	0	0.1	0.1	179	99	1	1	NA,1,0	NA,0,356	0.644
70348	ENSG00000196295	GARS1-DT	chr7	-	30552099	30552179	30550320	30550781	30561465	30561487	70348	2.1	0	0.1	0.1	179	99	1	1	1,0,1,0	NA,0,356	0.644
7932	ENSG00000184828	ZBTB7C	chr18	-	48180329	48180477	48041032	48041123	48185323	48185455	7932	1.1	0.1	0	2.2	247	99	0.22783	1	1,0,0,286	0,0,0,0	0.643
35497	ENSG00000182185	RAD51B	chr14	+	68069568	68069647	68000278	68000313	68291883	68291980	35497	2	0	0.1	0.1	178	99	1	1	1,0,NA	NA,0,357	0.643
70234	ENSG00000042088	TDP1	chr14	+	89981462	89981560	89980539	89980632	89983113	89983205	70234	3.2	2	0.2	1.6	197	99	0.00455351	0.118378	0,43,1,0	0,0,0,143	0.643
60654	ENSG00000213963	AC019080.1	chr2	-	177348321	177348475	177338597	177338699	177392572	177392691	60654	1.2	1	0	2.1	253	99	0.0478015	0.502912	0,281,1,0	0,0,0,0	0.641
15119	ENSG00000243716	NPIPB5	chr16	+	22507336	22507399	22491706	22491826	22513521	22513610	15119	3.1	0	1.2	3.1	162	99	1.86994e-05	0.0024927	1,0,1,0	0,169,0,55	0.64
39860	ENSG00000139714	MORN3	chr12	-	121654273	121654433	121652727	121652808	121659190	121659348	39860	1.3	1	0	1	259	99	1	1	0,277,1,0	0,0,NA	0.639
2916	ENSG00000105559	PLEKHA4	chr19	-	48839204	48839263	48838016	48838129	48841148	48841310	2916	2.3	0.5	0	1	158	99	1	1	1,0,0,273	0,0,NA	0.637
53748	ENSG00000157036	EXOG	chr3	+	38500089	38500164	38497628	38497684	38501415	38501494	53748	1	0	1	1	174	99	1	1	1,0,NA	0,363,NA	0.637
82790	ENSG00000147255	IGSF1	chrX	-	131399573	131399704	131389016	131389148	131578667	131578899	82790	4.11	0	4.1	1.4	230	99	8.97489e-07	0.000235099	1,0,1,0	0,633,0,097	0.635
43995	ENSG00000114841	DNAH1	chr3	+	52323807	52323880	52322408	52322775	52326139	52326314	43995	4.2	0	1	1	172	99	1	1	1,0,1,0	0,365,NA	0.635
63966	ENSG00000095951	HIVEP1	chr6	+	12020247	12020418	12015525	12015668	12037725	12039245	63966	2.1	2	0	0.1	270	99	1	1	0,268,1,0	NA,0,0	0.634
49908	ENSG00000028528	SNX1	chr15	+	64115588	64115706	64112572	64112684	64118202	64118244	49908	1.3	0.1	1	1.1	217	99	7.28435e-05	0.00682812	1,0,0,578	0,313,0,0	0.632
55472	ENSG00000115364	MRPL19	chr2	+	75679774	75679852	75652522	75652657	75690633	75690759	55472	3.6	0	0.5	2.1	177	99	0.00147957	0.0560546	1,0,1,0	0,0,0,737	0.631
59053	ENSG00000205643	CDPF1	chr22	-	46246672	46246795	46244020	46245238	46247124	46247221	59053	5.8	0.1	4.1	2.8	222	99	1.14352e-05	0.001725	1,0,0,781	0,471,0,053	0.629
9959	ENSG00000011260	UTP18	chr17	+	51288547	51288591	51288028	51288203	51296964	51297003	9959	3.2	0.4	0	2	143	99	1	1	1,0,0,257	0,0,NA	0.629
74075	ENSG00000093167	LRRFIP2	chr3	-	37102923	37103013	37096615	37096660	37105454	37105523	74075	2.2	3	0	1.3	189	99	0.00301638	0.09018	0,259,1,0	0,0,0,0	0.629
23252	ENSG00000124602	UNC5CL	chr6	-	41031680	41031748	41030654	41030755	41032035	41032137	23252	2	0	0.1	0.1	167	99	1	1	1,0,NA	NA,0,372	0.628
17330	ENSG00000136425	CIB2	chr15	-	78120567	78120661	78111164	78111276	78123704	78123739	17330	2.3	3	0	7.7	193	99	0.000335998	0.0209086	0,255,1,0	0,0,0,0	0.627
67316	ENSG00000268362	AC092279.1	chr19	+	24049661	24049839	24049404	24049548	24066026	24066722	67316	2.5	0	7.2	5.1	277	99	7.40477e-07	0.000200988	1,0,1,0	0,333,0,417	0.625
90557	ENSG00000164904	ALDH7A1	chr5	-	126592663	126592729	126582850	126582974	126595006	126595218	90557	0.3	0	2	2	165	99	1	1	NA,1,0	0,375,NA	0.625
97886	ENSG00000162341	TPCN2	chr11	+	69070429	69070495	69062883	69062990	69078481	69078601	97886	4.1	0	1	1	165	99	1	1	1,0,1,0	0,375,NA	0.625
45453	ENSG00000134759	ELP2	chr18	+	36141136	36141201	36138269	36138426	36142825	36142857	45453	10.7	0	1	1	164	99	1	1	1,0,1,0	0,376,NA	0.624
46922	ENSG00000117616	RSRP1	chr1	-	25318062	25318271	25306895	25306949	25337039	25337401	46922	7.8	1	5.1	3.3	308	99	4.69457e-05	0.0049159	0,692,1,0	0,349,0,097	0.623
91662	ENSG00000224958	PGM5-AS1	chr9	-	68356289	68356346	68355188	68355605	68357722	68357823	91662	7.1	0	4.2	3.3	156	99	4.90376e-07	0.000146268	1,0,1,0	0,458,0,297	0.623
10764	ENSG00000171346	KRT15	chr17	-	41519664	41519872	41518329	41518461	41521684	41521901	10764	2.2	2	0	1.1	307	99	0.0106278	0.200278	0,244,1,0	0,0,0,0	0.622
64093	ENSG00000119866	BCL11A	chr2	-	60508605	60508824	60468731	60468833	60545970	60546300	64093	1.3	1	0	5.3	318	99	0.000613622	0.0316654	0,237,1,0	0,0,0,0	0.619
26783	ENSG00000145757	SPATA9	chr5	-	95675411	95675639	95663952	95664048	95698587	95698711	26783	5	0	4.3	3.1	327	99	1	1	1,0,NA	0,288,0,476	0.618
45041	ENSG00000283973	AC099795.1	chr1	-	42961249	42961471	42961038	42961140	42961723	42961864	45041	2	0	0.2	0.1	321	99	1	1	1,0,NA	NA,0,382	0.618
74345	ENSG00000160145	KALRN	chr3	+	124679457	124679517	124678189	124678313	124693803	124693831	74345	3.3	0	0.1	0.1	159	99	1	1	1,0,1,0	NA,0,384	0.616
100619	ENSG00000196531	NACA	chr12	-	56719536	56719596	56714601	56714687	56719725	56721459	100619	5	0	0.2	0.2	159	99	1	1	1,0,NA	NA,0,384	0.616
52808	ENSG00000165046	LETM2	chr8	+	38394182	38394241	38392541	38392995	38400271	38400409	52808	0.1	0	0.1	0.1	158	99	1	1	NA,1,0	NA,0,385	0.615
48945	ENSG00000141556	TBCD	chr17	+	82884144	82884202	82809707	82809782	82905935	82906053	48945	3.1	0	0.1	0.1	157	99	1	1	1,0,1,0	NA,0,387	0.613
10131	ENSG00000233101	HOXB-AS3	chr17	+	48601427	48601663	48600446	48600545	48602074	48602108	10131	1.2	0	3.6	2.2	335	99	2.67564e-05	0.00326598	1,0,1,0	0,307,0,47	0.612
71585	ENSG00000273340	MICE	chr6	-	29744949	29745234	29741730	29741855	29745472	29745727	71585	1.2	0	3.2	1.1	384	99	0.0123962	0.220399	1,0,1,0	0,436,0,34	0.612
11338	ENSG00000196535	MYO18A	chr17	-	29125892	29125967	29122165	29122253	29127851	29128544	11338	1.1	2	0	2.2	174	99	0.269301	1	0,221,1,0	0,0,0,0	0.611
16283	ENSG00000196557	CACNA1H	chr16	+	1195470	1195565	1194970	1195083	1198614	1198774	16283	4.2	0	0.5	0.4	194	99	1	1	1,0,1,0	NA,0,389	0.611
45390	ENSG00000243701	DUBR	chr3	+	107285319	107285531	107240695	107241087	107291761	107291915	45390	1	0	0.2	0.1	311	99	1	1	1,0,NA	NA,0,389	0.611
49671	ENSG00000143797	MBOAT2	chr2	-	8974358	8974435	8943186	8943264	9003539	9003665	49671	1.1	0.2	0	2.2	176	99	0.255289	1	1,0,0,22	0,0,0,0	0.61
3753	ENSG00000126247	CAPNS1	chr19	+	36145975	36146054	36142651	36142741	36149577	36149580	3753	4.13	0	3.1	1.3	178	99	4.21584e-05	0.00458931	1,0,1,0	0,625,0,156	0.609
15284	ENSG00000261465	AC099518.4	chr16	-	19063804	19064039	19062143	19062895	19067580	19067691	15284	7.8	1.2	0	0.1	334	99	1	1	0,675,0,542	NA,0,0	0.609
54529	ENSG00000186409	CCDC30	chr1	+	42577019	42577229	42566159	42566475	42581359	42581429	54529	0.2	0	0.2	0.1	309	99	1	1	NA,1,0	NA,0,391	0.609
58982	ENSG00000103365	GGA2	chr16	-	23519586	23519639	23495693	23495778	23521792	23521995	58982	1.1	0	0.1	0.1	152	99	1	1	1,0,1,0	NA,0,394	0.606
104157	ENSG00000135451	TROAP	chr12	+	49326667	49326720	49325746	49325884	49327226	49327327	104157	6.2	0	0.2	0.2	152	99	1	1	1,0,1,0	NA,0,394	0.606
40723	ENSG00000135951	TSGA10	chr2	-	99020279	99020482	99018535	99018640	99064938	99065124	40723	1.2	0	2	1	302	99	1	1	1,0,1,0	0,396,NA	0.604
100297	ENSG00000269729	AC006262.2	chr19	-	46179485	46179537	46164577	46164651	46180604	46180647	100297	4.8	0	2	2	151	99	1	1	1,0,1,0	0,396,NA	0.604
11249	ENSG00000197381	ADARB1	chr21	+	45116932	45117038	45073852	45073903	45118563	45118619	11249	29.13	2.1	3	4	205	99	1	1	0,875,0,863	0,266,NA	0.603
68697	ENSG00000172765	TMCC1	chr3	-	129860939	129861012	129848345	129848412	129867009	129867100	68697	1	0	1.3	3.1	172	99	1	1	1,0,NA	0,161,0,633	0.603
26497	ENSG00000179397	CATSPERE	chr1	+	244515276	244515327	244499001	244499079	244518591	244518698	26497	1.2	0	1	1	150	99	1	1	1,0,1,0	0,398,NA	0.602
50208	ENSG00000064225	ST3GAL6	chr3	+	98756368	98756540	98732235	98732532	98768429	98768529	50208	8.8	0	17.12	7.9	271	99	5.56245e-07	0.000160484	1,0,1,0	0,47,0,328	0.601
41754	ENSG00000204311	PJVK	chr2	+	178452457	178452569	178451435	178451769	178453552	178453620	41754	6.2	5	2	5.5	211	99	0.00472363	0.121333	0,36,1,0	0,158,0,0	0.601
56459	ENSG00000237187	NR2F1-AS1	chr5	-	93438702	93438741	93409366	93411509	93496056	93496103	56459	2.2	1	1	3	138	99	1	1	0,589,1,0	0,193,NA	0.601
45623	ENSG00000144218	AFF3	chr2	-	100129223	100129306	100105503	100105583	100142483	100142506	45623	1.1	0	3.3	2.3	182	99	4.391e-06	0.000805537	1,0,1,0	0,449,0,352	0.6
91663	ENSG00000224958	PGM5-AS1	chr9	-	68356289	68356361	68355071	68355605	68357722	68357870	91663	5.2	0	4.3	3.3	171	99	2.04532e-06	0.000453681	1,0,1,0	0,436,0,367	0.599
57394	ENSG00000138395	CDK15	chr2	+	201872277	201872326	201854759	201854937	201880027	201880167	57394	1.1	0	0.1	0.1	148	99	1	1	1,0,1,0	NA,0,401	0.599
60120	ENSG00000153237	CCDC148	chr2	-	158358448	158358570	158345214	158345318	158456414	158456566	60120	7.13	0	0.9	2.1	221	99	0.00170289	0.0613061	1,0,1,0	0,0,0,801	0.599
98526	ENSG00000186197	EDARADD	chr1	+	236491736	236491841	236468230	236468276	236492082	236492155	98526	1.2	2	0	1	204	99	1	1	0,195,1,0	0,0,NA	0.598
4137	ENSG00000187187	ZNF546	chr19	+	39998247	39998410	39997860	39997915	40006095	40006182	4137	4.2	0	3.2	1.2	262	99	0.00136824	0.0533475	1,0,1,0	0,531,0,274	0.597
47840	ENSG00000163440	PDCL2	chr4	-	55562403	55562612	55556518	55556711	55569717	55569861	47840	0.2	0	4.2	1.2	308	99	1	1	NA,1,0	0,562,0,243	0.597
68907	ENSG00000204764	RANBP17	chr5	+	171158333	171158494	171028871	171028989	171161406	171161466	68907	0.6	0	2.4	3.1	260	99	1	1	NA,1,0	0,202,0,604	0.597
100383	ENSG00000171931	FBXW10	chr17	+	18756044	18756154	18750930	18751053	18758304	18758505	100383	1.1	0.2	0	0.1	209	99	1	1	1,0,0,191	NA,0,0	0.596
62945	ENSG00000219626	FAM228B	chr2	+	24137908	24138100	24135118	24135187	24139369	24139450	62945	2.1	0	4	2	291	99	1	1	1,0,1,0	0,405,NA	0.595
81548	ENSG00000197150	ABCB8	chr7	+	151033442	151033604	151028449	151028610	151034272	151034428	81548	1.5	0	5.1	1.2	261	99	0.00182089	0.0639638	1,0,1,0	0,655,0,159	0.593
50090	ENSG00000127054	INTS11	chr1	-	1323180	1323287	1315519	1315618	1324580	1324625	50090	8.9	1.1	5.1	4.9	206	99	7.54954e-05	0.00699159	0,794,0,812	0,375,0,051	0.59
62143	ENSG00000088543	C3orf18	chr3	-	50566005	50566094	50565465	50565861	50567462	50567625	62143	5.3	2.1	0	2	188	99	1	1	0,568,0,612	0,0,NA	0.59
58039	ENSG00000226476	LINC01748	chr1	-	60537680	60537788	60528918	60529249	60540248	60540433	58039	6.1	4	2	3.2	207	99	0.0279948	0.362276	0,418,1,0	0,242,0,0	0.588
62673	ENSG00000091409	ITGA6	chr2	+	172472773	172472890	172469124	172469380	172474054	172474265	62673	1.3	0	1.4	2.1	216	99	0.00243421	0.0784911	1,0,1,0	0,186,0,647	0.584
42489	ENSG00000197302	ZNF720	chr16	+	31723257	31723353	31713233	31713435	31792629	31792730	42489	5	0	1.2	1.1	195	99	1	1	1,0,NA	0,337,0,504	0.58
26095	ENSG00000137968	SLC44A5	chr1	-	75274957	75275042	75251209	75251294	75300611	75300685	26095	22.9	0	10	1.1	184	99	0.585443	1	1,0,1,0	0,843,0,0	0.579
27117	ENSG00000250802	ZBED3-AS1	chr5	+	77098654	77098747	77087001	77087619	77118319	77118521	27117	4.3	11	0	3	192	99	1	1	0,158,1,0	0,0,NA	0.579
50363	ENSG00000104327	CALB1	chr8	-	90093397	90093675	90082025	90082102	90095288	90095470	50363	1.7	0.2	1.3	2.3	377	99	0.103381	0.798357	1,0,0,479	0,116,0,208	0.578
39412	ENSG00000137496	IL18BP	chr11	+	71999616	71999662	71999227	71999370	71999926	72000012	39412	2	1	0	0.1	145	99	1	1	0,577,NA	NA,0,0	0.577
100376	ENSG00000232624	LINC01517	chr10	+	28873255	28873291	28847118	28847263	28909363	28909480	100376	0.1	0	1	1	135	99	1	1	NA,1,0	0,423,NA	0.577
15364	ENSG00000103226	NOMO3	chr16	+	16235842	16236020	16232529	16232831	16236900	16236990	15364	2.1	0.2	0	2.3	277	99	0.0952729	0.762903	1,0,0,152	0,0,0,0	0.576
57543	ENSG00000231890	DARS-AS1	chr2	+	136014655	136014762	136012849	136012982	136016457	136016517	57543	1	0	4.1	1.2	206	99	1	1	1,0,NA	0,658,0,194	0.574
97680	ENSG00000173120	KDM2A	chr11	+	67143203	67143371	67121233	67121358	67149054	67149207	97680	3.1	0	0.2	0.1	267	99	1	1	1,0,1,0	NA,0,426	0.574
5510	ENSG00000161091	MFSD12	chr19	-	3567144	3567242	3550987	3551194	3573555	3573629	5510	1.1	3	0	2.3	197	99	1	1	0,143,1,0	0,0,0,0	0.572
27404	ENSG00000088986	DYNLL1	chr12	+	120488577	120488653	120488116	120488177	120496415	120496553	27404	1.3	0	1.7	1.4	175	99	1.03006e-05	0.00159766	1,0,1,0	0,361,0,497	0.571
65790	ENSG00000117013	KCNQ4	chr1	+	40824096	40824258	40822313	40822402	40831083	40831304	65790	2.4	0	0.2	0.1	261	99	1	1	1,0,1,0	NA,0,431	0.569
71854	ENSG00000163803	PLB1	chr2	+	28618340	28618399	28617726	28617787	28620264	28620332	71854	8.3	0	10	1.1	158	99	1	1	1,0,1,0	0,862,0,0	0.569
61565	ENSG00000102786	INTS6	chr13	-	51423029	51423090	51421111	51421334	51430293	51430383	61565	1.3	4	0	1.2	160	99	0.00510502	0.126918	0,134,1,0	0,0,0,0	0.567
60470	ENSG00000186439	TRDN	chr6	-	123388521	123388551	123382117	123382147	123393623	123393677	60470	1	0	0.1	0.1	129	99	1	1	1,0,NA	NA,0,434	0.566
63401	ENSG00000166801	FAM111A	chr11	+	59145826	59145856	59143082	59143304	59148835	59148953	63401	2	0	0.1	0.1	129	99	1	1	1,0,NA	NA,0,434	0.566
99047	ENSG00000204381	LAYN	chr11	+	111549617	111549775	111543922	111544220	111554560	111554593	99047	3	0	0.2	0.1	257	99	1	1	1,0,NA	NA,0,435	0.565
29389	ENSG00000123352	SPATS2	chr12	+	49406472	49406565	49367517	49367587	49441729	49441816	29389	2.2	7	0	2.2	192	99	0.0153933	0.25177	0,128,1,0	0,0,0,0	0.564
19235	ENSG00000170113	NIPA1	chr15	+	22813632	22813714	22812162	22812253	22819287	22819416	19235	1.1	0	1.2	1.1	181	99	0.260198	1	1,0,1,0	0,354,0,522	0.562
63670	ENSG00000010219	DYRK4	chr12	+	4580823	4580977	4573329	4573356	4588936	4589017	63670	2	0	0.2	0.1	253	99	1	1	1,0,NA	NA,0,439	0.561
98837	ENSG00000261008	LINC01572	chr16	-	72570434	72570515	72540577	72540611	72664891	72664947	98837	5.4	0	4.2	2.2	180	99	9.62344e-05	0.00842076	1,0,1,0	0,524,0,355	0.56
79749	ENSG00000115423	DNAH6	chr2	+	84577256	84577408	84573466	84573587	84579526	84579679	79749	1.2	0	2	1	251	99	1	1	1,0,1,0	0,441,NA	0.559
24338	ENSG00000124789	NUP153	chr6	-	17646066	17646154	17616526	17616695	17661652	17661779	24338	1.1	4	0	1	187	99	1	1	0,117,1,0	0,0,NA	0.558
21881	ENSG00000092199	HNRNPC	chr14	-	21230996	21231072	21212959	21213117	21263310	21263336	21881	2.1	2	0.1	0.4	175	99	1	1	0,361,1,0	NA,0,124	0.556
24961	ENSG00000125846	ZNF133	chr20	+	18297984	18298062	18288282	18288604	18305667	18305807	24961	4.5	3	1.1	3.3	177	99	0.00589348	0.138125	0,427,1,0	0,157,0,157	0.556
88635	ENSG00000182986	ZNF320	chr19	-	52894125	52894220	52891228	52891346	52895338	52895435	88635	1.2	4	0	1	194	99	1	1	0,113,1,0	0,0,NA	0.556
40802	ENSG00000227373	RABGAP1L-DT	chr1	-	174158886	174158990	174155626	174155697	174159916	174160150	40802	1.1	4	0	4.2	203	99	1	1	0,109,1,0	0,0,0,0	0.554
64942	ENSG00000225889	AC012368.1	chr2	+	64229170	64229288	64228452	64228522	64229496	64229640	64942	4.3	0.3	4	7.6	217	99	0.0164208	0.262895	1,0,0,313	0,207,0,0	0.553
29674	ENSG00000106070	GRB10	chr7	-	50726012	50726035	50674435	50674658	50727792	50727890	29674	1.4	0	0.1	0.1	122	99	1	1	1,0,1,0	NA,0,448	0.552
29675	ENSG00000106070	GRB10	chr7	-	50726012	50726035	50703820	50703908	50727792	50727890	29675	7.12	0	0.2	0.2	122	99	1	1	1,0,1,0	NA,0,448	0.552
42784	ENSG00000106346	USP42	chr7	+	6116794	6116939	6115322	6115523	6128137	6128230	42784	1.4	0	2	1	244	99	1	1	1,0,1,0	0,448,NA	0.552
2219	ENSG00000267858	MZF1-AS1	chr19	+	58570383	58570457	58559185	58559409	58571857	58571955	2219	3.2	0	1.2	1.1	173	99	0.301763	1	1,0,1,0	0,364,0,534	0.551
27340	ENSG00000128872	TMOD2	chr15	+	51798196	51798340	51782720	51782828	51806376	51806521	27340	2.9	0	0.2	0.1	243	99	1	1	1,0,1,0	NA,0,449	0.551
69720	ENSG00000170445	HARS1	chr5	-	140687420	140687542	140683099	140683219	140687745	140687933	69720	3.5	1	4	2.1	221	99	0.00110903	0.0465708	0,573,1,0	0,473,0,0	0.55
75259	ENSG00000164674	SYTL3	chr6	+	158718086	158718211	158708321	158708391	158725502	158725637	75259	8.7	0	8.4	2.5	224	99	4.21273e-07	0.000132677	1,0,1,0	0,639,0,261	0.55
35407	ENSG00000236548	RNF217-AS1	chr6	-	124945298	124945439	124941389	124941524	124947930	124948098	35407	2	0	2	1	240	99	1	1	1,0,NA	0,452,NA	0.548
37820	ENSG00000110844	PRPF40B	chr12	+	49630544	49630625	49623413	49623593	49631400	49631544	37820	2.2	0	0.3	0.2	180	99	1	1	1,0,1,0	NA,0,452	0.548
49634	ENSG00000117691	NENF	chr1	+	212442545	212442625	212432972	212433120	212445829	212446372	49634	3	0	0.3	0.2	179	99	1	1	1,0,NA	NA,0,453	0.547
98464	ENSG00000151376	ME3	chr11	-	86457365	86457759	86450300	86450398	86465090	86465200	98464	12.13	2	3.13	5.5	493	99	0.00347081	0.0983068	0,546,1,0	0,108,0,343	0.547
40642	ENSG00000163491	NEK10	chr3	-	27162460	27162601	27141481	27141582	27162700	27162738	40642	1.1	0.4	0	0.2	240	99	1	1	1,0,0,093	NA,0,0	0.546
96700	ENSG00000166961	MS4A15	chr11	+	60767532	60767655	60763705	60763958	60773391	60773484	96700	2.9	0	23.8	13.4	222	99	2.54947e-06	0.000531236	1,0,1,0	0,441,0,471	0.544
9805	ENSG00000121101	TEX14	chr17	-	58602399	58602590	58601805	58601956	58604977	58605129	9805	25.26	0.6	3	3	290	99	1	1	1,0,0,597	0,254,NA	0.544
6958	ENSG00000171456	ASXL1	chr20	+	32360793	32360806	32359236	32359642	32366383	32366466	6958	7.11	5.1	2.1	5.7	112	99	0.000365002	0.0221294	0,553,0,907	0,261,0,112	0.543
3296	ENSG00000157540	DYRK1A	chr21	+	37425689	37425781	37420311	37420384	37430268	37430400	3296	1.1	0.1	0.2	2.3	191	99	0.019479	0.292664	1,0,0,341	0,0,0,257	0.542
10993	ENSG00000166398	KIAA0355	chr19	+	34285149	34285273	34265567	34265621	34299678	34300084	10993	3.3	0.1	5.2	5.4	223	99	0.000761823	0.0361899	1,0,0,571	0,307,0,182	0.541
90741	ENSG00000116580	GON4L	chr1	-	155831534	155831620	155826869	155827028	155832831	155832950	90741	8.3	1.2	2	5.1	185	99	0.00125925	0.0506865	0,811,0,445	0,176,0,0	0.54
93780	ENSG00000148396	SEC16A	chr9	-	136453427	136453510	136448083	136448161	136455600	136455793	93780	7.6	1.1	1.2	2.3	182	99	0.00169205	0.0610048	0,792,0,765	0,214,0,266	0.538
10909	ENSG00000067191	CACNB1	chr17	-	39193647	39193797	39192023	39192094	39194883	39194970	10909	4.2	1	0.3	2.1	249	99	0.0006814	0.0339527	0,614,1,0	0,0,0,544	0.535
47466	ENSG00000233024	NPIPA9	chr16	-	18368257	18368386	18364534	18364634	18371167	18371297	47466	1.6	0	0.2	0.1	228	99	1	1	1,0,1,0	NA,0,465	0.535
9341	ENSG00000109066	TMEM104	chr17	+	74777577	74777738	74777263	74777375	74788788	74788870	9341	12.11	1	4.5	2.4	260	99	3.59401e-05	0.00407363	0,82,1,0	0,432,0,322	0.533
11871	ENSG00000161395	PGAP3	chr17	-	39673992	39674054	39671121	39672866	39684596	39684749	11871	1.2	0	1.2	1.1	161	99	0.383667	1	1,0,1,0	0,381,0,552	0.533
42664	ENSG00000123136	DDX39A	chr19	-	14413979	14414014	14413012	14413224	14418928	14419062	42664	6.3	2.1	0.1	0.4	134	99	1	1	0,689,0,689	NA,0,156	0.533
103301	ENSG00000103356	EARS2	chr16	-	23553043	23553123	23552148	23552304	23556889	23557177	103301	6.6	0	10.4	4.4	179	99	4.6705e-07	0.000143261	1,0,1,0	0,58,0,356	0.532
98719	ENSG00000055813	CCDC85A	chr2	+	56372343	56372478	56342878	56342955	56375815	56375935	98719	4	0	6.2	1.3	234	99	1	1	1,0,NA	0,717,0,22	0.532
101053	ENSG00000228566	AC013287.1	chr10	+	64316497	64316594	64301515	64301652	64691441	64691510	101053	4.2	3	7.2	10.12	196	99	0.0701196	0.633285	0,402,1,0	0,261,0,078	0.532
92360	ENSG00000122490	SLC66A2	chr18	-	79947266	79947341	79943328	79943462	79949518	79949655	92360	1.1	0.2	0.1	2.3	174	99	1	1	1,0,0,221	0,0,0,159	0.531
63218	ENSG00000168769	TET2	chr4	+	105242833	105242927	105233896	105237351	105259618	105259769	63218	4.3	0	3.4	2.2	193	99	0.000105637	0.00902342	1,0,1,0	0,435,0,506	0.529
9561	ENSG00000159640	ACE	chr17	+	63496393	63496516	63494371	63494470	63496797	63496985	9561	4.5	0	0.2	0.1	222	99	1	1	1,0,1,0	NA,0,471	0.529
31387	ENSG00000272690	LINC02018	chr3	+	75447086	75447296	75446397	75446535	75456616	75457254	31387	13.1	0	3.5	2.1	309	99	0.00334654	0.0962094	1,0,1,0	0,325,0,616	0.529
31414	ENSG00000213468	FIRRE	chrX	-	131709497	131709556	131695843	131695913	131743095	131743248	31414	1.3	0	2.2	1.2	158	99	0.00492352	0.124506	1,0,1,0	0,556,0,385	0.529
59261	ENSG00000196975	ANXA4	chr2	+	69803392	69803515	69781519	69781574	69804532	69804627	59261	2	0	0.2	0.1	222	99	1	1	1,0,NA	NA,0,471	0.529
79224	ENSG00000087258	GNAO1	chr16	+	56351383	56351537	56336361	56336860	56354865	56354935	79224	11	0	5.1	1.1	253	99	1	1	1,0,NA	0,662,0,281	0.528
104270	ENSG00000139624	CERS5	chr12	-	50165821	50165943	50154227	50154320	50167100	50167326	104270	2	0	0.2	0.1	221	99	1	1	1,0,NA	NA,0,473	0.527
37562	ENSG00000173402	DAG1	chr3	+	49476848	49476905	49468712	49469055	49488625	49488745	37562	2	0	2.4	1.4	156	99	1	1	1,0,NA	0,559,0,388	0.526
967	ENSG00000198911	SREBF2	chr22	+	41891249	41891399	41886268	41886308	41893116	41893285	967	8.13	0	15.2	3.2	249	99	2.7825e-05	0.00338109	1,0,1,0	0,665,0,284	0.525
78166	ENSG00000198753	PLXNB3	chrX	+	153778260	153778325	153777527	153777688	153778395	153778471	78166	12.18	0	0.3	0.2	164	99	1	1	1,0,1,0	NA,0,475	0.525
49147	ENSG00000286061	RCAN3AS	chr1	-	24499652	24499763	24496332	24496596	24502347	24502360	49147	1.2	2	1	6	210	99	1	1	0,191,1,0	0,073,NA	0.523
47431	ENSG00000143786	CNIH3	chr1	+	224546828	224546939	224529195	224529420	224566198	224566264	47431	3.6	0.2	5	2.1	210	99	0.0514403	0.52507	1,0,0,586	0,541,0,0	0.522
87184	ENSG00000188385	JAKMIP3	chr10	+	132167013	132167055	132164669	132164735	132167952	132168271	87184	8.5	3.3	0.1	5.4	141	99	9.06459e-06	0.00144116	0,652,0,539	0,0,0,149	0.521
49148	ENSG00000286061	RCAN3AS	chr1	-	24499652	24499804	24496253	24496596	24502347	24502360	49148	1.3	2	1	6	251	99	1	1	0,165,1,0	0,062,NA	0.52
70629	ENSG00000140398	NEIL1	chr15	+	75347834	75347999	75347434	75347473	75348883	75349339	70629	4.3	0	3.4	2.1	264	99	0.00393466	0.107224	1,0,1,0	0,36,0,6	0.52
180	ENSG00000283051	LINC01668	chr21	-	42778096	42778317	42777818	42777997	42779881	42779994	180	0.1	0	3	1	320	99	1	1	NA,1,0	0,481,NA	0.519
43956	ENSG00000136231	IGF2BP3	chr7	-	23416128	23416219	23413243	23415565	23418775	23418824	43956	7.5	0.1	0.1	0.1	190	99	1	1	1,0,0,723	NA,0,343	0.518
56591	ENSG00000066427	ATXN3	chr14	-	92093745	92093831	92088729	92088817	92106528	92106574	56591	0.2	0.1	0	1	185	99	1	1	NA,0,517	0,0,NA	0.517
77322	ENSG00000260644	HERC2P5	chr16	+	32769686	32769879	32768274	32768462	32770586	32770741	77322	1	0	5.3	1.2	292	99	1	1	1,0,NA	0,629,0,337	0.517
56665	ENSG00000144535	DIS3L2	chr2	+	232329885	232329996	232300039	232300119	232333839	232333987	56665	4	0	0.2	0.1	210	99	1	1	1,0,NA	NA,0,485	0.515
34470	ENSG00000197980	LEKR1	chr3	+	156852767	156852982	156829285	156829377	156920574	156920694	34470	6.5	0	0.3	0.1	314	99	1	1	1,0,1,0	NA,0,486	0.514
36012	ENSG00000130270	ATP8B3	chr19	-	1789889	1789989	1789360	1789727	1790756	1790832	36012	3.1	2	1	2	199	99	1	1	0,427,1,0	0,199,NA	0.514
15357	ENSG00000183889	AC138969.1	chr16	+	16349228	16349298	16348696	16348732	16350091	16350203	15357	1.4	4	0.1	0.11	169	99	1	1	0,128,1,0	NA,0,051	0.513
26785	ENSG00000145757	SPATA9	chr5	-	95682527	95682616	95675411	95675639	95698587	95698711	26785	2	1	0	0.1	188	99	1	1	0,513,NA	NA,0,0	0.513
34053	ENSG00000187609	EXD3	chr9	-	137374611	137374763	137373425	137373599	137383312	137383377	34053	2.3	1	0.2	0.3	251	99	1	1	0,441,1,0	NA,0,208	0.513
62518	ENSG00000110931	CAMKK2	chr12	-	121244572	121244615	121237690	121240542	121245139	121245240	62518	1.1	0.4	0.1	1.5	142	99	1	1	1,0,0,148	0,0,0,122	0.513
64583	ENSG00000048991	R3HDM1	chr2	+	135565736	135565925	135531454	135531633	135568757	135568809	64583	3.1	1	6.6	6.7	288	99	0.000161845	0.0124102	0,508,1,0	0,256,0,228	0.512
88430	ENSG00000166169	POLL	chr10	-	101584877	101584919	101583507	101583681	101587245	101587406	88430	8.3	1	2.4	2.4	141	99	0.000124021	0.0101323	0,849,1,0	0,413,0,413	0.512
9806	ENSG00000121101	TEX14	chr17	-	58602399	58602590	58601805	58601956	58613420	58613544	9806	15.21	1	2	1	290	99	1	1	0,837,1,0	0,406,NA	0.512
72639	ENSG00000176720	BOK	chr2	+	241562347	241562476	241558744	241558993	241572296	241574131	72639	6.1	0	7.7	2.5	228	99	5.22051e-07	0.000153847	1,0,1,0	0,603,0,378	0.51
77514	ENSG00000185585	OLFML2A	chr9	+	124804093	124804342	124801413	124801663	124807780	124807966	77514	7.3	0	11.1	1.1	348	99	0.966454	1	1,0,1,0	0,758,0,221	0.51
98177	ENSG00000078124	ACER3	chr11	+	76959076	76959200	76926556	76926667	76976288	76976341	98177	5.5	1	4.2	7.1	223	99	0.000112095	0.00943833	0,689,1,0	0,202,0,47	0.509
86484	ENSG00000135409	AMHR2	chr12	+	53429830	53429978	53429452	53429625	53430145	53430282	86484	5.2	6	3	4.4	247	99	0.0853562	0.713449	0,25,1,0	0,231,0,0	0.509
13878	ENSG00000160471	COX6B2	chr19	-	55351698	55351890	55350412	55350800	55352080	55352326	13878	4.7	3.1	0	2.3	291	99	6.82265e-06	0.00114425	0,312,0,704	0,0,0,0	0.508
78924	ENSG00000105793	GTPBP10	chr7	+	90354457	90354549	90346694	90346774	90372154	90372228	78924	2.3	7	1	4.7	191	99	0.00438538	0.115721	0,129,1,0	0,115,0,0	0.507
70895	ENSG00000243970	PPIEL	chr1	-	39524835	39525057	39522286	39522505	39529054	39529164	70895	10.9	1	8.9	7.3	321	99	7.82592e-05	0.0071671	0,755,1,0	0,261,0,481	0.506
40355	ENSG00000121774	KHDRBS1	chr1	+	32038551	32038619	32033187	32033334	32042526	32042624	40355	2.2	0.8	0.2	9.9	167	99	0.0387926	0.442051	1,0,0,129	0,0,0,116	0.506
106792	ENSG00000244649	LINC02086	chr17	+	48682552	48682656	48680946	48681012	48683238	48683417	106792	0.1	0	0.2	0.1	203	99	1	1	NA,1,0	NA,0,494	0.506
9494	ENSG00000256525	POLG2	chr17	-	64488842	64488937	64486897	64487068	64490795	64490969	9494	2	1	0	2	194	99	1	1	0,505,NA	0,0,NA	0.505
76140	ENSG00000089820	ARHGAP4	chrX	-	153912699	153912802	153910921	153910999	153913023	153913051	76140	5.5	0	2	1	202	99	1	1	1,0,1,0	0,495,NA	0.505
18292	ENSG00000166262	FAM227B	chr15	-	49568244	49568346	49541679	49541806	49575010	49575109	18292	0.2	0	2	1	201	99	1	1	NA,1,0	0,496,NA	0.504
50324	ENSG00000132781	MUTYH	chr1	-	45333284	45333324	45332762	45332834	45334390	45334511	50324	4.1	2.1	0	3.5	139	99	2.58448e-05	0.00318296	0,588,0,416	0,0,0,0	0.502
18405	ENSG00000100197	CYP2D6	chr22	-	42127841	42127983	42127446	42127634	42128173	42128350	18405	8.6	1	3	2	241	99	1	1	0,767,1,0	0,381,NA	0.502
100522	ENSG00000095794	CREM	chr10	+	35137781	35137879	35127456	35127567	35178888	35178986	100522	2	1	0	0.1	197	99	1	1	0,501,NA	NA,0,0	0.501
512	ENSG00000232560	LINC01549	chr21	+	17441676	17441843	17438820	17438997	17444082	17444200	512	0.1	0	0.2	1	266	99	1	1	NA,1,0	0,0,1,0	0.5
564	ENSG00000215386	MIR99AHG	chr21	+	16631440	16631489	16630795	16630972	16640229	16645065	564	3.1	0.2	2	4.1	148	99	0.0192397	0.290595	1,0,0,251	0,251,0,0	0.5
964	ENSG00000198911	SREBF2	chr22	+	41886268	41886308	41884841	41885011	41891249	41891399	964	1	0.3	0	1.1	139	99	1	1	1,0,0,0	0,0,0,0	0.5
1945	ENSG00000187905	LRRC74B	chr22	+	21049313	21049456	21047883	21049157	21052248	21052358	1945	2	0	2	0.2	242	99	1	1	1,0,NA	1,0,0,0	0.5
2618	ENSG00000105492	SIGLEC6	chr19	-	51530436	51530484	51529389	51529981	51530680	51530926	2618	1	0.1	0	0.1	147	99	1	1	1,0,0,0	NA,0,0	0.5
3298	ENSG00000157540	DYRK1A	chr21	+	37425689	37425781	37421773	37421866	37430268	37430400	3298	0.2	0	0.2	3	191	99	1	1	NA,1,0	0,0,1,0	0.5
4531	ENSG00000130511	SSBP4	chr19	+	18431792	18431862	18430840	18430930	18432146	18432214	4531	3.1	0	0.3	1	169	99	1	1	1,0,1,0	0,0,1,0	0.5
5103	ENSG00000181143	MUC16	chr19	-	8882330	8882366	8876533	8876658	8882696	8882869	5103	2.5	0	0.3	2	135	99	0.0682576	0.62297	1,0,1,0	0,0,1,0	0.5
5611	ENSG00000185988	PLK5	chr19	+	1533718	1533848	1531737	1531883	1533930	1534041	5611	0.1	1	0	1.1	229	99	1	1	0,0,1,0	0,0,0,0	0.5
6178	ENSG00000185433	LINC00158	chr21	-	25421508	25421775	25420707	25420800	25424553	25424649	6178	0.1	7	0	1.2	366	99	1	1	0,0,1,0	0,0,0,0	0.5
6686	ENSG00000232907	DLGAP4-AS1	chr20	-	36508811	36508825	36507701	36508274	36525500	36525566	6686	0.1	0	0.1	1	113	99	1	1	NA,1,0	0,0,1,0	0.5
1928	ENSG00000161180	CCDC116	chr22	+	21634021	21634570	21632715	21632827	21636431	21637329	1928	94.97	0	39.53	8.6	648	99	8.15655e-10	7.56223e-07	1,0,1,0	0,427,0,574	0.5
3280	ENSG00000176531	PHLDB3	chr19	-	43487023	43487123	43486265	43486322	43495255	43495339	3280	2.2	0	1	0.2	199	99	0.00117769	0.0485477	1,0,1,0	1,0,0,0	0.5
53906	ENSG00000145217	SLC26A1	chr4	-	992720	992935	991127	991730	993300	993436	53906	2.3	0	2	0.4	314	99	0.000259167	0.0173863	1,0,1,0	1,0,0,0	0.5
60396	ENSG00000237298	TTN-AS1	chr2	+	178613211	178613311	178600557	178600667	178614034	178614173	60396	10.7	0	1	0.2	199	99	0.00117769	0.0485477	1,0,1,0	1,0,0,0	0.5
7416	ENSG00000089063	TMEM230	chr20	-	5111763	5111808	5111499	5111605	5112742	5112904	7416	0.2	0	1	0.1	144	99	1	1	NA,1,0	1,0,0,0	0.5
94190	ENSG00000026508	CD44	chr11	+	35208104	35208206	35189834	35189972	35211245	35211253	94190	2.2	0	0.1	2	201	99	0.00114287	0.0474606	1,0,1,0	0,0,1,0	0.5
8053	ENSG00000267374	MIR924HG	chr18	-	39327765	39327951	39297572	39298729	39535457	39535615	8053	5.1	0	2	0.2	285	99	0.00344671	0.0977881	1,0,1,0	1,0,0,0	0.5
96832	ENSG00000100731	PCNX1	chr14	+	71053296	71053412	71051882	71052012	71073544	71073759	96832	3.2	0	0.1	2	215	99	0.000933973	0.0415454	1,0,1,0	0,0,1,0	0.5
107954	ENSG00000244306	AL589743.1	chr14	-	19333701	19333813	19268852	19269380	19337579	19337672	107954	3.1	0	0.1	2	211	99	0.000988024	0.0431104	1,0,1,0	0,0,1,0	0.5
8662	ENSG00000263745	AP005230.1	chr18	-	2111643	2111736	1906552	1906646	2239792	2239879	8662	3	0.3	0	1.1	192	99	0.0743072	0.656008	1,0,0,0	0,0,0,0	0.5
9551	ENSG00000198909	MAP3K3	chr17	+	63672844	63672914	63668145	63668334	63681765	63681899	9551	1	0	2	0.1	169	99	1	1	1,0,NA	1,0,0,0	0.5
9632	ENSG00000266602	AP005262.1	chr18	+	1626238	1626367	1566451	1566524	1646514	1646754	9632	0.2	0	0.2	1	228	99	1	1	NA,1,0	0,0,1,0	0.5
10162	ENSG00000005243	COPZ2	chr17	-	48027675	48027789	48026166	48026475	48028471	48028510	10162	2	0	1	0.1	213	99	1	1	1,0,NA	1,0,0,0	0.5
10324	ENSG00000267121	AC008105.3	chr17	-	45220867	45220914	45220266	45220454	45221348	45221765	10324	0.2	2	0	8.3	146	99	0.175345	1	0,0,1,0	0,0,0,0	0.5
10600	ENSG00000126562	WNK4	chr17	+	42795460	42795521	42794613	42794668	42795624	42796033	10600	5.1	0	0.1	1	160	99	1	1	1,0,1,0	0,0,1,0	0.5
10833	ENSG00000171475	WIPF2	chr17	+	40220414	40220538	40219851	40219920	40256390	40256522	10833	0.3	3	0	8.5	223	99	0.0897584	0.735639	0,0,1,0	0,0,0,0	0.5
10912	ENSG00000161381	PLXDC1	chr17	-	39081249	39081449	39079103	39079528	39083458	39083540	10912	0.1	1	0	3	299	99	1	1	0,0,1,0	0,0,NA	0.5
10914	ENSG00000161381	PLXDC1	chr17	-	39126904	39127004	39109247	39109391	39139653	39139832	10914	0.1	1	0	2	199	99	1	1	0,0,1,0	0,0,NA	0.5
10915	ENSG00000161381	PLXDC1	chr17	-	39137430	39137555	39109247	39109391	39139653	39139832	10915	0.1	1	0	2	224	99	1	1	0,0,1,0	0,0,NA	0.5
11620	ENSG00000189152	GRAPL	chr17	+	19144102	19144170	19138548	19138588	19158318	19158783	11620	0.1	4	0	2.3	167	99	1	1	0,0,1,0	0,0,0,0	0.5
11624	ENSG00000132205	EMILIN2	chr18	+	2908942	2908975	2890560	2892486	2913066	2913162	11624	0.3	0	0.2	3	132	99	1	1	NA,1,0	0,0,1,0	0.5
11726	ENSG00000091536	MYO15A	chr17	+	18158522	18158638	18158337	18158365	18158924	18158997	11726	3	0	2	0.1	215	99	1	1	1,0,NA	1,0,0,0	0.5
13244	ENSG00000260643	AC092718.3	chr16	-	81066192	81066281	81060408	81062138	81084462	81084594	13244	0.2	0	1	0.1	188	99	1	1	NA,1,0	1,0,0,0	0.5
13820	ENSG00000167264	DUS2	chr16	+	68061065	68061113	68054573	68054617	68070133	68070204	13820	1.1	0	1	0.1	147	99	1	1	1,0,1,0	1,0,0,0	0.5
13821	ENSG00000167264	DUS2	chr16	+	68066316	68066382	68054573	68054617	68070133	68070204	13821	3.1	0	2	0.1	165	99	1	1	1,0,1,0	1,0,0,0	0.5
14475	ENSG00000140795	MYLK3	chr16	-	46737710	46738143	46732207	46732668	46740056	46740147	14475	4.6	0	0.4	1	532	99	1	1	1,0,1,0	0,0,1,0	0.5
15228	ENSG00000064270	ATP2C2	chr16	+	84410679	84410765	84410567	84410603	84415482	84415591	15228	0.1	0	1	0.1	185	99	1	1	NA,1,0	1,0,0,0	0.5
15229	ENSG00000064270	ATP2C2	chr16	+	84410703	84410765	84410567	84410603	84415482	84415526	15229	1.2	0	2	0.1	161	99	1	1	1,0,1,0	1,0,0,0	0.5
15467	ENSG00000140694	PARN	chr16	-	14604145	14604223	14593300	14593378	14606483	14606526	15467	0.1	0	1	0.1	177	99	1	1	NA,1,0	1,0,0,0	0.5
16149	ENSG00000180185	FAHD1	chr16	+	1838015	1838134	1826966	1827865	1839261	1840207	16149	2	0	2	0.2	218	99	1	1	1,0,NA	1,0,0,0	0.5
17210	ENSG00000267750	RUNDC3A-AS1	chr17	-	44309897	44310032	44307291	44307500	44311384	44311455	17210	20.12	0	1	0.1	234	99	0.117706	0.858303	1,0,1,0	1,0,0,0	0.5
17418	ENSG00000169375	SIN3A	chr15	-	75443592	75443707	75430186	75430408	75455634	75455783	17418	6.8	8	0.3	5.4	214	99	0.00952667	0.186322	0,258,1,0	0,0,0,258	0.5
17703	ENSG00000140488	CELF6	chr15	-	72288867	72288930	72288537	72288618	72289137	72289287	17703	4.3	0	0.4	1	162	99	1	1	1,0,1,0	0,0,1,0	0.5
17706	ENSG00000140488	CELF6	chr15	-	72292197	72292265	72290126	72290255	72315844	72315927	17706	0.2	0	0.1	1	167	99	1	1	NA,1,0	0,0,1,0	0.5
17707	ENSG00000140488	CELF6	chr15	-	72304745	72304794	72290126	72290255	72315844	72315927	17707	0.5	0	0.2	1	148	99	1	1	NA,1,0	0,0,1,0	0.5
18055	ENSG00000137845	ADAM10	chr15	-	58698279	58698404	58665181	58665197	58717576	58717727	18055	6.5	0	6	0.3	224	99	0.00494769	0.124606	1,0,1,0	1,0,0,0	0.5
18056	ENSG00000137845	ADAM10	chr15	-	58698279	58698404	58679158	58679282	58717576	58717727	18056	4.3	0	4	0.2	224	99	0.0207754	0.303967	1,0,1,0	1,0,0,0	0.5
18597	ENSG00000124299	PEPD	chr19	-	33493289	33493337	33478045	33478090	33521743	33521749	18597	2	0	1	0.1	147	99	1	1	1,0,NA	1,0,0,0	0.5
18762	ENSG00000128928	IVD	chr15	+	40433853	40433914	40415400	40415482	40435416	40435556	18762	0.1	10	0	4.5	160	99	1	1	0,0,1,0	0,0,0,0	0.5
18907	ENSG00000198838	RYR3	chr15	+	33728856	33729026	33726385	33726506	33731473	33731694	18907	4.3	0	0.1	1	269	99	1	1	1,0,1,0	0,0,1,0	0.5
18908	ENSG00000198838	RYR3	chr15	+	33768657	33768707	33757474	33757596	33769111	33769172	18908	0.1	0	1	0.1	149	99	1	1	NA,1,0	1,0,0,0	0.5
18975	ENSG00000169918	OTUD7A	chr15	-	31526348	31526440	31503690	31503818	31527180	31527308	18975	1.1	0	0.5	2	191	99	0.0339131	0.405792	1,0,1,0	0,0,1,0	0.5
19073	ENSG00000214456	PLIN5	chr19	-	4525632	4525832	4524962	4525076	4529072	4529253	19073	6	0.3	0	0.1	299	99	1	1	1,0,0,0	NA,0,0	0.5
19422	ENSG00000259316	AC087632.2	chr15	-	64181737	64181909	64181184	64181430	64203081	64203189	19422	2	0.2	0	0.2	271	99	1	1	1,0,0,0	NA,0,0	0.5
19976	ENSG00000258875	AL135818.1	chr14	+	91247489	91247659	91244354	91244499	91250764	91251228	19976	0.1	2	0	0.1	269	99	1	1	0,0,1,0	NA,0,0	0.5
21193	ENSG00000197776	KLHDC1	chr14	+	49728925	49729009	49725607	49725769	49729489	49729548	21193	2.2	0	5	0.2	183	99	0.0373039	0.431614	1,0,1,0	1,0,0,0	0.5
21201	ENSG00000100479	POLE2	chr14	-	49666329	49666413	49655670	49655843	49679724	49679800	21201	3	0.2	0	2	183	99	1	1	1,0,0,0	0,0,NA	0.5
21678	ENSG00000215277	RNF212B	chr14	+	23244321	23244396	23243255	23243308	23258548	23258664	21678	1	0	0.5	1	174	99	1	1	1,0,NA	0,0,1,0	0.5
21823	ENSG00000155465	SLC7A7	chr14	-	22819637	22819756	22815319	22815451	22823023	22823072	21823	3.6	0	0.7	1	218	99	1	1	1,0,1,0	0,0,1,0	0.5
22427	ENSG00000126777	KTN1	chr14	+	55663954	55664041	55658545	55658614	55670728	55670809	22427	4.3	0.2	0.6	3.4	186	99	0.0269589	0.35511	1,0,0,444	0,0,0,444	0.5
22882	ENSG00000284922	AP000812.5	chr11	+	72107922	72108119	72094947	72095096	72108604	72110779	22882	3.2	0	1	0.1	296	99	1	1	1,0,1,0	1,0,0,0	0.5
23460	ENSG00000231925	TAPBP	chr6	-	33303954	33303989	33299693	33301771	33304127	33304217	23460	4.1	0	0.1	1	134	99	1	1	1,0,1,0	0,0,1,0	0.5
23961	ENSG00000204427	ABHD16A	chr6	-	31702073	31702130	31700941	31701028	31702611	31702984	23961	0.3	1	0	1	156	99	1	1	0,0,1,0	0,0,NA	0.5
24920	ENSG00000153071	DAB2	chr5	-	39417188	39417284	39394229	39394421	39418180	39418345	24920	2	0.2	0	2.1	195	99	0.221756	1	1,0,0,0	0,0,0,0	0.5
27111	ENSG00000250802	ZBED3-AS1	chr5	+	77092491	77092533	77087486	77087619	77118319	77118521	27111	0.1	11	0	3	141	99	1	1	0,0,1,0	0,0,NA	0.5
27115	ENSG00000250802	ZBED3-AS1	chr5	+	77098654	77098669	77089345	77089403	77105655	77105689	27115	1	0.1	0	2	114	99	1	1	1,0,0,0	0,0,NA	0.5
27658	ENSG00000149418	ST14	chr11	+	130197840	130197945	130196569	130196700	130198307	130198418	27658	3.1	0	5	0.1	204	99	1	1	1,0,1,0	1,0,0,0	0.5
27680	ENSG00000144031	ANKRD53	chr2	+	70981935	70982100	70979660	70979860	70982576	70982697	27680	1	0	0.2	1	264	99	1	1	1,0,NA	0,0,1,0	0.5
28409	ENSG00000155962	CLIC2	chrX	-	155278810	155278930	155277979	155278064	155279148	155279330	28409	0.2	3	0	2.1	219	99	0.240008	1	0,0,1,0	0,0,0,0	0.5
28460	ENSG00000048028	USP28	chr11	-	113831919	113831989	113829196	113829345	113833419	113833557	28460	0.1	2	0	0.1	169	99	1	1	0,0,1,0	NA,0,0	0.5
28574	ENSG00000206077	ZDHHC11B	chr5	-	769954	770117	768834	768930	784667	784729	28574	2.4	0	2	0.1	262	99	1	1	1,0,1,0	1,0,0,0	0.5
29233	ENSG00000078814	MYH7B	chr20	+	34975399	34975499	34958097	34958212	34977631	34977680	29233	3.2	0	0.2	1	199	99	0.101626	0.790801	1,0,1,0	0,0,1,0	0.5
29715	ENSG00000106070	GRB10	chr7	-	50779743	50779775	50779456	50779591	50780626	50780736	29715	1	0.1	0	2	131	99	1	1	1,0,0,0	0,0,NA	0.5
29798	ENSG00000196083	IL1RAP	chr3	+	190556129	190556216	190514084	190514219	190564288	190564353	29798	2.11	0	1	0.2	186	99	0.00144272	0.055179	1,0,1,0	1,0,0,0	0.5
29905	ENSG00000214870	AC004540.1	chr7	+	26403395	26403517	26398852	26399021	26493794	26494263	29905	2.1	0	0.2	2	221	99	0.0081082	0.168272	1,0,1,0	0,0,1,0	0.5
29912	ENSG00000214870	AC004540.1	chr7	+	26440369	26440505	26398600	26399021	26493794	26494429	29912	2	0	0.1	2	235	99	1	1	1,0,NA	0,0,1,0	0.5
30374	ENSG00000164093	PITX2	chr4	-	110634157	110634391	110632952	110633008	110636780	110638154	30374	0.1	1	0	0.1	333	99	1	1	0,0,1,0	NA,0,0	0.5
30820	ENSG00000198646	NCOA6	chr20	-	34809452	34809522	34792449	34792563	34819301	34821639	30820	2.8	0	3	0.2	169	99	0.037618	0.434133	1,0,1,0	1,0,0,0	0.5
31308	ENSG00000116039	ATP6V1B1	chr2	+	70963161	70963261	70962776	70962900	70963571	70963654	31308	3	0	1	0.1	199	99	1	1	1,0,NA	1,0,0,0	0.5
31853	ENSG00000249637	AC008438.1	chr5	-	140371412	140371755	140370895	140371182	140401110	140401460	31853	0.1	1	0	2.1	442	99	1	1	0,0,1,0	0,0,0,0	0.5
32306	ENSG00000106692	FKTN	chr9	+	105623049	105623221	105620043	105620092	105635050	105635148	32306	0.7	5	0	0.1	271	99	1	1	0,0,1,0	NA,0,0	0.5
32690	ENSG00000085982	USP40	chr2	-	233542267	233542363	233529430	233529512	233554379	233554526	32690	2	0	0.2	1	195	99	1	1	1,0,NA	0,0,1,0	0.5
33186	ENSG00000163958	ZDHHC19	chr3	-	196199345	196199522	196198788	196198874	196207397	196207503	33186	0.1	1	0	2	276	99	1	1	0,0,1,0	0,0,NA	0.5
33230	ENSG00000242086	MUC20-OT1	chr3	+	195701587	195701669	195701379	195701495	195708133	195708387	33230	1.1	0	1	0.1	181	99	1	1	1,0,1,0	1,0,0,0	0.5
33491	ENSG00000101049	SGK2	chr20	+	43583182	43583374	43579971	43580061	43584851	43585300	33491	1	0.2	0	1.1	291	99	1	1	1,0,0,0	0,0,0,0	0.5
34469	ENSG00000197980	LEKR1	chr3	+	156852767	156852982	156829285	156829377	156888296	156888469	34469	4.5	0	0.2	1	314	99	1	1	1,0,1,0	0,0,1,0	0.5
35129	ENSG00000154330	PGM5	chr9	+	68405009	68405165	68392318	68392473	68405346	68405400	35129	2	0	0.1	5	255	99	1	1	1,0,NA	0,0,1,0	0.5
35710	ENSG00000240520	UOX	chr1	-	84365588	84365681	84363705	84364016	84365808	84365841	35710	1	0	9	0.1	192	99	1	1	1,0,NA	1,0,0,0	0.5
35965	ENSG00000144821	MYH15	chr3	-	108463110	108463243	108460299	108460367	108464637	108464814	35965	14.13	0	5	0.1	232	99	0.110943	0.830562	1,0,1,0	1,0,0,0	0.5
36571	ENSG00000143110	C1orf162	chr1	+	111477333	111477428	111476797	111476867	111477725	111477775	36571	1	0	0.1	1	194	99	1	1	1,0,NA	0,0,1,0	0.5
37362	ENSG00000285629	AL031847.2	chr1	-	6181268	6181486	6168149	6168277	6192929	6193054	37362	1.6	0	3	0.2	317	99	0.00506019	0.126316	1,0,1,0	1,0,0,0	0.5
37450	ENSG00000282057	AC092807.4	chr1	-	85575831	85575904	85496165	85496281	85576656	85576858	37450	0.1	0	0.2	1	172	99	1	1	NA,1,0	0,0,1,0	0.5
37937	ENSG00000132153	DHX30	chr3	+	47822096	47822231	47819235	47819264	47824766	47824863	37937	4	0.6	0	9.3	234	99	0.0506198	0.521134	1,0,0,0	0,0,0,0	0.5
37975	ENSG00000108641	B9D1	chr17	-	19372114	19372224	19371235	19371633	19377858	19377890	37975	3	0.2	0	2.2	209	99	0.0828046	0.702077	1,0,0,0	0,0,0,0	0.5
38334	ENSG00000067066	SP100	chr2	+	230449087	230449150	230446818	230446902	230449560	230449710	38334	2.6	0	0.6	2	162	99	0.0498131	0.515789	1,0,1,0	0,0,1,0	0.5
40086	ENSG00000247877	AC021086.1	chr5	-	100518529	100518611	100428123	100429921	100535160	100535234	40086	0.2	0	4	0.2	181	99	1	1	NA,1,0	1,0,0,0	0.5
40118	ENSG00000222005	LINC01118	chr2	+	46817247	46817433	46816682	46816912	46818179	46818231	40118	0.1	3	0	2	285	99	1	1	0,0,1,0	0,0,NA	0.5
41585	ENSG00000181392	SYNE4	chr19	-	36003612	36003671	36003306	36003520	36005332	36005437	41585	11.5	0	0.3	1	158	99	1	1	1,0,1,0	0,0,1,0	0.5
42170	ENSG00000090539	CHRD	chr3	+	184381075	184381130	184380072	184380466	184381234	184381364	42170	6.1	0	0.1	1	154	99	1	1	1,0,1,0	0,0,1,0	0.5
43824	ENSG00000265241	RBM8A	chr1	-	145919186	145919306	145917780	145917816	145925862	145925927	43824	3.1	0	5	0.1	219	99	1	1	1,0,1,0	1,0,0,0	0.5
43982	ENSG00000196235	SUPT5H	chr19	+	39466479	39466569	39459891	39459960	39468755	39468861	43982	4.5	0	14	0.1	189	99	1	1	1,0,1,0	1,0,0,0	0.5
43996	ENSG00000114841	DNAH1	chr3	+	52351961	52352103	52350507	52350590	52353102	52353301	43996	2.3	0	0.2	1	241	99	1	1	1,0,1,0	0,0,1,0	0.5
44080	ENSG00000102606	ARHGEF7	chr13	+	111233204	111233293	111209871	111210002	111267547	111267670	44080	9.2	0	2	0.4	188	99	0.00126568	0.0508709	1,0,1,0	1,0,0,0	0.5
44509	ENSG00000163157	TMOD4	chr1	-	151170518	151170663	151169986	151170103	151170919	151171059	44509	3.1	0	1	0.1	244	99	0.119602	0.865398	1,0,1,0	1,0,0,0	0.5
45190	ENSG00000107625	DDX50	chr10	+	68910306	68910382	68901285	68901471	68919831	68919981	45190	1	0	1	0.1	175	99	1	1	1,0,NA	1,0,0,0	0.5
45373	ENSG00000203865	ATP1A1-AS1	chr1	-	116411260	116411315	116405508	116406148	116418458	116418536	45373	2	0.2	0	0.5	154	99	1	1	1,0,0,0	NA,0,0	0.5
46790	ENSG00000143951	WDPCP	chr2	-	63711496	63711591	63650658	63650838	63813621	63813707	46790	1	0	2	0.2	194	99	1	1	1,0,NA	1,0,0,0	0.5
46810	ENSG00000187017	ESPN	chr1	+	6450443	6450470	6449054	6449091	6451602	6451748	46810	0.2	1	0	4.2	126	99	0.151555	0.991226	0,0,1,0	0,0,0,0	0.5
46859	ENSG00000129038	LOXL1	chr15	+	73941874	73942058	73925988	73927885	73942853	73942962	46859	2.1	2	1	1.2	283	99	0.153771	0.998457	0,259,1,0	0,259,0,0	0.5
48197	ENSG00000182885	ADGRG3	chr16	+	57683931	57684212	57680504	57680617	57684389	57684483	48197	0.1	0	0.2	1	380	99	1	1	NA,1,0	0,0,1,0	0.5
48808	ENSG00000163462	TRIM46	chr1	+	155178808	155178846	155178491	155178613	155179631	155179934	48808	3	0	0.1	1	137	99	1	1	1,0,NA	0,0,1,0	0.5
48824	ENSG00000152380	FAM151B	chr5	+	80495052	80495283	80487985	80488148	80499884	80499985	48824	0.3	0	0.2	2	330	99	1	1	NA,1,0	0,0,1,0	0.5
48826	ENSG00000152380	FAM151B	chr5	+	80501791	80501917	80487968	80488148	80513603	80513661	48826	3.2	0	3	0.1	225	99	0.109657	0.825351	1,0,1,0	1,0,0,0	0.5
48961	ENSG00000141556	TBCD	chr17	+	82911757	82911789	82893546	82893632	82924938	82925056	48961	3	0	1	0.1	131	99	1	1	1,0,NA	1,0,0,0	0.5
49328	ENSG00000087085	ACHE	chr7	-	100892707	100892818	100890210	100890335	100893164	100894233	49328	4.7	0	1	0.1	210	99	1	1	1,0,1,0	1,0,0,0	0.5
49469	ENSG00000233593	LINC02609	chr1	-	90837549	90837765	90829592	90832196	90851540	90851653	49469	0.3	0	1	0.1	315	99	1	1	NA,1,0	1,0,0,0	0.5
49752	ENSG00000137941	TTLL7	chr1	-	83879892	83879983	83869697	83870082	83882668	83882848	49752	0.1	1	0	2	190	99	1	1	0,0,1,0	0,0,NA	0.5
49941	ENSG00000082438	COBLL1	chr2	-	164779654	164779785	164743686	164743875	164841155	164841243	49941	0.1	1	0	1	230	99	1	1	0,0,1,0	0,0,NA	0.5
50247	ENSG00000128242	GAL3ST1	chr22	-	30558259	30558388	30557261	30557401	30560740	30560759	50247	0.1	1	0	1	228	99	1	1	0,0,1,0	0,0,NA	0.5
50410	ENSG00000287490	AC015818.9	chr17	+	20419855	20420113	20416609	20416691	20420378	20420605	50410	0.1	0	0.2	2	357	99	1	1	NA,1,0	0,0,1,0	0.5
50652	ENSG00000204540	PSORS1C1	chr6	+	31129568	31129645	31125675	31125839	31138655	31138779	50652	3	0	0.1	1	176	99	1	1	1,0,NA	0,0,1,0	0.5
51089	ENSG00000117859	OSBPL9	chr1	+	51776832	51776918	51772069	51772182	51783914	51784025	51089	1.1	0	0.4	2	185	99	0.0340603	0.406845	1,0,1,0	0,0,1,0	0.5
51766	ENSG00000204054	LINC00963	chr9	+	129503258	129503295	129493418	129493595	129513418	129513686	51766	0.1	2	0	1	136	99	1	1	0,0,1,0	0,0,NA	0.5
52251	ENSG00000147099	HDAC8	chrX	-	72490928	72491000	72473430	72474729	72495155	72495268	52251	1.1	0	1	0.1	171	99	1	1	1,0,1,0	1,0,0,0	0.5
52403	ENSG00000225470	JPX	chrX	+	73984443	73984541	73946998	73947374	73998767	73998844	52403	0.2	1	0	0.2	197	99	1	1	0,0,1,0	NA,0,0	0.5
53754	ENSG00000105672	ETV2	chr19	+	35642964	35643045	35642433	35642698	35643273	35643432	53754	2.8	0	2	0.2	180	99	0.016131	0.259768	1,0,1,0	1,0,0,0	0.5
54047	ENSG00000276386	CNTNAP3P2	chr9	+	67288463	67288694	67281507	67281595	67288929	67289001	54047	0.1	0	1	0.2	330	99	1	1	NA,1,0	1,0,0,0	0.5
54469	ENSG00000188735	TMEM120B	chr12	+	121778076	121778127	121776262	121776444	121779548	121779623	54469	1	0	3	0.1	150	99	1	1	1,0,NA	1,0,0,0	0.5
54526	ENSG00000186409	CCDC30	chr1	+	42545409	42545579	42536475	42536601	42566295	42566470	54526	1	0	0.2	1	269	99	1	1	1,0,NA	0,0,1,0	0.5
56100	ENSG00000015153	YAF2	chr12	-	42199135	42199235	42172139	42172209	42210354	42210454	56100	1	0	0.2	2	199	99	1	1	1,0,NA	0,0,1,0	0.5
56217	ENSG00000180769	WDFY3-AS2	chr4	+	85000690	85000765	84969724	84969876	85004229	85004327	56217	2	0.2	0	2.6	174	99	0.203438	1	1,0,0,0	0,0,0,0	0.5
56316	ENSG00000118197	DDX59	chr1	-	200654440	200654550	200650442	200650676	200654805	200655104	56316	3.2	0	3	0.1	209	99	0.104512	0.803484	1,0,1,0	1,0,0,0	0.5
56318	ENSG00000118197	DDX59	chr1	-	200654440	200654582	200650424	200650676	200654805	200654869	56318	5.4	0	9	0.1	241	99	1	1	1,0,1,0	1,0,0,0	0.5
56800	ENSG00000174501	ANKRD36C	chr2	-	95905440	95905503	95904923	95904952	95906630	95906703	56800	2	0.2	0	1.3	162	99	0.191982	1	1,0,0,0	0,0,0,0	0.5
57578	ENSG00000159588	CCDC17	chr1	-	45623216	45623412	45622954	45623117	45623556	45623652	57578	2.2	2	0.1	1.1	295	99	0.0167898	0.266425	0,251,1,0	0,0,0,251	0.5
57579	ENSG00000159588	CCDC17	chr1	-	45623216	45623439	45622954	45623117	45623556	45623652	57579	2.2	2	0.1	1.1	322	99	0.0211587	0.306823	0,235,1,0	0,0,0,235	0.5
59232	ENSG00000196591	HDAC2	chr6	-	113949167	113949260	113946007	113946148	113956618	113956693	59232	5.8	0	7	0.1	192	99	1	1	1,0,1,0	1,0,0,0	0.5
59725	ENSG00000233654	AC108047.1	chr2	+	190535880	190535987	190534854	190535121	190568072	190569776	59725	2	0.1	0	5	206	99	1	1	1,0,0,0	0,0,NA	0.5
59757	ENSG00000213390	ARHGAP19	chr10	-	97264825	97264906	97259401	97259628	97292571	97292623	59757	1	0	0.1	2	180	99	1	1	1,0,NA	0,0,1,0	0.5
59863	ENSG00000197905	TEAD4	chr12	+	3018544	3018588	3011003	3011068	3020633	3020759	59863	2.1	0	2	0.1	143	99	1	1	1,0,1,0	1,0,0,0	0.5
59996	ENSG00000112237	CCNC	chr6	-	99561366	99561436	99551839	99551895	99562841	99562948	59996	6	0	3	0.1	169	99	1	1	1,0,NA	1,0,0,0	0.5
60459	ENSG00000271425	NBPF10	chr1	-	146128118	146128282	146127027	146127079	146132185	146132237	60459	5.1	0	2	0.1	263	99	1	1	1,0,1,0	1,0,0,0	0.5
60629	ENSG00000235493	LINC01967	chr3	-	28028508	28028603	27997209	27997868	28059241	28059268	60629	1.2	0	0.3	1	194	99	1	1	1,0,1,0	0,0,1,0	0.5
60662	ENSG00000110200	ANAPC15	chr11	-	72109228	72109341	72108817	72108875	72110087	72110225	60662	0.2	0	3	0.1	212	99	1	1	NA,1,0	1,0,0,0	0.5
61468	ENSG00000156398	SFXN2	chr10	+	102732858	102732908	102729722	102729808	102737662	102739189	61468	0.2	0	0.3	1	149	99	1	1	NA,1,0	0,0,1,0	0.5
62695	ENSG00000143537	ADAM15	chr1	+	155055786	155055852	155054313	155054506	155056079	155056249	62695	9.3	0	3	0.3	165	99	0.00713735	0.155516	1,0,1,0	1,0,0,0	0.5
64831	ENSG00000162885	B3GALNT2	chr1	-	235480053	235480149	235458602	235458786	235494680	235494828	64831	0.3	0	0.1	2	195	99	1	1	NA,1,0	0,0,1,0	0.5
66800	ENSG00000286017	AC011322.1	chr3	+	196976896	196977204	196973708	196973823	196978735	196979197	66800	1	0.3	0	0.1	407	99	1	1	1,0,0,0	NA,0,0	0.5
66987	ENSG00000284747	AL034417.5	chr1	+	7994546	7994664	7991133	7991447	7996320	7996443	66987	1	0.4	0	5.3	217	99	1	1	1,0,0,0	0,0,0,0	0.5
67628	ENSG00000196460	RFX8	chr2	-	101428955	101429019	101422361	101422472	101466776	101466900	67628	3	0	0.2	2	163	99	1	1	1,0,NA	0,0,1,0	0.5
67774	ENSG00000179104	TMTC2	chr12	+	83030797	83030879	82985924	82986046	83050903	83051018	67774	0.9	0	3	0.1	181	99	1	1	NA,1,0	1,0,0,0	0.5
68199	ENSG00000145391	SETD7	chr4	-	139523353	139523435	139517884	139518042	139533164	139533366	68199	0.1	0	0.3	1	181	99	1	1	NA,1,0	0,0,1,0	0.5
68763	ENSG00000072163	LIMS2	chr2	-	127674313	127674421	127673677	127673743	127675013	127675286	68763	0.2	1	0	3.2	207	99	0.231281	1	0,0,1,0	0,0,0,0	0.5
68768	ENSG00000147036	LANCL3	chrX	+	37659461	37659659	37655687	37655811	37667281	37667489	68768	3.7	0	4	0.2	297	99	0.00885087	0.177782	1,0,1,0	1,0,0,0	0.5
69368	ENSG00000197927	C2orf27A	chr2	+	131736539	131736686	131733832	131733952	131750632	131750830	69368	3	0.2	0	6	246	99	1	1	1,0,0,0	0,0,NA	0.5
69443	ENSG00000198162	MAN1A2	chr1	+	117442230	117442325	117367448	117368485	117493146	117493262	69443	1.8	0	0.1	2	194	99	0.00127121	0.0509087	1,0,1,0	0,0,1,0	0.5
70064	ENSG00000106069	CHN2	chr7	+	29146848	29146960	29146568	29146745	29354624	29354663	70064	0.2	0	2	0.2	211	99	1	1	NA,1,0	1,0,0,0	0.5
70484	ENSG00000103671	TRIP4	chr15	+	64393340	64393476	64387747	64387788	64393945	64394115	70484	0.1	1	0	1.2	235	99	1	1	0,0,1,0	0,0,0,0	0.5
70702	ENSG00000228061	AC131571.1	chr11	-	31635542	31635640	31632265	31632371	31645665	31645756	70702	0.1	0	1	0.1	197	99	1	1	NA,1,0	1,0,0,0	0.5
71037	ENSG00000232386	AC015712.1	chr15	+	100854643	100854787	100850263	100850332	100855230	100855348	71037	2	0	0.1	2	243	99	1	1	1,0,NA	0,0,1,0	0.5
71270	ENSG00000146350	TBC1D32	chr6	-	121224362	121224451	121223235	121223352	121239069	121239188	71270	0.1	2	0	0.2	188	99	1	1	0,0,1,0	NA,0,0	0.5
71574	ENSG00000169071	ROR2	chr9	-	91886667	91886770	91775740	91775818	91923764	91923928	71574	1.2	0	2	0.2	202	99	0.011024	0.204475	1,0,1,0	1,0,0,0	0.5
72752	ENSG00000239665	AL157392.3	chr10	+	13652407	13652489	13648084	13648230	13654352	13654401	72752	1	0.4	0	2.2	181	99	1	1	1,0,0,0	0,0,0,0	0.5
72904	ENSG00000258984	UBE2F-SCLY	chr2	+	238045681	238045784	238035877	238035940	238057157	238057250	72904	5.3	0	1	0.1	202	99	0.102872	0.796393	1,0,1,0	1,0,0,0	0.5
73040	ENSG00000111224	PARP11	chr12	-	3806887	3807103	3798658	3798836	3814036	3814188	73040	13.9	0	0.8	2	315	99	0.0124278	0.220819	1,0,1,0	0,0,1,0	0.5
73074	ENSG00000122085	MTERF4	chr2	-	241090302	241090449	241089979	241090044	241099395	241099894	73074	0.1	3	0	2.1	246	99	1	1	0,0,1,0	0,0,0,0	0.5
73087	ENSG00000122085	MTERF4	chr2	-	241096392	241096438	241094276	241094432	241099395	241099426	73087	6	0	1	0.4	145	99	1	1	1,0,NA	1,0,0,0	0.5
73978	ENSG00000145147	SLIT2	chr4	+	20525148	20525172	20524013	20524177	20528948	20529099	73978	2.2	0	4	0.2	123	99	0.0797714	0.685803	1,0,1,0	1,0,0,0	0.5
74701	ENSG00000112541	PDE10A	chr6	-	165448927	165448977	165435236	165435377	165450241	165450362	74701	0.1	2	0	1	149	99	1	1	0,0,1,0	0,0,NA	0.5
75005	ENSG00000120278	PLEKHG1	chr6	+	150650727	150650786	150599902	150600017	150733583	150733673	75005	10.7	0	0.2	2	158	99	0.0246602	0.336392	1,0,1,0	0,0,1,0	0.5
76243	ENSG00000167380	ZNF226	chr19	+	44167818	44167860	44166704	44166882	44170034	44170095	76243	2	0.1	0	2.1	141	99	0.169531	1	1,0,0,0	0,0,0,0	0.5
76694	ENSG00000240291	AL450384.2	chr10	-	18541168	18541248	18539193	18539299	18542068	18542177	76694	2.5	0.5	1	1.2	179	99	0.00253668	0.080351	1,0,0,356	0,356,0,0	0.5
77264	ENSG00000106603	COA1	chr7	-	43656032	43656153	43650611	43650712	43657215	43657269	77264	0.1	2	0	0.1	220	99	1	1	0,0,1,0	NA,0,0	0.5
77320	ENSG00000260644	HERC2P5	chr16	+	32747016	32747338	32742321	32742424	32747487	32747617	77320	0.1	0	2	0.2	421	99	1	1	NA,1,0	1,0,0,0	0.5
77578	ENSG00000154978	VOPP1	chr7	-	55493087	55493209	55492839	55492973	55497612	55497690	77578	0.2	0	0.2	1	221	99	1	1	NA,1,0	0,0,1,0	0.5
77854	ENSG00000198815	FOXJ3	chr1	-	42315345	42315455	42311049	42311110	42323683	42323827	77854	2	0.1	0	0.1	209	99	1	1	1,0,0,0	NA,0,0	0.5
78099	ENSG00000179406	LINC00174	chr7	-	66467681	66467719	66455658	66455853	66479008	66479096	78099	1	0.1	0	3	137	99	1	1	1,0,0,0	0,0,NA	0.5
78424	ENSG00000137501	SYTL2	chr11	-	85716280	85716428	85714478	85714507	85718789	85719168	78424	0.1	1	0	1.1	247	99	1	1	0,0,1,0	0,0,0,0	0.5
78561	ENSG00000188883	KLRG2	chr7	-	139480145	139480247	139479626	139479772	139482885	139483673	78561	0.2	0	0.5	1	201	99	1	1	NA,1,0	0,0,1,0	0.5
79172	ENSG00000106258	CYP3A5	chr7	-	99666712	99666810	99665165	99665314	99666951	99667065	79172	2.2	0	0.2	1	197	99	1	1	1,0,1,0	0,0,1,0	0.5
79883	ENSG00000012124	CD22	chr19	+	35336035	35336341	35329186	35329230	35340880	35341138	79883	3.3	0	5	0.2	405	99	0.00449708	0.117504	1,0,1,0	1,0,0,0	0.5
82614	ENSG00000128654	MTX2	chr2	+	176329369	176329426	176328873	176328912	176337492	176337630	82614	8.4	0	4	0.3	156	99	0.00946454	0.185591	1,0,1,0	1,0,0,0	0.5
83012	ENSG00000167588	GPD1	chr12	+	50104414	50104458	50103981	50104091	50104573	50104751	83012	0.3	2	0	2.1	143	99	0.0468372	0.496502	0,0,1,0	0,0,0,0	0.5
83609	ENSG00000236754	AC007666.1	chr22	-	17582250	17582372	17581333	17581548	17587866	17589192	83609	1.2	0	2	0.1	221	99	0.109056	0.823536	1,0,1,0	1,0,0,0	0.5
83690	ENSG00000248323	LUCAT1	chr5	-	91305679	91305771	91303872	91303971	91306031	91306096	83690	4.4	0	5	0.1	191	99	1	1	1,0,1,0	1,0,0,0	0.5
86903	ENSG00000205054	LINC01121	chr2	-	45168537	45168877	45166201	45166255	45189120	45189249	86903	0.1	0	0.1	1	439	99	1	1	NA,1,0	0,0,1,0	0.5
86951	ENSG00000126216	TUBGCP3	chr13	-	112584038	112584161	112569151	112569259	112587229	112587346	86951	5.6	0	0.5	2	222	99	0.0238122	0.328793	1,0,1,0	0,0,1,0	0.5
87009	ENSG00000254979	AP000781.2	chr11	-	57409174	57409298	57389886	57389956	57414614	57414731	87009	0.1	0	1	0.2	223	99	1	1	NA,1,0	1,0,0,0	0.5
87084	ENSG00000197265	GTF2E2	chr8	-	30637244	30637274	30636929	30636960	30653432	30653602	87084	1	0.1	0	0.2	129	99	1	1	1,0,0,0	NA,0,0	0.5
88135	ENSG00000130477	UNC13A	chr19	-	17649338	17649344	17648911	17648983	17649508	17649587	88135	2	0	0.1	1	105	99	1	1	1,0,NA	0,0,1,0	0.5
88637	ENSG00000182986	ZNF320	chr19	-	52894125	52894220	52893383	52893619	52895338	52895435	88637	0.2	0	0.2	1	194	99	1	1	NA,1,0	0,0,1,0	0.5
88946	ENSG00000089234	BRAP	chr12	-	111660599	111660675	111655565	111655655	111679150	111679340	88946	5.1	0	0.4	1	175	99	1	1	1,0,1,0	0,0,1,0	0.5
89230	ENSG00000085719	CPNE3	chr8	+	86531154	86531229	86515461	86515499	86537562	86537646	89230	0.2	0	0.2	2	174	99	1	1	NA,1,0	0,0,1,0	0.5
89554	ENSG00000249859	PVT1	chr8	+	127818899	127818998	127816827	127816884	127819908	127820382	89554	3	0.1	0	1	198	99	1	1	1,0,0,0	0,0,NA	0.5
89672	ENSG00000249859	PVT1	chr8	+	128091246	128091353	128070159	128070361	128095691	128095817	89672	3.1	0	0.2	1	206	99	0.103747	0.800149	1,0,1,0	0,0,1,0	0.5
89683	ENSG00000249859	PVT1	chr8	+	128147861	128147988	128096517	128096654	128152676	128152817	89683	0.5	0	6	0.1	226	99	1	1	NA,1,0	1,0,0,0	0.5
90229	ENSG00000258526	AL049828.1	chr14	+	39654844	39654940	39646469	39646571	39655503	39655808	90229	0.2	1	0	2	195	99	1	1	0,0,1,0	0,0,NA	0.5
90843	ENSG00000233554	B4GALT1-AS1	chr9	+	33178895	33178957	33177419	33177469	33179324	33179984	90843	5.6	0	0.2	1	161	99	1	1	1,0,1,0	0,0,1,0	0.5
90867	ENSG00000115091	ACTR3	chr2	+	113931300	113931396	113916883	113917008	113939958	113940102	90867	4.2	0	0.4	1	195	99	1	1	1,0,1,0	0,0,1,0	0.5
92538	ENSG00000151322	NPAS3	chr14	+	33055904	33055994	32939316	32939366	33215181	33215426	92538	0.2	0	0.3	2	189	99	1	1	NA,1,0	0,0,1,0	0.5
92606	ENSG00000165028	NIPSNAP3B	chr9	+	104771233	104771316	104770848	104770998	104772821	104772908	92606	6.3	0	0.3	1	182	99	1	1	1,0,1,0	0,0,1,0	0.5
92613	ENSG00000106701	FSD1L	chr9	+	105464239	105464331	105448122	105448235	105506398	105506475	92613	1.2	0	0.5	1	191	99	1	1	1,0,1,0	0,0,1,0	0.5
93358	ENSG00000167130	DOLPP1	chr9	+	129085517	129085616	129084667	129084768	129088970	129090435	93358	0.4	0	0.4	0.2	198	99	1	1	NA,1,0	NA,0,5	0.5
94087	ENSG00000177106	EPS8L2	chr11	+	709552	709608	706116	706288	720061	720135	94087	1	0.1	0	1	155	99	1	1	1,0,0,0	0,0,NA	0.5
94293	ENSG00000180176	TH	chr11	-	2165667	2165763	2165231	2165365	2166001	2166058	94293	3.5	0	0.5	1	195	99	1	1	1,0,1,0	0,0,1,0	0.5
94351	ENSG00000138356	AOX1	chr2	+	200620649	200620819	200615970	200616063	200621119	200621246	94351	0.2	0	2	0.1	269	99	1	1	NA,1,0	1,0,0,0	0.5
94858	ENSG00000149294	NCAM1	chr11	+	113221295	113221325	113214368	113214511	113231195	113231273	94858	1	0	2	0.3	129	99	1	1	1,0,NA	1,0,0,0	0.5
95364	ENSG00000102904	TSNAXIP1	chr16	+	67820838	67820951	67814301	67814401	67821098	67821225	95364	3.8	3	2	2.3	212	99	0.00362926	0.101206	0,318,1,0	0,318,0,0	0.5
95404	ENSG00000162599	NFIA	chr1	+	61439450	61439518	61406671	61406727	61455302	61455874	95404	0.2	5	0	3.2	167	99	0.196485	1	0,0,1,0	0,0,0,0	0.5
95417	ENSG00000246379	AC040168.1	chr16	-	56151689	56151769	56143313	56144012	56161887	56162106	95417	3	0	0.2	2	179	99	1	1	1,0,NA	0,0,1,0	0.5
95418	ENSG00000246379	AC040168.1	chr16	-	56151689	56151769	56143313	56144012	56187602	56187700	95418	1.2	0	0.2	2	179	99	0.0165614	0.264159	1,0,1,0	0,0,1,0	0.5
95420	ENSG00000246379	AC040168.1	chr16	-	56161887	56162106	56102031	56102319	56189501	56191118	95420	2.2	0	0.1	1	318	99	1	1	1,0,1,0	0,0,1,0	0.5
96184	ENSG00000109919	MTCH2	chr11	-	47631653	47631711	47625673	47625741	47638698	47638805	96184	0.3	0	0.1	4	157	99	1	1	NA,1,0	0,0,1,0	0.5
96608	ENSG00000062822	POLD1	chr19	+	50393974	50394063	50387659	50387804	50398847	50399053	96608	0.1	0	0.2	2	188	99	1	1	NA,1,0	0,0,1,0	0.5
97187	ENSG00000104953	TLE6	chr19	+	2987355	2987372	2986982	2987238	2987723	2987790	97187	0.1	0	1	0.3	116	99	1	1	NA,1,0	1,0,0,0	0.5
97676	ENSG00000173227	SYT12	chr11	+	67030434	67030559	67030099	67030178	67034644	67034838	97676	0.2	0	2	0.1	224	99	1	1	NA,1,0	1,0,0,0	0.5
98065	ENSG00000250934	AC016924.1	chr3	+	126288012	126288123	126266795	126266858	126290952	126291279	98065	0.2	0	5	0.2	210	99	1	1	NA,1,0	1,0,0,0	0.5
98465	ENSG00000151376	ME3	chr11	-	86489117	86489179	86487336	86487440	86497962	86498124	98465	0.1	8	0	7.3	161	99	1	1	0,0,1,0	0,0,0,0	0.5
98656	ENSG00000153107	ANAPC1	chr2	-	111825776	111825855	111822421	111822600	111856613	111856679	98656	1.6	0	1	0.1	178	99	1	1	1,0,1,0	1,0,0,0	0.5
98847	ENSG00000261008	LINC01572	chr16	-	72617338	72617553	72617182	72617237	72664891	72664949	98847	1.1	0	0.2	1	314	99	1	1	1,0,1,0	0,0,1,0	0.5
100375	ENSG00000232624	LINC01517	chr10	+	28848215	28848366	28847118	28847263	28873255	28873291	100375	0.1	0	0.1	1	250	99	1	1	NA,1,0	0,0,1,0	0.5
101931	ENSG00000170442	KRT86	chr12	+	52304931	52305027	52304110	52304171	52305239	52305404	101931	4.5	0	0.2	1	195	99	1	1	1,0,1,0	0,0,1,0	0.5
102256	ENSG00000078369	GNB1	chr1	-	1793244	1793311	1789052	1789269	1806474	1806538	102256	2.6	0	0.2	2	166	99	0.0209502	0.30495	1,0,1,0	0,0,1,0	0.5
102263	ENSG00000078369	GNB1	chr1	-	1806474	1806538	1793244	1793311	1839189	1839238	102263	3.1	0	0.2	1	163	99	1	1	1,0,1,0	0,0,1,0	0.5
102786	ENSG00000120647	CCDC77	chr12	+	395123	395221	389361	389527	405510	405564	102786	1	0.1	0	1.1	197	99	1	1	1,0,0,0	0,0,0,0	0.5
103148	ENSG00000286895	AC092745.5	chr12	+	8294718	8294980	8278054	8278161	8341753	8342048	103148	0.2	0	0.1	2	361	99	1	1	NA,1,0	0,0,1,0	0.5
103267	ENSG00000122694	GLIPR2	chr9	+	36146111	36146215	36144275	36145041	36147785	36147894	103267	0.1	1	0	4	203	99	1	1	0,0,1,0	0,0,NA	0.5
104034	ENSG00000257433	AC004241.1	chr12	+	47719599	47719699	47719146	47719272	47738914	47739011	104034	1.1	0	0.6	1	199	99	1	1	1,0,1,0	0,0,1,0	0.5
104312	ENSG00000050426	LETMD1	chr12	+	51055986	51056021	51049033	51049185	51056149	51056245	104312	3.4	0	0.2	2	134	99	0.0643282	0.601819	1,0,1,0	0,0,1,0	0.5
104858	ENSG00000123329	ARHGAP9	chr12	-	57473602	57473691	57472265	57472688	57474041	57474176	104858	16.15	0	0.3	1	188	99	1	1	1,0,1,0	0,0,1,0	0.5
105628	ENSG00000197971	MBP	chr18	-	77097250	77097474	77066297	77066385	77105210	77105286	105628	0.1	2	0	2.1	323	99	1	1	0,0,1,0	0,0,0,0	0.5
105896	ENSG00000286260	AC092604.1	chr2	-	78881484	78881619	78880712	78880892	78914797	78914944	105896	1.1	0	2	0.2	234	99	0.00667729	0.149316	1,0,1,0	1,0,0,0	0.5
105996	ENSG00000148225	WDR31	chr9	-	113330983	113331116	113328880	113328955	113331977	113332050	105996	2	0	2	0.1	232	99	1	1	1,0,NA	1,0,0,0	0.5
106062	ENSG00000089022	MAPKAPK5	chr12	+	111866155	111866231	111842227	111842769	111871084	111871180	106062	8.5	0	0.2	2	175	99	0.017532	0.274195	1,0,1,0	0,0,1,0	0.5
106096	ENSG00000198270	TMEM116	chr12	-	111938160	111938210	111933885	111934030	111991757	111991889	106096	3.1	0	1	0.1	149	99	1	1	1,0,1,0	1,0,0,0	0.5
106442	ENSG00000118454	ANKRD13C	chr1	-	70276764	70276844	70258998	70262847	70324852	70324957	106442	3.5	0	0.2	1	179	99	1	1	1,0,1,0	0,0,1,0	0.5
106847	ENSG00000172458	IL17D	chr13	+	20717097	20717369	20704078	20704291	20721635	20721685	106847	2	0.2	0	0.2	371	99	1	1	1,0,0,0	NA,0,0	0.5
77240	ENSG00000175600	SUGCT	chr7	+	40459100	40459198	40449286	40449358	40496283	40496386	77240	3.5	0	0.2	0.1	197	99	1	1	1,0,1,0	NA,0,501	0.499
69543	ENSG00000239556	AC004951.2	chr7	-	43986191	43986312	43984994	43985103	43986600	43986677	69543	5.4	0	6.1	3.4	220	99	8.10385e-06	0.00132152	1,0,1,0	0,474,0,529	0.498
61158	ENSG00000152936	LMNTD1	chr12	-	25582421	25582463	25526811	25526955	25648493	25648579	61158	1.2	1.1	0	0.2	141	99	1	1	0,413,0,584	NA,0,0	0.498
63727	ENSG00000163701	IL17RE	chr3	+	9903396	9903412	9902830	9903064	9906363	9906461	63727	3	1	1.2	5.4	115	99	1	1	0,721,NA	0,147,0,301	0.497
30507	ENSG00000008513	ST3GAL1	chr8	-	133539636	133539729	133476277	133476600	133545773	133545926	30507	4.1	1	1.3	1.3	192	99	0.00172618	0.0617927	0,673,1,0	0,34,0,34	0.496
54953	ENSG00000115750	TAF1B	chr2	+	9844341	9844477	9843584	9843743	9845219	9845318	54953	14.6	3.1	3	2.1	235	99	0.0240269	0.330221	0,663,0,717	0,387,0,0	0.496
88427	ENSG00000166169	POLL	chr10	-	101584877	101584919	101580247	101580416	101587245	101587406	88427	3.1	2	2.2	4.4	141	99	0.0672086	0.617014	0,513,1,0	0,26,0,26	0.496
90353	ENSG00000080503	SMARCA2	chr9	+	2159813	2159909	2158238	2158392	2161685	2161903	90353	0.2	0	1.4	1.1	195	99	1	1	NA,1,0	0,337,0,67	0.496
4179	ENSG00000267419	ZNF56	chr19	+	19789679	19789821	19786608	19786691	19806280	19806376	4179	2.3	0	5.5	2.2	241	99	0.000156052	0.0121249	1,0,1,0	0,507,0,507	0.493
32680	ENSG00000155269	GPR78	chr4	+	8611162	8611269	8607266	8607425	8612026	8612162	32680	1.1	9	0.1	7.7	206	99	1	1	0,051,1,0	0,0,0,064	0.493
53347	ENSG00000244560	AC004890.2	chr7	+	149291555	149291745	149289937	149290038	149292210	149292308	53347	11.11	1.2	3.2	2.5	289	99	0.00090685	0.0408677	0,79,0,653	0,339,0,121	0.492
1726	ENSG00000235954	TTC28-AS1	chr22	+	27998071	27998152	27997410	27997739	27999429	28002588	1726	4.4	1	0.1	0.1	180	99	1	1	0,688,1,0	NA,0,355	0.489
56408	ENSG00000197165	SULT1A2	chr16	-	28593441	28593568	28592262	28592481	28595366	28595464	56408	5.9	3	2.3	2.8	226	99	0.00539965	0.131124	0,422,1,0	0,305,0,141	0.488
58798	ENSG00000105402	NAPA	chr19	-	47506831	47506974	47505336	47505543	47514842	47515005	58798	4.9	0.4	2.1	3.1	242	99	0.0398074	0.44873	1,0,0,479	0,214,0,29	0.488
84655	ENSG00000101901	ALG13	chrX	+	111689086	111689197	111684964	111685103	111711674	111711725	84655	4.4	0	5.2	2.1	210	99	0.000645448	0.0327547	1,0,1,0	0,541,0,485	0.487
63728	ENSG00000163701	IL17RE	chr3	+	9904031	9904151	9902849	9903064	9906363	9906461	63728	4.2	1	5.5	5.4	219	99	0.00132602	0.0522523	0,644,1,0	0,311,0,361	0.486
79498	ENSG00000253729	PRKDC	chr8	-	47789150	47789238	47785112	47785317	47798236	47798397	79498	1.1	0	2.2	1.1	187	99	0.0169634	0.268405	1,0,1,0	0,514,0,514	0.486
73920	ENSG00000196262	PPIA	chr7	+	44799391	44799480	44796679	44796793	44801286	44801624	73920	3.1	0.13	1.2	19.24	188	99	0.100116	0.785074	1,0,0,039	0,027,0,042	0.485
3611	ENSG00000187994	RINL	chr19	-	38876330	38876781	38873885	38873988	38878231	38878273	3611	3.2	0	5.7	1.1	550	99	0.108673	0.821918	1,0,1,0	0,474,0,558	0.484
33490	ENSG00000101049	SGK2	chr20	+	43572050	43572137	43571023	43571060	43574908	43575004	33490	2	0	0.2	0.1	186	99	1	1	1,0,NA	NA,0,516	0.484
71453	ENSG00000102081	FMR1	chrX	+	147940575	147940662	147921932	147921985	147944868	147945051	71453	2	0	0.2	0.1	186	99	1	1	1,0,NA	NA,0,516	0.484
87240	ENSG00000214725	CDIPTOSP	chr16	+	29865355	29865442	29865159	29865237	29867863	29868048	87240	1	0	2	1	186	99	1	1	1,0,NA	0,516,NA	0.484
46236	ENSG00000138101	DTNB	chr2	-	25607235	25607321	25580720	25580826	25639013	25639094	46236	3.3	0	4	2	185	99	1	1	1,0,1,0	0,517,NA	0.483
44173	ENSG00000258498	DIO3OS	chr14	-	101559799	101560025	101557303	101558834	101560251	101560375	44173	5.7	2.1	1.1	5.3	325	99	0.000277827	0.0182378	0,432,0,681	0,057,0,092	0.482
41180	ENSG00000138709	LARP1B	chr4	+	128176871	128176907	128162193	128162317	128178430	128178642	41180	2.1	1	0.7	2.3	135	99	0.00315864	0.0928517	0,595,1,0	0,0,0,631	0.482
71139	ENSG00000139629	GALNT6	chr12	-	51391081	51391195	51390849	51390937	51391600	51391652	71139	0.2	0.1	0	1.1	213	99	1	1	NA,0,482	0,0,0,0	0.482
38966	ENSG00000187753	C9orf153	chr9	-	86227854	86228030	86220264	86221733	86229537	86229629	38966	5.4	0	0.3	0.1	275	99	1	1	1,0,1,0	NA,0,519	0.481
78620	ENSG00000175274	TP53I11	chr11	-	44939165	44939281	44938206	44938366	44950876	44951042	78620	13.4	0	8.7	5.2	215	99	7.16966e-07	0.000197202	1,0,1,0	0,424,0,617	0.48
97447	ENSG00000250546	AC079160.1	chr4	-	84148046	84148130	83968081	83970110	84243110	84243216	97447	2.4	0	2	1	183	99	1	1	1,0,1,0	0,52,NA	0.48
85167	ENSG00000156504	FAM122B	chrX	-	134793814	134793893	134769566	134771354	134797120	134797187	85167	2.2	0.3	1	3	178	99	1	1	1,0,0,27	0,156,NA	0.479
15233	ENSG00000196678	ERI2	chr16	-	20790849	20790932	20789478	20789557	20799262	20799351	15233	2.5	1	1.1	2.1	182	99	0.000211685	0.014853	0,521,1,0	0,214,0,352	0.477
93317	ENSG00000171097	KYAT1	chr9	-	128842066	128842184	128840610	128840672	128842653	128842801	93317	0.2	0.1	0	2	217	99	1	1	NA,0,477	0,0,NA	0.477
44754	ENSG00000109390	NDUFC1	chr4	-	139296331	139296367	139295042	139295146	139297384	139297443	44754	0.1	0	0.3	0.2	135	99	1	1	NA,1,0	NA,0,524	0.476
59239	ENSG00000196591	HDAC2	chr6	-	113962366	113962394	113959905	113960018	114011130	114011308	59239	6.1	6	1.1	3.2	127	99	0.194212	1	0,438,1,0	0,206,0,28	0.476
88712	ENSG00000214954	LRRC69	chr8	+	91206692	91206831	91200612	91200792	91218889	91219236	88712	2.2	6	0.1	3.2	238	99	0.0286297	0.367	0,122,1,0	0,0,0,172	0.475
37638	ENSG00000144468	RHBDD1	chr2	+	226838072	226838154	226837547	226837770	226864603	226865065	37638	8.4	2	1.6	2.3	181	99	0.0185789	0.284369	0,686,1,0	0,215,0,522	0.474
60467	ENSG00000116497	S100PBP	chr1	+	32847671	32847722	32834033	32834061	32853078	32853166	60467	4.1	1.1	1	3.2	150	99	0.000406812	0.0239601	0,725,0,398	0,18,0,0	0.472
70751	ENSG00000125503	PPP1R12C	chr19	-	55098783	55098858	55096050	55096178	55103408	55103568	70751	8.3	0	4.4	4.1	174	99	1.25542e-05	0.00185758	1,0,1,0	0,363,0,695	0.471
74154	ENSG00000139531	SUOX	chr12	+	56001308	56001472	55997297	55997339	56002211	56002271	74154	3.9	1.2	3.4	12.1	263	99	0.000236892	0.0162893	0,53,0,629	0,086,0,131	0.471
78699	ENSG00000100997	ABHD12	chr20	-	25317047	25317078	25309445	25309575	25319051	25319155	78699	3.2	1	0.4	3.1	130	99	0.00140073	0.0541487	0,696,1,0	0,0,0,753	0.471
72637	ENSG00000176720	BOK	chr2	+	241559454	241559703	241558744	241558993	241570124	241570288	72637	9.6	1	15.4	6.2	348	99	0.000433245	0.024982	0,719,1,0	0,416,0,363	0.47
107583	ENSG00000227354	RBM26-AS1	chr13	+	79415261	79415364	79412681	79412907	79417834	79417916	107583	2	0	8.2	3.1	202	99	1	1	1,0,NA	0,567,0,495	0.469
11340	ENSG00000196535	MYO18A	chr17	-	29125892	29125967	29124652	29124688	29127851	29128544	11340	1	0	2	1	174	99	1	1	1,0,NA	0,532,NA	0.468
71725	ENSG00000163596	ICA1L	chr2	-	202869535	202869605	202828847	202829016	202870529	202870656	71725	0.3	0.2	0	1.1	169	99	1	1	NA,0,468	0,0,0,0	0.468
76180	ENSG00000255245	FXYD6-FXYD2	chr11	-	117822405	117822480	117820858	117820895	117822678	117822717	76180	0.3	0	0.2	0.1	174	99	1	1	NA,1,0	NA,0,532	0.468
17376	ENSG00000140367	UBE2Q2	chr15	+	75876186	75876271	75868950	75869010	75883365	75883424	17376	11.2	1	5.1	2.1	184	99	0.00756069	0.161415	0,855,1,0	0,574,0,35	0.466
55849	ENSG00000143382	ADAMTSL4	chr1	+	150549821	150549895	150549368	150549499	150552204	150552308	55849	0.1	0	2	1	173	99	1	1	NA,1,0	0,534,NA	0.466
102706	ENSG00000237489	C10orf143	chr10	-	130064861	130066105	130064339	130064383	130068275	130068608	102706	6.2	0	3.2	0.2	1343	99	0.0014872	0.0562731	1,0,1,0	1,0,0,069	0.466
84916	ENSG00000164162	ANAPC10	chr4	-	145097687	145097760	145081659	145081750	145098130	145098213	84916	1	0	2	1	172	99	1	1	1,0,NA	0,535,NA	0.465
82588	ENSG00000139083	ETV6	chr12	+	11825643	11825713	11752449	11752579	11826401	11826556	82588	3.2	2	0.6	1.3	169	99	0.119993	0.866776	0,468,1,0	0,0,0,54	0.464
92433	ENSG00000204421	LY6G6C	chr6	-	31720952	31721063	31720092	31720203	31721627	31721679	92433	3.1	17	6.6	41.31	210	99	0.87631	1	0,077,1,0	0,065,0,084	0.464
15938	ENSG00000262482	AC004034.1	chr16	-	2943326	2943484	2939713	2939980	2954191	2954276	15938	6.2	0.3	2	2.1	257	99	0.0204394	0.301763	1,0,0,204	0,278,0,0	0.463
18404	ENSG00000100197	CYP2D6	chr22	-	42127841	42127934	42127446	42127634	42128173	42128350	18404	3.2	1	2	2	192	99	1	1	0,607,1,0	0,34,NA	0.463
23113	ENSG00000112659	CUL9	chr6	+	43188522	43188715	43187712	43188118	43193000	43193208	23113	8.15	0	15.25	10.3	292	99	3.2666e-06	0.000637441	1,0,1,0	0,337,0,739	0.462
18944	ENSG00000092439	TRPM7	chr15	-	50583088	50583159	50575868	50575919	50589591	50589656	18944	1	0	0.2	0.1	170	99	1	1	1,0,NA	NA,0,538	0.462
73744	ENSG00000064933	PMS1	chr2	+	189785345	189785471	189784488	189784770	189791789	189791941	73744	10.6	0.3	5.6	13.4	225	99	0.00782585	0.16469	1,0,0,468	0,145,0,398	0.462
89689	ENSG00000127415	IDUA	chr4	+	1003548	1003629	1003035	1003157	1004011	1004112	89689	3.1	0.1	1	2	180	99	1	1	1,0,0,355	0,216,NA	0.462
74509	ENSG00000185480	PARPBP	chr12	+	102150263	102150371	102148229	102148463	102151569	102151823	74509	5.2	1.2	1	4.3	207	99	0.00029164	0.0188891	0,705,0,324	0,107,0,0	0.461
9808	ENSG00000121101	TEX14	chr17	-	58611160	58611339	58601805	58601956	58613420	58613544	9808	33.19	1	0.2	1	278	99	0.895405	1	0,922,1,0	0,0,1,0	0.461
18935	ENSG00000223509	AC135983.3	chr15	-	32526812	32526978	32524470	32524600	32528531	32528701	18935	7.1	0	2.5	1.1	265	99	0.768314	1	1,0,1,0	0,428,0,651	0.461
37860	ENSG00000124570	SERPINB6	chr6	-	2960969	2961096	2959167	2959342	2971247	2971331	37860	1.1	5	0.6	3.14	226	99	0.321046	1	0,081,1,0	0,0,0,158	0.461
18406	ENSG00000100197	CYP2D6	chr22	-	42129032	42129185	42128783	42128944	42129737	42129909	18406	5.7	1.8	0	0.2	252	99	1	1	0,663,0,256	NA,0,0	0.46
21872	ENSG00000092200	RPGRIP1	chr14	+	21324874	21325070	21324568	21324725	21325231	21325383	21872	6.1	1.1	0	0.2	295	99	1	1	0,668,0,251	NA,0,0	0.46
22361	ENSG00000203999	LINC01270	chr20	+	50293242	50293728	50292748	50292830	50298155	50298413	22361	7.2	5	3.1	4.9	585	99	0.638089	1	0,192,1,0	0,113,0,158	0.46
49007	ENSG00000227619	AL391056.1	chr9	+	129577520	129577653	129575116	129575598	129580050	129580319	49007	2	1	0	7.6	232	99	1	1	0,46,NA	0,0,0,0	0.46
51210	ENSG00000117425	PTCH2	chr1	-	44829156	44829312	44828981	44829074	44829401	44829533	51210	10.4	1	2	1	255	99	1	1	0,795,1,0	0,437,NA	0.46
73627	ENSG00000163328	GPR155	chr2	-	174482872	174482918	174481496	174481987	174486872	174487094	73627	2.4	0.1	2	2	145	99	1	1	1,0,0,732	0,406,NA	0.46
29437	ENSG00000123213	NLN	chr5	+	65740894	65741000	65722246	65722414	65762959	65762989	29437	5.4	0	6.6	2.3	205	99	2.88188e-05	0.00345637	1,0,1,0	0,592,0,491	0.459
54909	ENSG00000145020	AMT	chr3	-	49421981	49422049	49421491	49421572	49422360	49422451	54909	1	0	2	1	167	99	1	1	1,0,NA	0,542,NA	0.458
18252	ENSG00000170236	USP50	chr15	-	50532011	50532227	50529796	50529929	50538708	50538851	18252	5.4	1	7.2	2.3	315	99	0.00148418	0.0562034	0,611,1,0	0,524,0,173	0.457
23771	ENSG00000157578	LCA5L	chr21	-	39435419	39435573	39429130	39429211	39444134	39444201	23771	7.9	1	1.3	1.1	253	99	0.214203	1	0,733,1,0	0,281,0,54	0.456
72123	ENSG00000131653	TRAF7	chr16	+	2171571	2171605	2168076	2168168	2172464	2172589	72123	14.6	1	0.4	1	133	99	1	1	0,912,1,0	0,0,1,0	0.456
55443	ENSG00000175581	MRPL48	chr11	+	73843246	73843367	73808312	73808350	73844806	73844934	55443	31.17	4.1	6.6	7.3	220	99	0.00055606	0.0296922	0,777,0,884	0,278,0,474	0.455
39094	ENSG00000090266	NDUFB2	chr7	+	140700869	140700959	140697156	140697221	140702865	140703010	39094	1.1	0.2	1	3	189	99	1	1	1,0,0,208	0,149,NA	0.455
63097	ENSG00000105997	HOXA3	chr7	-	27126885	27127070	27122558	27122642	27140082	27140219	63097	2.3	2	1.2	1.7	284	99	0.0516037	0.526079	0,258,1,0	0,258,0,091	0.455
103882	ENSG00000132964	CDK8	chr13	+	26401268	26401347	26397152	26397225	26403955	26404430	103882	0.3	0.2	0	0.1	178	99	1	1	NA,0,455	NA,0,0	0.455
106936	ENSG00000261742	LINC00922	chr16	-	65311413	65311547	65284498	65285439	65354242	65354301	106936	2.2	0	2.9	2.1	233	99	0.01368	0.234156	1,0,1,0	0,298,0,793	0.455
5043	ENSG00000130816	DNMT1	chr19	-	10218751	10218869	10182040	10182077	10231203	10231286	5043	3.5	0	7.3	3.1	217	99	0.000200707	0.0143218	1,0,1,0	0,516,0,578	0.453
31086	ENSG00000161912	ADCY10P1	chr6	+	41124509	41124729	41122976	41123249	41132293	41132525	31086	5.6	0	1.1	3	319	99	0.000592909	0.0309594	1,0,1,0	0,094,1,0	0.453
15108	ENSG00000083093	PALB2	chr16	-	23638458	23638592	23638069	23638129	23640251	23640851	15108	27.9	2	8.5	3.3	233	99	0.00129038	0.0514127	0,852,1,0	0,531,0,415	0.453
100656	ENSG00000196151	WDSUB1	chr2	-	159259809	159259843	159256195	159256375	159282671	159283093	100656	2.2	1	3	1.2	133	99	0.00209019	0.0702248	0,598,1,0	0,691,0,0	0.453
1397	ENSG00000205853	RFPL3S	chr22	-	32370898	32370941	32368496	32368567	32381147	32381255	1397	4.7	3	2	1.1	142	99	0.0496372	0.514549	0,482,1,0	0,582,0,0	0.45
28418	ENSG00000138744	NAAA	chr4	-	75914867	75914985	75913659	75914338	75919908	75919975	28418	9.5	0	10.3	2.2	217	99	0.000618948	0.0318805	1,0,1,0	0,695,0,406	0.45
29391	ENSG00000123352	SPATS2	chr12	+	49406472	49406565	49371227	49371290	49441729	49441816	29391	3.4	1.5	0	0.1	192	99	1	1	0,607,0,292	NA,0,0	0.45
36434	ENSG00000080823	MOK	chr14	-	102278605	102278694	102265822	102265912	102283477	102283592	36434	6.6	3	6	2.2	188	99	0.0660158	0.610409	0,513,1,0	0,612,0,0	0.45
42718	ENSG00000158711	ELK4	chr1	-	205600650	205600794	205599824	205599925	205616477	205616644	42718	1	0	6	2	243	99	1	1	1,0,NA	0,55,NA	0.45
55502	ENSG00000163867	ZMYM6	chr1	-	35031266	35031337	35030546	35030713	35031525	35031632	55502	14.1	2.4	1.6	4.6	170	99	0.00588932	0.138125	0,803,0,593	0,127,0,368	0.45
59854	ENSG00000197905	TEAD4	chr12	+	3012169	3012232	2994737	2994992	3020633	3020759	59854	5.3	0	2	1	162	99	1	1	1,0,1,0	0,55,NA	0.45
77169	ENSG00000008405	CRY1	chr12	-	107042949	107043178	107022083	107022192	107049770	107049852	77169	1.4	2	1	1.1	328	99	0.0149718	0.246897	0,131,1,0	0,232,0,0	0.45
558	ENSG00000215386	MIR99AHG	chr21	+	16589352	16589557	16537378	16537439	16594339	16594454	558	2.1	3	1.1	2.2	304	99	0.31353	1	0,178,1,0	0,14,0,14	0.449
21965	ENSG00000092529	CAPN3	chr15	+	42389952	42390096	42388927	42389096	42392638	42392722	21965	2	1	0	1	243	99	1	1	0,449,NA	0,0,NA	0.449
22000	ENSG00000108468	CBX1	chr17	-	48088165	48088307	48075005	48075100	48101267	48101379	22000	2.1	0	3	1	241	99	1	1	1,0,1,0	0,552,NA	0.448
54319	ENSG00000162148	PPP1R32	chr11	+	61489781	61489946	61487145	61487240	61490500	61490584	54319	6.11	0.2	11.9	5.7	264	99	0.00625097	0.143158	1,0,0,673	0,452,0,325	0.448
373	ENSG00000166979	EVA1C	chr21	+	32457596	32457720	32452184	32453508	32467695	32467848	373	7.2	0	2.8	1.2	223	99	0.0164896	0.263587	1,0,1,0	0,47,0,64	0.445
16275	ENSG00000226686	LINC01535	chr19	+	37256187	37256519	37255898	37255982	37256726	37256814	16275	11.6	3.1	3	4.2	431	99	0.00143127	0.0549308	0,457,0,58	0,147,0,0	0.445
56463	ENSG00000237187	NR2F1-AS1	chr5	-	93438702	93438741	93409366	93411509	93563363	93563463	56463	2.2	2	1	2	138	99	1	1	0,418,1,0	0,264,NA	0.445
52030	ENSG00000165240	ATP7A	chrX	+	77962622	77962814	77922998	77923042	77971620	77971761	52030	5.7	1	9.5	5.3	291	99	0.000490842	0.0272878	0,63,1,0	0,38,0,362	0.444
50362	ENSG00000104327	CALB1	chr8	-	90093397	90093484	90082025	90082102	90095288	90095351	50362	0.3	0.2	0	2.3	186	99	1	1	NA,0,444	0,0,0,0	0.444
89551	ENSG00000249859	PVT1	chr8	+	127816827	127816884	127795893	127796071	127855154	127855319	89551	1	0	2.1	0.5	156	99	1	1	1,0,NA	1,0,0,113	0.444
50081	ENSG00000127054	INTS11	chr1	-	1320995	1321096	1319305	1319524	1324580	1324671	50081	5.4	2.1	2	2.1	200	99	0.0119718	0.215693	0,553,0,664	0,331,0,0	0.443
53810	ENSG00000103657	HERC1	chr15	-	63779582	63780009	63775563	63775649	63780461	63780552	53810	1.1	0.1	2	1.1	526	99	0.472784	1	1,0,0,158	0,273,0,0	0.442
61743	ENSG00000143297	FCRL5	chr1	-	157542858	157543137	157539085	157539364	157544261	157544546	61743	2	0	1.11	2	378	99	1	1	1,0,NA	0,116,1,0	0.442
69376	ENSG00000235703	LINC00894	chrX	+	149944290	149944570	149944017	149944100	149945347	149948175	69376	2.6	0	2.1	0.2	379	99	0.0228744	0.320618	1,0,1,0	1,0,0,116	0.442
97671	ENSG00000173599	PC	chr11	-	66957739	66957996	66872023	66872159	66958321	66958372	97671	10.6	0	7.3	1.1	356	99	0.823541	1	1,0,1,0	0,661,0,455	0.442
15232	ENSG00000196678	ERI2	chr16	-	20789478	20789557	20780192	20780734	20799262	20799351	15232	5.7	0	7.3	4.1	178	99	2.05749e-05	0.00269483	1,0,1,0	0,493,0,625	0.441
59776	ENSG00000115204	MPV17	chr2	-	27316158	27316186	27312993	27313074	27317077	27317173	59776	4.6	0	4.4	3.2	127	99	5.32104e-05	0.00539392	1,0,1,0	0,51,0,609	0.441
96409	ENSG00000164323	CFAP97	chr4	-	185207734	185207791	185190767	185191212	185209324	185209504	96409	2.3	0	0.2	0.1	156	99	1	1	1,0,1,0	NA,0,559	0.441
71579	ENSG00000169071	ROR2	chr9	-	91886667	91886770	91883257	91883383	91949866	91950228	71579	1.1	0.4	4.1	10.7	202	99	0.381838	1	1,0,0,109	0,164,0,065	0.44
11489	ENSG00000004142	POLDIP2	chr17	-	28350765	28350792	28349082	28349162	28352911	28353019	11489	1.2	1	0.1	0.2	126	99	1	1	0,44,1,0	NA,0,282	0.438
43492	ENSG00000172965	MIR4435-2HG	chr2	-	111274706	111274861	111208755	111208936	111344060	111344237	43492	6.4	5	4.4	5.6	254	99	0.122528	0.877409	0,319,1,0	0,238,0,206	0.438
101486	ENSG00000142920	AZIN2	chr1	+	33082177	33083142	33081390	33081508	33083953	33084127	101486	11.7	1	11.8	4.1	1064	99	0.00304224	0.0905921	0,506,1,0	0,204,0,427	0.438
107581	ENSG00000227354	RBM26-AS1	chr13	+	79415110	79415364	79412681	79412907	79417834	79417916	107581	6.5	0	16.4	3.1	353	99	0.000353687	0.0216663	1,0,1,0	0,599,0,529	0.436
75957	ENSG00000235944	ZNF815P	chr7	+	5833526	5833568	5823215	5823526	5839948	5840075	75957	0.3	0.1	0.4	1.3	141	99	1	1	NA,0,678	0,0,0,484	0.436
4136	ENSG00000187187	ZNF546	chr19	+	39998247	39998332	39997860	39997915	40006095	40006182	4136	1.2	0	4.3	1.2	184	99	0.0121467	0.217746	1,0,1,0	0,683,0,447	0.435
82838	ENSG00000197713	RPE	chr2	+	210003437	210003468	210002649	210002772	210009656	210009736	82838	6.9	0.1	7.4	4.4	130	99	0.000105103	0.00899492	1,0,0,873	0,571,0,432	0.435
25319	ENSG00000006837	CDKL3	chr5	-	134312291	134312380	134308573	134308727	134319357	134319497	25319	7.9	5	2.1	2.2	188	99	0.0307658	0.382787	0,424,1,0	0,345,0,208	0.435
31085	ENSG00000161912	ADCY10P1	chr6	+	41124484	41124820	41122976	41123249	41132293	41132513	31085	19.19	0	2.3	3	435	99	0.00456939	0.118642	1,0,1,0	0,132,1,0	0.434
31784	ENSG00000184271	POU6F1	chr12	-	51196798	51196927	51195969	51196173	51197769	51198023	31784	18.1	0	3	1	228	99	1	1	1,0,1,0	0,566,NA	0.434
60377	ENSG00000237298	TTN-AS1	chr2	+	178584572	178584993	178523291	178523636	178597595	178597681	60377	16.13	1.1	6.8	2.5	520	99	0.00326502	0.0948303	0,753,0,712	0,364,0,233	0.434
69814	ENSG00000073849	ST6GAL1	chr3	+	187038391	187038491	186996621	186996673	187038741	187038873	69814	5	0	4.7	1.4	199	99	1	1	1,0,NA	0,666,0,465	0.434
70632	ENSG00000140398	NEIL1	chr15	+	75348420	75348646	75347618	75347999	75348883	75349339	70632	1	0.1	1	2.2	325	99	1	1	1,0,0,0	0,132,0,0	0.434
40674	ENSG00000228793	AL033523.1	chr6	-	3653600	3654795	3634018	3634059	3719362	3719643	40674	0.4	0	2.3	1	1294	99	1	1	NA,1,0	0,133,1,0	0.433
102700	ENSG00000147642	SYBU	chr8	-	109642727	109642947	109618841	109619039	109644635	109644716	102700	17.6	0	6.3	1.1	319	99	0.779001	1	1,0,1,0	0,651,0,482	0.433
74073	ENSG00000093167	LRRFIP2	chr3	-	37072789	37072882	37066223	37066325	37075023	37075116	74073	14.16	1	9.8	6.3	192	99	1.48923e-05	0.0021114	0,878,1,0	0,436,0,579	0.432
79803	ENSG00000134291	TMEM106C	chr12	+	47966682	47966732	47964208	47964423	47968132	47968171	79803	3.2	0.1	2.2	2.3	149	99	0.00110137	0.0462964	1,0,0,571	0,399,0,307	0.432
23385	ENSG00000205133	TRIQK	chr8	-	92960500	92960719	92953414	92954564	92965807	92965988	23385	3	0.2	0.2	2.4	318	99	0.300488	1	1,0,0,0	0,0,0,135	0.432
43759	ENSG00000144596	GRIP2	chr3	-	14517771	14517897	14517063	14517213	14520109	14520279	43759	8	0	5.4	14	225	99	1	1	1,0,NA	0,136,1,0	0.432
83812	ENSG00000147421	HMBOX1	chr8	+	28891759	28891790	28890403	28891019	28963810	28963890	83812	0.1	0.1	0	0.1	130	99	1	1	NA,0,432	NA,0,0	0.432
10133	ENSG00000120093	HOXB3	chr17	-	48575042	48575208	48573836	48574014	48590124	48590238	10133	1.8	0.6	2.6	6.4	265	99	0.55221	1	1,0,0,332	0,111,0,359	0.431
58629	ENSG00000104714	ERICH1	chr8	-	625674	627238	614745	615284	668597	668792	58629	34.37	4	24.15	3.5	1663	99	0.0612623	0.583052	0,336,1,0	0,323,0,152	0.431
87606	ENSG00000183077	AFMID	chr17	+	78205439	78205518	78204827	78204900	78206910	78207052	87606	4.11	0.1	0.3	1	178	99	1	1	1,0,0,86	0,0,1,0	0.43
94165	ENSG00000026508	CD44	chr11	+	35196745	35196874	35189834	35189972	35198120	35198246	94165	7.9	0	9.3	0.8	228	99	0.00166884	0.0605315	1,0,1,0	1,0,0,14	0.43
37242	ENSG00000010327	STAB1	chr3	+	52523651	52523756	52523426	52523576	52523870	52524017	37242	4.3	0	2.9	2.1	204	99	0.0196089	0.293867	1,0,1,0	0,327,0,814	0.429
56324	ENSG00000263956	NBPF11	chr1	-	148124898	148125001	148123852	148124067	148126828	148127038	56324	3.1	0.7	2.3	2.5	202	99	0.103207	0.797614	1,0,0,412	0,329,0,227	0.428
61412	ENSG00000235194	PPP1R3E	chr14	-	23300106	23300139	23299400	23299541	23300757	23300864	61412	5	4	0.1	3.6	132	99	1	1	0,484,NA	0,0,0,111	0.428
104110	ENSG00000079332	SAR1A	chr10	-	70161003	70161069	70153837	70153969	70170412	70170514	104110	2.4	4	0.2	1.2	165	99	0.0403249	0.451909	0,231,1,0	0,0,0,375	0.428
53095	ENSG00000162572	SCNN1D	chr1	+	1285570	1285664	1283977	1284090	1285925	1286278	53095	0.1	5	0.2	2.6	193	99	0.630127	1	0,0,1,0	0,0,0,146	0.427
74150	ENSG00000139531	SUOX	chr12	+	55999332	55999458	55997295	55997339	56002211	56002271	74150	12.11	1.2	16.11	12.1	225	99	0.000830329	0.0383191	0,841,0,708	0,37,0,326	0.426
71869	ENSG00000142188	TMEM50B	chr21	-	33460412	33460505	33448781	33448879	33468786	33468926	71869	1	0	1.5	3	192	99	1	1	1,0,NA	0,147,1,0	0.426
103147	ENSG00000286895	AC092745.5	chr12	+	8247624	8247717	8244803	8244858	8251368	8251507	103147	2	0.1	0.1	2.3	192	99	0.225465	1	1,0,0,0	0,0,0,147	0.426
9011	ENSG00000267123	SCAT1	chr17	-	78629620	78629822	78628317	78628438	78630031	78630430	9011	1.2	0.2	2	1.3	301	99	0.347321	1	1,0,0,247	0,397,0,0	0.425
74360	ENSG00000137824	RMDN3	chr15	-	40744046	40744149	40738500	40738576	40751425	40751569	74360	8.8	0	7.9	4.2	202	99	6.87697e-06	0.00114637	1,0,1,0	0,462,0,688	0.425
104993	ENSG00000116396	KCNC4	chr1	+	110232220	110232597	110225974	110226178	110232910	110234044	104993	32.17	0	23.23	6.2	476	99	8.54159e-07	0.000226627	1,0,1,0	0,444,0,705	0.425
86480	ENSG00000135409	AMHR2	chr12	+	53424287	53424470	53423854	53423983	53425454	53425573	86480	1	0	1.1	2	282	99	1	1	1,0,NA	0,149,1,0	0.425
4767	ENSG00000197332	AC008543.1	chr19	+	11646226	11646273	11644238	11644361	11648357	11648484	4767	1.1	0	0.4	0.2	146	99	1	1	1,0,1,0	NA,0,576	0.424
42178	ENSG00000090539	CHRD	chr3	+	184387373	184387477	184387050	184387107	184387930	184388033	42178	32.11	2.2	8.8	5.8	203	99	0.000161555	0.0124007	0,886,0,728	0,438,0,328	0.424
75257	ENSG00000164674	SYTL3	chr6	+	158713799	158713878	158708321	158708391	158718086	158718211	75257	6.7	0	4.6	2.2	178	99	0.000446198	0.0255149	1,0,1,0	0,527,0,625	0.424
105524	ENSG00000141376	BCAS3	chr17	+	60688931	60689046	60688019	60688195	60689685	60689761	105524	2.4	1	0.1	0.1	214	99	1	1	0,481,1,0	NA,0,316	0.424
13562	ENSG00000261611	AC010547.4	chr16	-	71482081	71482143	71478878	71479005	71484588	71484748	13562	4.13	0	3.11	3.2	161	99	8.31681e-05	0.0075432	1,0,1,0	0,381,0,772	0.423
80178	ENSG00000179818	PCBP1-AS1	chr2	-	70077300	70077381	70059642	70059680	70083506	70083687	80178	5.4	2.6	0	7.2	180	99	9.74153e-06	0.00151951	0,579,0,268	0,0,0,0	0.423
37255	ENSG00000221978	CCNL2	chr1	-	1388491	1388510	1387953	1388065	1388625	1388743	37255	5.2	0.2	8.2	12.5	118	99	0.0112598	0.206944	1,0,0,456	0,359,0,251	0.423
83691	ENSG00000248323	LUCAT1	chr5	-	91305679	91305771	91303872	91303971	91312294	91312481	83691	4.4	3	5	2.1	191	99	0.181471	1	0,409,1,0	0,564,0,0	0.423
97675	ENSG00000173227	SYT12	chr11	+	67010822	67010994	67009878	67010122	67021868	67021913	97675	4.6	0	1.1	2	271	99	0.0854087	0.713743	1,0,1,0	0,154,1,0	0.423
85037	ENSG00000183401	CCDC159	chr19	+	11350807	11351003	11350117	11350199	11352056	11352133	85037	22.11	0	10.1	3.2	295	99	3.44265e-05	0.00395091	1,0,1,0	0,528,0,627	0.422
11288	ENSG00000141298	SSH2	chr17	-	29848848	29848929	29702958	29703062	29929937	29930167	11288	1.5	0	1.2	3	180	99	0.0160356	0.258584	1,0,1,0	0,155,1,0	0.422
30438	ENSG00000234492	RPL34-AS1	chr4	-	108590362	108590480	108556790	108557064	108598537	108598695	30438	0.2	0	0.3	0.1	217	99	1	1	NA,1,0	NA,0,578	0.422
16829	ENSG00000166965	RCCD1	chr15	+	90955799	90955883	90955381	90955452	90956611	90957503	16829	21.11	1	31.2	19.7	183	99	1.07827e-06	0.000272537	0,919,1,0	0,469,0,607	0.421
71223	ENSG00000151687	ANKAR	chr2	+	189705022	189705224	189696149	189696369	189706937	189707146	71223	9.6	0.7	5.2	4.7	301	99	0.0568117	0.557609	1,0,0,22	0,291,0,086	0.421
34963	ENSG00000134897	BIVM	chr13	+	102805057	102805239	102799139	102799521	102807145	102807745	34963	7.1	0	7.1	4.1	281	99	2.87185e-05	0.00344995	1,0,1,0	0,381,0,779	0.42
64830	ENSG00000162885	B3GALNT2	chr1	-	235480053	235480149	235455558	235455684	235494680	235494828	64830	7.8	4.1	0.3	3.2	195	99	0.0190473	0.288808	0,47,0,802	0,0,0,432	0.42
81094	ENSG00000158169	FANCC	chr9	-	95310241	95310355	95249126	95249369	95317128	95317254	81094	2.1	11	3.3	8.14	213	99	0.878565	1	0,078,1,0	0,148,0,091	0.42
77334	ENSG00000106628	POLD2	chr7	-	44122281	44122459	44121833	44122195	44123510	44123559	77334	39.33	4.1	16.25	9.1	277	99	7.815e-05	0.0071663	0,777,0,922	0,389,0,472	0.419
54452	ENSG00000106714	CNTNAP3	chr9	-	39118102	39118259	39103678	39103914	39132931	39133132	54452	0.2	0	1.3	2	256	99	1	1	NA,1,0	0,162,1,0	0.419
71855	ENSG00000163803	PLB1	chr2	+	28620599	28620643	28620264	28620332	28620878	28620978	71855	0.2	0	0.2	0.1	143	99	1	1	NA,1,0	NA,0,581	0.419
14844	ENSG00000103472	RRN3P2	chr16	+	29084442	29084532	29077900	29077957	29084638	29084768	14844	2	0	5.3	1.2	189	99	1	1	1,0,NA	0,724,0,44	0.418
26885	ENSG00000013306	SLC25A39	chr17	-	44324129	44324199	44323477	44323577	44324298	44324770	26885	3.1	0.3	1.1	3.3	169	99	0.140209	0.947862	1,0,0,163	0,163,0,163	0.418
42719	ENSG00000158711	ELK4	chr1	-	205603200	205603353	205600650	205600794	205616477	205616644	42719	2.2	0	1.3	2	252	99	0.114733	0.846856	1,0,1,0	0,164,1,0	0.418
68547	ENSG00000267645	AC105052.3	chr7	-	102640611	102640773	102639122	102639199	102666076	102666163	68547	4.2	0.1	2.2	4.9	261	99	0.182739	1	1,0,0,071	0,159,0,078	0.417
16859	ENSG00000182511	FES	chr15	+	90889516	90889636	90889305	90889443	90889839	90889962	16859	8.2	1	0.2	0.1	219	99	1	1	0,783,1,0	NA,0,475	0.416
20453	ENSG00000080815	PSEN1	chr14	+	73137124	73137223	73136434	73136583	73138111	73138152	20453	2.4	2	2	1.1	198	99	0.0232128	0.323822	0,333,1,0	0,5,0,0	0.416
83843	ENSG00000196338	NLGN3	chrX	+	71148845	71148905	71147549	71148206	71153476	71153536	83843	8.14	1	4	0.1	159	99	1	1	0,833,1,0	1,0,0,0	0.416
67580	ENSG00000198400	NTRK1	chr1	+	156868504	156868647	156860814	156861146	156873632	156873959	67580	3.3	0	1.5	2	242	99	0.127805	0.897746	1,0,1,0	0,17,1,0	0.415
78625	ENSG00000175274	TP53I11	chr11	-	44941002	44941077	44939165	44939281	44950676	44950845	78625	2.2	3	5.2	7.6	174	99	0.253083	1	0,275,1,0	0,289,0,159	0.413
104742	ENSG00000111540	RAB5B	chr12	+	55985599	55985723	55979371	55979474	55986868	55987092	104742	3.2	7	2.1	5.2	223	99	0.320313	1	0,16,1,0	0,151,0,182	0.413
22464	ENSG00000187630	DHRS4L2	chr14	+	24001383	24001517	23990181	23990359	24004336	24004392	22464	0.3	0	5.1	0.2	233	99	1	1	NA,1,0	1,0,0,175	0.412
82830	ENSG00000172425	TTC36	chr11	+	118527921	118528056	118527471	118527612	118528602	118528791	82830	0.1	0	1.1	2	234	99	1	1	NA,1,0	0,175,1,0	0.412
9451	ENSG00000154240	CEP112	chr17	-	65804392	65804435	65689128	65689218	65851803	65852034	9451	0.1	0.1	0	1	142	99	1	1	NA,0,411	0,0,NA	0.411
10037	ENSG00000249406	AC015909.1	chr17	+	50211945	50212121	50210620	50210802	50213834	50213915	10037	5.2	0	8.4	2.1	275	99	0.00139652	0.0541487	1,0,1,0	0,59,0,59	0.41
93707	ENSG00000225361	PPP1R26-AS1	chr9	-	135472459	135472577	135468171	135468709	135480672	135480734	93707	8.12	3.6	1.3	7.8	217	99	0.000208122	0.0146779	0,549,0,477	0,061,0,146	0.41
52389	ENSG00000225470	JPX	chrX	+	73962730	73962801	73946998	73947374	73998767	73998844	52389	3	1	0.1	0.2	170	99	1	1	0,636,NA	NA,0,226	0.41
25599	ENSG00000041880	PARP3	chr3	+	51942929	51943046	51942344	51942708	51943348	51943538	25599	5.4	1	7.5	4.3	216	99	0.00081591	0.0379295	0,696,1,0	0,445,0,433	0.409
26198	ENSG00000187775	DNAH17	chr17	-	78453342	78453465	78451468	78451673	78454469	78454705	26198	1.7	0	1.2	2	222	99	0.140825	0.950179	1,0,1,0	0,182,1,0	0.409
33281	ENSG00000114331	ACAP2	chr3	-	195410706	195411009	195392089	195392147	195412845	195412916	33281	11.9	1.2	8.3	5.4	402	99	0.0113884	0.208553	0,73,0,526	0,283,0,156	0.409
37976	ENSG00000108641	B9D1	chr17	-	19372114	19372239	19371559	19371633	19377858	19378193	37976	1	0.2	0.1	2.2	224	99	1	1	1,0,0,0	0,0,0,181	0.409
5825	ENSG00000101203	COL20A1	chr20	+	63311624	63311748	63311393	63311539	63311915	63312055	5825	0.1	1.1	0	1	223	99	1	1	0,0,0,816	0,0,NA	0.408
7467	ENSG00000149451	ADAM33	chr20	-	3674772	3674849	3674503	3674693	3675026	3675105	7467	7.5	1.1	5	5	176	99	1	1	0,797,0,738	0,36,NA	0.408
36919	ENSG00000144741	SLC25A26	chr3	+	66304452	66304537	66263331	66263379	66362859	66362929	36919	2.4	7.1	0	6.3	184	99	0.000293386	0.0189873	0,133,0,683	0,0,0,0	0.408
67365	ENSG00000228486	C2orf92	chr2	+	97688894	97688993	97675844	97675928	97690255	97690327	67365	6.5	2.9	0	2.5	198	99	2.33494e-05	0.00296868	0,6,0,217	0,0,0,0	0.408
27482	ENSG00000167766	ZNF83	chr19	-	52674181	52674253	52660761	52660843	52690442	52690486	27482	4.4	1.6	2	6.2	171	99	0.0108702	0.202701	0,698,0,278	0,162,0,0	0.407
36512	ENSG00000146063	TRIM41	chr5	+	181234995	181235079	181234173	181234349	181235353	181235397	36512	7.4	0.1	2.1	1.1	183	99	0.0829925	0.702877	1,0,0,684	0,52,0,351	0.407
68027	ENSG00000286923	AC004522.6	chr7	+	100008132	100008322	99999382	99999492	100011375	100011634	68027	1.1	1	2.1	3.1	289	99	0.079143	0.681837	0,255,1,0	0,186,0,255	0.407
20821	ENSG00000232774	AL355916.1	chr14	+	61650961	61651017	61570404	61570760	61657604	61658696	20821	27.18	4	4	0.1	155	99	0.306406	1	0,812,1,0	1,0,0,0	0.406
52965	ENSG00000125207	PIWIL1	chr12	+	130355552	130355667	130354887	130355005	130357480	130357553	52965	3.3	0	2.1	0.2	214	99	0.149832	0.985601	1,0,1,0	1,0,0,188	0.406
74145	ENSG00000050730	TNIP3	chr4	-	121136584	121136685	121132391	121132662	121138623	121138684	74145	3	2	1	12.9	200	99	1	1	0,426,NA	0,04,0,0	0.406
91216	ENSG00000283486	FAM95C	chr9	-	38573083	38573129	38572005	38572059	38575475	38575698	91216	0.1	0.1	0	2	145	99	1	1	NA,0,406	0,0,NA	0.406
22869	ENSG00000124749	COL21A1	chr6	-	56067294	56067330	56064577	56064622	56069045	56069117	22869	1.5	0	0.2	0.1	135	99	1	1	1,0,1,0	NA,0,595	0.405
26953	ENSG00000124201	ZNFX1	chr20	-	49241809	49241923	49237945	49239300	49251526	49251622	26953	4.5	0	9.1	0.2	213	99	0.161894	1	1,0,1,0	1,0,0,189	0.405
28324	ENSG00000160783	PMF1	chr1	+	156225556	156225668	156223850	156223942	156232319	156232425	28324	2.4	0	1.5	2	211	99	0.157972	1	1,0,1,0	0,19,1,0	0.405
43645	ENSG00000160789	LMNA	chr1	+	156090470	156090582	156082947	156083184	156114712	156115274	43645	4.1	0	1.2	2	211	99	0.15334	0.9967	1,0,1,0	0,19,1,0	0.405
45761	ENSG00000152292	SH2D6	chr2	+	85422202	85422314	85418930	85419244	85422429	85422490	45761	2	0	1.2	2	211	99	1	1	1,0,NA	0,19,1,0	0.405
36950	ENSG00000248161	AC098487.1	chr4	-	102430396	102430498	102419263	102419359	102431061	102431290	36950	0.1	0	0.3	0.1	201	99	1	1	NA,1,0	NA,0,596	0.404
40673	ENSG00000228793	AL033523.1	chr6	-	3653220	3654795	3634018	3634059	3719362	3720077	40673	2.4	0	4.3	1	1674	99	1	1	1,0,1,0	0,191,1,0	0.404
60072	ENSG00000139631	CSAD	chr12	-	53171877	53171988	53171325	53171441	53173344	53173476	60072	4.5	0	2.1	0.2	210	99	0.152702	0.995341	1,0,1,0	1,0,0,191	0.404
97427	ENSG00000178878	APOLD1	chr12	+	12726296	12726373	12725916	12726096	12812260	12812440	97427	2.4	1	0.2	0.2	176	99	1	1	0,529,1,0	NA,0,36	0.404
7419	ENSG00000089057	SLC23A2	chr20	-	4884752	4884823	4874575	4874696	4899554	4899712	7419	9.6	7.2	0.3	5.5	170	99	0.00546534	0.13215	0,428,0,636	0,0,0,259	0.403
106027	ENSG00000106038	EVX1	chr7	+	27244466	27244518	27243367	27243402	27245047	27245304	106027	10.1	6.5	2.2	8.8	151	99	0.000352809	0.0216447	0,522,0,567	0,141,0,141	0.403
19852	ENSG00000167705	RILP	chr17	-	1649199	1649306	1647834	1647957	1649411	1649505	19852	3.6	0	1.1	0.2	206	99	0.156737	1	1,0,1,0	1,0,0,194	0.403
22465	ENSG00000187630	DHRS4L2	chr14	+	24001383	24001517	23995031	23995133	24004336	24004392	22465	2.3	2	5.1	3.5	233	99	0.138839	0.941817	0,298,1,0	0,415,0,078	0.403
45372	ENSG00000203865	ATP1A1-AS1	chr1	-	116406927	116407195	116405511	116406148	116418458	116418564	45372	2	0.2	0.2	0.5	367	99	1	1	1,0,0,0	NA,0,097	0.403
102698	ENSG00000147642	SYBU	chr8	-	109642727	109642929	109618841	109619039	109644635	109644716	102698	18.12	0	7.3	1.1	301	99	0.60477	1	1,0,1,0	0,697,0,497	0.403
67637	ENSG00000178053	MLF1	chr3	+	158588851	158588924	158571172	158571391	158592433	158592581	67637	2.14	5.5	0	1.6	172	99	1.07255e-05	0.00163892	0,187,0,617	0,0,0,0	0.402
18470	ENSG00000128394	APOBEC3F	chr22	+	39042936	39043090	39040856	39040977	39044940	39045192	18470	12.2	0	5.6	2.1	253	99	0.0142891	0.240239	1,0,1,0	0,495,0,701	0.402
26636	ENSG00000114200	BCHE	chr3	-	165829516	165831041	165786144	165786311	165837313	165837423	26636	12.16	0	8.19	2	1624	99	0.0518732	0.527067	1,0,1,0	0,196,1,0	0.402
79884	ENSG00000012124	CD22	chr19	+	35336035	35336341	35332546	35332924	35340880	35341138	79884	6.6	0	5.1	0.1	405	99	1	1	1,0,1,0	1,0,0,196	0.402
32412	ENSG00000124783	SSR1	chr6	-	7289867	7289931	7268305	7269154	7298746	7298823	32412	6.1	0.1	0.2	0.3	163	99	1	1	1,0,0,378	NA,0,288	0.401
73678	ENSG00000205268	PDE7A	chr8	-	65788881	65788981	65782782	65782843	65838473	65838748	73678	1.2	0	0.3	0.1	199	99	1	1	1,0,1,0	NA,0,599	0.401
20410	ENSG00000119661	DNAL1	chr14	+	73654846	73654885	73644985	73645042	73661986	73662042	20410	9.8	0	1.1	1.2	138	99	0.0603776	0.577711	1,0,1,0	0,418,0,782	0.4
107762	ENSG00000186056	MATN1-AS1	chr1	+	30720976	30721174	30719173	30719232	30721287	30721722	107762	3	0.1	1	3	297	99	1	1	1,0,0,0	0,1,NA	0.4
57821	ENSG00000236438	FAM157A	chr3	+	198210270	198210368	198208263	198208387	198211745	198211810	57821	1.5	0	1.1	2	197	99	0.166136	1	1,0,1,0	0,201,1,0	0.399
79774	ENSG00000128536	CDHR3	chr7	+	105984191	105984289	105980967	105981133	105994750	105994845	79774	2.2	0	3	1	197	99	1	1	1,0,1,0	0,601,NA	0.399
4488	ENSG00000269058	CALR3	chr19	-	16485162	16485257	16483929	16484115	16490366	16490570	4488	1.3	0	1.4	2	194	99	0.177384	1	1,0,1,0	0,203,1,0	0.398
37848	ENSG00000225697	SLC26A6	chr3	-	48632244	48632337	48631223	48631306	48632973	48633084	37848	1.2	0	1.2	2	192	99	0.175463	1	1,0,1,0	0,205,1,0	0.397
39839	ENSG00000249715	FER1L5	chr2	+	96647063	96647155	96646400	96646453	96647777	96647886	39839	3.1	0	2.1	0.2	191	99	0.176812	1	1,0,1,0	1,0,0,206	0.397
43269	ENSG00000110076	NRXN2	chr11	-	64626462	64626552	64622752	64623078	64630401	64630573	43269	6.3	3.4	0	2	189	99	1	1	0,512,0,282	0,0,NA	0.397
58451	ENSG00000204929	AC007389.1	chr2	+	65476257	65476349	65436710	65436882	65483059	65483152	58451	2.7	0	5.1	0.2	191	99	0.18336	1	1,0,1,0	1,0,0,206	0.397
97530	ENSG00000120756	PLS1	chr3	+	142627815	142627908	142596415	142596509	142645295	142645580	97530	5.1	0	3.1	0.2	192	99	0.17789	1	1,0,1,0	1,0,0,205	0.397
83376	ENSG00000225210	DUXAP9	chr14	+	19092915	19093006	19068432	19068568	19130635	19131167	83376	1.11	0	4.1	0.2	190	99	0.182758	1	1,0,1,0	1,0,0,207	0.396
97674	ENSG00000173599	PC	chr11	-	66957868	66957996	66954248	66954436	66958321	66958344	97674	4.2	0	3.1	5	227	99	0.00136771	0.0533475	1,0,1,0	0,207,1,0	0.396
104677	ENSG00000166037	CEP57	chr11	+	95822498	95822576	95818826	95818904	95829186	95829331	104677	4.5	2	5	1.1	177	99	0.247838	1	0,528,1,0	0,737,0,0	0.396
47624	ENSG00000228794	LINC01128	chr1	+	851926	852014	827656	827775	852670	852766	47624	4.2	0	1.1	2	187	99	0.179545	1	1,0,1,0	0,209,1,0	0.395
58703	ENSG00000144445	KANSL1L	chr2	-	210031420	210031546	210029802	210029918	210040419	210040527	58703	9.7	0	3.7	5	225	99	0.00309265	0.0914661	1,0,1,0	0,209,1,0	0.395
67172	ENSG00000065183	WDR3	chr1	+	117933629	117933740	117933287	117933389	117934472	117934682	67172	0.9	0.1	0.3	0.2	210	99	1	1	NA,0,809	NA,0,414	0.395
1655	ENSG00000186998	EMID1	chr22	+	29254202	29254287	29243444	29243489	29255270	29255612	1655	1.4	0	1.1	2	184	99	0.183748	1	1,0,1,0	0,212,1,0	0.394
29385	ENSG00000123352	SPATS2	chr12	+	49387053	49387137	49367464	49367587	49441729	49441816	29385	7.5	7	1.2	2.2	183	99	0.0802825	0.68869	0,351,1,0	0,213,0,351	0.394
35115	ENSG00000188687	SLC4A5	chr2	-	74247035	74247307	74241993	74242052	74248352	74248486	35115	4.3	0	2.4	2	371	99	0.121174	0.871194	1,0,1,0	0,211,1,0	0.394
55274	ENSG00000169398	PTK2	chr8	-	140751902	140751987	140750202	140750409	140752231	140752316	55274	0.2	0	1.2	2	184	99	1	1	NA,1,0	0,212,1,0	0.394
81007	ENSG00000133606	MKRN1	chr7	-	140473774	140473827	140471882	140472011	140474380	140474489	81007	1	1	0	0.5	152	99	1	1	0,394,NA	NA,0,0	0.394
60942	ENSG00000099840	IZUMO4	chr19	+	2098975	2099029	2098786	2098804	2099254	2099590	60942	1	1	0	0.1	153	99	1	1	0,393,NA	NA,0,0	0.393
557	ENSG00000215386	MIR99AHG	chr21	+	16589352	16589540	16537378	16537439	16594339	16594454	557	2.1	3	2.1	2.2	287	99	0.553826	1	0,187,1,0	0,256,0,147	0.392
31440	ENSG00000138495	COX17	chr3	-	119674672	119674788	119666918	119666982	119675144	119675233	31440	2.5	0	3.9	5	215	99	0.00344477	0.0977796	1,0,1,0	0,216,1,0	0.392
101484	ENSG00000142920	AZIN2	chr1	+	33082177	33082354	33081154	33081508	33083953	33084127	101484	4.4	1	7.2	4.1	276	99	0.00188006	0.0654293	0,589,1,0	0,386,0,418	0.392
55917	ENSG00000170089	AC106795.1	chr5	+	177878643	177878848	177876531	177876688	177882368	177882383	55917	4.1	0	6.8	7	304	99	0.00120122	0.0491417	1,0,1,0	0,218,1,0	0.391
33206	ENSG00000242086	MUC20-OT1	chr3	+	195686297	195686389	195685817	195685939	195688532	195688797	33206	1.1	0	3	1	191	99	1	1	1,0,1,0	0,609,NA	0.391
75503	ENSG00000153406	NMRAL1	chr16	-	4463419	4463512	4461691	4461959	4463677	4463850	75503	11.6	0	14.1	1.1	192	99	0.959193	1	1,0,1,0	0,878,0,34	0.391
98156	ENSG00000255507	UVRAG-DT	chr11	-	75813602	75813861	75811423	75811569	75814462	75814555	98156	1.7	0	1.3	1	358	99	1	1	1,0,1,0	0,217,1,0	0.391
101485	ENSG00000142920	AZIN2	chr1	+	33082177	33082354	33081154	33081508	33092049	33092222	101485	3.3	0.1	5.1	2.1	276	99	0.00469207	0.120952	1,0,0,518	0,473,0,264	0.391
5092	ENSG00000270011	ZNF559-ZNF177	chr19	+	9357827	9357904	9355656	9355721	9364861	9364948	5092	4.1	0	2.1	0.2	176	99	0.198149	1	1,0,1,0	1,0,0,22	0.39
8875	ENSG00000182446	NPLOC4	chr17	-	81613049	81613125	81612678	81612873	81613317	81613347	8875	0.3	0	1.1	0.2	175	99	1	1	NA,1,0	1,0,0,22	0.39
31927	ENSG00000239521	CASTOR3	chr7	-	100211393	100211994	100200652	100202603	100213046	100213133	31927	26.13	0	2.7	1	700	99	1	1	1,0,1,0	0,22,1,0	0.39
51744	ENSG00000204054	LINC00963	chr9	+	129490810	129491128	129489153	129489299	129503322	129503908	51744	49.56	15.4	9.9	9.7	417	99	0.00150571	0.0566288	0,437,0,769	0,192,0,234	0.39
78107	ENSG00000179406	LINC00174	chr7	-	66487948	66488038	66485094	66485153	66489937	66490059	78107	18.22	2.2	10.6	5.5	189	99	0.00169227	0.0610048	0,825,0,852	0,512,0,386	0.39
103135	ENSG00000226711	FAM66C	chr12	+	8193519	8193655	8188471	8188645	8194202	8194481	103135	5.11	2	6.2	2.4	235	99	0.0149523	0.246807	0,513,1,0	0,558,0,174	0.39
87273	ENSG00000253361	AC069120.1	chr8	-	38552958	38553091	38543651	38543846	38553715	38553868	87273	2	0	6.2	0.3	232	99	1	1	1,0,NA	1,0,0,221	0.389
37870	ENSG00000124570	SERPINB6	chr6	-	2968798	2968913	2959297	2959342	2971247	2971605	37870	0.1	5	1.3	3.14	214	99	0.35087	1	0,0,1,0	0,134,0,09	0.388
63876	ENSG00000105185	PDCD5	chr19	+	32584954	32585011	32582194	32582232	32587252	32587425	63876	1	1	0	3	156	99	1	1	0,388,NA	0,0,NA	0.388
98840	ENSG00000261008	LINC01572	chr16	-	72570450	72570515	72540577	72540611	72664891	72664970	98840	5.5	0	7.4	2.2	164	99	0.000901313	0.0407294	1,0,1,0	0,679,0,547	0.387
26709	ENSG00000104951	IL4I1	chr19	-	49901638	49901879	49895814	49896053	49904198	49904321	26709	0.2	0	1.2	1	340	99	1	1	NA,1,0	0,226,1,0	0.387
38305	ENSG00000180957	PITPNB	chr22	-	27896551	27896626	27873737	27873815	27910963	27911109	38305	0.6	4.1	0	0.3	174	99	1	1	0,0,0,773	NA,0,0	0.387
40801	ENSG00000227373	RABGAP1L-DT	chr1	-	174122083	174122192	174115382	174115649	174155626	174155697	40801	3.3	2	1	1	208	99	1	1	0,417,1,0	0,322,NA	0.387
75958	ENSG00000235944	ZNF815P	chr7	+	5833526	5833568	5823215	5823526	5840689	5840856	75958	3.1	2.2	0	1	141	99	1	1	0,513,0,26	0,0,NA	0.387
42036	ENSG00000135241	PNPLA8	chr7	-	108518189	108518301	108514435	108515447	108521475	108521521	42036	6.6	5.4	0	1.3	211	99	2.30571e-05	0.00294058	0,36,0,413	0,0,0,0	0.386
24393	ENSG00000134824	FADS2	chr11	+	61848680	61848861	61848163	61848284	61849748	61849800	24393	4.1	1	7.1	2.1	280	99	0.00806328	0.167677	0,586,1,0	0,553,0,261	0.386
47487	ENSG00000065413	ANKRD44	chr2	-	197086679	197086748	197083368	197083509	197088710	197088774	47487	2.2	0	1.2	2	168	99	0.210367	1	1,0,1,0	0,228,1,0	0.386
54770	ENSG00000131374	TBC1D5	chr3	-	17586352	17586557	17576481	17576549	17622647	17622765	54770	4.9	0	7.7	2.1	304	99	0.0153986	0.251806	1,0,1,0	0,533,0,695	0.386
61949	ENSG00000224660	SH3BP5-AS1	chr3	+	15258108	15258183	15256478	15257606	15258545	15260582	61949	2.3	1.2	0.2	5.4	174	99	0.00744885	0.159813	0,532,0,46	0,0,0,221	0.386
93884	ENSG00000169519	METTL15	chr11	+	28352089	28352158	28296752	28296931	28361936	28362036	93884	2.2	0	1.1	0.2	168	99	0.207637	1	1,0,1,0	1,0,0,228	0.386
4775	ENSG00000198551	ZNF627	chr19	+	11564060	11564184	11559373	11559616	11575249	11575353	4775	1	0	3.11	2.1	223	99	1	1	1,0,NA	0,4,0,83	0.385
22445	ENSG00000160172	FAM86C2P	chr11	-	67799373	67799475	67798007	67798141	67803001	67803064	22445	3.2	1	2.1	1.1	201	99	0.194201	1	0,596,1,0	0,496,0,33	0.385
387	ENSG00000265590	CFAP298-TCP10L	chr21	-	32582199	32582415	32577801	32578831	32603160	32603212	387	34.4	0	11.21	4.2	315	99	7.30395e-06	0.00120297	1,0,1,0	0,464,0,767	0.384
1505	ENSG00000185133	INPP5J	chr22	+	31133405	31133483	31133097	31133235	31133609	31133714	1505	41.38	0.1	9.8	2.5	177	99	6.46573e-06	0.00109778	1,0,0,955	0,716,0,472	0.384
41698	ENSG00000144642	RBMS3	chr3	+	29944206	29944254	29936085	29936196	29988142	29988223	41698	2.1	3	11.2	12.7	147	99	0.655762	1	0,31,1,0	0,382,0,161	0.384
65596	ENSG00000181163	NPM1	chr5	+	171392913	171392978	171391304	171391424	171405301	171405403	65596	6.3	0	2.2	4	164	99	0.00660584	0.148485	1,0,1,0	0,232,1,0	0.384
75090	ENSG00000170919	TPT1-AS1	chr13	+	45351896	45352014	45341418	45341630	45369958	45370182	75090	4.2	2.1	0.2	6.4	217	99	0.00253333	0.0803065	0,477,0,477	0,0,0,186	0.384
106908	ENSG00000151849	CENPJ	chr13	-	24885605	24885670	24884322	24884463	24892642	24892867	106908	2.2	0	1.1	2	164	99	0.214	1	1,0,1,0	0,232,1,0	0.384
17737	ENSG00000245750	DRAIC	chr15	+	69796586	69796733	69756155	69756206	69840745	69840828	17737	5.3	0	0.4	0.1	246	99	1	1	1,0,1,0	NA,0,617	0.383
42980	ENSG00000143363	PRUNE1	chr1	+	151018556	151018669	151008419	151008671	151025514	151025673	42980	6.3	0	6.4	2.1	212	99	0.0019833	0.0680146	1,0,1,0	0,583,0,651	0.383
57707	ENSG00000042832	TG	chr8	+	132906687	132906900	132901352	132901553	132908185	132908340	57707	4.1	1	2.6	4.1	312	99	0.00561807	0.134447	0,559,1,0	0,137,0,656	0.383
71645	ENSG00000055044	NOP58	chr2	+	202297844	202297906	202275112	202275189	202302920	202303057	71645	4	0	1.1	2	161	99	1	1	1,0,NA	0,235,1,0	0.383
8610	ENSG00000198081	ZBTB14	chr18	-	5293971	5294001	5293243	5293327	5295812	5296040	8610	8.5	3.3	4.5	15.9	129	99	0.00293069	0.0887109	0,672,0,561	0,17,0,299	0.382
10881	ENSG00000141736	ERBB2	chr17	+	39699536	39699587	39694987	39695181	39706989	39707141	10881	5.5	2.7	0.2	3.6	150	99	0.00556646	0.133834	0,623,0,32	0,0,0,18	0.382
50209	ENSG00000064225	ST3GAL6	chr3	+	98756368	98756540	98732703	98733011	98768429	98768529	50209	5.4	0	10.6	3.1	271	99	0.000505347	0.0278735	1,0,1,0	0,549,0,687	0.382
27112	ENSG00000250802	ZBED3-AS1	chr5	+	77092491	77092533	77089345	77089403	77098654	77098747	27112	5.5	2.3	2	2.2	141	99	0.0156952	0.254688	0,637,0,539	0,413,0,0	0.382
69869	ENSG00000150556	LYPD6B	chr2	+	149161448	149161477	149160763	149160835	149205252	149205322	69869	4	5	0	2	128	99	1	1	0,382,NA	0,0,NA	0.382
104820	ENSG00000110958	PTGES3	chr12	-	56671748	56671809	56664272	56664498	56672951	56673065	104820	1	0	1.1	0.2	160	99	1	1	1,0,NA	1,0,0,236	0.382
29676	ENSG00000106070	GRB10	chr7	-	50726012	50726035	50705139	50705323	50727792	50727890	29676	1.3	0	0.2	0.1	122	99	1	1	1,0,1,0	NA,0,619	0.381
52481	ENSG00000260276	AC022167.2	chr16	+	8850932	8851050	8849848	8849993	8855033	8855217	52481	6.7	0.1	10	0.1	217	99	1	1	1,0,0,762	1,0,0,0	0.381
79876	ENSG00000012124	CD22	chr19	+	35332546	35332924	35329168	35329230	35340880	35340961	79876	4.8	0	2.3	0.2	477	99	0.114824	0.847241	1,0,1,0	1,0,0,237	0.381
84073	ENSG00000140511	HAPLN3	chr15	-	88892973	88893112	88887174	88887345	88895458	88895597	84073	5	0.2	3	4.2	238	99	0.47264	1	1,0,0,0	0,238,0,0	0.381
91825	ENSG00000143409	MINDY1	chr1	-	151002164	151002170	151001724	151001782	151006311	151006871	91825	0.1	0	1.3	3	105	99	1	1	NA,1,0	0,239,1,0	0.381
92863	ENSG00000148180	GSN	chr9	+	121282438	121282550	121281469	121281562	121283318	121283392	92863	6.2	0	2.2	3	211	99	0.017048	0.269227	1,0,1,0	0,238,1,0	0.381
95421	ENSG00000246379	AC040168.1	chr16	-	56161887	56162106	56143706	56144012	56187602	56187700	95421	2.2	0	2.2	2	318	99	0.157287	1	1,0,1,0	0,237,1,0	0.381
37726	ENSG00000136560	TANK	chr2	+	161161812	161161907	161161284	161161412	161163113	161163518	37726	8.4	4.6	0	2.3	194	99	1.71148e-05	0.00234979	0,505,0,254	0,0,0,0	0.38
74093	ENSG00000116698	SMG7	chr1	+	183501130	183501267	183472499	183472649	183502252	183502391	74093	28.2	0	13.7	3.2	236	99	6.2712e-05	0.00608786	1,0,1,0	0,645,0,595	0.38
68769	ENSG00000147036	LANCL3	chrX	+	37668367	37668450	37667281	37667489	37675653	37684463	68769	1	0	3	1	182	99	1	1	1,0,NA	0,62,NA	0.38
79878	ENSG00000012124	CD22	chr19	+	35332552	35332924	35329211	35329230	35340880	35340950	79878	4.8	0	1.3	0.2	471	99	0.109891	0.826462	1,0,1,0	1,0,0,24	0.38
94396	ENSG00000224596	ZMIZ1-AS1	chr10	-	78960504	78960716	78945911	78945989	78961253	78962394	94396	0.2	5	0.1	1.1	311	99	0.298465	1	0,0,1,0	0,0,0,241	0.38
45170	ENSG00000162994	CLHC1	chr2	-	55209403	55209516	55206269	55206376	55209629	55209652	45170	10.9	2.4	3.3	9.3	212	99	0.00370731	0.102482	0,7,0,512	0,135,0,318	0.379
90756	ENSG00000283982	AL445623.2	chr9	-	23648688	23648897	23648343	23648459	23650996	23651064	90756	0.4	0	1.2	1	308	99	1	1	NA,1,0	0,243,1,0	0.379
93382	ENSG00000233901	LINC01503	chr9	+	129356252	129356830	129355457	129355598	129359335	129359535	93382	21.23	5.1	6.2	2.3	677	99	0.0214751	0.309252	0,38,0,771	0,305,0,089	0.379
37378	ENSG00000173805	HAP1	chr17	-	41727297	41727453	41727052	41727144	41727761	41727836	37378	9.1	2.3	3.1	3.2	255	99	0.018784	0.286447	0,636,0,564	0,28,0,163	0.378
92368	ENSG00000175611	LINC00476	chr9	-	95851823	95852029	95850226	95850292	95874979	95875079	92368	2	0.2	0.2	2.2	305	99	0.484752	1	1,0,0,0	0,0,0,245	0.378
22836	ENSG00000152969	JAKMIP1	chr4	-	6105472	6105967	6085419	6085629	6112721	6112997	22836	6.1	0	27.11	3.1	594	99	0.000438293	0.0252026	1,0,1,0	0,6,0,647	0.377
24795	ENSG00000165810	BTNL9	chr5	+	181054238	181054259	181053468	181053501	181055432	181055453	24795	0.5	0	0.2	0.1	120	99	1	1	NA,1,0	NA,0,623	0.377
36581	ENSG00000285980	AP003025.2	chr11	-	131575154	131575207	131573545	131573637	131580663	131581145	36581	2.4	0	8.1	0.2	152	99	0.233797	1	1,0,1,0	1,0,0,246	0.377
81293	ENSG00000136048	DRAM1	chr12	+	101914173	101914232	101901290	101901433	101920108	101920201	81293	5.8	3	10	2.1	158	99	0.304559	1	0,511,1,0	0,758,0,0	0.377
84080	ENSG00000134668	SPOCD1	chr1	-	31813950	31815372	31801663	31801705	31815960	31816051	84080	2.5	0	5.1	1	1521	99	1	1	1,0,1,0	0,246,1,0	0.377
90479	ENSG00000235385	LINC02154	chrX	-	13287428	13287564	13266047	13267335	13303319	13303392	90479	2.4	1.4	0	2	235	99	1	1	0,457,0,296	0,0,NA	0.377
91866	ENSG00000148057	IDNK	chr9	+	83628006	83628211	83623048	83623221	83628872	83628959	91866	1.1	0	8.2	0.2	304	99	0.184624	1	1,0,1,0	1,0,0,246	0.377
51190	ENSG00000283199	C13orf46	chr13	-	113968466	113968514	113964926	113964994	113968594	113968760	51190	1.2	0	2.1	4	147	99	0.00673578	0.150298	1,0,1,0	0,252,1,0	0.374
105552	ENSG00000028203	VEZT	chr12	+	95242163	95242264	95218064	95218277	95251939	95252071	105552	2.6	0.1	2	0.1	200	99	1	1	1,0,0,748	1,0,0,0	0.374
18674	ENSG00000247556	OIP5-AS1	chr15	+	41290304	41290416	41286010	41286100	41308566	41308624	18674	4.6	10.1	2.1	10.7	211	99	0.0196565	0.294313	0,158,0,738	0,086,0,063	0.373
36895	ENSG00000187987	ZSCAN23	chr6	-	28435858	28436343	28434451	28435078	28443398	28443467	36895	11.16	0	7.2	0.1	584	99	1	1	1,0,1,0	1,0,0,253	0.373
54470	ENSG00000188735	TMEM120B	chr12	+	121779548	121779623	121776374	121776444	121780940	121781142	54470	1.1	0	3.5	5	174	99	0.00344863	0.0977881	1,0,1,0	0,254,1,0	0.373
63217	ENSG00000168769	TET2	chr4	+	105242833	105242927	105190359	105190505	105259618	105259769	63217	2.4	0	2.4	3	193	99	0.0222886	0.315621	1,0,1,0	0,255,1,0	0.373
81248	ENSG00000106348	IMPDH1	chr7	-	128409288	128409484	128405766	128405865	128409755	128409982	81248	22.6	3.3	10.4	13.7	295	99	0.00310289	0.0916704	0,711,0,402	0,205,0,161	0.373
5634	ENSG00000160953	PWWP3A	chr19	+	1366304	1366381	1362249	1362351	1369264	1369340	5634	13.9	0	3.9	1.3	176	99	0.000386873	0.0230656	1,0,1,0	0,628,0,628	0.372
89782	ENSG00000225760	LINC00431	chr13	+	110983291	110983412	110965703	110966119	110989979	110990579	89782	15.13	3	2	1	220	99	1	1	0,692,1,0	0,474,NA	0.372
8994	ENSG00000055483	USP36	chr17	-	78827244	78827347	78820990	78821061	78835279	78835501	8994	15.4	0	6.4	2.1	202	99	0.00554666	0.133513	1,0,1,0	0,595,0,662	0.371
1938	ENSG00000183506	PI4KAP2	chr22	-	21477789	21477915	21476001	21476160	21477996	21478101	1938	29.35	0	15.17	19	225	99	0.000570254	0.0301825	1,0,1,0	0,258,1,0	0.371
25041	ENSG00000146067	FAM193B	chr5	-	177547167	177547228	177538904	177539042	177554248	177554458	25041	4.8	6.1	0.3	3.3	160	99	0.0557868	0.551225	0,292,0,832	0,0,0,382	0.371
38604	ENSG00000164828	SUN1	chr7	+	856357	856401	853408	853618	860127	860382	38604	2.1	0	4.1	0.2	143	99	0.248037	1	1,0,1,0	1,0,0,257	0.371
52784	ENSG00000148660	CAMK2G	chr10	-	73825278	73825347	73821677	73821730	73828088	73828121	52784	1	1	0	1	168	99	1	1	0,371,NA	0,0,NA	0.371
64293	ENSG00000089123	TASP1	chr20	-	13616856	13617123	13614666	13614877	13623445	13623514	64293	8.9	0	9.9	2.1	366	99	0.0171182	0.269991	1,0,1,0	0,549,0,709	0.371
76693	ENSG00000240291	AL450384.2	chr10	-	18541168	18541248	18513114	18513660	18542068	18542177	76693	1.3	0.2	1	1	179	99	1	1	1,0,0,453	0,356,NA	0.371
5607	ENSG00000185988	PLK5	chr19	+	1518291	1518436	1517471	1517519	1525304	1525418	5607	5.7	0.1	1	0.3	244	99	0.000362714	0.0220881	1,0,0,74	1,0,0,0	0.37
26707	ENSG00000104951	IL4I1	chr19	-	49901638	49901821	49895814	49896053	49904198	49904321	26707	0.1	0	1.2	1	282	99	1	1	NA,1,0	0,26,1,0	0.37
45522	ENSG00000137674	MMP20	chr11	-	102605245	102605428	102594687	102594757	102606534	102606676	45522	1.2	0	1.1	0.1	282	99	1	1	1,0,1,0	1,0,0,26	0.37
102699	ENSG00000147642	SYBU	chr8	-	109642727	109642932	109618810	109619039	109644635	109644716	102699	19.6	0	7.4	1.1	304	99	0.421389	1	1,0,1,0	0,695,0,566	0.37
35557	ENSG00000075826	SEC31B	chr10	-	100507424	100507567	100506320	100506420	100507907	100508048	35557	7.6	1	11.11	5.4	242	99	0.000655399	0.0331171	0,741,1,0	0,474,0,529	0.369
105316	ENSG00000120662	MTRF1	chr13	-	41262214	41262331	41260492	41260915	41263274	41263484	105316	15.11	0	7.8	2.2	216	99	0.00038619	0.0230416	1,0,1,0	0,616,0,647	0.369
24786	ENSG00000204628	RACK1	chr5	-	181242173	181242213	181239486	181239582	181243691	181243903	24786	2.1	0	5.1	0.2	139	99	0.253776	1	1,0,1,0	1,0,0,263	0.369
35113	ENSG00000188687	SLC4A5	chr2	-	74232468	74232647	74231235	74231308	74233401	74233563	35113	1	0	2.2	0.2	278	99	1	1	1,0,NA	1,0,0,263	0.369
88718	ENSG00000189167	ZAR1L	chr13	-	32308685	32308760	32303698	32304022	32310638	32310731	88718	1	0	3	1	174	99	1	1	1,0,NA	0,631,NA	0.369
25739	ENSG00000234911	TEX21P	chr14	-	64354000	64354074	64347522	64347648	64354720	64354922	25739	1	0	0.3	0.1	173	99	1	1	1,0,NA	NA,0,632	0.368
85752	ENSG00000179168	GGN	chr19	-	38385646	38387014	38385420	38385500	38387760	38387822	85752	101.209	0.2	52.3	2.2	1467	99	0.00737312	0.158891	1,0,0,876	0,637,0,503	0.368
10003	ENSG00000006282	SPATA20	chr17	+	50547719	50547954	50547128	50547285	50548282	50548453	10003	20.12	2.7	7.7	15.7	334	99	0.0066484	0.148832	0,748,0,337	0,122,0,229	0.367
19240	ENSG00000170113	NIPA1	chr15	+	22819287	22819416	22813632	22813714	22820312	22820473	19240	8.3	0	5.1	6	228	99	0.000852178	0.0390688	1,0,1,0	0,266,1,0	0.367
62761	ENSG00000059377	TBXAS1	chr7	+	139782665	139782729	139778247	139778471	139787337	139787426	62761	14.8	0.1	3.8	2.3	163	99	0.000687558	0.0340949	1,0,0,829	0,477,0,618	0.367
38765	ENSG00000080822	CLDND1	chr3	-	98521652	98521696	98521132	98521437	98522848	98522955	38765	4.1	1.2	1	2.1	143	99	0.00242272	0.0782122	0,735,0,257	0,257,0,0	0.367
63235	ENSG00000226833	AC092164.1	chr2	-	28731910	28731983	28708242	28709499	28747932	28747982	63235	3	0	3	1	172	99	1	1	1,0,NA	0,633,NA	0.367
70283	ENSG00000142621	FHAD1	chr1	+	15314441	15314598	15313056	15313187	15316377	15316467	70283	3	2	0	0.1	256	99	1	1	0,367,NA	NA,0,0	0.367
80163	ENSG00000179818	PCBP1-AS1	chr2	-	70059642	70059680	70048706	70051305	70077300	70077381	80163	8	0	1.2	2	137	99	1	1	1,0,NA	0,265,1,0	0.367
81374	ENSG00000131373	HACL1	chr3	-	15586524	15586602	15582876	15582989	15591599	15591680	81374	10.3	3.1	2	3	177	99	1	1	0,651,0,627	0,272,NA	0.367
7760	ENSG00000198796	ALPK2	chr18	-	58545013	58545218	58544605	58544675	58578813	58579024	7760	5.6	1	4.9	2.3	304	99	0.00190845	0.0660829	0,62,1,0	0,394,0,494	0.366
105555	ENSG00000028203	VEZT	chr12	+	95243940	95244009	95217817	95217886	95251966	95252071	105555	3.4	3.3	1	7.7	168	99	0.000120492	0.00990281	0,371,0,44	0,078,0,0	0.366
44002	ENSG00000114841	DNAH1	chr3	+	52389460	52389586	52388417	52388937	52390934	52391054	44002	12.12	0.2	9	4	225	99	1	1	1,0,0,725	0,497,NA	0.366
48150	ENSG00000058056	USP13	chr3	+	179690240	179690301	179653039	179653393	179706933	179707076	48150	1.4	1	0.3	3.1	160	99	0.00154822	0.0576238	0,382,1,0	0,0,0,65	0.366
62356	ENSG00000115761	NOL10	chr2	-	10654480	10654547	10607184	10607311	10659171	10659250	62356	8.4	2	2.5	2.2	166	99	0.0443209	0.478934	0,705,1,0	0,374,0,599	0.366
85447	ENSG00000176124	DLEU1	chr13	+	50527865	50528064	50433412	50433550	50712537	50715887	85447	5.2	0.1	3	2	298	99	1	1	1,0,0,399	0,333,NA	0.366
12036	ENSG00000179477	ALOX12B	chr17	-	8076174	8076344	8075594	8075716	8076656	8076743	12036	1	0	9.1	0.1	269	99	1	1	1,0,NA	1,0,0,269	0.365
40380	ENSG00000151422	FER	chr5	+	108782662	108782755	108748966	108748993	108798123	108798389	40380	5.2	0	2.5	0.7	192	99	0.000983897	0.043024	1,0,1,0	1,0,0,269	0.365
73626	ENSG00000163328	GPR155	chr2	-	174482872	174482918	174481496	174481987	174483009	174483158	73626	2.4	4.3	0	6.5	145	99	2.78633e-05	0.00338109	0,254,0,477	0,0,0,0	0.365
56214	ENSG00000180769	WDFY3-AS2	chr4	+	84969775	84969876	84965649	84965858	85004229	85004327	56214	0.3	0	3.6	4	200	99	1	1	NA,1,0	0,271,1,0	0.365
69868	ENSG00000150556	LYPD6B	chr2	+	149160763	149160835	149130882	149130953	149205252	149205404	69868	9	0	3	1	171	99	1	1	1,0,NA	0,635,NA	0.365
72547	ENSG00000160505	NLRP4	chr19	+	55867708	55867876	55861991	55862159	55870826	55870997	72547	6.1	0	2.1	0.1	267	99	1	1	1,0,1,0	1,0,0,27	0.365
73110	ENSG00000168385	SEPTIN2	chr2	+	241317498	241317599	241315288	241315610	241335125	241335146	73110	19.17	1.2	2.9	5.1	200	99	0.0337994	0.405019	0,904,0,808	0,165,0,817	0.365
100064	ENSG00000197889	MEIG1	chr10	+	14966439	14966606	14959387	14959557	14972512	14972857	100064	2.1	0	4.3	0.3	266	99	0.0165384	0.263958	1,0,1,0	1,0,0,271	0.365
4178	ENSG00000267419	ZNF56	chr19	+	19788949	19789072	19786608	19786691	19789679	19789821	4178	6.1	1.1	0.2	2.2	222	99	0.0107943	0.201879	0,728,0,308	0,0,0,308	0.364
64451	ENSG00000136040	PLXNC1	chr12	+	94259336	94259375	94255192	94255296	94259609	94259734	64451	16.13	0	3.2	1.1	138	99	0.350982	1	1,0,1,0	0,683,0,589	0.364
77044	ENSG00000173852	DPY19L1	chr7	-	34966893	34966971	34955307	34955367	34989883	34989941	77044	1.2	0	3.2	0.3	177	99	0.0246239	0.336008	1,0,1,0	1,0,0,272	0.364
86957	ENSG00000262580	AC087741.1	chr17	-	80205011	80205177	80204498	80204617	80205332	80205434	86957	0.4	0	2.2	2	265	99	1	1	NA,1,0	0,272,1,0	0.364
104751	ENSG00000123411	IKZF4	chr12	+	56021430	56021580	56018125	56018177	56023670	56023764	104751	9.6	0.2	6.4	4.2	249	99	0.0170478	0.269227	1,0,0,544	0,374,0,443	0.364
6468	ENSG00000185513	L3MBTL1	chr20	+	43513475	43513639	43507685	43507744	43513837	43514061	6468	4.1	0	1.4	1	263	99	1	1	1,0,1,0	0,273,1,0	0.363
6396	ENSG00000244558	KCNK15-AS1	chr20	-	44716624	44716793	44694891	44695507	44738819	44738896	6396	6.1	0	11.9	4.1	268	99	4.44134e-05	0.00471657	1,0,1,0	0,504,0,769	0.363
38925	ENSG00000111325	OGFOD2	chr12	+	122977980	122978091	122976870	122976970	122978359	122978569	38925	23.2	8.4	7.13	11.13	210	99	0.000886522	0.040171	0,575,0,702	0,231,0,32	0.363
31295	ENSG00000132466	ANKRD17	chr4	-	73168928	73169090	73156018	73156166	73177379	73177533	31295	1.4	0	1.1	0.1	261	99	1	1	1,0,1,0	1,0,0,275	0.363
40246	ENSG00000205236	AC105052.1	chr7	-	102640611	102640773	102639122	102639199	102642629	102642869	40246	5.2	0	2.2	0.2	261	99	0.212621	1	1,0,1,0	1,0,0,275	0.363
58243	ENSG00000168826	ZBTB49	chr4	+	4313040	4313114	4302310	4303091	4320639	4320697	58243	4.7	0	2.8	3	173	99	0.0308744	0.383156	1,0,1,0	0,276,1,0	0.362
93911	ENSG00000204147	ASAH2B	chr10	+	50745201	50745274	50742914	50743010	50749342	50749402	93911	12.14	0.1	7.1	1.1	172	99	0.870738	1	1,0,0,89	0,801,0,365	0.362
26719	ENSG00000164308	ERAP2	chr5	+	96900120	96900245	96896731	96896863	96901505	96901681	26719	4.4	0	0.4	0.1	224	99	1	1	1,0,1,0	NA,0,639	0.361
27121	ENSG00000250802	ZBED3-AS1	chr5	+	77098654	77098747	77092491	77092533	77105655	77105689	27121	5.3	1	0.1	2	192	99	0.00146858	0.0557148	0,721,1,0	0,0,1,0	0.361
32830	ENSG00000214367	HAUS3	chr4	-	2179307	2179465	2174690	2174751	2193203	2193316	32830	5.3	0	1.3	1	257	99	1	1	1,0,1,0	0,278,1,0	0.361
32000	ENSG00000174343	CHRNA9	chr4	+	40337209	40337364	40335826	40335972	40348881	40349414	32000	50.33	0	13.2	0.2	254	99	0.243011	1	1,0,1,0	1,0,0,28	0.36
40593	ENSG00000111843	TMEM14C	chr6	+	10724960	10725037	10723124	10723241	10728639	10728727	40593	5.5	1	1.7	2.1	176	99	0.0129767	0.227196	0,738,1,0	0,22,0,797	0.36
61630	ENSG00000187741	FANCA	chr16	-	89762637	89762793	89761948	89762022	89764806	89764947	61630	1.3	2	1.1	1.2	255	99	0.124955	0.886294	0,163,1,0	0,28,0,163	0.36
9690	ENSG00000062716	VMP1	chr17	+	59737452	59737543	59707663	59707748	59764970	59765111	9690	6	0	3.6	4	190	99	1	1	1,0,NA	0,281,1,0	0.359
11926	ENSG00000272975	MYHAS	chr17	+	10590642	10590775	10567536	10567612	10608353	10608615	11926	4.6	0.1	4	0.3	232	99	0.0101105	0.194031	1,0,0,719	1,0,0,0	0.359
24720	ENSG00000250903	GMDS-DT	chr6	+	2397220	2397626	2269697	2269799	2398576	2398778	24720	2	0	2.12	1	505	99	1	1	1,0,NA	0,282,1,0	0.359
32292	ENSG00000106692	FKTN	chr9	+	105598505	105598701	105598085	105598183	105601144	105601348	32292	14.16	1.2	5.7	4.2	295	99	0.0184004	0.282617	0,825,0,729	0,296,0,54	0.359
87073	ENSG00000254109	RBPMS-AS1	chr8	-	30383543	30383697	30382815	30383362	30384713	30384779	87073	0.1	3	0.1	1.1	253	99	1	1	0,0,1,0	0,0,0,281	0.359
3793	ENSG00000126259	KIRREL2	chr19	+	35857344	35857494	35856586	35857180	35858407	35858557	3793	0.2	0	1.2	1	249	99	1	1	NA,1,0	0,284,1,0	0.358
9625	ENSG00000259349	AC011921.1	chr17	+	60527016	60527087	60526292	60526501	60550736	60550766	9625	5.7	2.5	2.2	6.6	170	99	0.00958053	0.186932	0,593,0,449	0,163,0,163	0.358
12925	ENSG00000103335	PIEZO1	chr16	-	88717536	88717615	88717022	88717211	88719573	88719721	12925	258.211	134.76	89.94	248.164	178	99	0	0	0,517,0,607	0,166,0,242	0.358
61932	ENSG00000169246	NPIPB3	chr16	-	21425289	21425378	21424978	21425136	21431504	21431553	61932	31.19	0.1	10.5	0.11	188	99	0.00493662	0.124606	1,0,0,909	1,0,0,193	0.358
79617	ENSG00000170632	ARMC10	chr7	+	103083065	103083132	103081881	103081908	103083681	103084062	79617	8.3	2.3	1.2	7.3	166	99	0.00752454	0.160993	0,705,0,374	0,079,0,284	0.358
32295	ENSG00000106692	FKTN	chr9	+	105598630	105598701	105598085	105598183	105601144	105601348	32295	5.6	1.2	1.4	4.2	170	99	0.0444457	0.47995	0,744,0,636	0,127,0,538	0.357
5035	ENSG00000130816	DNMT1	chr19	-	10173089	10173174	10166597	10166685	10177291	10177367	5035	3.3	0	4.3	0.4	184	99	0.00624755	0.14312	1,0,1,0	1,0,0,288	0.356
14087	ENSG00000254788	CKLF-CMTM1	chr16	+	66563071	66563217	66558189	66558348	66569935	66570086	14087	8.3	0	6.1	0.1	245	99	1	1	1,0,1,0	1,0,0,288	0.356
21900	ENSG00000232070	TMEM253	chr14	+	21101307	21101451	21098810	21099198	21102063	21102120	21900	4.3	0	1.2	1	243	99	1	1	1,0,1,0	0,289,1,0	0.356
83254	ENSG00000136143	SUCLA2	chr13	-	47907330	47907452	47907017	47907135	47932693	47932783	83254	1.3	1.2	0	1.2	221	99	0.00251798	0.0800349	0,309,0,402	0,0,0,0	0.356
87513	ENSG00000177993	ZNRF3-AS1	chr22	-	29031083	29031156	29024998	29027009	29031390	29031476	87513	0.3	0.1	0.2	0.3	172	99	1	1	NA,0,633	NA,0,277	0.356
101502	ENSG00000256546	AC156455.1	chr12	+	122064138	122064433	122063348	122063531	122064549	122064658	101502	23.19	2	18.21	7.3	394	99	0.00386351	0.105842	0,743,1,0	0,393,0,638	0.356
32263	ENSG00000155508	CNOT8	chr5	+	154867691	154867792	154865191	154865385	154871729	154871874	32263	22.15	9.9	9.6	29.16	200	99	6.20828e-06	0.00107171	0,548,0,452	0,133,0,157	0.355
54124	ENSG00000224189	HAGLR	chr2	-	176177710	176177826	176177331	176177494	176179028	176179098	54124	13.8	0.1	16.5	3.4	215	99	0.000627993	0.0321457	1,0,0,786	0,711,0,365	0.355
103140	ENSG00000188153	COL4A5	chrX	+	108670227	108670236	108668318	108668504	108674744	108674753	103140	5.5	3.2	3.1	5.3	108	99	0.0411813	0.457644	0,604,0,696	0,355,0,234	0.355
48339	ENSG00000162591	MEGF6	chr1	-	3493770	3493797	3490911	3490959	3494370	3494499	48339	5.2	0	11.3	6.1	126	99	1.83493e-05	0.00246594	1,0,1,0	0,59,0,702	0.354
34604	ENSG00000196428	TSC22D2	chr3	+	150423048	150423120	150408334	150411308	150438197	150438354	34604	18.12	4.1	9.14	6.11	171	99	0.00361754	0.10105	0,723,0,874	0,465,0,424	0.354
50245	ENSG00000164124	TMEM144	chr4	+	158232900	158232982	158219309	158219390	158237524	158237643	50245	2	2	0	0.1	181	99	1	1	0,354,NA	NA,0,0	0.354
67553	ENSG00000005483	KMT2E	chr7	+	105038384	105038525	105038125	105038199	105039152	105039269	67553	9.6	0	2.2	0.2	240	99	0.237089	1	1,0,1,0	1,0,0,292	0.354
72754	ENSG00000239665	AL157392.3	chr10	+	13652407	13652489	13648619	13648768	13654352	13654401	72754	1	1	0	0.2	181	99	1	1	0,354,NA	NA,0,0	0.354
77378	ENSG00000122515	ZMIZ2	chr7	+	44750971	44751091	44749814	44749980	44756187	44756299	77378	3.4	0.1	2.8	5.1	219	99	0.00297609	0.0895151	1,0,0,644	0,153,0,783	0.354
13325	ENSG00000176715	ACSF3	chr16	+	89117220	89117333	89116989	89117086	89120800	89120913	13325	11.2	2.1	6.1	4.5	212	99	0.019297	0.291255	0,72,0,483	0,412,0,085	0.353
29395	ENSG00000123352	SPATS2	chr12	+	49441729	49441816	49387053	49387137	49460769	49461028	29395	13.4	7.2	2.1	10.2	186	99	0.000676179	0.0337537	0,497,0,516	0,096,0,21	0.353
29776	ENSG00000249916	AC119150.1	chr5	-	122371356	122371494	122369761	122370015	122371705	122371777	29776	1.3	0	2.2	2	237	99	0.240793	1	1,0,1,0	0,295,1,0	0.353
37713	ENSG00000178252	WDR6	chr3	+	49008926	49009024	49007352	49007531	49012021	49012363	37713	4.6	4.1	4.1	5.5	197	99	0.0575374	0.561991	0,334,0,751	0,287,0,091	0.353
70525	ENSG00000105063	PPP6R1	chr19	-	55240235	55240300	55239825	55239911	55242165	55242279	70525	3.1	2.2	0	0.1	164	99	1	1	0,475,0,232	NA,0,0	0.353
77940	ENSG00000125388	GRK4	chr4	+	3037373	3037511	3029200	3029409	3040571	3040727	77940	7.4	0	2.1	2	237	99	0.237315	1	1,0,1,0	0,295,1,0	0.353
78295	ENSG00000175567	UCP2	chr11	-	73979935	73980052	73978695	73978834	73981475	73981632	78295	4.2	0	4.4	1.1	216	99	0.0763717	0.667309	1,0,1,0	0,647,0,647	0.353
98360	ENSG00000221926	TRIM16	chr17	-	15658801	15658876	15651836	15651946	15677175	15677280	98360	15.17	3	8.4	3.3	174	99	0.0164102	0.262893	0,74,1,0	0,603,0,431	0.353
105240	ENSG00000105221	AKT2	chr19	-	40282216	40282304	40265221	40265351	40284863	40284951	105240	1.4	0	6.4	2.1	187	99	0.00284691	0.0871338	1,0,1,0	0,614,0,679	0.353
1650	ENSG00000186998	EMID1	chr22	+	29226489	29226551	29215526	29215630	29231019	29231140	1650	3.1	0	3	1	161	99	1	1	1,0,1,0	0,648,NA	0.352
8372	ENSG00000105426	PTPRS	chr19	-	5260804	5260822	5258016	5258127	5262963	5262972	8372	8.7	0	2.2	0.4	117	99	0.00973298	0.189	1,0,1,0	1,0,0,297	0.352
49396	ENSG00000115155	OTOF	chr2	-	26467098	26467233	26466713	26466851	26467364	26467501	49396	1	0	1.1	1	234	99	1	1	1,0,NA	0,297,1,0	0.352
52390	ENSG00000225470	JPX	chrX	+	73962734	73962801	73944583	73944662	73984443	73984541	52390	4.1	0.7	0.3	6.3	166	99	0.159282	1	1,0,0,079	0,0,0,374	0.352
70380	ENSG00000143436	MRPL9	chr1	-	151761450	151761552	151759646	151760181	151762112	151762155	70380	9.17	0	4.7	1.2	201	99	0.00580758	0.137227	1,0,1,0	0,663,0,633	0.352
80266	ENSG00000196873	CBWD3	chr9	+	68270301	68270385	68269599	68269722	68274881	68274938	80266	5.1	5.1	0	1.1	183	99	0.000299556	0.0192957	0,351,0,351	0,0,0,0	0.351
57539	ENSG00000231890	DARS-AS1	chr2	+	136012849	136012982	135998686	135998838	136016457	136016837	57539	0.2	0	2.2	0.2	232	99	1	1	NA,1,0	1,0,0,299	0.351
80483	ENSG00000164675	IQUB	chr7	-	123509900	123510035	123496695	123496906	123511943	123512344	80483	3.4	0.4	2	2	234	99	1	1	1,0,0,297	0,297,NA	0.351
86166	ENSG00000258388	PPT2-EGFL8	chr6	+	32164578	32164657	32162567	32162622	32166497	32166620	86166	23.22	5	16.13	5.12	178	99	0.00503695	0.126061	0,719,1,0	0,64,0,376	0.351
106928	ENSG00000234772	LINC00412	chr13	-	27245759	27245861	27236697	27236858	27250630	27250711	106928	4.2	0.1	3.1	1.2	201	99	0.00317087	0.0930788	1,0,0,496	0,596,0,198	0.351
23705	ENSG00000171084	FAM86JP	chr3	+	125923663	125923796	125920824	125920905	125923878	125924140	23705	2.1	0.1	0.1	0.1	232	99	1	1	1,0,0,299	NA,0,299	0.35
74589	ENSG00000159788	RGS12	chr4	+	3386415	3386437	3342936	3343053	3414751	3414844	74589	5.4	2	2.4	2.3	121	99	0.0218224	0.311953	0,672,1,0	0,45,0,522	0.35
11045	ENSG00000278540	ACACA	chr17	-	37345252	37345382	37339803	37339850	37365442	37365750	11045	4.1	0	7.1	0.1	229	99	1	1	1,0,1,0	1,0,0,302	0.349
32568	ENSG00000205572	SERF1B	chr5	+	70025993	70026053	70025372	70025458	70026406	70026515	32568	2	0	0.3	0.1	159	99	1	1	1,0,NA	NA,0,651	0.349
44385	ENSG00000180353	HCLS1	chr3	-	121657201	121657352	121647318	121647448	121660819	121660878	44385	4.8	0	3.8	1.1	250	99	0.5585	1	1,0,1,0	0,543,0,76	0.349
95123	ENSG00000197601	FAR1	chr11	+	13712965	13713033	13707899	13708079	13721729	13721859	95123	5.6	0.1	2	1	167	99	1	1	1,0,0,781	0,542,NA	0.349
104885	ENSG00000287908	AC025165.6	chr12	+	57624002	57624098	57623835	57623913	57624499	57624606	104885	1.1	0.2	0.2	1.1	195	99	0.598084	1	1,0,0,202	0,0,0,504	0.349
50270	ENSG00000143224	PPOX	chr1	+	161167338	161167486	161167099	161167234	161170619	161170769	50270	7.8	0	8.11	2.2	247	99	0.000848579	0.0389435	1,0,1,0	0,616,0,688	0.348
51713	ENSG00000118007	STAG1	chr3	-	136591444	136591549	136586801	136586926	136604308	136604473	51713	18.16	1	10.4	2.2	204	99	0.00259002	0.0814466	0,897,1,0	0,708,0,493	0.348
51746	ENSG00000204054	LINC00963	chr9	+	129490843	129491128	129488806	129489299	129503322	129504274	51746	47.56	15.4	14.9	9.7	384	99	0.00696449	0.153408	0,447,0,783	0,286,0,249	0.348
52613	ENSG00000251669	FAM86EP	chr4	-	3946768	3946917	3943273	3943372	3948089	3948220	52613	14.13	1.1	9.4	2.3	248	99	0.0276892	0.35992	0,848,0,838	0,642,0,347	0.348
54451	ENSG00000106714	CNTNAP3	chr9	-	39109159	39109287	39103680	39103914	39132931	39133132	54451	3	0	2.1	2	227	99	1	1	1,0,NA	0,304,1,0	0.348
77971	ENSG00000234585	CCT6P3	chr7	+	65072144	65072247	65070908	65071042	65073440	65073514	77971	9.6	2	4.4	4.1	202	99	0.0208175	0.304176	0,688,1,0	0,329,0,662	0.348
51189	ENSG00000283199	C13orf46	chr13	-	113967340	113967388	113964926	113964994	113968466	113968514	51189	3.3	0.1	1.2	1.1	147	99	0.130158	0.907635	1,0,0,669	0,402,0,574	0.347
71610	ENSG00000166762	CATSPER2	chr15	-	43638903	43639028	43636040	43636219	43640323	43640496	71610	10.8	0	1.1	1	224	99	1	1	1,0,1,0	0,307,1,0	0.347
99955	ENSG00000144802	NFKBIZ	chr3	+	101848891	101849917	101829612	101829688	101852084	101852126	99955	4.4	0	5.6	1	1125	99	1	1	1,0,1,0	0,306,1,0	0.347
106516	ENSG00000005379	TSPOAP1	chr17	-	58304337	58304399	58301230	58302447	58305060	58305171	106516	8.4	5.1	0	2	161	99	1	1	0,496,0,197	0,0,NA	0.347
3107	ENSG00000090372	STRN4	chr19	-	46740163	46740285	46738784	46738888	46746763	46746863	3107	5.12	0	4.2	0.2	221	99	0.267932	1	1,0,1,0	1,0,0,309	0.346
96299	ENSG00000198561	CTNND1	chr11	+	57762600	57762667	57761796	57762068	57789036	57789155	96299	2.5	5.3	0	1.4	166	99	6.29148e-05	0.00610037	0,193,0,498	0,0,0,0	0.346
18043	ENSG00000178226	PRSS36	chr16	-	31140293	31140415	31138925	31139416	31140491	31140757	18043	1.3	0	1.1	1	221	99	1	1	1,0,1,0	0,309,1,0	0.346
102992	ENSG00000149100	EIF3M	chr11	+	32593865	32593949	32588593	32588732	32600688	32600832	102992	15.18	0.1	7.5	4.1	183	99	1	1	1,0,0,907	0,486,0,73	0.346
1635	ENSG00000182944	EWSR1	chr22	+	29288986	29289062	29288605	29288755	29292136	29292169	1635	2.2	6.1	0	8.5	175	99	0.00957309	0.186884	0,159,0,531	0,0,0,0	0.345
85334	ENSG00000259736	CRTC3-AS1	chr15	-	90714920	90715042	90712992	90713299	90716980	90717141	85334	1.1	0.1	1	1	221	99	1	1	1,0,0,309	0,309,NA	0.345
94931	ENSG00000246273	SBF2-AS1	chr11	+	9780375	9780575	9775730	9775765	9807847	9808038	94931	9.11	3	20.15	8.9	299	99	0.0588307	0.569233	0,498,1,0	0,453,0,356	0.345
97529	ENSG00000120756	PLS1	chr3	+	142619452	142619638	142597236	142597348	142664201	142664307	97529	4.1	1.1	0.1	2.2	285	99	0.0038848	0.106179	0,581,0,258	0,0,0,148	0.345
103503	ENSG00000106133	NSUN5P2	chr7	-	72954358	72954479	72953510	72953677	72954624	72954717	103503	3.2	0	2.3	2	220	99	0.266257	1	1,0,1,0	0,31,1,0	0.345
104347	ENSG00000196876	SCN8A	chr12	+	51688757	51688849	51687090	51687219	51689004	51689096	104347	6.2	0.1	8.4	6.3	191	99	0.00125083	0.0505941	1,0,0,509	0,409,0,409	0.345
6957	ENSG00000171456	ASXL1	chr20	+	32360793	32360806	32359109	32359334	32366383	32366466	6957	8.9	15.7	2.1	15.14	112	99	0.000341981	0.0211543	0,32,0,532	0,105,0,059	0.344
29491	ENSG00000049656	CLPTM1L	chr5	-	1325750	1325816	1317751	1318453	1331798	1331883	29491	2.12	0.3	3.3	3.1	165	99	0.130705	0.909679	1,0,0,706	0,375,0,643	0.344
34984	ENSG00000214922	HLA-F-AS1	chr6	-	29738550	29738886	29738334	29738455	29747147	29747425	34984	2.4	0	2.4	1	435	99	1	1	1,0,1,0	0,313,1,0	0.344
77680	ENSG00000129103	SUMF2	chr7	+	56074173	56074218	56068481	56068638	56076833	56076889	77680	4.8	0	4.4	1.2	144	99	0.0303968	0.380108	1,0,1,0	0,733,0,579	0.344
81098	ENSG00000197565	COL4A6	chrX	-	108165369	108165486	108164876	108165038	108169494	108169620	81098	0.1	0	2.2	2	216	99	1	1	NA,1,0	0,314,1,0	0.343
93858	ENSG00000176919	C8G	chr9	+	136946084	136946192	136945928	136945999	136946464	136946566	93858	2.1	0	0.4	0.1	207	99	1	1	1,0,1,0	NA,0,657	0.343
15333	ENSG00000205746	AC126755.1	chr16	-	18349932	18350153	18349628	18349744	18350587	18350771	15333	0.1	4	3	2.2	320	99	0.385781	1	0,0,1,0	0,317,0,0	0.342
50477	ENSG00000185864	NPIPB4	chr16	-	21854083	21854421	21851948	21852046	21857258	21857416	50477	7.7	2.2	2.1	3.3	437	99	0.00566402	0.135312	0,442,0,442	0,131,0,07	0.342
13283	ENSG00000103121	CMC2	chr16	-	81001247	81001334	80998284	80998351	81006733	81006858	13283	16.12	3.5	3.7	3.1	186	99	0.00641398	0.145329	0,739,0,561	0,347,0,271	0.341
67333	ENSG00000268362	AC092279.1	chr19	+	24065462	24065648	24049404	24049548	24066026	24066750	67333	7.12	0	15.12	5.1	285	99	2.3641e-05	0.00299653	1,0,1,0	0,51,0,807	0.341
27013	ENSG00000204120	GIGYF2	chr2	+	232731121	232731234	232724573	232724691	232734416	232734486	27013	4.7	0	11.4	0.4	212	99	0.00690278	0.152581	1,0,1,0	1,0,0,318	0.341
66341	ENSG00000178038	ALS2CL	chr3	-	46680429	46680541	46679209	46679287	46681245	46681407	66341	5.2	0	1.5	1	211	99	1	1	1,0,1,0	0,319,1,0	0.341
89880	ENSG00000105339	DENND3	chr8	+	141144147	141144259	141141202	141141324	141150285	141150348	89880	4.2	0	2.4	2	211	99	0.282091	1	1,0,1,0	0,319,1,0	0.341
92795	ENSG00000148655	LRMDA	chr10	+	76346429	76346553	76324400	76324485	76557208	76557306	92795	6.2	2.2	2.2	10.7	223	99	0.00813718	0.168598	0,571,0,307	0,082,0,113	0.341
100703	ENSG00000166987	MBD6	chr12	+	57529610	57529674	57529159	57529329	57529933	57530143	100703	14.1	2	1.14	2.1	163	99	0.117991	0.859604	0,81,1,0	0,233,0,895	0.341
47893	ENSG00000101452	DHX35	chr20	+	38988812	38988917	38972558	38972651	39001729	39001842	47893	2.3	0	0.4	0.1	204	99	1	1	1,0,1,0	NA,0,66	0.34
2521	ENSG00000213020	ZNF611	chr19	-	52707420	52707542	52706653	52706864	52711206	52711304	2521	15.18	1.1	8.13	7.2	221	99	0.00572514	0.13622	0,87,0,89	0,339,0,744	0.339
80739	ENSG00000142303	ADAMTS10	chr19	-	8608133	8608248	8604935	8605358	8610643	8610700	80739	9.3	0	8.1	1.4	214	99	7.57255e-05	0.00700504	1,0,1,0	0,787,0,536	0.339
75047	ENSG00000120262	CCDC170	chr6	+	151573173	151573491	151548303	151548489	151585888	151586089	75047	3.2	0	7.2	0.1	417	99	1	1	1,0,1,0	1,0,0,322	0.339
80639	ENSG00000229212	AC044860.1	chr15	-	85208774	85208929	85207467	85207618	85209024	85209115	80639	2.3	0	0.5	0.1	254	99	1	1	1,0,1,0	NA,0,661	0.339
81208	ENSG00000156026	MCU	chr10	+	72715110	72715226	72692142	72692301	72715853	72715902	81208	12.4	1.2	4	1.1	215	99	0.14121	0.951879	0,847,0,479	0,648,0,0	0.339
81326	ENSG00000141380	SS18	chr18	-	26079010	26079146	26078075	26078160	26084051	26084175	81326	7.5	0.1	4	0.5	235	99	0.00496503	0.124753	1,0,0,678	1,0,0,0	0.339
21899	ENSG00000232070	TMEM253	chr14	+	21101076	21101184	21098810	21099198	21101307	21101451	21899	3.5	0	1.1	0.1	207	99	1	1	1,0,1,0	1,0,0,324	0.338
52612	ENSG00000251669	FAM86EP	chr4	-	3946768	3946917	3943273	3943372	3947741	3948007	52612	12.13	1.1	9.4	3.2	248	99	0.0359668	0.421503	0,827,0,838	0,545,0,444	0.338
53843	ENSG00000141127	PRPSAP2	chr17	+	18867256	18867334	18865801	18865952	18877697	18877827	53843	1.3	2.2	0	10.1	177	99	0.00309217	0.0914661	0,219,0,456	0,0,0,0	0.338
68265	ENSG00000138795	LEF1	chr4	-	108083355	108083446	108047544	108048751	108163567	108163701	68265	4.1	1	3	0.2	190	99	0.0294826	0.373295	0,676,1,0	1,0,0,0	0.338
35782	ENSG00000185565	LSAMP	chr3	-	115816613	115816646	115809793	115810414	115834561	115834597	35782	1.6	0.1	1.9	2.1	132	99	0.0353731	0.417092	1,0,0,818	0,273,0,871	0.337
53743	ENSG00000157036	EXOG	chr3	+	38499680	38499747	38497628	38497778	38500089	38500164	53743	1.1	6	3.1	4.5	166	99	0.307028	1	0,09,1,0	0,309,0,107	0.337
62154	ENSG00000135338	LCA5	chr6	-	79525163	79525269	79518704	79519085	79537115	79537430	62154	0.1	0	1.1	1	205	99	1	1	NA,1,0	0,326,1,0	0.337
70401	ENSG00000180210	F2	chr11	+	46723179	46723285	46720789	46720840	46723381	46723518	70401	6	0	2.3	2	205	99	1	1	1,0,NA	0,326,1,0	0.337
87272	ENSG00000253361	AC069120.1	chr8	-	38551454	38552380	38543275	38543846	38553715	38553748	87272	13.3	0	24.15	0.3	1025	99	0.0122568	0.219054	1,0,1,0	1,0,0,326	0.337
13626	ENSG00000157353	FCSK	chr16	+	70463168	70463272	70457912	70457975	70465125	70465176	13626	3.9	0	1.1	0.1	203	99	1	1	1,0,1,0	1,0,0,328	0.336
37573	ENSG00000173402	DAG1	chr3	+	49487253	49487415	49468712	49469055	49488625	49488745	37573	6.8	0	7.16	1.4	261	99	9.02895e-05	0.00804561	1,0,1,0	0,726,0,603	0.336
43519	ENSG00000172965	MIR4435-2HG	chr2	-	111477335	111477481	111471988	111472097	111494884	111494988	43519	8.15	1.3	18.5	7.6	245	99	0.0361893	0.423148	0,764,0,669	0,51,0,252	0.336
63630	ENSG00000169045	HNRNPH1	chr5	-	179623977	179624115	179623036	179623164	179634064	179634440	63630	10.6	7.1	2.1	6.1	237	99	0.0136197	0.233402	0,374,0,715	0,122,0,295	0.336
69373	ENSG00000235703	LINC00894	chrX	+	149942183	149942329	149941789	149941847	149944017	149944100	69373	6.6	0.2	1.6	2.1	245	99	0.0870088	0.721416	1,0,0,548	0,168,0,708	0.336
74426	ENSG00000107105	ELAVL2	chr9	-	23693447	23693486	23690103	23692887	23701378	23701604	74426	3.6	2.3	2.1	7.2	138	99	0.0109859	0.204029	0,518,0,589	0,17,0,264	0.336
94398	ENSG00000224596	ZMIZ1-AS1	chr10	-	78961898	78962049	78945911	78945989	78962823	78962886	94398	4.9	0	0.5	0.1	250	99	1	1	1,0,1,0	NA,0,664	0.336
105904	ENSG00000136003	ISCU	chr12	+	108567919	108568016	108567657	108567743	108568830	108569092	105904	7.3	2.1	1.2	7.1	196	99	0.00720157	0.156398	0,639,0,602	0,067,0,503	0.336
8586	ENSG00000115257	PCSK4	chr19	-	1484026	1484127	1483497	1483941	1486852	1486973	8586	12.8	0	2.3	2	200	99	0.295458	1	1,0,1,0	0,331,1,0	0.335
56677	ENSG00000028310	BRD9	chr5	-	869037	869119	868606	868804	869244	869394	56677	77.68	5.5	18.19	11.6	181	99	4.05313e-05	0.00448316	0,894,0,881	0,472,0,634	0.335
41327	ENSG00000143190	POU2F1	chr1	+	167303473	167303574	167220889	167220958	167319013	167319056	41327	1.2	0	2.2	2	200	99	0.291819	1	1,0,1,0	0,331,1,0	0.335
42717	ENSG00000158711	ELK4	chr1	-	205599824	205599925	205598454	205598649	205616477	205616644	42717	2.2	0	2.1	0.1	200	99	1	1	1,0,1,0	1,0,0,331	0.335
61940	ENSG00000141013	GAS8	chr16	+	90022046	90022206	90020829	90020911	90027635	90027722	61940	2	1	2	7	259	99	1	1	0,433,NA	0,098,NA	0.335
83071	ENSG00000113845	TIMMDC1	chr3	+	119503953	119504021	119498580	119498927	119517204	119517315	83071	9.7	4.1	2.6	2.7	167	99	0.038213	0.438214	0,572,0,806	0,372,0,337	0.335
90228	ENSG00000258526	AL049828.1	chr14	+	39646469	39646571	39470317	39470400	39655503	39655808	90228	1	0	2.1	0.1	201	99	1	1	1,0,NA	1,0,0,33	0.335
59778	ENSG00000115204	MPV17	chr2	-	27316158	27316186	27312993	27313109	27317077	27317173	59778	4.8	0.1	4.6	1.6	127	99	0.000674624	0.0336965	1,0,0,862	0,757,0,438	0.334
20452	ENSG00000080815	PSEN1	chr14	+	73137124	73137223	73136434	73136583	73138106	73138152	20452	1.4	0	2.1	0.1	198	99	1	1	1,0,1,0	1,0,0,333	0.334
24000	ENSG00000151612	ZNF827	chr4	-	145763401	145763468	145757626	145761598	145764987	145765165	24000	23.6	16.2	16.11	27.31	166	99	0.00371311	0.10258	0,462,0,641	0,261,0,175	0.334
28193	ENSG00000119522	DENND1A	chr9	-	123769513	123769563	123676719	123676789	123878950	123879021	28193	2.4	0	0.3	0.1	149	99	1	1	1,0,1,0	NA,0,666	0.334
33606	ENSG00000254171	AC114321.1	chr5	+	166134012	166134110	166128497	166128650	166155157	166155439	33606	2	1	1	1.1	197	99	1	1	0,501,NA	0,334,0,0	0.334
35554	ENSG00000075826	SEC31B	chr10	-	100500109	100500159	100499523	100499598	100502253	100502484	35554	8.2	0	9.3	0.4	149	99	0.00993548	0.191683	1,0,1,0	1,0,0,333	0.334
93343	ENSG00000148343	MIGA2	chr9	+	129039787	129039886	129036994	129037016	129040451	129040690	93343	0.2	3	1	1.5	198	99	0.227268	1	0,0,1,0	0,333,0,0	0.334
47313	ENSG00000137074	APTX	chr9	-	32966675	32966773	32947549	32947618	32973431	32973652	47313	9.4	0	1.3	0.3	197	99	0.022059	0.314021	1,0,1,0	1,0,0,334	0.333
64346	ENSG00000109332	UBE2D3	chr4	-	102809671	102809703	102799406	102799500	102826484	102826619	64346	2	0.1	0.2	1.3	131	99	0.514137	1	1,0,0,0	0,0,0,335	0.333
101386	ENSG00000069956	MAPK6	chr15	+	52027638	52027873	52019237	52019376	52042753	52042833	101386	32.28	15.6	17.1	14.8	334	99	0.00378547	0.104186	0,387,0,58	0,265,0,036	0.333
870	ENSG00000093000	NUP50	chr22	+	45165864	45166116	45164607	45164758	45168167	45168190	870	7.21	6.1	1.1	1.1	351	99	0.0837983	0.706943	0,248,0,856	0,22,0,22	0.332
10213	ENSG00000178852	EFCAB13	chr17	+	47335195	47335356	47328047	47328383	47341920	47342032	10213	11.6	0	3.4	0.3	260	99	0.0199868	0.297369	1,0,1,0	1,0,0,337	0.332
95371	ENSG00000102904	TSNAXIP1	chr16	+	67824582	67824779	67821098	67821225	67825136	67825267	95371	19.15	0	22.15	3.3	296	99	4.1527e-05	0.00453854	1,0,1,0	0,71,0,626	0.332
26563	ENSG00000065357	DGKA	chr12	+	55935304	55935404	55932062	55932123	55936422	55936567	26563	1	1	0	0.7	199	99	1	1	0,332,NA	NA,0,0	0.332
66432	ENSG00000116750	UCHL5	chr1	-	193059412	193059515	193051791	193051817	193059632	193060080	66432	5.1	0.1	4.3	3.4	202	99	0.00379768	0.104386	1,0,0,329	0,395,0,269	0.332
82275	ENSG00000244754	N4BP2L2	chr13	-	32477886	32478048	32446358	32446480	32480589	32480637	82275	3.5	0	1.4	0.3	261	99	0.0168649	0.267308	1,0,1,0	1,0,0,336	0.332
88645	ENSG00000182986	ZNF320	chr19	-	52895338	52895435	52893383	52893619	52897647	52897686	88645	1	0	2.2	0.2	196	99	1	1	1,0,NA	1,0,0,336	0.332
89319	ENSG00000104783	KCNN4	chr19	-	43776540	43776636	43774191	43774619	43780702	43780973	89319	2	0	5.3	0.3	195	99	1	1	1,0,NA	1,0,0,337	0.332
11544	ENSG00000125970	RALY	chr20	+	34073818	34073866	34072065	34072330	34078504	34078553	11544	22.25	0	0.3	0.1	147	99	1	1	1,0,1,0	NA,0,669	0.331
9479	ENSG00000256525	POLG2	chr17	-	64481245	64481446	64480288	64480389	64483963	64484230	9479	15.13	0	15.22	4.2	300	99	3.38853e-05	0.00391055	1,0,1,0	0,553,0,784	0.331
99014	ENSG00000144785	AC073896.1	chr12	-	56309965	56310029	56300159	56300220	56310957	56311054	99014	23.27	1	15.1	6.3	163	99	1.05653e-05	0.00162648	0,933,1,0	0,603,0,669	0.331
17112	ENSG00000255769	GOLGA2P10	chr15	-	82477202	82477298	82477032	82477123	82477393	82477582	17112	3.1	0.1	0.1	0.1	195	99	1	1	1,0,0,337	NA,0,337	0.331
26251	ENSG00000154134	ROBO3	chr11	+	124877936	124878131	124877387	124877658	124878583	124878796	26251	14.16	2.15	4.4	7.8	294	99	0.0249395	0.338858	0,702,0,264	0,161,0,144	0.331
44627	ENSG00000078140	UBE2K	chr4	+	39745751	39745810	39698138	39698390	39774833	39774933	44627	16.12	1.1	10.8	3.6	158	99	0.00232006	0.0754888	0,909,0,883	0,676,0,455	0.331
81978	ENSG00000073803	MAP3K13	chr3	+	185443444	185443636	185437446	185437630	185447788	185447947	81978	17.3	0	7.3	0.2	291	99	0.285476	1	1,0,1,0	1,0,0,338	0.331
90701	ENSG00000168003	SLC3A2	chr11	+	62886436	62886568	62885464	62885608	62888330	62888455	90701	17.19	1.3	16.11	8.5	231	99	0.00586884	0.138091	0,879,0,731	0,462,0,485	0.331
95528	ENSG00000110031	LPXN	chr11	-	58564154	58564201	58554754	58554940	58570555	58570713	95528	15.12	2	3.3	2.1	146	99	0.0497082	0.515027	0,836,1,0	0,504,0,67	0.331
32331	ENSG00000163138	PACRGL	chr4	+	20701757	20701884	20700437	20700706	20704465	20704524	32331	7.6	2.2	3.1	5.1	226	99	0.0166986	0.265437	0,605,0,568	0,208,0,305	0.33
35711	ENSG00000240520	UOX	chr1	-	84365588	84365681	84363705	84364016	84367649	84367740	35711	1	0	2.1	2	192	99	1	1	1,0,NA	0,34,1,0	0.33
52809	ENSG00000165046	LETM2	chr8	+	38406945	38407038	38404339	38404506	38407332	38407414	52809	5.16	0	2.1	0.1	192	99	1	1	1,0,1,0	1,0,0,34	0.33
69488	ENSG00000188092	GPR89B	chr1	+	147969866	147969959	147954321	147954402	147986198	147986273	69488	1	0	5.1	0.1	192	99	1	1	1,0,NA	1,0,0,34	0.33
75648	ENSG00000112584	FAM120B	chr6	+	170358225	170358318	170330448	170330550	170391012	170391121	75648	3.2	0	1.2	1	192	99	1	1	1,0,1,0	0,34,1,0	0.33
76408	ENSG00000071189	SNX13	chr7	-	17907248	17907340	17897843	17897884	17940283	17940488	76408	1.1	0	2.2	2	191	99	0.306119	1	1,0,1,0	0,341,1,0	0.33
76537	ENSG00000228649	SNHG26	chr7	+	22860546	22860638	22856972	22857016	22860885	22861399	76537	7.5	0	5.2	0.2	191	99	0.310251	1	1,0,1,0	1,0,0,341	0.33
83405	ENSG00000149809	TM7SF2	chr11	+	65112810	65112865	65111871	65112067	65113490	65113533	83405	3.3	1	4	0.2	154	99	0.062576	0.59065	0,659,1,0	1,0,0,0	0.33
83601	ENSG00000235437	LINC01278	chrX	-	63509943	63510079	63399428	63399903	63560831	63560948	83601	6	1	3	2	235	99	1	1	0,717,NA	0,387,NA	0.33
92727	ENSG00000230185	C9orf147	chr9	-	112484929	112485163	112484528	112484624	112486389	112486505	92727	9.11	5.2	4.2	7.3	333	99	0.0126975	0.223992	0,349,0,621	0,145,0,165	0.33
93118	ENSG00000119487	MAPKAP1	chr9	-	125599834	125599927	125585554	125585727	125650363	125650417	93118	4.1	0.1	0.1	0.1	192	99	1	1	1,0,0,34	NA,0,34	0.33
102214	ENSG00000065613	SLK	chr10	+	104010815	104010908	104008176	104008356	104013631	104013703	102214	5.7	0	4.1	0.1	192	99	1	1	1,0,1,0	1,0,0,34	0.33
9469	ENSG00000176809	LRRC37A3	chr17	-	64889680	64889752	64869094	64869166	64892528	64892600	9469	15.9	3.2	11.6	7.7	171	99	0.0117242	0.212714	0,743,0,723	0,476,0,332	0.329
50274	ENSG00000143224	PPOX	chr1	+	161167354	161167486	161167099	161167234	161170619	161170769	50274	6.8	0	10.9	2.2	231	99	0.000919121	0.0412139	1,0,1,0	0,682,0,659	0.329
27779	ENSG00000151876	FBXO4	chr5	+	41927012	41927248	41925253	41925498	41929696	41929917	27779	18.3	0	10.1	1.2	335	99	0.0265583	0.351928	1,0,1,0	0,747,0,596	0.329
32217	ENSG00000102796	DHRS12	chr13	-	51771820	51771911	51767994	51769293	51773929	51774034	32217	5.1	0	1.3	1	190	99	1	1	1,0,1,0	0,343,1,0	0.329
82024	ENSG00000234129	AC073529.1	chrX	-	11038602	11038655	10860042	10860346	11055935	11056036	82024	0.1	6	0.4	2.5	152	99	0.157167	1	0,0,1,0	0,0,0,343	0.329
614	ENSG00000278932	CR381653.1	chr21	+	9325604	9325823	9325038	9325223	9327239	9327298	614	4	0.2	2	3	318	99	1	1	1,0,0,0	0,172,NA	0.328
10919	ENSG00000263818	RDM1P5	chr17	+	39073067	39073333	39072466	39072591	39079803	39081451	10919	9.7	0.1	5	0.3	365	99	0.00543352	0.131518	1,0,0,655	1,0,0,0	0.328
38476	ENSG00000137135	ARHGEF39	chr9	-	35662178	35662267	35658874	35659173	35663321	35663392	38476	5.5	0	2.1	0.1	188	99	1	1	1,0,1,0	1,0,0,345	0.328
44515	ENSG00000163157	TMOD4	chr1	-	151172267	151172357	151171632	151171763	151173498	151173615	44515	0.11	0	3.2	0.2	189	99	1	1	NA,1,0	1,0,0,344	0.328
71226	ENSG00000151687	ANKAR	chr2	+	189728659	189728821	189728266	189728420	189737682	189737841	71226	5.1	1	0.4	2	261	99	0.018125	0.279677	0,655,1,0	0,0,1,0	0.328
13548	ENSG00000040199	PHLPP2	chr16	-	71644750	71644855	71640521	71641040	71652789	71653021	13548	0.1	0.1	0	2	204	99	1	1	NA,0,327	0,0,NA	0.327
36177	ENSG00000131876	SNRPA1	chr15	-	101291961	101292040	101285725	101287010	101295096	101295204	36177	6.6	0.1	4.4	3.1	178	99	0.00269067	0.0836237	1,0,0,769	0,426,0,69	0.327
41359	ENSG00000181666	ZNF875	chr19	+	37344933	37345021	37335168	37335257	37346422	37346675	41359	0.3	0	1.2	1	187	99	1	1	NA,1,0	0,346,1,0	0.327
61429	ENSG00000121957	GPSM2	chr1	+	108882579	108882625	108877255	108877774	108885506	108885578	61429	2.4	10.1	1.1	8.5	145	99	0.0722717	0.64504	0,12,0,732	0,079,0,12	0.327
62693	ENSG00000143537	ADAM15	chr1	+	155055701	155055852	155054313	155054506	155056079	155056146	62693	11.6	0	4.4	0.3	250	99	0.0225311	0.317208	1,0,1,0	1,0,0,346	0.327
63644	ENSG00000164078	MST1R	chr3	-	49891398	49891580	49891196	49891306	49891757	49891838	63644	0.1	0	7.3	0.2	281	99	1	1	NA,1,0	1,0,0,346	0.327
64606	ENSG00000286136	AC107071.1	chr4	+	108671952	108672039	108669948	108670092	108677795	108678874	64606	1.2	0	1.2	1	186	99	1	1	1,0,1,0	0,347,1,0	0.327
70195	ENSG00000147443	DOK2	chr8	-	21911900	21911988	21910672	21910857	21912228	21912510	70195	0.2	0	1.1	0.1	187	99	1	1	NA,1,0	1,0,0,346	0.327
71135	ENSG00000139629	GALNT6	chr12	-	51390849	51390937	51383460	51383582	51391081	51391195	71135	2.2	0	1.3	1	187	99	1	1	1,0,1,0	0,346,1,0	0.327
78638	ENSG00000214439	FAM185BP	chr7	-	77109544	77109662	77098909	77098951	77109937	77110076	78638	5.6	4	1.3	3.1	217	99	0.116601	0.853259	0,363,1,0	0,132,0,578	0.327
83263	ENSG00000136143	SUCLA2	chr13	-	47991502	47991678	47988881	47988981	47994799	47994896	83263	13.6	1.1	7.6	5.2	275	99	0.0107516	0.20136	0,824,0,684	0,335,0,519	0.327
7349	ENSG00000088766	CRLS1	chr20	+	6028671	6028725	6026170	6026238	6031284	6031370	7349	2.2	2	2.1	1.3	153	99	0.0928215	0.75009	0,393,1,0	0,564,0,177	0.326
13988	ENSG00000102878	HSF4	chr16	+	67165945	67166011	67165718	67165846	67166319	67166395	13988	5.2	2	3	2	165	99	1	1	0,6,1,0	0,474,NA	0.326
33518	ENSG00000156931	VPS8	chr3	+	184824146	184824232	184817205	184817244	184824544	184824785	33518	2	0	2.5	2	185	99	1	1	1,0,NA	0,349,1,0	0.326
11404	ENSG00000167525	PROCA1	chr17	-	28706679	28706763	28704707	28704843	28707837	28707883	11404	2.2	0	4.2	0.2	183	99	0.320737	1	1,0,1,0	1,0,0,351	0.325
48884	ENSG00000126091	ST3GAL3	chr1	+	43900748	43900833	43899540	43899727	43920403	43920550	48884	3	0.2	8	8.3	184	99	0.832079	1	1,0,0,0	0,35,0,0	0.325
49741	ENSG00000121775	TMEM39B	chr1	+	32076762	32076846	32075602	32075822	32091674	32091744	49741	7.5	5	10.9	8.8	183	99	0.152028	0.992924	0,431,1,0	0,403,0,378	0.325
71110	ENSG00000162999	DUSP19	chr2	+	183087157	183087192	183083507	183083554	183095430	183095903	71110	5.7	2	0.3	3	134	99	0.135034	0.926091	0,649,1,0	0,0,1,0	0.325
90753	ENSG00000283982	AL445623.2	chr9	-	23514628	23514815	23509604	23509757	23522014	23522082	90753	1	0	0.6	0.1	286	99	1	1	1,0,NA	NA,0,675	0.325
93059	ENSG00000133818	RRAS2	chr11	-	14356685	14356769	14295767	14295855	14358237	14358485	93059	6.4	0	1.1	1	183	99	1	1	1,0,1,0	0,351,1,0	0.325
8320	ENSG00000124155	PIGT	chr20	+	45419507	45419590	45416143	45416343	45420331	45420424	8320	10.8	2.9	6.4	8.16	182	99	0.0284616	0.365756	0,731,0,326	0,29,0,12	0.324
44818	ENSG00000147121	KRBOX4	chrX	+	46471141	46471185	46463197	46463308	46472752	46473594	44818	6.7	2	7.4	3.4	143	99	0.0156331	0.254246	0,675,1,0	0,618,0,409	0.324
54267	ENSG00000142875	PRKACB	chr1	+	84175798	84175807	84144321	84144548	84179176	84179238	54267	2	1.2	0	0.2	108	99	1	1	0,647,0,0	NA,0,0	0.324
86977	ENSG00000120899	PTK2B	chr8	+	27313204	27313287	27311481	27311709	27322401	27322499	86977	11.1	0	4.1	0.1	182	99	1	1	1,0,1,0	1,0,0,352	0.324
87770	ENSG00000178234	GALNT11	chr7	+	152027596	152027718	152025713	152025884	152079286	152079408	87770	5.5	1.4	5.2	8.4	221	99	0.0805314	0.690251	0,691,0,359	0,219,0,183	0.324
89914	ENSG00000171045	TSNARE1	chr8	-	142318543	142318634	142315002	142315089	142343965	142344472	89914	4.1	0	0.4	0.1	190	99	1	1	1,0,1,0	NA,0,676	0.324
95108	ENSG00000148925	BTBD10	chr11	-	13462621	13462797	13445023	13445181	13463099	13463181	95108	2.1	0.3	4.6	6.6	275	99	0.734427	1	1,0,0,107	0,194,0,265	0.324
9591	ENSG00000108510	MED13	chr17	-	61992539	61992621	61984999	61985090	62010549	62011233	9591	0.4	0	1.2	1	181	99	1	1	NA,1,0	0,354,1,0	0.323
15875	ENSG00000140993	TIGD7	chr16	-	3304763	3304944	3301678	3302009	3305211	3305430	15875	7.3	2.2	7.1	14.3	280	99	0.0219452	0.31298	0,553,0,347	0,15,0,105	0.323
41201	ENSG00000103168	TAF1C	chr16	-	84183696	84183778	84183243	84183333	84186900	84187020	41201	4.3	0	1.1	1	181	99	1	1	1,0,1,0	0,354,1,0	0.323
42294	ENSG00000233785	AC131011.2	chrX	-	23782567	23782648	23772991	23773510	23782884	23782956	42294	1	0	1.1	1	180	99	1	1	1,0,NA	0,355,1,0	0.323
61473	ENSG00000150722	PPP1R1C	chr2	+	182023821	182023913	181975218	181975264	182061441	182061479	61473	0.7	7.2	0	4.5	191	99	0.0056845	0.135448	0,0,0,645	0,0,0,0	0.323
88524	ENSG00000064115	TM7SF3	chr12	-	26980565	26980646	26975495	26975658	26995236	26995268	88524	1.3	0	1.1	1	180	99	1	1	1,0,1,0	0,355,1,0	0.323
2900	ENSG00000104812	GYS1	chr19	-	48977923	48978002	48970927	48971023	48985460	48985605	2900	2.1	0	2.2	0.2	178	99	0.328566	1	1,0,1,0	1,0,0,357	0.322
47942	ENSG00000181135	ZNF707	chr8	+	143684755	143685067	143684486	143684542	143689203	143689301	47942	64.62	11.7	38.24	15.18	411	99	0.000248472	0.0168746	0,584,0,681	0,379,0,243	0.322
27166	ENSG00000124641	MED20	chr6	-	41917794	41917916	41916855	41916939	41920799	41920943	27166	2.11	3.7	0	0.3	221	99	1	1	0,23,0,413	NA,0,0	0.322
71391	ENSG00000119041	GTF3C3	chr2	-	196799239	196799254	196797796	196797908	196799454	196799515	71391	1.2	4.2	0	3.1	114	99	0.0524365	0.530245	0,178,0,465	0,0,0,0	0.322
75308	ENSG00000197081	IGF2R	chr6	+	160112564	160112673	160103745	160103815	160113421	160113507	75308	1	1	0	0.1	208	99	1	1	0,322,NA	NA,0,0	0.322
85552	ENSG00000241489	AC244197.3	chrX	-	149536173	149536213	149532881	149534374	149538114	149538172	85552	7.8	0.4	6.1	2.2	139	99	0.248695	1	1,0,0,588	0,681,0,263	0.322
104749	ENSG00000123411	IKZF4	chr12	+	56019317	56019415	56018125	56018177	56025053	56025158	104749	7.6	1.4	6.4	10.4	197	99	0.0548123	0.54538	0,779,0,43	0,232,0,334	0.322
24962	ENSG00000125846	ZNF133	chr20	+	18297984	18298062	18288282	18288604	18305680	18305807	24962	4.4	0	1.1	1	177	99	1	1	1,0,1,0	0,359,1,0	0.321
37090	ENSG00000174844	DNAH12	chr3	-	57408279	57408535	57405652	57405952	57413745	57413912	37090	6.1	0	2.8	1	355	99	1	1	1,0,1,0	0,358,1,0	0.321
45822	ENSG00000140992	PDPK1	chr16	+	2581299	2581363	2577424	2577500	2581606	2581661	45822	8.7	0.1	1.1	0.3	163	99	0.0292764	0.371767	1,0,0,81	1,0,0,168	0.321
56363	ENSG00000187800	PEAR1	chr1	+	156902187	156902285	156893719	156893837	156903917	156904027	56363	10.13	0	9.7	1.3	197	99	0.00174179	0.0621643	1,0,1,0	0,819,0,54	0.321
56470	ENSG00000237187	NR2F1-AS1	chr5	-	93500956	93501160	93496056	93496103	93553760	93553863	56470	0.4	1	2	3	303	99	1	1	0,0,1,0	0,179,NA	0.321
60577	ENSG00000174796	THAP6	chr4	+	75542408	75542486	75521735	75521861	75544327	75544662	60577	5.4	0	2.2	0.2	177	99	0.330394	1	1,0,1,0	1,0,0,359	0.321
67368	ENSG00000228486	C2orf92	chr2	+	97690255	97690327	97675820	97675928	97699025	97699114	67368	6.21	0	2.8	1.1	171	99	0.677573	1	1,0,1,0	0,537,0,822	0.321
72789	ENSG00000186567	CEACAM19	chr19	+	44678852	44678936	44676270	44676421	44680287	44680334	72789	14.2	2.2	10.4	6.2	183	99	0.0101131	0.194031	0,791,0,844	0,474,0,52	0.321
88633	ENSG00000182986	ZNF320	chr19	-	52893778	52893856	52893383	52893619	52897647	52897686	88633	0.5	0	2.2	0.2	177	99	1	1	NA,1,0	1,0,0,359	0.321
12964	ENSG00000167508	MVD	chr16	-	88662711	88662907	88662114	88662167	88663010	88663046	12964	11.3	4.2	7.2	14.21	295	99	0.000423737	0.024623	0,48,0,335	0,144,0,031	0.32
20857	ENSG00000131951	LRRC9	chr14	+	59938389	59938572	59931968	59932039	59944588	59944744	20857	2.2	0.1	6.1	2.1	282	99	0.0106091	0.200093	1,0,0,413	0,513,0,26	0.32
44863	ENSG00000261971	MMP25-AS1	chr16	-	3058539	3058702	3055735	3055945	3058995	3059085	44863	18.3	2.7	16.14	7.13	262	99	0.00914408	0.181238	0,773,0,618	0,463,0,289	0.32
45820	ENSG00000140992	PDPK1	chr16	+	2577424	2577500	2566355	2566453	2581299	2581363	45820	6.4	0	2.1	0.1	175	99	1	1	1,0,1,0	1,0,0,361	0.32
53747	ENSG00000157036	EXOG	chr3	+	38500089	38500164	38497628	38497684	38501354	38501494	53747	9.5	0.2	5.6	3.4	174	99	0.0131957	0.229763	1,0,0,587	0,487,0,46	0.32
67332	ENSG00000268362	AC092279.1	chr19	+	24064546	24064669	24063815	24063941	24065462	24066688	67332	1.4	3	1.2	2.2	222	99	0.23565	1	0,129,1,0	0,182,0,308	0.32
81148	ENSG00000167123	CERCAM	chr9	+	128431169	128431303	128429032	128429036	128434409	128434613	81148	12.12	1	10.5	2.2	233	99	0.00306204	0.0909857	0,836,1,0	0,68,0,515	0.32
93660	ENSG00000160323	ADAMTS13	chr9	+	133443375	133443561	133440343	133440525	133444862	133445052	93660	4.8	2.1	4.2	3.3	285	99	0.0679322	0.621415	0,41,0,735	0,317,0,188	0.32
105320	ENSG00000120662	MTRF1	chr13	-	41262410	41262481	41260492	41260915	41263274	41263484	105320	6.7	0	6.9	2.2	170	99	0.00159673	0.0586358	1,0,1,0	0,636,0,724	0.32
37259	ENSG00000221978	CCNL2	chr1	-	1388625	1388743	1388491	1388510	1390229	1390371	37259	9.8	0	17.4	1.2	217	99	0.0564393	0.555267	1,0,1,0	0,886,0,477	0.319
60364	ENSG00000237298	TTN-AS1	chr2	+	178571299	178571449	178523223	178523636	178597595	178597681	60364	13.8	1.1	6.9	2.5	249	99	0.012953	0.226925	0,838,0,761	0,544,0,417	0.319
84456	ENSG00000271147	ARMCX5-GPRASP2	chrX	+	102601463	102601509	102599525	102599847	102605481	102605653	84456	6.6	3	5.2	3.2	145	99	0.108737	0.82203	0,577,1,0	0,532,0,406	0.319
89736	ENSG00000153317	ASAP1	chr8	-	130188108	130188183	130180750	130180880	130236921	130236994	89736	0.2	0	2.1	0.1	174	99	1	1	NA,1,0	1,0,0,363	0.319
93892	ENSG00000165948	IFI27L1	chr14	+	94094749	94094899	94088247	94088303	94096886	94096965	93892	11.5	1.1	8.5	4.3	249	99	0.0145178	0.242301	0,814,0,665	0,443,0,399	0.319
1585	ENSG00000100325	ASCC2	chr22	-	29833540	29833614	29825621	29825780	29834441	29834550	1585	4.1	0	2.3	2	173	99	0.335091	1	1,0,1,0	0,364,1,0	0.318
6206	ENSG00000124214	STAU1	chr20	-	49158938	49159146	49158436	49158497	49174194	49174263	6206	15.21	0.4	7.16	4.3	307	99	0.0909822	0.741696	1,0,0,629	0,361,0,632	0.318
14618	ENSG00000196118	CCDC189	chr16	-	30759011	30759101	30757422	30757654	30759341	30759444	14618	15.4	6	15.3	3.6	189	99	0.264317	1	0,567,1,0	0,724,0,208	0.318
14977	ENSG00000261832	AC138894.1	chr16	-	28491481	28491513	28488590	28488662	28491713	28491835	14977	3.1	4.2	0	3	131	99	1	1	0,362,0,274	0,0,NA	0.318
40606	ENSG00000256269	HMBS	chr11	+	119088634	119088707	119084929	119085066	119089216	119089272	40606	8.5	0	1.6	1	172	99	1	1	1,0,1,0	0,365,1,0	0.318
75063	ENSG00000131018	SYNE1	chr6	-	152455885	152456044	152455425	152455590	152458756	152458930	75063	2	0	6.3	0.2	258	99	1	1	1,0,NA	1,0,0,365	0.318
1735	ENSG00000244625	MIATNB	chr22	+	26718139	26718231	26717252	26717459	26721649	26722172	1735	2.3	3	2.1	1.4	191	99	0.134226	0.922926	0,257,1,0	0,509,0,115	0.317
46377	ENSG00000054118	THRAP3	chr1	+	36225411	36225463	36224970	36225102	36259381	36259484	46377	19.18	8.14	8.8	16.23	151	99	0.000592049	0.0309588	0,609,0,457	0,247,0,186	0.317
41331	ENSG00000143190	POU2F1	chr1	+	167319013	167319056	167303473	167303574	167332469	167332535	41331	2.1	2.1	0.1	6.3	142	99	0.00397476	0.107991	0,411,0,411	0,0,0,189	0.317
53562	ENSG00000152990	ADGRA3	chr4	-	22461736	22461808	22447439	22447511	22515527	22515997	53562	2.2	0	2.5	2	171	99	0.330395	1	1,0,1,0	0,367,1,0	0.317
64856	ENSG00000070601	FRMPD1	chr9	+	37707415	37707573	37692637	37692742	37708398	37708501	64856	0.5	0	12.3	0.2	257	99	1	1	NA,1,0	1,0,0,366	0.317
65424	ENSG00000115977	AAK1	chr2	-	69482710	69482812	69480859	69480961	69495984	69496080	65424	0.7	2.2	0	1	201	99	1	1	0,0,0,633	0,0,NA	0.317
90689	ENSG00000168003	SLC3A2	chr11	+	62876783	62876879	62856110	62856381	62882907	62882999	90689	3.3	0	9.8	2.2	195	99	0.00135944	0.0531885	1,0,1,0	0,696,0,67	0.317
104064	ENSG00000185306	C12orf56	chr12	-	64277679	64277803	64275297	64275372	64284663	64284753	104064	2	1	2	2.3	223	99	1	1	0,47,NA	0,307,0,0	0.317
7109	ENSG00000213742	ZNF337-AS1	chr20	+	25674896	25675078	25673851	25674007	25676935	25677052	7109	14.9	2.2	3.6	2.4	281	99	0.0346242	0.411259	0,711,0,613	0,346,0,346	0.316
55505	ENSG00000163867	ZMYM6	chr1	-	35031266	35031337	35030546	35030756	35031525	35031632	55505	1.2	0	1.2	0.2	170	99	0.3387	1	1,0,1,0	1,0,0,368	0.316
81546	ENSG00000197150	ABCB8	chr7	+	151032843	151033061	151028449	151028610	151034272	151034428	81546	19.18	0	14.8	1.2	317	99	0.034019	0.406627	1,0,1,0	0,814,0,555	0.316
81607	ENSG00000055130	CUL1	chr7	+	148759547	148759638	148756982	148757150	148766560	148766723	81607	16.1	0	7.5	2.1	190	99	0.0179854	0.278453	1,0,1,0	0,646,0,723	0.316
2827	ENSG00000104888	SLC17A7	chr19	-	49431337	49431448	49431014	49431142	49432518	49432651	2827	31.16	11.1	4.2	7.5	210	99	0.00332115	0.0956861	0,571,0,43	0,212,0,159	0.315
11345	ENSG00000196535	MYO18A	chr17	-	29137015	29137084	29124652	29124688	29140339	29140379	11345	0.3	0	2.2	2	168	99	1	1	NA,1,0	0,371,1,0	0.315
25954	ENSG00000250167	AC034206.1	chr5	+	135601049	135601203	135559576	135559650	135629236	135629376	25954	0.2	0	3.2	2	253	99	1	1	NA,1,0	0,37,1,0	0.315
37802	ENSG00000068745	IP6K2	chr3	-	48708119	48708237	48695089	48695421	48711366	48711459	37802	9.11	1.1	10.3	2.3	217	99	0.0747608	0.658296	0,804,0,834	0,695,0,313	0.315
57090	ENSG00000183023	SLC8A1	chr2	-	40170280	40170349	40164853	40164984	40174824	40174842	57090	1.2	1	1	1	168	99	1	1	0,371,1,0	0,371,NA	0.315
60097	ENSG00000130997	POLN	chr4	-	2176265	2176334	2174690	2174751	2179307	2179387	60097	7.5	0	5.1	0.1	168	99	1	1	1,0,1,0	1,0,0,371	0.315
90964	ENSG00000172901	LVRN	chr5	+	116001066	116001239	116000592	116000658	116002834	116002911	90964	9.24	3.1	2.9	2.3	272	99	0.0951307	0.762404	0,522,0,897	0,267,0,522	0.315
94421	ENSG00000005801	ZNF195	chr11	-	3368791	3368855	3360477	3360565	3369356	3369502	94421	22.25	0	14.9	1.6	163	99	4.47782e-05	0.00474416	1,0,1,0	0,895,0,477	0.314
25116	ENSG00000235899	LINC01564	chr6	+	53621208	53621487	53616470	53616800	53624599	53624714	25116	2.11	2.4	0	0.2	378	99	1	1	0,208,0,419	NA,0,0	0.314
56212	ENSG00000180769	WDFY3-AS2	chr4	+	84969724	84969876	84965563	84965858	85004229	85004327	56212	8.5	0	6.11	4	251	99	0.00572818	0.136253	1,0,1,0	0,372,1,0	0.314
56471	ENSG00000237187	NR2F1-AS1	chr5	-	93504591	93506495	93500956	93501160	93553760	93553863	56471	2	0	12.11	1	2003	99	1	1	1,0,NA	0,372,1,0	0.314
58807	ENSG00000164327	RICTOR	chr5	-	38978582	38978650	38969686	38971959	38990948	38991075	58807	1	0	1.2	0.2	167	99	1	1	1,0,NA	1,0,0,372	0.314
69371	ENSG00000235703	LINC00894	chrX	+	149941789	149941847	149940658	149940886	149944017	149944100	69371	1.2	2.2	0	1.1	157	99	0.0622268	0.588295	0,24,0,387	0,0,0,0	0.314
79432	ENSG00000198522	GPN1	chr2	+	27629374	27629442	27628657	27628714	27629858	27629952	79432	0.2	0	6.2	0.2	167	99	1	1	NA,1,0	1,0,0,372	0.314
102284	ENSG00000180229	HERC2P3	chr15	-	20476924	20477056	20466194	20466370	20477201	20477393	102284	38.29	2.1	17.13	3.6	231	99	0.00216087	0.0718678	0,891,0,926	0,708,0,481	0.314
1097	ENSG00000196236	XPNPEP3	chr22	+	40870047	40870139	40868998	40869115	40886312	40886515	1097	17.26	14.1	14.1	15.9	191	99	0.0447805	0.482447	0,386,0,931	0,326,0,365	0.313
104581	ENSG00000161328	LRRC56	chr11	+	538597	538860	537526	537605	539579	539726	104581	46.33	1	17.33	5.2	362	99	0.000211137	0.0148398	0,926,1,0	0,482,0,819	0.313
44223	ENSG00000122705	CLTA	chr9	+	36209266	36209320	36204067	36204179	36210624	36210660	44223	0.3	0.1	2.2	2.3	153	99	1	1	NA,0,66	0,393,0,301	0.313
61802	ENSG00000122912	SLC25A16	chr10	-	68493131	68493198	68487143	68487212	68503631	68503695	61802	3.1	0	1.1	0.1	166	99	1	1	1,0,1,0	1,0,0,374	0.313
62455	ENSG00000170667	RASA4B	chr7	-	102496846	102496964	102496468	102496619	102500698	102500793	62455	0.2	0.2	0	0.1	217	99	1	1	NA,0,313	NA,0,0	0.313
89437	ENSG00000138669	PRKG2	chr4	-	81142880	81142947	81140532	81140669	81144231	81144330	89437	7.6	0	1.2	0.2	166	99	0.34649	1	1,0,1,0	1,0,0,374	0.313
106776	ENSG00000176915	ANKLE2	chr12	-	132741418	132741485	132734967	132735512	132747831	132748020	106776	0.2	0	1.1	1	166	99	1	1	NA,1,0	0,374,1,0	0.313
83522	ENSG00000204271	SPIN3	chrX	-	56993786	56993888	56990955	56992583	56994722	56994949	83522	48.44	3	13.18	6.3	201	99	0.000511958	0.0280506	0,887,1,0	0,516,0,747	0.312
17077	ENSG00000103196	CRISPLD2	chr16	+	84854728	84854829	84850567	84850683	84866896	84866993	17077	31.44	0	4.5	1.1	200	99	0.0454043	0.486319	1,0,1,0	0,664,0,712	0.312
11883	ENSG00000006740	ARHGAP44	chr17	+	12974088	12974310	12958716	12958897	12980057	12980233	11883	6.8	3.1	1	1	321	99	1	1	0,382,0,712	0,236,NA	0.311
72638	ENSG00000176720	BOK	chr2	+	241562347	241562476	241558744	241558993	241570124	241570288	72638	19.1	1	12.19	6.2	228	99	0.0005552	0.0296904	0,892,1,0	0,465,0,805	0.311
94583	ENSG00000101871	MID1	chrX	-	10620289	10620419	10566887	10567603	10833553	10833643	94583	356.213	56.35	268.21	183.112	229	99	3.33067e-16	1.52683e-12	0,733,0,725	0,388,0,448	0.311
27868	ENSG00000256061	DNAAF4	chr15	-	55450221	55450367	55439471	55439581	55491122	55491256	27868	4.3	0	3.2	2	245	99	0.325155	1	1,0,1,0	0,377,1,0	0.311
37586	ENSG00000173402	DAG1	chr3	+	49492822	49492973	49470964	49471049	49510418	49510516	37586	8.1	0.6	21.6	10.5	250	99	0.201078	1	1,0,0,398	0,454,0,322	0.311
46930	ENSG00000227706	AL713998.1	chr6	-	67886967	67888821	67881031	67881452	67888910	67889250	46930	3.12	0	4.12	0.1	1953	99	1	1	1,0,1,0	1,0,0,378	0.311
59058	ENSG00000205643	CDPF1	chr22	-	46248171	46248284	46244012	46245238	46250255	46250289	59058	6.9	0.2	16.15	7.6	212	99	0.0188884	0.287505	1,0,0,678	0,516,0,539	0.311
67579	ENSG00000198400	NTRK1	chr1	+	156868103	156868249	156866909	156866978	156874570	156874626	67579	2.4	0	9.18	6	245	99	0.00148872	0.0562813	1,0,1,0	0,377,1,0	0.311
97484	ENSG00000175294	CATSPER1	chr11	-	66020563	66020627	66018826	66018902	66020810	66020954	97484	7.6	0	6.2	0.2	163	99	0.334892	1	1,0,1,0	1,0,0,378	0.311
88987	ENSG00000182872	RBM10	chrX	+	47180211	47180309	47176499	47176586	47181214	47181401	88987	8.5	2	10.2	2.2	197	99	0.0870422	0.721476	0,668,1,0	0,715,0,334	0.31
97218	ENSG00000110011	DNAJC4	chr11	+	64232509	64232614	64231891	64231964	64233893	64233980	97218	10.7	1	13.7	3.3	204	99	0.00150204	0.056568	0,829,1,0	0,678,0,531	0.31
105518	ENSG00000205442	IZUMO3	chr9	-	24544742	24544760	24544200	24544281	24544971	24545061	105518	9.11	0.1	10.9	1.12	117	99	1	1	1,0,0,903	0,894,0,388	0.31
1241	ENSG00000128298	BAIAP2L2	chr22	-	38107851	38107913	38098410	38098482	38108254	38108341	1241	0.2	0	1.1	1	161	99	1	1	NA,1,0	0,381,1,0	0.309
5335	ENSG00000196365	LONP1	chr19	-	5708341	5708403	5700788	5700927	5713133	5713253	5335	4.2	0	1.2	1	161	99	1	1	1,0,1,0	0,381,1,0	0.309
8375	ENSG00000105426	PTPRS	chr19	-	5262963	5262972	5260804	5260822	5265007	5265196	8375	3.4	2	1.2	2.1	108	99	0.0846838	0.710059	0,579,1,0	0,314,0,647	0.309
14880	ENSG00000178188	SH2B1	chr16	+	28861617	28861747	28846642	28846827	28863667	28863754	14880	5.3	0.3	10.3	7.3	229	99	0.229124	1	1,0,0,302	0,382,0,302	0.309
52055	ENSG00000069424	KCNAB2	chr1	+	5995862	5996084	5992670	5992788	6040516	6040645	52055	0.5	0	2.2	0.1	321	99	1	1	NA,1,0	1,0,0,382	0.309
74226	ENSG00000114745	GORASP1	chr3	-	39101509	39101570	39101015	39101102	39102692	39102881	74226	9.4	0	5.2	0.2	160	99	0.339314	1	1,0,1,0	1,0,0,382	0.309
87029	ENSG00000186918	ZNF395	chr8	-	28375261	28375382	28360884	28361182	28386392	28386446	87029	1.9	1.1	2.1	2.2	220	99	0.0225187	0.317086	0,31,0,802	0,31,0,184	0.309
98304	ENSG00000165490	DDIAS	chr11	+	82913956	82914031	82913654	82913746	82914722	82914851	98304	6.6	0.1	8.6	2.4	174	99	0.00150815	0.0566662	1,0,0,773	0,695,0,46	0.309
103083	ENSG00000136521	NDUFB5	chr3	+	179616982	179617044	179607757	179607812	179623919	179624498	103083	1.2	0	3.1	0.1	161	99	1	1	1,0,1,0	1,0,0,381	0.309
106903	ENSG00000092978	GPATCH2	chr1	-	217495014	217495075	217492500	217492693	217498355	217498395	106903	3.2	0	1.1	0.1	160	99	1	1	1,0,1,0	1,0,0,382	0.309
2801	ENSG00000090554	FLT3LG	chr19	+	49478962	49479047	49476422	49476566	49486014	49486231	2801	3.1	1.3	0.1	1.3	184	99	0.0143167	0.240452	0,617,0,152	0,0,0,152	0.308
3625	ENSG00000182472	CAPN12	chr19	-	38735369	38735429	38734565	38734870	38735501	38735544	3625	0.4	0	1.1	1	159	99	1	1	NA,1,0	0,384,1,0	0.308
56365	ENSG00000187800	PEAR1	chr1	+	156904943	156904998	156904747	156904852	156905323	156905424	56365	4.5	5.7	1	16.8	154	99	3.25546e-05	0.00378878	0,34,0,315	0,039,0,0	0.308
36013	ENSG00000105792	CFAP69	chr7	+	90255422	90255482	90245173	90245544	90268285	90268330	36013	0.3	0	1.1	0.1	159	99	1	1	NA,1,0	1,0,0,384	0.308
61792	ENSG00000015676	NUDCD3	chr7	-	44425899	44426279	44413190	44413283	44427570	44427703	61792	6.13	0	17.6	0.2	479	99	0.327739	1	1,0,1,0	1,0,0,383	0.308
31437	ENSG00000213468	FIRRE	chrX	-	131804971	131805037	131795049	131796331	131825221	131825365	31437	23.6	3.1	10.17	8.8	165	99	0.00587294	0.138091	0,821,0,783	0,429,0,56	0.307
33508	ENSG00000188001	TPRG1	chr3	+	189150655	189150872	189147583	189147647	189207375	189207594	33508	3.3	0	4.3	2	316	99	0.321239	1	1,0,1,0	0,385,1,0	0.307
67427	ENSG00000171219	CDC42BPG	chr11	-	64831504	64831721	64830193	64830256	64832427	64832482	67427	1.4	0	2.2	1	316	99	1	1	1,0,1,0	0,385,1,0	0.307
85474	ENSG00000228224	NACA4P	chr8	+	101368794	101369738	101367622	101367771	101372530	101372707	85474	111.61	3	290.352	19.25	1043	99	0.00300576	0.0900176	0,778,1,0	0,592,0,572	0.307
88239	ENSG00000285108	AC103718.1	chr8	-	129695443	129697311	129685400	129693675	129701243	129701422	88239	25.29	0.1	43.101	3.4	1967	99	0.0043985	0.115956	1,0,0,593	0,419,0,56	0.307
102778	ENSG00000111181	SLC6A12	chr12	-	201761	201849	200650	200783	202739	202814	102778	4.3	0.1	2	0.1	187	99	1	1	1,0,0,614	1,0,0,0	0.307
22922	ENSG00000229956	ZRANB2-AS2	chr1	+	71223056	71223114	71093129	71093251	71237129	71237160	22922	1	0	1.3	1	157	99	1	1	1,0,NA	0,387,1,0	0.306
24369	ENSG00000139354	GAS2L3	chr12	+	100578586	100578800	100573722	100573785	100592373	100592449	24369	3.4	0	2.4	1	313	99	1	1	1,0,1,0	0,387,1,0	0.306
30099	ENSG00000126522	ASL	chr7	+	66082879	66082936	66075833	66076093	66086584	66086662	30099	1	0	3.1	0.1	156	99	1	1	1,0,NA	1,0,0,388	0.306
37377	ENSG00000173805	HAP1	chr17	-	41724765	41724829	41717741	41718026	41725858	41725897	37377	4.1	1	0.2	0.1	163	99	1	1	0,708,1,0	NA,0,548	0.306
48832	ENSG00000152380	FAM151B	chr5	+	80522002	80522138	80519692	80519910	80541672	80542042	48832	11.11	0	1.3	0.2	235	99	0.334118	1	1,0,1,0	1,0,0,387	0.306
49749	ENSG00000037637	FBXO42	chr1	-	16253095	16253152	16246839	16251785	16253555	16253593	49749	2	0	2.1	0.1	156	99	1	1	1,0,NA	1,0,0,388	0.306
65667	ENSG00000189223	PAX8-AS1	chr2	+	113271835	113271971	113269823	113270307	113273056	113273164	65667	5.5	0	7.3	0.2	235	99	0.346174	1	1,0,1,0	1,0,0,387	0.306
70959	ENSG00000284741	PDE11A	chr2	-	177820219	177820295	177817857	177817925	177840250	177840383	70959	0.1	0	0.4	0.1	175	99	1	1	NA,1,0	NA,0,694	0.306
73061	ENSG00000162520	SYNC	chr1	-	32684009	32684089	32679905	32681860	32684257	32684382	73061	3.1	1	7.1	1.2	179	99	0.0134989	0.232396	0,624,1,0	0,795,0,217	0.306
91661	ENSG00000224958	PGM5-AS1	chr9	-	68356289	68356346	68355188	68355605	68357602	68357863	91661	5.1	0	7.1	0.1	156	99	1	1	1,0,1,0	1,0,0,388	0.306
93160	ENSG00000148356	LRSAM1	chr9	+	127486404	127486694	127485735	127485835	127487494	127487560	93160	3.6	1.2	4	3.1	389	99	0.0879573	0.725933	0,433,0,433	0,253,0,0	0.306
8061	ENSG00000267374	MIR924HG	chr18	-	39388428	39388527	39348576	39348757	39535457	39535523	8061	6.9	0.2	5.7	1.6	198	99	0.0222209	0.315152	1,0,0,692	0,714,0,368	0.305
54125	ENSG00000224189	HAGLR	chr2	-	176177710	176177856	176177331	176177494	176179028	176179098	54125	18.11	0.1	20.9	3.4	245	99	0.000640154	0.0325862	1,0,0,816	0,729,0,476	0.305
67638	ENSG00000178053	MLF1	chr3	+	158588851	158588924	158571260	158571347	158592433	158592581	67638	1.16	7.8	0	3.2	172	99	9.76009e-05	0.00850427	0,076,0,535	0,0,0,0	0.305
18140	ENSG00000131473	ACLY	chr17	-	41869042	41869125	41866916	41867904	41871688	41871832	18140	4.4	0.2	5.7	8.2	182	99	0.0596771	0.574056	1,0,0,521	0,254,0,656	0.305
46459	ENSG00000213024	NUP62	chr19	-	49912898	49913159	49911060	49911366	49927693	49927815	46459	27.36	2	34.14	2.7	360	99	0.00520686	0.128444	0,788,1,0	0,824,0,355	0.305
92604	ENSG00000165028	NIPSNAP3B	chr9	+	104766324	104766535	104764128	104764300	104768862	104769021	92604	8.4	0.1	2.4	1.1	310	99	0.0582737	0.566107	1,0,0,561	0,39,0,561	0.305
59204	ENSG00000058453	CROCC	chr1	+	16929845	16930031	16924324	16924479	16930285	16930347	59204	43.44	1.1	29.17	3.6	285	99	0.000695588	0.0343486	0,937,0,939	0,771,0,496	0.304
21101	ENSG00000237356	AL365295.1	chr14	+	53510724	53510879	53369451	53369501	53687198	53688970	21101	5.8	0.2	1	0.1	254	99	0.0508009	0.522096	1,0,0,609	1,0,0,0	0.304
40724	ENSG00000135951	TSGA10	chr2	-	99035229	99035439	99018535	99018640	99064938	99065124	40724	1	0	2.1	1	309	99	1	1	1,0,NA	0,391,1,0	0.304
84323	ENSG00000188917	TRMT2B	chrX	-	101041316	101041371	101023469	101023616	101051250	101051366	84323	3	0	2.1	0.1	154	99	1	1	1,0,NA	1,0,0,391	0.304
89844	ENSG00000167632	TRAPPC9	chr8	-	140426614	140426641	140405576	140405698	140435111	140435240	89844	6.8	3.3	8.2	7.6	126	99	0.0550539	0.547058	0,611,0,677	0,473,0,208	0.304
102054	ENSG00000055950	MRPL43	chr10	-	100983947	100984074	100983754	100983817	100986748	100986975	102054	35.22	14.3	26.14	18.15	226	99	0.0130164	0.227553	0,523,0,763	0,388,0,29	0.304
46299	ENSG00000144935	TRPC1	chr3	+	142736378	142736533	142724033	142724731	142748257	142748460	46299	51.27	15.9	11.14	15.14	254	99	0.000174646	0.0130533	0,57,0,539	0,222,0,28	0.303
20260	ENSG00000119689	DLST	chr14	+	74889094	74889147	74882590	74882624	74889896	74889952	20260	1	0	1.4	1	152	99	1	1	1,0,NA	0,394,1,0	0.303
23428	ENSG00000136986	DERL1	chr8	-	123021446	123021499	123013169	123015585	123041969	123042302	23428	1.1	0	1.2	1	152	99	1	1	1,0,1,0	0,394,1,0	0.303
38928	ENSG00000013573	DDX11	chr12	+	31077944	31078288	31073893	31073969	31078389	31078537	38928	29.21	5.1	26.31	11.9	443	99	0.0343615	0.408904	0,564,0,824	0,346,0,435	0.303
41526	ENSG00000163291	PAQR3	chr4	-	78922140	78922421	78917939	78920681	78922828	78922983	41526	18.19	0	13.5	0.2	380	99	0.346835	1	1,0,1,0	1,0,0,394	0.303
81117	ENSG00000165874	SHLD2P1	chr10	-	46625806	46626013	46621605	46621834	46630952	46631087	81117	8	0	2.4	1	306	99	1	1	1,0,NA	0,393,1,0	0.303
81782	ENSG00000234741	GAS5	chr1	-	173866990	173867043	173866215	173866567	173867959	173867983	81782	6.9	0	2.2	2	152	99	0.362708	1	1,0,1,0	0,394,1,0	0.303
40536	ENSG00000182287	AP1S2	chrX	-	15840496	15840591	15828191	15828200	15845378	15845516	40536	3.2	2.5	0	3.3	194	99	0.000919527	0.0412139	0,434,0,17	0,0,0,0	0.302
18779	ENSG00000248508	SRP14-AS1	chr15	+	40046861	40047221	40045960	40046069	40064460	40064601	18779	21.12	1	12.9	1.2	459	99	0.0124662	0.221119	0,819,1,0	0,721,0,493	0.302
40356	ENSG00000121774	KHDRBS1	chr1	+	32038551	32038619	32036909	32037043	32042526	32042624	40356	3.5	2.1	5.2	6.3	167	99	0.0825381	0.701015	0,471,0,748	0,331,0,283	0.302
56220	ENSG00000180769	WDFY3-AS2	chr4	+	85005473	85005568	85004229	85004327	85006006	85008706	56220	2	1	0.4	2.3	194	99	1	1	0,505,NA	0,0,0,405	0.302
62161	ENSG00000235092	ID2-AS1	chr2	-	8677418	8677560	8675932	8676029	8679037	8679162	62161	29.17	6.1	22.11	6.9	241	99	0.0402496	0.451407	0,665,0,875	0,601,0,334	0.302
66935	ENSG00000203799	CCDC162P	chr6	+	109298579	109298631	109295526	109295692	109300230	109300369	66935	1.1	0	2.1	0.1	151	99	1	1	1,0,1,0	1,0,0,396	0.302
75346	ENSG00000213071	LPAL2	chr6	-	160491362	160491520	160487250	160487432	160492780	160492962	75346	15.14	0	6.6	1.1	257	99	0.0405904	0.453832	1,0,1,0	0,698,0,698	0.302
78881	ENSG00000008277	ADAM22	chr7	+	87964633	87964684	87935025	87935186	87978335	87978412	78881	14.5	5.6	5.1	6.14	150	99	0.0121399	0.217671	0,649,0,355	0,355,0,045	0.302
85456	ENSG00000122367	LDB3	chr10	+	86687068	86687272	86681435	86681803	86691895	86692065	85456	2	0	2.2	0.1	303	99	1	1	1,0,NA	1,0,0,395	0.302
15348	ENSG00000183889	AC138969.1	chr16	+	16335860	16335992	16333646	16333884	16340305	16340434	15348	17.1	2.6	8.7	8.7	231	99	0.044703	0.481927	0,785,0,417	0,3,0,3	0.301
80176	ENSG00000179818	PCBP1-AS1	chr2	-	70077300	70077381	70055616	70055910	70083506	70083687	80176	4.4	3.1	0	2.3	180	99	0.000127863	0.0103947	0,423,0,18	0,0,0,0	0.301
22260	ENSG00000204623	ZNRD1ASP	chr6	-	30003166	30003368	30001010	30002732	30007222	30007396	22260	6.5	0	2.2	0.1	301	99	1	1	1,0,1,0	1,0,0,397	0.301
32376	ENSG00000185305	ARL15	chr5	-	54307887	54307946	54171783	54171928	54310294	54310415	32376	2.2	1	1.12	2.3	158	99	0.00816171	0.168712	0,556,1,0	0,239,0,715	0.301
73769	ENSG00000090975	PITPNM2	chr12	-	122989786	122989948	122988723	122988872	122990544	122990709	73769	9.12	3.5	1.2	1.5	261	99	0.00568958	0.13553	0,532,0,477	0,275,0,132	0.301
81545	ENSG00000197150	ABCB8	chr7	+	151031240	151031291	151028656	151028911	151033604	151033917	81545	1	0	1.2	1	150	99	1	1	1,0,NA	0,398,1,0	0.301
20324	ENSG00000119688	ABCD4	chr14	-	74288715	74288765	74287809	74287886	74290290	74290499	20324	6.9	0	6.1	0.1	149	99	1	1	1,0,1,0	1,0,0,399	0.3
24291	ENSG00000233017	AL121832.1	chr20	+	62430863	62431064	62429074	62429318	62431259	62431344	24291	2.8	1	10.8	3.7	300	99	0.00316227	0.0929253	0,398,1,0	0,524,0,274	0.3
29834	ENSG00000156500	FAM122C	chrX	+	134831635	134831668	134829225	134829282	134838726	134839603	29834	2.1	6	4	2.5	132	99	0.731876	1	0,2,1,0	0,6,0,0	0.3
74156	ENSG00000139531	SUOX	chr12	+	56001885	56001948	55999332	55999590	56002211	56002271	74156	0.3	0.1	3.3	3.4	162	99	1	1	NA,0,647	0,379,0,314	0.3
77670	ENSG00000076826	CAMSAP3	chr19	+	7607820	7607868	7606776	7606809	7608125	7608264	77670	6.1	0	7.2	1.1	147	99	0.654827	1	1,0,1,0	0,825,0,574	0.3
4776	ENSG00000198551	ZNF627	chr19	+	11564444	11564492	11564060	11564184	11575249	11575353	4776	4.1	0	1.4	0.4	147	99	0.0054073	0.131192	1,0,1,0	1,0,0,402	0.299
9006	ENSG00000267123	SCAT1	chr17	-	78623553	78623750	78621666	78621733	78624191	78624315	9006	8.6	0	4.7	2	296	99	0.357405	1	1,0,1,0	0,401,1,0	0.299
28967	ENSG00000215424	MCM3AP-AS1	chr21	+	46230326	46230527	46229230	46229266	46236223	46236326	28967	15.14	1.2	14.12	6.4	300	99	0.019748	0.295028	0,832,0,698	0,435,0,497	0.299
31395	ENSG00000272690	LINC02018	chr3	+	75451209	75451402	75446467	75446535	75456616	75457486	31395	4.2	0	16.6	2.1	292	99	0.00558297	0.134095	1,0,1,0	0,731,0,67	0.299
81805	ENSG00000146918	NCAPG2	chr7	-	158654594	158654789	158646459	158646563	158655117	158655258	81805	7.8	0	2.15	1	294	99	1	1	1,0,1,0	0,402,1,0	0.299
89587	ENSG00000249859	PVT1	chr8	+	127969415	127969537	127890588	127890998	127982359	127982479	89587	1.1	0	3.3	0.2	221	99	0.364777	1	1,0,1,0	1,0,0,402	0.299
91607	ENSG00000198208	RPS6KL1	chr14	-	74911793	74911841	74910889	74911380	74918512	74918605	91607	1.6	0	2.13	2	147	99	0.387272	1	1,0,1,0	0,402,1,0	0.299
98468	ENSG00000139626	ITGB7	chr12	-	53192690	53192910	53192329	53192538	53193139	53193363	98468	4.6	0.1	11.5	1.4	319	99	0.00426302	0.113594	1,0,0,651	0,773,0,28	0.299
104829	ENSG00000025423	HSD17B6	chr12	+	56763217	56763414	56752160	56752318	56784852	56785016	104829	4.4	0	4.3	2	296	99	0.342366	1	1,0,1,0	0,401,1,0	0.299
12718	ENSG00000140995	DEF8	chr16	+	89952561	89952682	89949416	89949513	89954288	89954376	12718	11.7	11.3	4.1	9.7	220	99	0.00933304	0.183842	0,31,0,512	0,167,0,06	0.298
31230	ENSG00000197879	MYO1C	chr17	-	1474811	1474858	1472122	1472228	1477504	1477596	31230	1.2	0	1.1	0.1	146	99	1	1	1,0,1,0	1,0,0,404	0.298
70500	ENSG00000135976	ANKRD36	chr2	+	97124459	97124597	97122886	97122993	97127066	97127134	70500	1.5	1	2.6	5.2	237	99	0.00575489	0.136494	0,295,1,0	0,143,0,556	0.298
76172	ENSG00000108352	RAPGEFL1	chr17	+	40178261	40178381	40177114	40177186	40181298	40181486	76172	9.3	0	3.5	2	219	99	0.36355	1	1,0,1,0	0,404,1,0	0.298
87393	ENSG00000197467	COL13A1	chr10	+	69952881	69952968	69947306	69947342	69957003	69957042	87393	11.4	0	3.7	1.1	186	99	0.489028	1	1,0,1,0	0,615,0,788	0.298
92814	ENSG00000188283	ZNF383	chr19	+	37219598	37219749	37217925	37218274	37224817	37224879	92814	21.26	5.2	11.13	10.4	250	99	0.0213574	0.308473	0,625,0,837	0,303,0,563	0.298
103145	ENSG00000164845	FAM86FP	chr12	-	8235252	8235518	8234341	8234425	8235600	8235734	103145	8.7	0	6.5	0.2	365	99	0.344153	1	1,0,1,0	1,0,0,404	0.298
89547	ENSG00000249859	PVT1	chr8	+	127816827	127816884	127794564	127794734	127855154	127855319	89547	11.6	12.8	0.3	15.18	156	99	3.23714e-05	0.00377812	0,368,0,322	0,0,0,096	0.297
31403	ENSG00000213468	FIRRE	chrX	-	131695466	131695620	131691995	131692636	131709497	131709556	31403	5.6	2.1	6.3	5.3	253	99	0.087849	0.725458	0,495,0,701	0,32,0,281	0.297
35322	ENSG00000114656	KIAA1257	chr3	-	128988727	128988918	128987615	128987829	128991478	128991897	35322	2.4	0	2.2	0.1	290	99	1	1	1,0,1,0	1,0,0,406	0.297
53831	ENSG00000141127	PRPSAP2	chr17	+	18859339	18859475	18856341	18856476	18865801	18865900	53831	4.3	0.3	9.2	3.5	235	99	0.286119	1	1,0,0,296	0,558,0,144	0.297
73051	ENSG00000275778	AC018630.2	chr12	-	10973654	10973721	10848371	10848407	11171421	11171598	73051	3.6	0	7.5	1.2	166	99	0.0432352	0.471711	1,0,1,0	0,807,0,599	0.297
30487	ENSG00000174307	PHLDA3	chr1	-	201467485	201467583	201465852	201466178	201468344	201468581	30487	2.1	1.5	0	3	197	99	1	1	0,501,0,091	0,0,NA	0.296
80967	ENSG00000157191	NECAP2	chr1	+	16450124	16450241	16449092	16449201	16458841	16458956	80967	3.8	0	3.4	2	216	99	0.368016	1	1,0,1,0	0,407,1,0	0.296
82581	ENSG00000163697	APBB2	chr4	-	41118088	41118205	41100638	41100750	41214404	41214569	82581	4.1	0	6.8	4	216	99	0.00601661	0.139809	1,0,1,0	0,407,1,0	0.296
12374	ENSG00000108556	CHRNE	chr17	-	4899197	4899384	4898084	4899107	4899467	4899582	12374	2.6	0	1.2	0.1	286	99	1	1	1,0,1,0	1,0,0,409	0.295
81307	ENSG00000178826	TMEM139	chr7	+	143285940	143286202	143284953	143284974	143286423	143287296	81307	11.4	0	32.38	4.4	361	99	0.000103832	0.00890611	1,0,1,0	0,687,0,723	0.295
22741	ENSG00000226124	FTCDNL1	chr2	-	199819571	199819757	199812511	199812724	199846074	199846170	22741	4.1	0	4.2	2	285	99	0.351894	1	1,0,1,0	0,41,1,0	0.295
11965	ENSG00000184381	PLA2G6	chr22	-	38125638	38125691	38123094	38123258	38126370	38126449	11965	27.15	14.19	5.5	16.2	152	99	0.000792502	0.0371131	0,557,0,34	0,169,0,14	0.294
59319	ENSG00000251247	ZNF345	chr19	+	36854449	36854594	36851829	36851904	36862916	36863011	59319	4.4	7.2	1	8.3	244	99	0.000569487	0.0301825	0,188,0,448	0,048,0,0	0.294
99394	ENSG00000166261	ZNF202	chr11	-	123739433	123739543	123738623	123738910	123740116	123740232	99394	26.27	5	4.17	4.2	209	99	0.103201	0.797614	0,711,1,0	0,321,0,801	0.294
21911	ENSG00000165795	NDRG2	chr14	-	21022863	21022905	21022391	21022497	21023240	21023321	21911	2	0.2	0.1	4.1	141	99	0.182712	1	1,0,0,0	0,0,0,413	0.293
22284	ENSG00000106686	SPATA6L	chr9	-	4646486	4646528	4635274	4635399	4656040	4656089	22284	0.2	1	0.1	1.1	141	99	0.182716	1	0,0,1,0	0,0,0,413	0.293
24132	ENSG00000230606	AC092683.1	chr2	-	97423788	97423918	97423176	97423272	97429216	97429862	24132	15.6	2	1.1	2	229	99	0.358807	1	0,764,1,0	0,178,1,0	0.293
36263	ENSG00000101132	PFDN4	chr20	+	54208834	54208915	54208311	54208558	54214350	54214458	36263	7.3	2.2	0.2	2.1	180	99	0.0247703	0.337294	0,658,0,452	0,0,0,524	0.293
47558	ENSG00000188157	AGRN	chr1	+	1053460	1053493	1051992	1052016	1053752	1053977	47558	9.6	4.4	1.6	7.5	132	99	0.058339	0.566468	0,628,0,529	0,097,0,474	0.293
47807	ENSG00000233143	DIRC3-AS1	chr2	+	217263357	217263467	217262931	217263071	217263777	217263843	47807	20.13	0.6	6.18	7.5	209	99	0.0841662	0.70802	1,0,0,506	0,289,0,63	0.293
56627	ENSG00000104059	FAM189A1	chr15	-	29196429	29196564	29151733	29151841	29252367	29252478	56627	11.3	0	5.7	3	234	99	0.0336273	0.403845	1,0,1,0	0,414,1,0	0.293
48883	ENSG00000126091	ST3GAL3	chr1	+	43900748	43900833	43899540	43899727	43919931	43920217	48883	2	0	9	2	184	99	1	1	1,0,NA	0,708,NA	0.292
58430	ENSG00000157193	LRP8	chr1	-	53312968	53313143	53289566	53289689	53313572	53313743	58430	2.6	2.1	8	5.2	274	99	0.272054	1	0,265,0,684	0,366,0,0	0.292
65152	ENSG00000122481	RWDD3	chr1	+	95244564	95244651	95239776	95239810	95246541	95246657	65152	1.2	0	4.3	3	186	99	0.033615	0.403806	1,0,1,0	0,415,1,0	0.292
92629	ENSG00000155636	RBM45	chr2	+	178133860	178133900	178126138	178126184	178136462	178136776	92629	6.2	0	8.1	0.1	139	99	1	1	1,0,1,0	1,0,0,416	0.292
3100	ENSG00000090372	STRN4	chr19	-	46733815	46733875	46733038	46733236	46736149	46736349	3100	3.6	3	5.2	3.3	159	99	0.154375	1	0,384,1,0	0,509,0,293	0.291
49345	ENSG00000170017	ALCAM	chr3	+	105552143	105552182	105550126	105550259	105552467	105552585	49345	9.3	0	1.2	0.2	138	99	0.382974	1	1,0,1,0	1,0,0,418	0.291
51429	ENSG00000075340	ADD2	chr2	-	70683590	70683767	70678703	70678961	70688023	70688122	51429	0.2	0	2.8	1	276	99	1	1	NA,1,0	0,418,1,0	0.291
58590	ENSG00000183137	CEP57L1	chr6	+	109106034	109106090	109095109	109095575	109146757	109146937	58590	0.4	2	2.1	4.3	155	99	0.716943	1	0,0,1,0	0,242,0,176	0.291
66392	ENSG00000131508	UBE2D2	chr5	+	139614696	139614774	139600371	139600435	139623367	139623444	66392	5.3	2	3	0.1	177	99	0.644024	1	0,583,1,0	1,0,0,0	0.291
76823	ENSG00000127947	PTPN12	chr7	+	77585542	77585581	77571077	77571186	77597841	77597901	76823	5.1	0	3.1	0.1	138	99	1	1	1,0,1,0	1,0,0,418	0.291
102572	ENSG00000255624	C10orf88B	chr10	+	122884716	122884852	122881597	122881667	122888268	122888723	102572	5.1	0.2	3	3	235	99	1	1	1,0,0,174	0,296,NA	0.291
13531	ENSG00000166747	AP1G1	chr16	-	71807800	71807838	71806685	71806728	71808014	71808150	13531	3.6	0	3.2	0.2	137	99	0.373917	1	1,0,1,0	1,0,0,419	0.29
14638	ENSG00000196118	CCDC189	chr16	-	30759653	30759809	30759341	30759458	30760283	30760668	14638	11.7	1.1	17.12	9.4	255	99	0.0193284	0.291515	0,81,0,731	0,423,0,538	0.29
16858	ENSG00000182511	FES	chr15	+	90885411	90885585	90885036	90885258	90886960	90887015	16858	5.5	0	2.5	1	273	99	1	1	1,0,1,0	0,42,1,0	0.29
34380	ENSG00000154556	SORBS2	chr4	-	185638078	185638162	185635354	185635411	185638876	185639035	34380	1.1	0	4.8	0.6	183	99	0.000921226	0.0412453	1,0,1,0	1,0,0,419	0.29
46628	ENSG00000088448	ANKRD10	chr13	-	110911653	110911771	110910617	110910770	110914507	110914617	46628	35.23	0	17.19	5.2	217	99	1.57694e-05	0.00220172	1,0,1,0	0,608,0,813	0.29
107164	ENSG00000145014	TMEM44	chr3	-	194616480	194616587	194615568	194615697	194616769	194616891	107164	1.1	0	4.3	0.2	206	99	0.38114	1	1,0,1,0	1,0,0,419	0.29
9624	ENSG00000259349	AC011921.1	chr17	+	60527016	60527087	60526292	60526501	60548407	60548566	9624	3.6	2.1	2.1	1.4	170	99	0.0481236	0.505013	0,466,0,777	0,538,0,127	0.289
12169	ENSG00000072818	ACAP1	chr17	+	7337262	7337369	7336579	7336787	7341947	7342067	12169	6.6	0.1	14.6	5.2	206	99	0.00145848	0.0555359	1,0,0,742	0,574,0,59	0.289
35474	ENSG00000168306	ACOX2	chr3	-	58530465	58530638	58528793	58528956	58531250	58531366	35474	4.7	0	6.8	3	272	99	0.0319817	0.391605	1,0,1,0	0,421,1,0	0.289
37235	ENSG00000163939	PBRM1	chr3	-	52684855	52684914	52682091	52682233	52685435	52685582	37235	4.1	1.2	4.1	7.5	158	99	0.201404	1	0,715,0,239	0,264,0,111	0.289
39058	ENSG00000114812	VIPR1	chr3	+	42527392	42527496	42525886	42525993	42530778	42530932	39058	2.3	0	3.6	2	203	99	0.376649	1	1,0,1,0	0,422,1,0	0.289
8138	ENSG00000153391	INO80C	chr18	-	35487385	35487823	35480455	35480563	35489331	35489385	8138	8.7	0	4.5	1	537	99	1	1	1,0,1,0	0,424,1,0	0.288
21099	ENSG00000237356	AL365295.1	chr14	+	53510724	53510879	53369451	53369501	53525810	53526764	21099	7.8	2	1	0.1	254	99	0.0501815	0.518238	0,577,1,0	1,0,0,0	0.288
76286	ENSG00000214021	TTLL3	chr3	+	9828499	9828575	9826996	9827072	9828959	9829395	76286	16.12	4.1	3.3	3.1	175	99	0.12495	0.886294	0,694,0,872	0,361,0,629	0.288
102337	ENSG00000095627	TDRD1	chr10	+	114211865	114212036	114210859	114210967	114213345	114213588	102337	5.3	0	4.2	0.1	270	99	1	1	1,0,1,0	1,0,0,423	0.288
46639	ENSG00000145390	USP53	chr4	+	119239217	119239903	119217549	119217673	119245336	119245429	46639	181.111	10.2	80.68	8.11	785	99	0.00589374	0.138125	0,695,0,875	0,558,0,438	0.287
64448	ENSG00000205363	INSYN1	chr15	-	73750974	73751097	73740255	73740642	73752109	73752378	64448	27.12	0	5.2	3	222	99	0.0282957	0.364687	1,0,1,0	0,426,1,0	0.287
75718	ENSG00000165568	AKR1E2	chr10	+	4837458	4837581	4835674	4835809	4842420	4842504	75718	4.1	0	5.5	0.3	222	99	0.0334122	0.402482	1,0,1,0	1,0,0,426	0.287
78109	ENSG00000179406	LINC00174	chr7	-	66492273	66492339	66491349	66491471	66493215	66493517	78109	9.9	1.1	2.8	3.1	165	99	0.161519	1	0,844,0,844	0,286,0,828	0.287
81967	ENSG00000157881	PANK4	chr1	-	2518163	2518264	2514353	2514466	2519142	2519295	81967	1.3	1	2.3	2.2	200	99	0.00751757	0.160953	0,331,1,0	0,331,0,426	0.287
52715	ENSG00000171735	CAMTA1	chr1	+	6886239	6886346	6825109	6825210	6887653	6887842	52715	13.14	1.2	4.15	5.2	206	99	0.072748	0.647397	0,862,0,771	0,278,0,783	0.286
59794	ENSG00000171492	LRRC8D	chr1	+	89929807	89929878	89846579	89846658	89933066	89933160	59794	7.5	2.1	6.3	3.4	170	99	0.0821741	0.698815	0,671,0,744	0,538,0,304	0.286
60394	ENSG00000237298	TTN-AS1	chr2	+	178608166	178608266	178600557	178600667	178614034	178614060	60394	5.4	0	3.3	0.2	199	99	0.392721	1	1,0,1,0	1,0,0,427	0.286
89589	ENSG00000249859	PVT1	chr8	+	127969415	127969537	127939507	127939676	127982359	127982479	89589	6.4	0.6	3.5	9.2	221	99	0.184735	1	1,0,0,23	0,13,0,528	0.286
93070	ENSG00000165219	GAPVD1	chr9	+	125263550	125263700	125261830	125261959	125287761	125287883	93070	43.41	4	28.25	7.6	249	99	0.00171137	0.0615044	0,81,1,0	0,614,0,624	0.286
100065	ENSG00000197889	MEIG1	chr10	+	14970247	14970546	14959509	14959557	14972512	14972681	100065	2.1	0	5.9	0.3	398	99	0.0225523	0.317452	1,0,1,0	1,0,0,427	0.286
4590	ENSG00000105127	AKAP8	chr19	-	15374602	15374635	15372850	15373340	15379712	15379787	4590	3.2	0	1.4	1	132	99	1	1	1,0,1,0	0,429,1,0	0.285
1433	ENSG00000100150	DEPDC5	chr22	+	31874272	31874405	31870589	31870744	31879524	31879752	1433	17.14	0	13.16	2.3	232	99	0.00037798	0.0226171	1,0,1,0	0,735,0,695	0.285
17914	ENSG00000157734	SNX22	chr15	+	64153651	64153684	64153244	64153339	64153934	64154002	17914	0.2	0	1.1	1	132	99	1	1	NA,1,0	0,429,1,0	0.285
28006	ENSG00000105223	PLD3	chr19	+	40365552	40365585	40348583	40348724	40365717	40365930	28006	1.3	0	2.2	0.2	132	99	0.384026	1	1,0,1,0	1,0,0,429	0.285
29633	ENSG00000120519	SLC10A7	chr4	-	146256825	146256936	146256490	146256520	146258691	146258837	29633	20.31	2.7	20.31	14.13	210	99	0.0106008	0.200054	0,825,0,676	0,402,0,529	0.285
38927	ENSG00000111325	OGFOD2	chr12	+	122977980	122978199	122976870	122976970	122978359	122978569	38927	41.32	8.4	25.22	11.13	318	99	0.00389039	0.106191	0,615,0,714	0,414,0,345	0.285
52790	ENSG00000148660	CAMK2G	chr10	-	73828088	73828121	73821677	73821730	73837467	73837511	52790	1	0.3	1	1.2	132	99	1	1	1,0,0,0	0,429,0,0	0.285
103923	ENSG00000119801	YPEL5	chr2	+	30155849	30155910	30147515	30148091	30156627	30156792	103923	10.12	1.1	1.4	3	160	99	0.319092	1	0,861,0,881	0,171,1,0	0.285
104221	ENSG00000174099	MSRB3	chr12	+	65306862	65307026	65278925	65279071	65308528	65308655	104221	4.1	0	9.4	0.2	263	99	0.382104	1	1,0,1,0	1,0,0,43	0.285
5608	ENSG00000185988	PLK5	chr19	+	1528813	1528974	1528337	1528428	1529405	1529490	5608	3.1	0	1.2	0.1	260	99	1	1	1,0,1,0	1,0,0,432	0.284
8318	ENSG00000124155	PIGT	chr20	+	45419503	45419590	45416140	45416343	45420331	45420429	8318	15.11	2.9	9.1	8.16	186	99	0.0582663	0.566107	0,8,0,394	0,375,0,25	0.284
16177	ENSG00000130175	PRKCSH	chr19	+	11438066	11438124	11436388	11436505	11441068	11441105	16177	3.4	0	0.4	0.1	157	99	1	1	1,0,1,0	NA,0,716	0.284
30883	ENSG00000055955	ITIH4	chr3	-	52814208	52814363	52813974	52814071	52816883	52817058	30883	7.7	1	5.1	0.2	254	99	0.134201	0.922926	0,732,1,0	1,0,0,163	0.284
45769	ENSG00000198873	GRK5	chr10	+	119326515	119326611	119207570	119207969	119380814	119380927	45769	49.24	0	17.6	0.4	195	99	0.00925162	0.182739	1,0,1,0	1,0,0,432	0.284
48010	ENSG00000124313	IQSEC2	chrX	-	53279563	53279659	53255799	53256061	53291894	53291916	48010	1.1	0	3.3	2	195	99	0.396219	1	1,0,1,0	0,432,1,0	0.284
63812	ENSG00000245937	LINC01184	chr5	-	128062373	128062500	128061143	128061244	128064736	128064850	63812	3	1.3	0	1.3	226	99	0.121218	0.871323	0,568,0,0	0,0,0,0	0.284
63923	ENSG00000236751	LINC01186	chrX	-	46295756	46295875	46256758	46257394	46322986	46323049	63923	4.6	0	5.7	3	218	99	0.0373056	0.431614	1,0,1,0	0,431,1,0	0.284
74287	ENSG00000166024	R3HCC1L	chr10	+	98162882	98162975	98134670	98134706	98208100	98209899	74287	8.14	0	13.5	1.2	192	99	0.0598196	0.574988	1,0,1,0	0,87,0,563	0.284
101667	ENSG00000138134	STAMBPL1	chr10	+	88882461	88882622	88880223	88880638	88893870	88893913	101667	1	0.1	0.2	1.1	260	99	0.60658	1	1,0,0,0	0,0,0,432	0.284
14167	ENSG00000103034	NDRG4	chr16	+	58501944	58502147	58500145	58500269	58503705	58503903	14167	2.4	0.1	5	0.1	302	99	1	1	1,0,0,567	1,0,0,0	0.283
21013	ENSG00000197045	GMFB	chr14	-	54483932	54484060	54483670	54483767	54488606	54488658	21013	3.3	1	0.1	2	227	99	0.00110804	0.046553	0,567,1,0	0,0,1,0	0.283
25170	ENSG00000137434	C6orf52	chr6	-	10672546	10672636	10671421	10671598	10683186	10683232	25170	5.6	2.6	0.1	5.1	189	99	0.000715138	0.0349376	0,567,0,344	0,0,0,344	0.283
80689	ENSG00000158457	TSPAN33	chr7	+	129167398	129167560	129166439	129166906	129167772	129168830	80689	31.44	0.1	17.18	3.3	261	99	0.000249621	0.0169248	1,0,0,943	0,682,0,695	0.283
33889	ENSG00000241322	CDRT1	chr17	-	15593336	15593495	15583885	15589227	15594747	15594826	33889	1.2	0	2.3	1	258	99	1	1	1,0,1,0	0,434,1,0	0.283
38081	ENSG00000137502	RAB30	chr11	-	83034726	83034782	83034171	83034272	83071690	83071896	38081	1.2	3.2	0	3.8	155	99	0.0728442	0.648058	0,176,0,39	0,0,0,0	0.283
86958	ENSG00000165949	IFI27	chr14	+	94110925	94110978	94110732	94110797	94111624	94111773	86958	0.2	1.1	0	5.5	152	99	0.44664	1	0,0,0,566	0,0,0,0	0.283
10235	ENSG00000262879	AC005670.3	chr17	-	47035043	47035126	47033277	47033381	47056459	47056753	10235	2.1	1.12	0	2.1	182	99	0.21764	1	0,521,0,043	0,0,0,0	0.282
33172	ENSG00000102362	SYTL4	chrX	-	100703092	100703185	100701927	100702107	100704810	100704886	33172	3	0	2.3	0.2	192	99	1	1	1,0,NA	1,0,0,436	0.282
34717	ENSG00000158062	UBXN11	chr1	-	26301693	26301722	26297961	26298062	26306591	26306620	34717	18.14	9.2	11.1	13.8	128	99	0.0261345	0.348425	0,607,0,844	0,396,0,492	0.282
79613	ENSG00000170632	ARMC10	chr7	+	103081881	103081908	103075776	103075881	103083065	103083132	79613	0.1	0.2	0	0.1	126	99	1	1	NA,0,282	NA,0,0	0.282
19590	ENSG00000198752	CDC42BPB	chr14	-	102986486	102986580	102980772	102981021	103003927	103004023	19590	7.6	0	5	1	193	99	1	1	1,0,1,0	0,719,NA	0.281
27123	ENSG00000250802	ZBED3-AS1	chr5	+	77100235	77100391	77098654	77098747	77105655	77105689	27123	11.6	0	2.2	0.1	255	99	1	1	1,0,1,0	1,0,0,437	0.281
39835	ENSG00000067113	PLPP1	chr5	-	55490959	55491114	55441850	55441908	55534571	55534951	39835	1.3	0	2.1	1	254	99	1	1	1,0,1,0	0,438,1,0	0.281
42544	ENSG00000267009	AC007780.1	chr17	+	68414026	68414182	68413729	68413795	68420188	68420506	42544	23.14	0	4.18	2	255	99	0.384358	1	1,0,1,0	0,437,1,0	0.281
80263	ENSG00000196873	CBWD3	chr9	+	68269599	68269722	68268933	68268978	68274881	68274938	80263	22.4	7.6	1.2	6.4	222	99	0.00631311	0.144141	0,584,0,229	0,069,0,182	0.281
50811	ENSG00000143753	DEGS1	chr1	+	224191091	224191156	224183265	224183418	224192331	224192440	50811	11.18	0.1	15.13	4.4	164	99	0.000315679	0.019948	1,0,0,916	0,694,0,662	0.28
80738	ENSG00000142303	ADAMTS10	chr19	-	8605622	8605809	8605011	8605358	8610643	8610681	80738	18.6	0	13.19	1.4	286	99	0.000170557	0.0128878	1,0,1,0	0,818,0,622	0.28
37858	ENSG00000124570	SERPINB6	chr6	-	2960969	2961096	2959167	2959342	2968778	2970745	37858	1.1	0.3	0.6	2.2	226	99	0.274849	1	1,0,0,127	0,0,0,568	0.28
47722	ENSG00000204420	MPIG6B	chr6	+	31724141	31724232	31723638	31723986	31724586	31724627	47722	2	0	3.5	2	190	99	1	1	1,0,NA	0,439,1,0	0.28
51397	ENSG00000113360	DROSHA	chr5	-	31467458	31467612	31467141	31467166	31467938	31468063	51397	14.2	0	5.8	0.4	253	99	0.00439259	0.115874	1,0,1,0	1,0,0,439	0.28
56197	ENSG00000204599	TRIM39	chr6	+	30327646	30327696	30326956	30326995	30328888	30329041	56197	14.13	3.9	13.3	10.7	149	99	0.0920541	0.74652	0,756,0,49	0,463,0,222	0.28
60717	ENSG00000175322	ZNF519	chr18	-	14084196	14084347	14078199	14078298	14084876	14085076	60717	6.4	3.4	0.2	3.4	250	99	0.00553913	0.133403	0,442,0,284	0,0,0,165	0.28
72278	ENSG00000072195	SPEG	chr2	+	219444881	219445161	219444656	219444742	219447973	219448158	72278	9.4	0	6.3	0.1	379	99	1	1	1,0,1,0	1,0,0,439	0.28
76285	ENSG00000214021	TTLL3	chr3	+	9828308	9828379	9826996	9827240	9828499	9828575	76285	9.6	0.2	2	1	170	99	1	1	1,0,0,636	0,538,NA	0.28
107945	ENSG00000244306	AL589743.1	chr14	-	19307020	19307111	19292525	19296351	19333701	19333813	107945	2.4	0	3.3	0.2	190	99	0.398913	1	1,0,1,0	1,0,0,439	0.28
6729	ENSG00000149646	CNBD2	chr20	+	35983981	35984138	35980458	35980622	35984626	35984778	6729	1	1	0	2	256	99	1	1	0,279,NA	0,0,NA	0.279
31309	ENSG00000116035	VAX2	chr2	+	70963161	70963312	70962776	70962900	70963571	70963654	31309	6	0	5.2	0.1	250	99	1	1	1,0,NA	1,0,0,442	0.279
34985	ENSG00000214922	HLA-F-AS1	chr6	-	29747147	29747425	29738334	29738455	29748899	29749049	34985	2.2	0	6.1	2	377	99	0.368753	1	1,0,1,0	0,441,1,0	0.279
41645	ENSG00000124588	NQO2	chr6	+	3003668	3003789	2999875	3000085	3004494	3004651	41645	32.42	1.2	9.11	5.1	220	99	0.0142253	0.239502	0,935,0,904	0,448,0,832	0.279
41999	ENSG00000232480	TGFB2-AS1	chr1	-	218345174	218345388	218344195	218344462	218345602	218345678	41999	0.2	0	5.3	2	313	99	1	1	NA,1,0	0,442,1,0	0.279
63656	ENSG00000138050	THUMPD2	chr2	-	39757247	39757368	39755888	39755960	39761330	39761418	63656	5.2	3.6	0	2	220	99	1	1	0,429,0,13	0,0,NA	0.279
75548	ENSG00000080644	CHRNA3	chr15	-	78593913	78594011	78593051	78593191	78596539	78596732	75548	5	2.1	0	1	197	99	1	1	0,557,0,0	0,0,NA	0.279
102748	ENSG00000130783	CCDC62	chr12	+	122797306	122797395	122792019	122792121	122801123	122801852	102748	3.3	0.3	2.6	5.2	188	99	0.288143	1	1,0,0,345	0,174,0,612	0.279
28617	ENSG00000286169	AHRR	chr5	+	343892	343964	304175	304221	353729	353856	28617	13.11	2	2.4	1.1	171	99	0.801377	1	0,79,1,0	0,537,0,698	0.278
35310	ENSG00000145819	ARHGAP26	chr5	+	143172958	143173032	143166026	143166097	143207197	143207473	35310	2	0.2	1	2	173	99	1	1	1,0,0,0	0,222,NA	0.278
55335	ENSG00000233184	AC093157.1	chr1	+	101075394	101075716	101025843	101026061	101086851	101087124	55335	16.1	0.5	16.17	8.5	421	99	0.190193	1	1,0,0,32	0,32,0,444	0.278
60609	ENSG00000095321	CRAT	chr9	-	129109178	129109277	129107813	129108077	129110482	129110769	60609	7.11	3.3	13.1	12.13	198	99	0.0252296	0.341059	0,538,0,647	0,351,0,278	0.278
73306	ENSG00000029534	ANK1	chr8	-	41672515	41672912	41672353	41672426	41684543	41684690	73306	2.4	0	4.5	1	496	99	1	1	1,0,1,0	0,444,1,0	0.278
93891	ENSG00000165948	IFI27L1	chr14	+	94094749	94094899	94088247	94088303	94096855	94096965	93891	14.6	0	8.2	0.1	249	99	1	1	1,0,1,0	1,0,0,443	0.278
102392	ENSG00000111788	AC009533.1	chr12	+	9312616	9312695	9311730	9311831	9312874	9313029	102392	24.25	2.3	14.16	5.8	178	99	0.00467582	0.120646	0,87,0,823	0,609,0,527	0.278
2675	ENSG00000105357	MYH14	chr19	+	50224153	50224177	50223246	50223349	50225584	50225677	2675	4.7	0	15.1	0.1	123	99	1	1	1,0,1,0	1,0,0,446	0.277
10494	ENSG00000282851	BISPR	chr19	+	17413096	17413305	17406076	17406296	17414390	17415005	10494	9.7	0	13.5	0.2	308	99	0.394997	1	1,0,1,0	1,0,0,446	0.277
11864	ENSG00000006695	COX10	chr17	+	14215809	14215937	14211287	14211508	14216684	14217665	11864	14.6	1	3.4	3	227	99	0.032958	0.39927	0,859,1,0	0,304,1,0	0.277
53977	ENSG00000099998	GGT5	chr22	-	24232050	24232208	24231383	24231530	24244552	24245059	53977	157.123	0.1	237.18	47.44	257	99	1.18783e-07	4.64522e-05	1,0,0,826	0,66,0,612	0.277
19880	ENSG00000100697	DICER1	chr14	-	95141682	95141748	95133314	95133503	95157390	95157486	19880	0.7	2.1	4	7.3	165	99	0.480423	1	0,0,0,808	0,255,0,0	0.277
23997	ENSG00000151612	ZNF827	chr4	-	145763089	145763122	145757626	145761598	145764987	145765165	23997	27.9	16.2	27.22	27.31	132	99	0.0266056	0.352385	0,559,0,771	0,429,0,347	0.277
42543	ENSG00000267009	AC007780.1	chr17	+	68413910	68414182	68413739	68413795	68420188	68420506	42543	29.13	0	6.2	2	371	99	0.389098	1	1,0,1,0	0,445,1,0	0.277
72044	ENSG00000230438	SERPINB9P1	chr6	-	2872816	2873086	2857910	2857995	2876292	2876425	72044	1.3	0	6.4	2	369	99	0.389147	1	1,0,1,0	0,446,1,0	0.277
18176	ENSG00000137876	RSL24D1	chr15	-	55194152	55194183	55192719	55192833	55194295	55194359	18176	0.1	0.2	0	0.2	130	99	1	1	NA,0,276	NA,0,0	0.276
96653	ENSG00000183597	TANGO2	chr22	+	20055942	20056013	20052464	20052584	20061529	20061576	96653	60.64	1.8	46.56	19.17	170	99	3.35748e-05	0.00388559	0,972,0,823	0,585,0,657	0.276
32902	ENSG00000178950	GAK	chr4	-	912029	912174	904636	904779	913606	913668	32902	1.2	0	2.1	1	244	99	1	1	1,0,1,0	0,448,1,0	0.276
46378	ENSG00000054118	THRAP3	chr1	+	36225411	36225463	36224970	36225102	36282532	36282700	46378	1.1	0	0.4	0.1	151	99	1	1	1,0,1,0	NA,0,724	0.276
53915	ENSG00000243629	LINC00880	chr3	-	157103357	157103479	157081666	157083275	157122875	157123004	53915	1.5	1	3.1	1.2	221	99	0.00554049	0.133403	0,309,1,0	0,573,0,183	0.276
77590	ENSG00000176826	FKBP9P1	chr7	-	55687778	55687924	55681073	55682825	55691313	55691500	77590	25.36	0	2.2	1	245	99	1	1	1,0,1,0	0,447,1,0	0.276
9049	ENSG00000184640	SEPTIN9	chr17	+	77294488	77294571	77281498	77281554	77294773	77294903	9049	1.6	0	3.6	2	182	99	0.397208	1	1,0,1,0	0,449,1,0	0.275
27388	ENSG00000187045	TMPRSS6	chr22	-	37084726	37084839	37083939	37084404	37086282	37086419	27388	15.12	0.1	5.16	1.5	212	99	0.000663217	0.0333895	1,0,0,849	0,7,0,599	0.275
31715	ENSG00000134851	TMEM165	chr4	+	55403235	55403338	55398922	55399253	55411613	55411839	31715	10.1	0.1	1.5	1.3	202	99	0.00341271	0.0973037	1,0,0,329	0,329,0,45	0.275
51135	ENSG00000251503	CENPS-CORT	chr1	+	10434656	10434690	10430101	10430568	10451376	10451659	51135	0.4	1.1	0.1	1.3	133	99	0.041277	0.458161	0,0,0,749	0,0,0,199	0.275
69294	ENSG00000117362	APH1A	chr1	-	150267956	150267991	150267355	150267478	150268697	150269015	69294	8.19	0.2	1.12	1.1	134	99	0.585442	1	1,0,0,875	0,425,0,899	0.275
46619	ENSG00000088448	ANKRD10	chr13	-	110894108	110894202	110892691	110893263	110900529	110900739	46619	99.109	47.62	29.49	69.69	193	99	1.44914e-08	8.24658e-06	0,519,0,474	0,177,0,267	0.274
105976	ENSG00000198563	DDX39B	chr6	-	31541152	31541327	31540321	31540534	31541633	31541729	105976	64.44	4.1	37.48	7.12	274	99	0.000448425	0.0256068	0,853,0,941	0,656,0,591	0.274
25134	ENSG00000185627	PSMD13	chr11	+	251545	251626	248606	249057	252504	252510	25134	4	0	3.1	2	180	99	1	1	1,0,NA	0,452,1,0	0.274
31408	ENSG00000213468	FIRRE	chrX	-	131703416	131703518	131695843	131695913	131709497	131709556	31408	5.4	1.1	4.2	2.2	201	99	0.168466	1	0,711,0,663	0,496,0,33	0.274
33669	ENSG00000114867	EIF4G1	chr3	+	184316131	184316218	184314494	184314674	184317716	184317816	33669	15.27	12.2	17.16	13.18	186	99	0.0643096	0.601713	0,4,0,878	0,41,0,321	0.274
40189	ENSG00000250240	AC008840.1	chr5	-	95708634	95708835	95701248	95701371	95719643	95719773	40189	10.5	1	10.1	1.4	300	99	0.00325185	0.0946477	0,767,1,0	0,767,0,452	0.274
71721	ENSG00000163596	ICA1L	chr2	-	202796889	202796964	202788829	202789087	202811745	202811789	71721	10.7	0	8.3	1.1	174	99	0.54621	1	1,0,1,0	0,82,0,631	0.274
96561	ENSG00000258815	LINC02820	chr12	+	85318957	85318979	85318059	85318115	85342471	85342912	96561	1	1	2	3.1	121	99	1	1	0,45,NA	0,353,0,0	0.274
98994	ENSG00000178105	DDX10	chr11	+	108731537	108731679	108722996	108723462	108746245	108746295	98994	0.6	0	2.3	1	241	99	1	1	NA,1,0	0,451,1,0	0.274
105292	ENSG00000139350	NEDD1	chr12	+	96907603	96907624	96907229	96907300	96919984	96920118	105292	3	0	3.1	3	120	99	1	1	1,0,NA	0,452,1,0	0.274
2615	ENSG00000171051	FPR1	chr19	-	51777644	51777783	51746875	51747005	51803792	51804110	2615	2.2	0	2.3	1	238	99	1	1	1,0,1,0	0,454,1,0	0.273
42213	ENSG00000105467	SYNGR4	chr19	+	48375612	48375752	48373516	48373754	48376084	48376377	42213	3.1	0	7.2	0.1	239	99	1	1	1,0,1,0	1,0,0,453	0.273
5430	ENSG00000142002	DPP9	chr19	-	4715528	4715726	4714080	4714337	4716052	4716152	5430	6.8	0	8.5	0.2	297	99	0.40883	1	1,0,1,0	1,0,0,455	0.272
7020	ENSG00000101294	HM13	chr20	+	31544946	31545035	31527483	31527582	31550063	31550121	7020	17.8	2	6.2	1.1	188	99	0.896785	1	0,817,1,0	0,76,0,513	0.272
41578	ENSG00000249378	LINC01060	chr4	+	188588594	188588713	188485778	188485865	188601767	188602508	41578	2.2	3.2	0	1.3	218	99	0.00559753	0.134212	0,232,0,312	0,0,0,0	0.272
54276	ENSG00000117155	SSX2IP	chr1	-	84671176	84671308	84670645	84670815	84690153	84690304	54276	18.16	0	13.6	2.1	231	99	0.0172297	0.271165	1,0,1,0	0,736,0,72	0.272
62462	ENSG00000205359	SLCO6A1	chr5	-	102388687	102388825	102373336	102373494	102390980	102391045	62462	6.3	0	2.2	0.1	237	99	1	1	1,0,1,0	1,0,0,455	0.272
62948	ENSG00000219626	FAM228B	chr2	+	24164197	24164335	24146937	24147086	24167626	24167669	62948	3	0	2.2	0.1	237	99	1	1	1,0,NA	1,0,0,455	0.272
68167	ENSG00000135838	NPL	chr1	+	182822114	182822199	182818812	182818859	182825780	182825820	68167	18.13	4	8.13	5.3	184	99	0.0713439	0.639914	0,708,1,0	0,463,0,7	0.272
80158	ENSG00000179818	PCBP1-AS1	chr2	-	70055713	70055910	70051016	70051305	70077300	70077381	80158	14.1	0	5.9	2	296	99	0.408119	1	1,0,1,0	0,455,1,0	0.272
81305	ENSG00000178826	TMEM139	chr7	+	143285347	143285445	143284950	143284974	143285940	143286202	81305	5.3	0	5.11	3	197	99	0.0500095	0.51706	1,0,1,0	0,456,1,0	0.272
83964	ENSG00000230590	FTX	chrX	-	74285914	74286170	74284742	74284948	74293351	74293574	83964	7.9	0	6.3	2	355	99	0.399053	1	1,0,1,0	0,456,1,0	0.272
99989	ENSG00000268621	IGFL2-AS1	chr19	-	46195677	46195838	46189382	46190414	46198407	46198442	99989	33.18	8.7	9.16	7.2	260	99	0.00193365	0.0666757	0,611,0,495	0,329,0,233	0.272
102178	ENSG00000273155	AC092587.1	chr2	+	99186176	99186254	99154997	99155051	99194750	99194897	102178	3.3	0	3.4	2	177	99	0.408914	1	1,0,1,0	0,456,1,0	0.272
106092	ENSG00000198270	TMEM116	chr12	-	111936741	111936830	111933885	111934030	111937159	111937243	106092	18.12	3.3	30.9	13.9	188	99	0.0301799	0.378529	0,76,0,678	0,549,0,345	0.272
107951	ENSG00000244306	AL589743.1	chr14	-	19331834	19331972	19296002	19296351	19333701	19333813	107951	4.6	0	5.4	0.2	237	99	0.41263	1	1,0,1,0	1,0,0,455	0.272
13448	ENSG00000259768	AC004943.2	chr16	+	72713946	72713989	72713332	72713416	72745404	72745466	13448	16.17	3	16.12	4.8	142	99	0.00750875	0.160806	0,788,1,0	0,736,0,511	0.271
17001	ENSG00000130590	SAMD10	chr20	-	63978244	63978361	63977224	63977406	63979853	63979984	17001	6	0	7.5	1.1	216	99	1	1	1,0,NA	0,762,0,696	0.271
29098	ENSG00000120708	TGFBI	chr5	+	136044781	136044870	136044057	136044122	136046334	136046440	29098	3.2	4.3	0	1.7	188	99	0.000951676	0.0419833	0,283,0,26	0,0,0,0	0.271
67322	ENSG00000268362	AC092279.1	chr19	+	24057930	24058106	24049404	24049548	24066026	24066727	67322	18.8	0	27.11	5.1	275	99	4.08378e-05	0.00449428	1,0,1,0	0,66,0,798	0.271
36223	ENSG00000287356	AL590822.3	chr1	+	2316391	2317011	2315039	2315998	2318989	2323085	36223	43.37	1	30.3	4.1	719	99	0.00138781	0.0538895	0,856,1,0	0,508,0,805	0.271
37865	ENSG00000124570	SERPINB6	chr6	-	2968778	2968913	2955523	2955670	2971532	2972165	37865	2.1	0	2.1	1	234	99	1	1	1,0,1,0	0,458,1,0	0.271
47869	ENSG00000132879	FBXO44	chr1	+	11655327	11655699	11654374	11654581	11655805	11656100	47869	11.17	0	8.7	2	471	99	0.400917	1	1,0,1,0	0,457,1,0	0.271
58773	ENSG00000122140	MRPS2	chr9	+	135503135	135503278	135502068	135502266	135503541	135503976	58773	32.18	8.5	13.1	12.7	242	99	0.00655201	0.147675	0,621,0,596	0,307,0,369	0.271
94373	ENSG00000164199	ADGRV1	chr5	+	90807601	90807737	90802738	90802882	90815618	90815736	94373	3.1	0	2.4	1	235	99	1	1	1,0,1,0	0,457,1,0	0.271
826	ENSG00000054611	TBC1D22A	chr22	+	46997633	46997709	46912073	46912188	47111507	47111603	826	7.5	0	3.1	2	175	99	0.431595	1	1,0,1,0	0,459,1,0	0.27
17277	ENSG00000010310	GIPR	chr19	+	45677709	45677779	45676948	45677108	45677905	45677994	17277	5.4	0.2	1	0.1	169	99	0.104447	0.803277	1,0,0,54	1,0,0,0	0.27
45819	ENSG00000140992	PDPK1	chr16	+	2577424	2577500	2566355	2566453	2581294	2581363	45819	11.7	0	3.2	2	175	99	0.422445	1	1,0,1,0	0,459,1,0	0.27
87274	ENSG00000253361	AC069120.1	chr8	-	38552958	38553091	38552247	38552380	38553715	38553868	87274	2	0	4.2	0.1	232	99	1	1	1,0,NA	1,0,0,46	0.27
87841	ENSG00000158473	CD1D	chr1	+	158182877	158183156	158182031	158182310	158183935	158184035	87841	4.5	0	15.13	0.4	378	99	0.00473165	0.121479	1,0,1,0	1,0,0,46	0.27
97770	ENSG00000278023	RDM1	chr17	-	35922576	35922675	35920186	35920272	35924603	35924772	97770	13.11	2.1	15.16	9.5	198	99	0.0206153	0.302844	0,765,0,846	0,455,0,615	0.27
105576	ENSG00000028203	VEZT	chr12	+	95282312	95282359	95266356	95266632	95287663	95287857	105576	2.1	1.2	3.3	3.3	146	99	0.0368796	0.428608	0,576,0,772	0,404,0,404	0.27
18227	ENSG00000104093	DMXL2	chr15	-	51495023	51495134	51491577	51491747	51507133	51507253	18227	10.26	0	15.6	1.2	210	99	0.0650903	0.606748	1,0,1,0	0,876,0,586	0.269
5350	ENSG00000167733	HSD11B1L	chr19	+	5684988	5685119	5684780	5684905	5686899	5686991	5350	6.1	0	2.2	0.1	230	99	1	1	1,0,1,0	1,0,0,463	0.268
32323	ENSG00000163138	PACRGL	chr4	+	20701509	20701667	20700465	20700787	20701757	20701854	32323	4.3	1.2	0.2	2.1	257	99	0.0331343	0.400267	0,606,0,366	0,0,0,435	0.268
32678	ENSG00000109625	CPZ	chr4	+	8599452	8599582	8592659	8592921	8601122	8601450	32678	2.2	0	2.1	1	229	99	1	1	1,0,1,0	0,464,1,0	0.268
50698	ENSG00000133805	AMPD3	chr11	+	10487234	10487364	10484819	10485039	10493348	10493543	50698	8.19	0	2.1	1	229	99	1	1	1,0,1,0	0,464,1,0	0.268
63726	ENSG00000163701	IL17RE	chr3	+	9903396	9903412	9902830	9903064	9904031	9904151	63726	3.3	0	4.3	0.3	115	99	0.0583659	0.566497	1,0,1,0	1,0,0,463	0.268
89652	ENSG00000249859	PVT1	chr8	+	128074072	128074291	128070159	128070272	128082752	128083366	89652	30.11	0	11.16	2.1	318	99	0.0493994	0.513027	1,0,1,0	0,631,0,833	0.268
9198	ENSG00000161526	SAP30BP	chr17	+	75691393	75691531	75690670	75690772	75693439	75693482	9198	93.45	4.2	27.37	7.8	237	99	0.00028649	0.0186728	0,907,0,904	0,617,0,659	0.267
19762	ENSG00000197119	SLC25A29	chr14	-	100298026	100298190	100295694	100295993	100298841	100298885	19762	14.9	3.4	4.1	7.6	263	99	0.0543722	0.542713	0,637,0,459	0,177,0,386	0.267
30444	ENSG00000234492	RPL34-AS1	chr4	-	108608522	108608650	108598537	108598695	108620307	108620395	30444	2.3	0	4.2	0.1	227	99	1	1	1,0,1,0	1,0,0,466	0.267
36787	ENSG00000185267	CDNF	chr10	-	14828144	14828272	14819530	14820158	14837831	14838037	36787	4.4	0	5.4	0.2	227	99	0.423294	1	1,0,1,0	1,0,0,466	0.267
38923	ENSG00000111325	OGFOD2	chr12	+	122977980	122978057	122976870	122976970	122978359	122978547	38923	7.8	8.4	2.7	11.13	176	99	0.0295751	0.374006	0,33,0,529	0,093,0,232	0.267
95039	ENSG00000108405	P2RX1	chr17	-	3904857	3904929	3904329	3904399	3905219	3905367	95039	3.2	0	3.1	2	171	99	0.433249	1	1,0,1,0	0,465,1,0	0.267
5351	ENSG00000167733	HSD11B1L	chr19	+	5684992	5685119	5684818	5684905	5686899	5686991	5351	3.2	0	1.2	0.1	226	99	1	1	1,0,1,0	1,0,0,467	0.266
65849	ENSG00000204843	DCTN1	chr2	-	74374322	74374340	74372927	74372948	74377431	74377466	65849	4.4	8.8	0.1	2.13	117	99	0.000460524	0.0259564	0,297,0,297	0,0,0,061	0.266
94427	ENSG00000005801	ZNF195	chr11	-	3369356	3369502	3361808	3361889	3370974	3371070	94427	109.81	41.29	40.25	36.39	245	99	5.23024e-06	0.000922737	0,518,0,53	0,31,0,206	0.266
31332	ENSG00000204842	ATXN2	chr12	-	111482786	111482831	111479069	111479102	111485270	111485331	31332	3	1	2	2	144	99	1	1	0,673,NA	0,407,NA	0.266
42654	ENSG00000257557	PPP1R12A-AS1	chr12	+	79938727	79938852	79934900	79935658	79940361	79942712	42654	12.1	0	2.4	1	224	99	1	1	1,0,1,0	0,469,1,0	0.266
64449	ENSG00000205363	INSYN1	chr15	-	73750974	73751697	73735430	73740642	73752109	73752747	64449	77.55	0	22.19	3	822	99	0.0260675	0.34786	1,0,1,0	0,469,1,0	0.266
89680	ENSG00000249859	PVT1	chr8	+	128095691	128095817	128074072	128074291	128096520	128096654	89680	5.1	0	4.1	2	225	99	0.430957	1	1,0,1,0	0,468,1,0	0.266
98534	ENSG00000077616	NAALAD2	chr11	+	90170068	90170136	90168928	90168992	90173823	90173915	98534	27.14	0.4	42.23	19.1	167	99	0.00514042	0.127414	1,0,0,675	0,567,0,577	0.266
6474	ENSG00000185513	L3MBTL1	chr20	+	43515291	43515415	43514442	43514776	43528656	43528745	6474	7.6	0	10.7	5	223	99	0.00133885	0.0526957	1,0,1,0	0,47,1,0	0.265
23770	ENSG00000157578	LCA5L	chr21	-	39435419	39435542	39429130	39429211	39444134	39444201	23770	1.5	1	1.2	1.1	222	99	0.00692927	0.15292	0,308,1,0	0,308,0,471	0.265
27102	ENSG00000250802	ZBED3-AS1	chr5	+	77088744	77088799	77088008	77088472	77089345	77089403	27102	2.1	2.4	0	2	154	99	1	1	0,391,0,138	0,0,NA	0.265
33662	ENSG00000114867	EIF4G1	chr3	+	184315762	184315856	184314494	184314674	184317716	184317773	33662	22.5	12.2	9.12	13.18	193	99	0.0151594	0.24898	0,485,0,562	0,262,0,255	0.265
61254	ENSG00000229180	AC006001.3	chr7	-	66578528	66578727	66573384	66573550	66588511	66588580	61254	16.8	0	8.17	3	298	99	0.0452474	0.485512	1,0,1,0	0,47,1,0	0.265
63822	ENSG00000245937	LINC01184	chr5	-	128076946	128077093	127965884	127966928	128081972	128082194	63822	10.1	0	8.12	1.2	246	99	0.0149761	0.246904	1,0,1,0	0,763,0,707	0.265
73745	ENSG00000064933	PMS1	chr2	+	189785345	189785471	189784512	189784564	189791789	189791941	73745	10.5	3	5.8	2.3	225	99	0.168239	1	0,595,1,0	0,524,0,54	0.265
76372	ENSG00000164620	RELL2	chr5	+	141638954	141639021	141638794	141638860	141639463	141639629	76372	45.29	4.8	16.28	12.12	166	99	0.00668795	0.149474	0,87,0,684	0,443,0,582	0.265
100452	ENSG00000150093	ITGB1	chr10	-	32935894	32936081	32935491	32935558	32951674	32951758	100452	26.18	2.1	12.13	2.5	286	99	0.0273322	0.35776	0,818,0,862	0,675,0,474	0.265
1965	ENSG00000099917	MED15	chr22	+	20518877	20518995	20508056	20508444	20537116	20537183	1965	68.63	3.1	50.47	5.19	217	99	0.000186406	0.013629	0,912,0,966	0,82,0,53	0.264
41116	ENSG00000174165	ZDHHC24	chr11	-	66524154	66524276	66520636	66521466	66526935	66527006	41116	6.3	2	4.3	1.2	221	99	0.16805	1	0,573,1,0	0,642,0,402	0.264
54650	ENSG00000102385	DRP2	chrX	+	101247089	101247164	101245387	101245449	101248088	101248290	54650	3.21	4.1	0.4	1.1	174	99	0.27293	1	0,299,0,923	0,0,0,695	0.264
67320	ENSG00000268362	AC092279.1	chr19	+	24057930	24058106	24049404	24049548	24063818	24063941	67320	17.7	1	28.11	2.4	275	99	0.0030108	0.0900783	0,86,1,0	0,834,0,497	0.264
77120	ENSG00000128944	KNSTRN	chr15	+	40387158	40387218	40383227	40383322	40389505	40389611	77120	5.5	5.2	2.1	3.3	159	99	0.0863499	0.718117	0,384,0,609	0,293,0,172	0.264
97452	ENSG00000250546	AC079160.1	chr4	-	84286668	84286827	84284205	84284326	84293219	84293409	97452	24.12	0	5.7	0.3	258	99	0.0344494	0.409646	1,0,1,0	1,0,0,472	0.264
443	ENSG00000156273	BACH1	chr21	+	29582311	29582351	29329486	29329693	29597569	29597694	443	0.1	0.2	0	0.3	139	99	1	1	NA,0,263	NA,0,0	0.263
12081	ENSG00000129214	SHBG	chr17	+	7632751	7632959	7631878	7632015	7633203	7633354	12081	21.6	2	11.22	3.3	307	99	0.0520001	0.527804	0,772,1,0	0,542,0,703	0.263
29442	ENSG00000157800	SLC37A3	chr7	-	140337283	140337349	140297299	140297523	140345215	140345263	29442	1.4	0	3.3	2	165	99	0.42904	1	1,0,1,0	0,474,1,0	0.263
36829	ENSG00000130751	NPAS1	chr19	+	47021005	47021169	47019836	47019997	47032277	47032351	36829	12.1	1	14.7	4.1	263	99	0.0021477	0.0714875	0,819,1,0	0,568,0,725	0.263
37862	ENSG00000124570	SERPINB6	chr6	-	2966399	2966590	2959167	2959342	2968778	2970745	37862	4.2	0.3	4.2	2.2	290	99	0.477051	1	1,0,0,185	0,406,0,254	0.263
40368	ENSG00000030419	IKZF2	chr2	-	213056565	213056744	213049712	213049880	213056910	213057099	40368	1.1	1.1	0	0.1	278	99	1	1	0,263,0,263	NA,0,0	0.263
46804	ENSG00000177200	CHD9	chr16	+	53319812	53319951	53318211	53318340	53321162	53321217	46804	7.8	1	4.4	6	238	99	0.0112475	0.206931	0,744,1,0	0,217,1,0	0.263
78431	ENSG00000137501	SYTL2	chr11	-	85717482	85717726	85714412	85714507	85718789	85718843	78431	5.5	1	2.8	1.1	343	99	0.722383	1	0,591,1,0	0,366,0,698	0.263
93060	ENSG00000133818	RRAS2	chr11	-	14356685	14356769	14295767	14295855	14358256	14358485	93060	6.4	5.6	0.2	7.7	183	99	0.00172396	0.0617415	0,394,0,265	0,0,0,134	0.263
515	ENSG00000232560	LINC01549	chr21	+	17444082	17444200	17441676	17441843	17448864	17450104	515	0.2	0	2.1	1	217	99	1	1	NA,1,0	0,477,1,0	0.262
8937	ENSG00000141527	CARD14	chr17	+	80179103	80179301	80178507	80178655	80181418	80181649	8937	5.2	1.1	0.3	2.1	297	99	0.0772172	0.671895	0,625,0,4	0,0,0,5	0.262
18968	ENSG00000175344	CHRNA7	chr15	+	32153906	32153986	32101302	32101347	32157607	32157775	18968	3.2	0.1	1	0.1	179	99	1	1	1,0,0,525	1,0,0,0	0.262
80008	ENSG00000181016	LSMEM1	chr7	+	112486351	112486439	112484811	112484943	112486922	112487051	80008	5.7	13.5	1	7.2	187	99	0.00072046	0.0350461	0,169,0,426	0,07,0,0	0.262
62106	ENSG00000169814	BTD	chr3	+	15630001	15630120	15601750	15601770	15635423	15635688	62106	0.1	5	0.2	1.1	218	99	0.594929	1	0,0,1,0	0,0,0,476	0.262
88176	ENSG00000164024	METAP1	chr4	+	99037766	99037941	99036042	99036089	99039373	99039465	88176	18.1	1	19.11	2.3	274	99	0.00268768	0.0835936	0,867,1,0	0,774,0,57	0.262
91355	ENSG00000260259	LINC02166	chr16	-	89685300	89685675	89682619	89682842	89686446	89686569	91355	58.73	5.2	26.21	6.3	474	99	0.0216671	0.310569	0,708,0,884	0,475,0,594	0.262
105180	ENSG00000133858	ZFC3H1	chr12	-	71647748	71647813	71644094	71644318	71660288	71660427	105180	0.3	0	3.3	2	164	99	1	1	NA,1,0	0,475,1,0	0.262
1872	ENSG00000228315	GUSBP11	chr22	-	23683724	23683867	23659864	23660000	23686830	23686995	1872	6.2	0.5	3.2	6.1	242	99	0.207148	1	1,0,0,141	0,17,0,45	0.261
10001	ENSG00000006282	SPATA20	chr17	+	50547664	50547954	50547204	50547285	50548282	50548453	10001	35.61	2.7	46.33	15.7	389	99	0.00977149	0.189449	0,817,0,689	0,438,0,545	0.261
53983	ENSG00000099998	GGT5	chr22	-	24233873	24234004	24231383	24231530	24244552	24245059	53983	153.115	0.1	263.155	47.44	230	99	3.94751e-07	0.000128667	1,0,0,832	0,707,0,603	0.261
36095	ENSG00000144395	CCDC150	chr2	+	196665566	196665683	196658791	196658860	196666718	196666848	36095	3.2	0	2.5	1	216	99	1	1	1,0,1,0	0,478,1,0	0.261
52141	ENSG00000108443	RPS6KB1	chr17	+	59930799	59931052	59930357	59930432	59931621	59931722	52141	47.37	10.4	25.19	12.8	352	99	0.0136487	0.233753	0,569,0,722	0,369,0,4	0.261
84117	ENSG00000227036	LINC00511	chr17	-	72420699	72420964	72403321	72404816	72428235	72428298	84117	10.1	2.5	5	2.1	364	99	0.191868	1	0,576,0,352	0,405,0,0	0.261
12450	ENSG00000132388	UBE2G1	chr17	-	4331773	4331888	4307020	4307123	4335208	4335324	12450	2	0	1.2	0.1	214	99	1	1	1,0,NA	1,0,0,481	0.26
95231	ENSG00000110756	HPS5	chr11	-	18317750	18317907	18311386	18311451	18321945	18322088	95231	40.31	1	14.28	4.2	256	99	0.000432399	0.0249506	0,939,1,0	0,575,0,844	0.26
20190	ENSG00000089916	GPATCH2L	chr14	+	76178207	76178322	76177891	76177931	76195877	76195972	20190	0.1	0	5.2	0.1	214	99	1	1	NA,1,0	1,0,0,481	0.26
30511	ENSG00000109944	JHY	chr11	+	122934419	122935075	122924896	122925010	122946497	122946792	30511	21.16	0	16.7	0.1	755	99	1	1	1,0,1,0	1,0,0,479	0.26
32105	ENSG00000054793	ATP9A	chr20	-	51607526	51607584	51596513	51601347	51613676	51613832	32105	1	0.1	1	2	157	99	1	1	1,0,0,0	0,24,NA	0.26
37961	ENSG00000163702	IL17RC	chr3	+	9932819	9932858	9932607	9932703	9932952	9933593	37961	3.1	3.1	2.1	5.7	138	99	0.113316	0.840571	0,418,0,418	0,223,0,093	0.26
46286	ENSG00000197948	FCHSD1	chr5	-	141642396	141642503	141641701	141641757	141644217	141644438	46286	28.22	1	16.1	2.3	206	99	0.00127218	0.0509087	0,931,1,0	0,794,0,616	0.26
63276	ENSG00000115295	CLIP4	chr2	+	29174372	29174445	29167475	29167540	29181571	29181697	63276	11.26	7	1.5	1.2	172	99	0.364305	1	0,475,1,0	0,365,0,59	0.26
107280	ENSG00000102543	CDADC1	chr13	+	49286221	49286282	49280508	49280698	49291683	49293485	107280	8.8	0	7.3	0.2	160	99	0.434199	1	1,0,1,0	1,0,0,481	0.26
13558	ENSG00000261611	AC010547.4	chr16	-	71456071	71456121	71447599	71449885	71456763	71456828	13558	10.14	0.6	11.4	1.1	149	99	0.260158	1	1,0,0,608	0,88,0,21	0.259
33778	ENSG00000154479	CCDC173	chr2	-	169681006	169681233	169674866	169675040	169694260	169694405	33778	4.3	1	7	2	326	99	1	1	0,548,1,0	0,515,NA	0.259
42934	ENSG00000176406	RIMS2	chr8	+	104094477	104094729	104093470	104093643	104148606	104148848	42934	3.2	2.2	0	1.1	351	99	0.00326654	0.0948413	0,297,0,22	0,0,0,0	0.259
47374	ENSG00000172456	FGGY	chr1	+	59762502	59762669	59757930	59757992	59772767	59773037	47374	2.3	0	7.5	0.2	266	99	0.449585	1	1,0,1,0	1,0,0,482	0.259
56664	ENSG00000144535	DIS3L2	chr2	+	232329882	232329996	232300039	232300119	232333839	232333987	56664	5	0	3.2	0.1	213	99	1	1	1,0,NA	1,0,0,482	0.259
59840	ENSG00000143127	ITGA10	chr1	-	145895279	145895393	145893539	145893635	145895630	145895711	59840	1.2	0	5.2	0.1	213	99	1	1	1,0,1,0	1,0,0,482	0.259
81093	ENSG00000158169	FANCC	chr9	-	95310241	95310355	95249126	95249369	95315120	95316152	81093	2.1	0	3.2	0.1	213	99	1	1	1,0,1,0	1,0,0,482	0.259
17134	ENSG00000267002	AC060780.1	chr17	-	43159422	43159727	43148367	43148783	43166979	43167849	17134	49.35	0	42.27	11	404	99	0.000193649	0.0140289	1,0,1,0	0,483,1,0	0.258
102066	ENSG00000095539	SEMA4G	chr10	+	100978848	100979018	100978526	100978640	100979101	100979271	102066	11.5	0	33.18	2.4	269	99	0.000175564	0.0130864	1,0,1,0	0,859,0,624	0.258
61245	ENSG00000229180	AC006001.3	chr7	-	66542502	66542642	66541241	66541468	66545600	66545686	61245	17.5	0	9.12	2.1	239	99	0.0554444	0.549581	1,0,1,0	0,651,0,833	0.258
74314	ENSG00000064687	ABCA7	chr19	+	1058145	1058269	1057313	1057429	1058617	1058732	74314	17.5	1	6.4	1.1	223	99	0.0516569	0.526344	0,883,1,0	0,727,0,64	0.258
77230	ENSG00000185164	NOMO2	chr16	-	18528012	18528071	18527536	18527624	18529500	18529637	77230	33.27	13.15	15.2	26.22	158	99	0.00132209	0.0521474	0,614,0,53	0,266,0,363	0.258
82640	ENSG00000143850	PLEKHA6	chr1	-	204256801	204256888	204250545	204250614	204257352	204257869	82640	2	1.3	0	2.2	186	99	0.503653	1	0,516,0,0	0,0,0,0	0.258
90752	ENSG00000283982	AL445623.2	chr9	-	23513319	23513431	23513099	23513192	23514628	23514815	90752	1	0	2.2	0.1	211	99	1	1	1,0,NA	1,0,0,484	0.258
93617	ENSG00000165699	TSC1	chr9	-	132931208	132931427	132928766	132928952	132934465	132934540	93617	4.9	0	1.3	0.1	318	99	1	1	1,0,1,0	1,0,0,483	0.258
17124	ENSG00000259429	UBE2Q2P2	chr15	+	82415527	82415675	82414786	82414804	82418635	82418792	17124	23.17	5.12	6.9	8.1	247	99	0.0369263	0.42903	0,648,0,362	0,231,0,265	0.257
21921	ENSG00000165795	NDRG2	chr14	-	21024029	21024139	21023240	21023321	21025028	21025061	21921	1.2	0	2.3	1	209	99	1	1	1,0,1,0	0,486,1,0	0.257
37123	ENSG00000180376	CCDC66	chr3	+	56572336	56572428	56566782	56567053	56592969	56593061	37123	15.13	2	9.3	0.4	191	99	0.107381	0.816002	0,795,1,0	1,0,0,28	0.257
81381	ENSG00000204316	MRPL38	chr17	-	75900463	75900552	75899515	75899674	75900773	75900863	81381	0.2	1.1	0	8.7	188	99	0.509585	1	0,0,0,513	0,0,0,0	0.257
82735	ENSG00000164031	DNAJB14	chr4	-	99927716	99927838	99924759	99924815	99928541	99928617	82735	5.1	0.1	4.2	1.5	221	99	0.0051447	0.127444	1,0,0,309	0,642,0,152	0.257
96651	ENSG00000183597	TANGO2	chr22	+	20053436	20053551	20052464	20052584	20061529	20061681	96651	36.36	1.8	42.55	19.17	214	99	0.0117045	0.212496	0,943,0,676	0,506,0,599	0.257
100954	ENSG00000178440	TIMM23B-AGAP6	chr10	+	49981188	49981281	49972834	49973142	49987164	49987234	100954	49.27	17.7	18.25	20.17	192	99	0.00322712	0.0941272	0,598,0,665	0,317,0,431	0.257
103895	ENSG00000109685	NSD2	chr4	+	1899220	1899395	1892781	1892891	1900625	1901251	103895	5.7	0	8	1	274	99	1	1	1,0,1,0	0,743,NA	0.257
104007	ENSG00000123200	ZC3H13	chr13	-	46051931	46051989	46020448	46020557	46052697	46052759	104007	2.2	1.2	3.1	8.2	157	99	0.283118	1	0,558,0,387	0,191,0,24	0.257
4584	ENSG00000011451	WIZ	chr19	-	15438577	15440715	15436805	15437129	15442675	15442748	4584	88.75	0	63.43	0.2	2237	99	0.442955	1	1,0,1,0	1,0,0,488	0.256
18876	ENSG00000125107	CNOT1	chr16	-	58623281	58623409	58599262	58599511	58624672	58624794	18876	41.41	21.9	17.17	19.15	227	99	0.00711842	0.155217	0,46,0,665	0,281,0,331	0.256
38871	ENSG00000178498	DTX3	chr12	+	57605570	57605731	57604823	57604858	57606189	57606252	38871	5.3	0	5.2	2	260	99	0.45409	1	1,0,1,0	0,488,1,0	0.256
39760	ENSG00000247828	TMEM161B-AS1	chr5	+	88285743	88285851	88282714	88282866	88287438	88287616	39760	1.3	0	4.2	0.1	207	99	1	1	1,0,1,0	1,0,0,489	0.256
47419	ENSG00000134330	IAH1	chr2	+	9475986	9476039	9474550	9474647	9478221	9478370	47419	2.2	0	4.5	1.1	152	99	0.0770062	0.670908	1,0,1,0	0,723,0,765	0.256
60130	ENSG00000280670	CCDC163	chr1	-	45497303	45497383	45496555	45496623	45499344	45499443	60130	4.7	1.4	3.2	2.4	179	99	0.152973	0.996027	0,689,0,492	0,453,0,217	0.256
63649	ENSG00000164078	MST1R	chr3	-	49896728	49896890	49896539	49896633	49897279	49897416	63649	1.6	0	5.2	2	261	99	0.45254	1	1,0,1,0	0,487,1,0	0.256
67450	ENSG00000155366	RHOC	chr1	-	112704281	112704440	112703643	112703806	112705052	112705168	67450	23.29	16.1	7.9	14.13	258	99	0.00315156	0.0926769	0,356,0,527	0,161,0,21	0.256
72282	ENSG00000072195	SPEG	chr2	+	219488497	219488665	219488193	219488310	219488777	219488900	72282	6.8	1	10.3	2.1	267	99	0.0145859	0.242901	0,69,1,0	0,65,0,527	0.256
78096	ENSG00000179406	LINC00174	chr7	-	66467681	66467719	66450070	66450236	66476258	66476327	78096	1.8	1.8	2	3.2	137	99	0.0315914	0.389128	0,419,0,419	0,325,0,0	0.256
86078	ENSG00000185495	AC138393.1	chr1	+	224007293	224007417	224001906	224003654	224009319	224010116	86078	8.2	3.3	2.2	6.6	223	99	0.0363083	0.42406	0,542,0,228	0,129,0,129	0.256
86104	ENSG00000147364	FBXO25	chr8	+	432885	432935	431340	431444	435614	435700	86104	25.45	2.5	13.1	2.9	149	99	0.0268662	0.354642	0,893,0,857	0,812,0,425	0.256
97440	ENSG00000142619	PADI3	chr1	+	17273339	17273447	17271066	17271178	17276518	17276663	97440	7.2	0	4.2	0.1	207	99	1	1	1,0,1,0	1,0,0,489	0.256
103136	ENSG00000226711	FAM66C	chr12	+	8193519	8193655	8188484	8188535	8194202	8194481	103136	4.1	0.1	3.2	3	235	99	0.0305414	0.381265	1,0,0,808	0,296,1,0	0.256
9810	ENSG00000121101	TEX14	chr17	-	58617537	58617619	58616174	58616305	58621649	58621786	9810	17.22	2	2.5	0.6	181	99	0.0274334	0.358371	0,823,1,0	1,0,0,313	0.255
30198	ENSG00000132376	INPP5K	chr17	-	1515568	1515585	1513871	1513979	1515887	1516118	30198	25.16	21.9	9.7	11.26	116	99	0.0120825	0.216925	0,504,0,603	0,411,0,187	0.255
31384	ENSG00000272690	LINC02018	chr3	+	75447086	75447296	75446397	75446535	75451050	75451428	31384	13.1	0	3.4	1	309	99	1	1	1,0,1,0	0,49,1,0	0.255
33035	ENSG00000122068	FYTTD1	chr3	+	197755669	197755834	197749552	197749650	197756425	197756557	33035	9.9	2.1	6.3	2.2	264	99	0.176016	1	0,628,0,771	0,529,0,36	0.255
45167	ENSG00000162994	CLHC1	chr2	-	55206269	55206376	55205711	55205728	55232235	55232264	45167	4.5	0	3.2	0.1	206	99	1	1	1,0,1,0	1,0,0,49	0.255
63315	ENSG00000136883	KIF12	chr9	-	114094180	114094271	114093885	114093972	114094352	114094455	63315	2.1	1	3	0.1	190	99	1	1	0,51,1,0	1,0,0,0	0.255
87277	ENSG00000204685	STARD7-AS1	chr2	+	96237904	96238099	96208406	96208979	96240443	96240688	87277	11.18	2	12.9	1.6	294	99	0.0258528	0.346306	0,649,1,0	0,802,0,336	0.255
88195	ENSG00000108239	TBC1D12	chr10	+	94500220	94500327	94493364	94493447	94510090	94510179	88195	1.1	0	3.2	0.1	206	99	1	1	1,0,1,0	1,0,0,49	0.255
1448	ENSG00000198089	SFI1	chr22	+	31531057	31531129	31508254	31508376	31546860	31546971	1448	12.17	6.5	11.4	9.6	171	99	0.0528025	0.532185	0,537,0,663	0,414,0,278	0.254
2486	ENSG00000196417	ZNF765	chr19	+	53426489	53426595	53425329	53425451	53426868	53426936	2486	2.1	0	1.2	0.1	205	99	1	1	1,0,1,0	1,0,0,491	0.254
2992	ENSG00000105483	CARD8	chr19	-	48223718	48223868	48221729	48221855	48231659	48232114	2992	11.9	8.6	2.1	4.7	249	99	0.00235902	0.0764782	0,353,0,374	0,166,0,054	0.254
15013	ENSG00000169189	NSMCE1	chr16	-	27241352	27241484	27235177	27235299	27241798	27241889	15013	10.1	1.3	4.7	2.4	231	99	0.102158	0.793374	0,811,0,588	0,462,0,429	0.254
18323	ENSG00000156958	GALK2	chr15	+	49318971	49319116	49318110	49318192	49319603	49319805	18323	8.9	3	8.4	5.1	244	99	0.123116	0.878953	0,52,1,0	0,394,0,619	0.254
6151	ENSG00000244687	UBE2V1	chr20	-	50096482	50096534	50094914	50095382	50096671	50096820	6151	10.5	0	8.18	3.2	151	99	0.000770355	0.0364065	1,0,1,0	0,636,0,855	0.254
20032	ENSG00000100722	ZC3H14	chr14	+	88574429	88574522	88574290	88574346	88574692	88574853	20032	1.1	0.4	2.3	5.2	192	99	0.246005	1	1,0,0,114	0,171,0,436	0.254
43889	ENSG00000019582	CD74	chr5	-	150403120	150403312	150401698	150402625	150404679	150404767	43889	2	2	0	0.2	291	99	1	1	0,254,NA	NA,0,0	0.254
52396	ENSG00000225470	JPX	chrX	+	73962734	73962801	73946998	73947374	73994839	73994961	52396	8.7	4.3	3.2	2.7	166	99	0.0436024	0.474276	0,544,0,582	0,472,0,146	0.254
62110	ENSG00000169814	BTD	chr3	+	15632590	15632866	15601763	15602310	15635423	15635429	62110	21.16	3	12.14	1.6	375	99	0.0977312	0.773256	0,649,1,0	0,76,0,381	0.254
68696	ENSG00000172765	TMCC1	chr3	-	129860939	129861012	129832773	129832826	129893493	129893606	68696	2.3	2.3	0.1	4.2	172	99	0.00282956	0.0868283	0,365,0,365	0,0,0,223	0.254
80133	ENSG00000179818	PCBP1-AS1	chr2	-	70032132	70032255	70018014	70018131	70051202	70051305	80133	30.16	0	10.14	1.3	222	99	0.00268335	0.0834903	1,0,1,0	0,817,0,675	0.254
84326	ENSG00000188917	TRMT2B	chrX	-	101041316	101041371	101035612	101035683	101051816	101052054	84326	3.7	0	3.1	2	154	99	0.464029	1	1,0,1,0	0,491,1,0	0.254
84813	ENSG00000125354	SEPTIN6	chrX	-	119625334	119625379	119615723	119616742	119629317	119629508	84813	3.1	2	0.6	2	144	99	0.461446	1	0,508,1,0	0,0,1,0	0.254
94185	ENSG00000026508	CD44	chr11	+	35206111	35206243	35189834	35190065	35208104	35208137	94185	33.27	5.6	13.17	7.9	231	99	0.0142604	0.239995	0,739,0,659	0,443,0,447	0.254
81304	ENSG00000178826	TMEM139	chr7	+	143285344	143285445	143284950	143284974	143286423	143286862	81304	7.4	0	26.22	4.4	200	99	0.000150777	0.011853	1,0,1,0	0,763,0,731	0.253
26718	ENSG00000164308	ERAP2	chr5	+	96900120	96900189	96896731	96896863	96901505	96901681	26718	1	0	0.5	0.1	168	99	1	1	1,0,NA	NA,0,747	0.253
31419	ENSG00000213468	FIRRE	chrX	-	131711650	131711744	131691557	131692636	131743095	131743248	31419	2	1.2	0	2	193	99	1	1	0,506,0,0	0,0,NA	0.253
39304	ENSG00000152527	PLEKHH2	chr2	+	43658665	43658867	43644670	43644796	43678862	43678925	39304	1	0.2	1	1	301	99	1	1	1,0,0,0	0,247,NA	0.253
83619	ENSG00000111581	NUP107	chr12	+	68696818	68696922	68690630	68690746	68702735	68702784	83619	0.3	0	2.2	1	203	99	1	1	NA,1,0	0,494,1,0	0.253
100829	ENSG00000118518	RNF146	chr6	+	127280515	127280604	127280230	127280340	127282286	127282395	100829	0.1	2	1.3	3.3	188	99	0.113319	0.840571	0,0,1,0	0,149,0,345	0.253
4489	ENSG00000269058	CALR3	chr19	-	16490366	16490570	16485162	16485257	16495750	16495852	4489	0.1	0	3.5	1	303	99	1	1	NA,1,0	0,495,1,0	0.252
39245	ENSG00000166377	ATP9B	chr18	+	79348131	79348196	79347769	79347925	79359353	79359462	39245	21.16	0	17.26	3.6	164	99	1.58513e-05	0.0022094	1,0,1,0	0,774,0,723	0.252
41246	ENSG00000241878	PISD	chr22	-	31628852	31628981	31625877	31626016	31630521	31630799	41246	37.29	3.6	23.27	11.1	228	99	0.010269	0.196098	0,843,0,677	0,476,0,54	0.252
45821	ENSG00000140992	PDPK1	chr16	+	2581294	2581363	2577424	2577500	2581606	2581703	45821	14.12	0.1	2.3	0.3	168	99	0.0393506	0.446025	1,0,0,876	1,0,0,371	0.252
48778	ENSG00000178287	SPAG11A	chr8	+	7860346	7860422	7848690	7848843	7860645	7860965	48778	7.2	0	14.7	0.4	175	99	0.010068	0.19357	1,0,1,0	1,0,0,497	0.252
52056	ENSG00000069424	KCNAB2	chr1	+	6018634	6018835	5992665	5992788	6040516	6040645	52056	4.7	0	7.3	0.1	300	99	1	1	1,0,1,0	1,0,0,497	0.252
59595	ENSG00000176444	CLK2	chr1	-	155265859	155265954	155263949	155264550	155268009	155268126	59595	5.6	0.1	13.5	3.2	194	99	0.00480219	0.122413	1,0,0,754	0,689,0,561	0.252
75560	ENSG00000285733	AL031315.1	chr6	-	169457533	169457634	169433322	169433402	169582835	169582934	75560	7.4	0	6.2	0.1	200	99	1	1	1,0,1,0	1,0,0,497	0.252
79904	ENSG00000091140	DLD	chr7	+	107904662	107904746	107903477	107903547	107904862	107905058	79904	2.2	6.2	0	0.1	183	99	1	1	0,153,0,351	NA,0,0	0.252
80152	ENSG00000179818	PCBP1-AS1	chr2	-	70055655	70055910	70048708	70051305	70077300	70077381	80152	16.13	0	7.1	2	354	99	0.457406	1	1,0,1,0	0,495,1,0	0.252
81249	ENSG00000106348	IMPDH1	chr7	-	128409440	128409484	128405766	128405865	128409755	128409901	81249	2.1	3.3	0	13.7	143	99	0.0865992	0.719248	0,316,0,188	0,0,0,0	0.252
87644	ENSG00000172954	LCLAT1	chr2	+	30476576	30476635	30459551	30459722	30525586	30525755	87644	8.4	10.7	0.1	1.6	158	99	1	1	0,334,0,264	0,0,0,095	0.252
88639	ENSG00000182986	ZNF320	chr19	-	52894125	52894220	52893778	52893856	52895338	52895435	88639	2.2	0.1	0.2	1	194	99	1	1	1,0,0,505	0,0,1,0	0.252
91792	ENSG00000196781	TLE1	chr9	-	81612291	81612393	81611842	81611956	81613376	81613521	91792	1.1	1	2.4	2.2	201	99	0.015586	0.253664	0,33,1,0	0,33,0,496	0.252
60828	ENSG00000236810	ELOA-AS1	chr1	-	23771701	23771883	23760812	23761151	23772110	23772694	60828	12.8	6.8	8.5	25.23	281	99	0.000682426	0.0339628	0,413,0,261	0,101,0,071	0.251
48211	ENSG00000078304	PPP2R5C	chr14	+	101824013	101824169	101809836	101810036	101836168	101836701	48211	15.1	14.2	4.7	14.5	255	99	0.0787553	0.679694	0,294,0,66	0,1,0,352	0.251
59564	ENSG00000084693	AGBL5	chr2	+	27069047	27069094	27068631	27068744	27069572	27069706	59564	23.16	14.1	11.17	25.25	146	99	0.00264541	0.0827523	0,527,0,52	0,23,0,316	0.251
106688	ENSG00000162482	AKR7A3	chr1	-	19285017	19285114	19284685	19284785	19285887	19285992	106688	4.3	1.3	2	1.6	196	99	0.0196744	0.294517	0,669,0,336	0,503,0,0	0.251
2264	ENSG00000083828	ZNF586	chr19	+	57776542	57776669	57769654	57769878	57790273	57790400	2264	9.7	5	4.8	4.2	226	99	0.291315	1	0,441,1,0	0,305,0,637	0.25
9917	ENSG00000166260	COX11	chr17	-	54953660	54953759	54951905	54952112	54963305	54963431	9917	10.17	0	11.8	0.4	198	99	0.00780236	0.164322	1,0,1,0	1,0,0,5	0.25
15349	ENSG00000183889	AC138969.1	chr16	+	16335860	16336137	16333736	16333884	16340305	16340501	15349	67.53	2.6	34.35	8.7	376	99	0.0124152	0.22069	0,898,0,699	0,528,0,568	0.25
71581	ENSG00000169071	ROR2	chr9	-	91923764	91923928	91883257	91883383	91948606	91948676	71581	6.5	0	27.19	4.2	263	99	0.000346848	0.0213743	1,0,1,0	0,718,0,781	0.25
20456	ENSG00000080815	PSEN1	chr14	+	73137124	73137223	73136517	73136579	73138111	73138152	20456	2	1.1	0	2.6	198	99	0.524611	1	0,5,0,0	0,0,0,0	0.25
28855	ENSG00000228696	ARL17B	chr17	-	46337271	46337370	46299525	46299665	46339508	46339774	28855	1.1	0	1.2	0.1	198	99	1	1	1,0,1,0	1,0,0,5	0.25
62714	ENSG00000143537	ADAM15	chr1	+	155061417	155061489	155060204	155060343	155062244	155062369	62714	4.3	6	5.2	2.5	171	99	0.385542	1	0,278,1,0	0,591,0,188	0.25
88241	ENSG00000285108	AC103718.1	chr8	-	129705504	129705602	129701243	129701422	129706554	129706606	88241	2.1	1	0.3	1	197	99	1	1	0,501,1,0	0,0,1,0	0.25
88980	ENSG00000182872	RBM10	chrX	+	47179683	47179781	47179314	47179495	47180211	47180309	88980	6.3	1	8.2	0.3	197	99	0.0457092	0.488928	0,751,1,0	1,0,0,251	0.25
106064	ENSG00000089022	MAPKAPK5	chr12	+	111867571	111867669	111842227	111842769	111871084	111871180	106064	10.5	0	4.3	2	197	99	0.462717	1	1,0,1,0	0,501,1,0	0.25
2524	ENSG00000213020	ZNF611	chr19	-	52707468	52707542	52702812	52706864	52711206	52711304	2524	27.26	1.1	16.15	7.2	173	99	0.00153869	0.0574503	0,939,0,937	0,567,0,811	0.249
16877	ENSG00000284626	AC091167.7	chr15	+	90244117	90244217	90238491	90238548	90251553	90251594	16877	0.2	1.1	0	2	199	99	1	1	0,0,0,499	0,0,NA	0.249
86897	ENSG00000053108	FSTL4	chr5	-	133224189	133224216	133220747	133220866	133225149	133225284	86897	4.2	9.5	0	1.1	126	99	0.000741336	0.0356684	0,259,0,239	0,0,0,0	0.249
34891	ENSG00000168591	TMUB2	chr17	+	44187675	44187743	44187261	44187400	44189021	44189588	34891	10.4	4.15	5.3	19.16	167	99	0.0720787	0.644028	0,597,0,137	0,135,0,1	0.249
71832	ENSG00000123106	CCDC91	chr12	+	28225794	28225861	28190445	28190641	28257201	28257245	71832	12.5	8.7	1.2	7.5	166	99	0.00789685	0.16549	0,472,0,299	0,079,0,193	0.249
88632	ENSG00000182986	ZNF320	chr19	-	52893778	52893856	52893383	52893619	52897519	52897649	88632	4.8	0.1	5.5	6	177	99	0.011076	0.204964	1,0,0,817	0,318,1,0	0.249
99838	ENSG00000134452	FBH1	chr10	+	5905217	5905287	5891018	5891116	5906036	5906632	99838	11.7	1	3.4	0.4	169	99	0.0155527	0.253373	0,866,1,0	1,0,0,369	0.249
101956	ENSG00000155254	MARVELD1	chr10	+	97715320	97715405	97714693	97715070	97715859	97715985	101956	2.4	5.3	0.1	4.5	184	99	0.00210272	0.0704449	0,177,0,418	0,0,0,097	0.249
2233	ENSG00000174586	ZNF497	chr19	-	58358488	58358585	58354356	58357649	58362676	58362751	2233	2.3	0	2.3	1	196	99	1	1	1,0,1,0	0,503,1,0	0.248
5170	ENSG00000142449	FBN3	chr19	-	8144876	8144972	8141939	8142137	8146126	8146225	5170	3.3	0	2.7	1	195	99	1	1	1,0,1,0	0,504,1,0	0.248
10598	ENSG00000126562	WNK4	chr17	+	42793591	42793729	42788680	42788797	42794613	42794668	10598	9.8	1	2.1	2	237	99	0.270959	1	0,79,1,0	0,295,1,0	0.248
34101	ENSG00000068650	ATP11A	chr13	+	112878216	112878303	112875775	112875941	112880545	112880649	34101	152.131	60.42	88.93	97.82	186	99	3.08316e-08	1.52339e-05	0,574,0,624	0,326,0,376	0.248
20509	ENSG00000197555	SIPA1L1	chr14	+	71576534	71576587	71529311	71529370	71618756	71618887	20509	4.5	0.1	8	3	152	99	1	1	1,0,0,765	0,635,NA	0.248
32163	ENSG00000169851	PCDH7	chr4	+	30950119	30950215	30920152	30920369	31142472	31142954	32163	3.5	0	4.2	2	195	99	0.474393	1	1,0,1,0	0,504,1,0	0.248
48654	ENSG00000066136	NFYC	chr1	+	40753150	40753246	40747533	40747605	40762887	40763046	48654	5.7	0	2.1	1	195	99	1	1	1,0,1,0	0,504,1,0	0.248
51192	ENSG00000283199	C13orf46	chr13	-	113968594	113968760	113964926	113964994	113970170	113970222	51192	10.12	2	9.3	2.1	265	99	0.112397	0.836514	0,651,1,0	0,627,0,528	0.248
52388	ENSG00000225470	JPX	chrX	+	73962730	73962801	73946998	73947374	73994839	73994961	52388	12.7	4.3	3.4	2.7	170	99	0.0429588	0.47	0,636,0,576	0,466,0,25	0.248
57436	ENSG00000158092	NCK1	chr3	+	136867430	136867525	136862241	136862353	136889078	136889301	57436	1	0	2.4	1	194	99	1	1	1,0,NA	0,505,1,0	0.248
69487	ENSG00000188092	GPR89B	chr1	+	147968331	147968428	147966553	147966663	147968874	147968963	69487	6.8	0	3.4	0.2	196	99	0.464392	1	1,0,1,0	1,0,0,503	0.248
77118	ENSG00000128944	KNSTRN	chr15	+	40387158	40387206	40383227	40383322	40389488	40389611	77118	5.1	0	3.2	2	147	99	0.463902	1	1,0,1,0	0,503,1,0	0.248
83463	ENSG00000268350	FAM156A	chrX	-	52956272	52956755	52955153	52955246	52957601	52957659	83463	10.7	0	6.1	1	582	99	1	1	1,0,1,0	0,505,1,0	0.248
86947	ENSG00000126216	TUBGCP3	chr13	-	112521662	112521864	112518974	112519043	112522319	112522509	86947	3.6	1	0.3	2	301	99	0.0109555	0.203786	0,497,1,0	0,0,1,0	0.248
93168	ENSG00000136854	STXBP1	chr9	+	127642468	127642563	127639427	127639617	127651602	127651652	93168	7.6	0	4.2	0.1	194	99	1	1	1,0,1,0	1,0,0,505	0.248
98671	ENSG00000149212	SESN3	chr11	-	95200910	95201103	95193456	95193522	95201236	95201355	98671	0.9	0	1.3	0.1	292	99	1	1	NA,1,0	1,0,0,504	0.248
101996	ENSG00000119929	CUTC	chr10	+	99722917	99723110	99702557	99702673	99736245	99736317	101996	2.2	0	3.3	0.1	292	99	1	1	1,0,1,0	1,0,0,504	0.248
10957	ENSG00000277363	SRCIN1	chr17	-	38568210	38568234	38564117	38564313	38572667	38572820	10957	5.6	0.2	2.1	0.3	123	99	0.236794	1	1,0,0,707	1,0,0,212	0.247
18179	ENSG00000137876	RSL24D1	chr15	-	55195303	55195591	55194295	55194359	55196809	55196941	18179	6.4	0	8.4	2	387	99	0.466954	1	1,0,1,0	0,506,1,0	0.247
23892	ENSG00000183668	PSG9	chr19	-	43258856	43259135	43258201	43258456	43261859	43262138	23892	2.2	0.1	6.1	4.2	378	99	0.0163411	0.262026	1,0,0,344	0,282,0,567	0.247
29909	ENSG00000214870	AC004540.1	chr7	+	26440312	26440505	26403395	26403517	26493794	26494342	29909	3	0.1	0.1	0.1	292	99	1	1	1,0,0,0	NA,0,253	0.247
52387	ENSG00000225470	JPX	chrX	+	73962730	73962801	73944583	73944662	73998767	73998844	52387	9.13	11.15	3	9.7	170	99	0.00273442	0.0847598	0,323,0,335	0,163,0,0	0.247
53344	ENSG00000244560	AC004890.2	chr7	+	149288430	149289457	149287564	149287776	149289937	149290038	53344	37.33	3.3	16.14	3.5	1126	99	0.0332195	0.400922	0,52,0,492	0,319,0,198	0.247
55337	ENSG00000233184	AC093157.1	chr1	+	101077362	101077508	101025849	101026061	101086851	101087124	55337	12.7	0.5	7.19	8.5	245	99	0.212312	1	1,0,0,361	0,261,0,606	0.247
72959	ENSG00000115652	UXS1	chr2	-	106159144	106159382	106158057	106158118	106160002	106160112	72959	8.13	1.1	8	0.1	337	99	0.625454	1	0,702,0,792	1,0,0,0	0.247
87965	ENSG00000048052	HDAC9	chr7	+	18543168	18543674	18496261	18496324	18585280	18585522	87965	2	1	0	2.2	605	99	1	1	0,247,NA	0,0,0,0	0.247
104753	ENSG00000123411	IKZF4	chr12	+	56023670	56023764	56018125	56018177	56024661	56024884	104753	0.2	0	4.2	0.1	193	99	1	1	NA,1,0	1,0,0,506	0.247
104892	ENSG00000135502	SLC26A10	chr12	+	57624002	57624098	57623835	57623913	57624865	57624982	104892	0.1	1	0.2	0.3	195	99	1	1	0,0,1,0	NA,0,253	0.247
6741	ENSG00000061656	SPAG4	chr20	+	35618922	35618998	35617023	35617240	35619194	35619310	6741	9.1	0.3	6.4	2.2	175	99	0.190159	1	1,0,0,653	0,629,0,531	0.246
21528	ENSG00000168952	STXBP6	chr14	-	24987885	24987972	24974664	24974850	24994863	24994984	21528	9.15	0.3	27.17	10.5	186	99	0.0403028	0.451908	1,0,0,727	0,59,0,644	0.246
37767	ENSG00000166323	C11orf65	chr11	-	108431745	108431838	108405428	108405559	108461478	108461568	37767	9	0	2.2	1	192	99	1	1	1,0,NA	0,508,1,0	0.246
37768	ENSG00000166323	C11orf65	chr11	-	108431745	108431838	108406762	108406963	108461478	108461568	37768	7	0	2.2	0.1	192	99	1	1	1,0,NA	1,0,0,508	0.246
85138	ENSG00000253540	FAM86HP	chr3	-	130105529	130105631	130104165	130104297	130111278	130111433	85138	6.4	0.1	3.6	2.1	201	99	0.019062	0.28882	1,0,0,663	0,425,0,747	0.246
94232	ENSG00000174672	BRSK2	chr11	+	1447797	1447863	1445756	1445907	1449775	1449836	94232	8.9	8.3	14.4	15.12	165	99	0.117728	0.858303	0,375,0,643	0,359,0,167	0.246
8677	ENSG00000101557	USP14	chr18	+	162982	163174	158857	159021	163307	163431	8677	25.16	1	15.4	0.2	291	99	0.360414	1	0,895,1,0	1,0,0,405	0.245
10398	ENSG00000030582	GRN	chr17	+	44346088	44346228	44345301	44345605	44349161	44349302	10398	12.9	0.1	3.7	1.1	239	99	0.547241	1	1,0,0,788	0,554,0,744	0.245
18385	ENSG00000102901	CENPT	chr16	-	67835537	67835658	67835171	67835295	67847579	67847752	18385	7.9	15.5	1.1	9.5	220	99	0.00245938	0.0789653	0,174,0,448	0,048,0,083	0.245
32134	ENSG00000108509	CAMTA2	chr17	-	4982088	4982227	4981224	4981359	4982756	4982892	32134	7.4	0	5.18	2	238	99	0.455484	1	1,0,1,0	0,51,1,0	0.245
36461	ENSG00000123219	CENPK	chr5	-	65552492	65552549	65542801	65542848	65561496	65561564	36461	1.2	1.1	3.4	10.6	156	99	0.482001	1	0,388,0,559	0,16,0,297	0.245
52777	ENSG00000148660	CAMK2G	chr10	-	73818208	73818895	73817478	73817554	73819531	73819645	52777	47.68	2.7	73.83	15.14	786	99	0.037171	0.4306	0,747,0,55	0,38,0,428	0.245
63233	ENSG00000226833	AC092164.1	chr2	-	28731665	28731737	28722491	28723006	28731910	28731983	63233	4.1	0.2	2.2	2.2	171	99	0.236048	1	1,0,0,224	0,367,0,367	0.245
67549	ENSG00000115526	CHST10	chr2	-	100416222	100416525	100415040	100415111	100417257	100417351	67549	5.4	7	4	2	402	99	1	1	0,15,1,0	0,33,NA	0.245
534	ENSG00000215386	MIR99AHG	chr21	+	16257392	16257454	16231055	16231115	16487489	16487538	534	2	1	1.1	1.2	161	99	1	1	0,552,NA	0,381,0,235	0.244
76287	ENSG00000214021	TTLL3	chr3	+	9828499	9828575	9826996	9827148	9828959	9829395	76287	15.13	18.17	1.3	22.14	175	99	2.28962e-05	0.00292912	0,32,0,302	0,025,0,108	0.244
94428	ENSG00000005801	ZNF195	chr11	-	3369356	3369502	3362545	3362602	3370974	3371070	94428	109.8	13.13	39.26	14.12	245	99	0.00106649	0.0452911	0,772,0,713	0,53,0,467	0.244
28921	ENSG00000286785	LINC01622	chr6	-	1001160	1001250	997023	998472	1003647	1003720	28921	6.3	0	2.2	0.1	189	99	1	1	1,0,1,0	1,0,0,512	0.244
47381	ENSG00000155542	SETD9	chr5	+	56911041	56911111	56910086	56910394	56913010	56913134	47381	16.17	10.6	8.18	20.14	169	99	0.0339323	0.405904	0,484,0,624	0,19,0,43	0.244
66219	ENSG00000163072	NOSTRIN	chr2	+	168856689	168856778	168851278	168851404	168860794	168860909	66219	3.4	2	3.2	2.1	188	99	0.120764	0.869686	0,441,1,0	0,441,0,513	0.244
79171	ENSG00000106258	CYP3A5	chr7	-	99666600	99666689	99665165	99665314	99666951	99667065	79171	10.1	0	2.2	1	188	99	1	1	1,0,1,0	0,513,1,0	0.244
2804	ENSG00000090554	FLT3LG	chr19	+	49480297	49480476	49478908	49479047	49480551	49480620	2804	57.68	9.5	25.23	9.7	278	99	0.0102108	0.195259	0,693,0,829	0,497,0,539	0.243
99672	ENSG00000182667	NTM	chr11	+	132330152	132330185	132314551	132314703	132335045	132335451	99672	28.24	2.5	56.37	35.14	132	99	0.00102692	0.044069	0,913,0,783	0,545,0,665	0.243
28251	ENSG00000112685	EXOC2	chr6	-	657162	657250	637700	637861	689138	689212	28251	6.4	0	3.2	0.1	187	99	1	1	1,0,1,0	1,0,0,514	0.243
54774	ENSG00000131374	TBC1D5	chr3	-	17622647	17622765	17562018	17562142	17623848	17623913	54774	18.15	1.1	14.14	2.6	217	99	0.013711	0.234333	0,891,0,873	0,762,0,516	0.243
58551	ENSG00000204580	DDR1	chr6	+	30884057	30884145	30883263	30883326	30884537	30884710	58551	3.4	0	3.4	0.2	187	99	0.476585	1	1,0,1,0	1,0,0,514	0.243
62341	ENSG00000142892	PIGK	chr1	-	77206639	77206731	77166718	77166830	77219309	77219429	62341	3.1	0	0.6	0.1	191	99	1	1	1,0,1,0	NA,0,757	0.243
64958	ENSG00000115966	ATF2	chr2	-	175074999	175075087	175074504	175074867	175080659	175080765	64958	1.1	0	2.2	1	187	99	1	1	1,0,1,0	0,514,1,0	0.243
73547	ENSG00000123965	PMS2P5	chr7	+	74896408	74896511	74896145	74896232	74897651	74897835	73547	4.8	2.3	2.2	3.2	202	99	0.125699	0.889236	0,495,0,567	0,246,0,329	0.243
83752	ENSG00000104870	FCGRT	chr19	+	49516113	49516199	49514210	49514486	49521694	49521813	83752	1	1	0.1	3.2	185	99	1	1	0,349,NA	0,0,0,211	0.243
93633	ENSG00000148288	GBGT1	chr9	-	133156014	133156102	133155900	133155936	133161466	133161532	93633	4.2	0	4.4	2	187	99	0.473854	1	1,0,1,0	0,514,1,0	0.243
100664	ENSG00000196151	WDSUB1	chr2	-	159271701	159271795	159259809	159259843	159275545	159275638	100664	37.25	2	32.21	3.8	193	99	0.0012698	0.0509087	0,905,1,0	0,845,0,574	0.243
74149	ENSG00000139531	SUOX	chr12	+	55997614	55997723	55997258	55997339	56002211	56002271	74149	48.3	1.2	69.34	12.1	208	99	0.000289743	0.0187957	0,958,0,877	0,732,0,618	0.242
20842	ENSG00000100614	PPM1A	chr14	+	60277004	60277091	60250430	60250481	60277312	60277365	20842	15.8	0	2.1	1	186	99	1	1	1,0,1,0	0,516,1,0	0.242
37147	ENSG00000143669	LYST	chr1	-	235743978	235744157	235741421	235741628	235746335	235746527	37147	14.11	0	10.6	0.2	278	99	0.461305	1	1,0,1,0	1,0,0,517	0.242
43441	ENSG00000160688	FLAD1	chr1	+	154990158	154990257	154983343	154984066	154992712	154992786	43441	24.2	9.1	17.13	20.16	198	99	0.00543142	0.131506	0,571,0,5	0,298,0,289	0.242
43775	ENSG00000143337	TOR1AIP1	chr1	+	179901301	179901388	179889312	179889369	179907822	179907864	43775	5.2	0	5.2	0.1	186	99	1	1	1,0,1,0	1,0,0,516	0.242
73036	ENSG00000163633	C4orf36	chr4	-	86890047	86890158	86888159	86888271	86891455	86891593	73036	2.4	1	1	0.1	210	99	1	1	0,485,1,0	1,0,0,0	0.242
75345	ENSG00000213071	LPAL2	chr6	-	160477129	160477288	160466808	160467017	160478507	160478688	75345	11.14	1.4	5.8	3.3	258	99	0.17898	1	0,808,0,573	0,39,0,506	0.242
90104	ENSG00000116852	KIF21B	chr1	-	200983055	200983094	200980959	200981096	200984858	200984972	90104	21.38	3.5	8.1	6.3	138	99	0.0313384	0.387204	0,834,0,845	0,489,0,705	0.242
94324	ENSG00000140299	BNIP2	chr15	-	59669275	59669362	59659145	59664120	59677910	59678016	94324	0.1	0	2.5	1	186	99	1	1	NA,1,0	0,516,1,0	0.242
3370	ENSG00000076928	ARHGEF1	chr19	+	41897314	41897326	41896376	41896482	41897945	41898113	3370	2.4	0.1	3.3	1.2	111	99	0.0264742	0.351435	1,0,0,781	0,728,0,572	0.241
6478	ENSG00000185513	L3MBTL1	chr20	+	43516092	43516177	43514442	43514776	43528656	43528745	6478	13.11	0	10.7	5	184	99	0.00145152	0.0553986	1,0,1,0	0,518,1,0	0.241
28567	ENSG00000188818	ZDHHC11	chr5	-	823388	823809	821860	821895	825163	825251	28567	369.373	16.2	77.82	16.9	520	99	0.000577665	0.0304383	0,814,0,78	0,478,0,634	0.241
22301	ENSG00000148814	LRRC27	chr10	+	132366298	132366677	132365423	132365550	132375065	132375457	22301	4.3	2.1	7.1	8.5	478	99	0.20172	1	0,293,0,383	0,153,0,04	0.241
42631	ENSG00000106479	ZNF862	chr7	+	149860382	149862494	149859421	149859526	149864108	149867479	42631	84.79	1	78.76	1.3	2211	99	0.00461022	0.119439	0,79,1,0	0,777,0,531	0.241
46693	ENSG00000263528	IKBKE	chr1	+	206493265	206493378	206491647	206491749	206496111	206496274	46693	10.14	1.1	17.14	3.7	212	99	0.0239465	0.329984	0,824,0,867	0,726,0,483	0.241
49591	ENSG00000087206	UIMC1	chr5	-	176975395	176975480	176958092	176958154	177006649	177006714	49591	3.2	0	2.2	0.1	184	99	1	1	1,0,1,0	1,0,0,518	0.241
49670	ENSG00000143797	MBOAT2	chr2	-	8974358	8974435	8908620	8908716	9003539	9003665	49670	1.1	4.1	0	7.4	176	99	0.719627	1	0,123,0,36	0,0,0,0	0.241
60607	ENSG00000095321	CRAT	chr9	-	129108762	129108903	129107813	129108077	129109178	129109276	60607	12.4	3.4	6.2	7.4	240	99	0.100409	0.786588	0,623,0,292	0,261,0,171	0.241
71383	ENSG00000119041	GTF3C3	chr2	-	196773912	196774140	196773668	196773726	196775115	196775251	71383	28.19	3.1	4.9	2.1	327	99	0.339263	1	0,739,0,852	0,377,0,732	0.241
15068	ENSG00000090905	TNRC6A	chr16	+	24758338	24758360	24730252	24730300	24789231	24791817	15068	2.2	1	1.1	0.5	121	99	0.0214401	0.309111	0,621,1,0	1,0,0,141	0.24
17422	ENSG00000169375	SIN3A	chr15	-	75443592	75443707	75436345	75436443	75455787	75455813	17422	0.6	4.3	0	4.5	214	99	0.00328914	0.0952961	0,0,0,481	0,0,0,0	0.24
23993	ENSG00000151612	ZNF827	chr4	-	145763089	145763117	145760774	145761598	145764987	145765165	23993	6.4	16.2	10.6	27.31	127	99	0.214238	1	0,226,0,609	0,224,0,131	0.24
27473	ENSG00000137449	CPEB2	chr4	+	15008337	15008427	15007304	15007595	15017187	15017278	27473	0.8	3	5.4	9.5	189	99	0.681314	1	0,0,1,0	0,225,0,295	0.24
28857	ENSG00000228696	ARL17B	chr17	-	46339508	46339774	46330452	46330598	46352819	46352882	28857	3	0	4.2	1	365	99	1	1	1,0,NA	0,52,1,0	0.24
54769	ENSG00000131374	TBC1D5	chr3	-	17586352	17586557	17562018	17562142	17623848	17623913	54769	7.9	1.1	8.12	2.6	304	99	0.0723199	0.645202	0,695,0,746	0,566,0,394	0.24
60116	ENSG00000153237	CCDC148	chr2	-	158340597	158340680	158338989	158339085	158456414	158456753	60116	3.2	0	3.2	0.1	182	99	1	1	1,0,1,0	1,0,0,521	0.24
69238	ENSG00000166436	TRIM66	chr11	-	8678133	8678169	8674805	8674883	8679619	8679814	69238	14.6	6.7	11.4	18.1	135	99	0.0503416	0.519242	0,631,0,386	0,309,0,227	0.24
82069	ENSG00000005302	MSL3	chrX	+	11759792	11759875	11759603	11759712	11760836	11760937	82069	2.2	0	2.3	1	182	99	1	1	1,0,1,0	0,521,1,0	0.24
89915	ENSG00000171045	TSNARE1	chr8	-	142343965	142344472	142331753	142331831	142354636	142354724	89915	59.99	0.4	61.38	3.5	606	99	0.0428776	0.469374	1,0,0,802	0,769,0,554	0.24
99274	ENSG00000036672	USP2	chr11	-	119372706	119373521	119360183	119360234	119381472	119381690	99274	24.16	0	10.12	1	914	99	1	1	1,0,1,0	0,52,1,0	0.24
100880	ENSG00000157625	TAB3	chrX	-	30842965	30843049	30827441	30831575	30852777	30852938	100880	19.3	0	11.4	0.2	183	99	0.470503	1	1,0,1,0	1,0,0,52	0.24
104925	ENSG00000135407	AVIL	chr12	-	57815577	57815692	57814151	57814226	57815974	57816058	104925	0.2	2.1	0	1.1	214	99	0.499855	1	0,0,0,481	0,0,0,0	0.24
9075	ENSG00000167889	MGAT5B	chr17	+	76933291	76933297	76932644	76932775	76937987	76938143	9075	1.2	5.4	0	1.4	105	99	0.0812151	0.694055	0,159,0,32	0,0,0,0	0.239
[truncated: 80,516 more rows]

## Sheet: RI SW-480
ID	GeneID	geneSymbol	chr	strand	riExonStart_0base	riExonEnd	upstreamES	upstreamEE	downstreamES	downstreamEE	ID	IJC_SAMPLE_1	SJC_SAMPLE_1	IJC_SAMPLE_2	SJC_SAMPLE_2	IncFormLen	SkipFormLen	PValue	FDR	IncLevel1	IncLevel2	IncLevelDifference
4229	ENSG00000139194	RBP5	chr12	-	7128239	7128889	7128239	7128418	7128702	7128889	4229	1.2	0	0	2.1	383	99	1.62391e-09	1.02793e-06	1,0,1,0	0,0,0,0	1
380	ENSG00000127507	ADGRE2	chr19	-	14765657	14766381	14765657	14765804	14766234	14766381	380	0.5	0	0	0.1	529	99	1	1	NA,1,0	NA,0,0	1
396	ENSG00000187266	EPOR	chr19	-	11382846	11383232	11382846	11382982	11383096	11383232	396	3.2	0	0	2	213	99	1	1	1,0,1,0	0,0,NA	1
424	ENSG00000133246	PRAM1	chr19	-	8490055	8490372	8490055	8490226	8490337	8490372	424	2	0	0	0.1	210	99	1	1	1,0,NA	NA,0,0	1
698	ENSG00000186765	FSCN2	chr17	+	81536145	81536789	81536145	81536267	81536621	81536789	698	3	0	0	0.3	453	99	1	1	1,0,NA	NA,0,0	1
932	ENSG00000142494	SLC47A1	chr17	+	19555795	19556062	19555795	19555909	19555994	19556062	932	2	0	0	0.2	184	99	1	1	1,0,NA	NA,0,0	1
960	ENSG00000214946	TBC1D26	chr17	+	15734703	15735070	15734703	15734874	15734968	15735070	960	1	0	0	2	193	99	1	1	1,0,NA	0,0,NA	1
1481	ENSG00000102854	MSLN	chr16	+	768378	768865	768378	768565	768647	768865	1481	2	0	0	0.2	181	99	1	1	1,0,NA	NA,0,0	1
3622	ENSG00000256029	AL590560,2	chr1	-	159857931	159858291	159857931	159857966	159858089	159858291	3622	1	0	0	1.1	222	99	1	1	1,0,NA	0,0,0,0	1
5406	ENSG00000136286	MYO1G	chr7	-	44966072	44966838	44966072	44966280	44966671	44966838	5406	2.2	0	0	4	490	99	1	1	1,0,1,0	0,0,NA	1
5594	ENSG00000154438	ASZ1	chr7	-	117367351	117368717	117367351	117367465	117368611	117368717	5594	2	0	0	2	1245	99	1	1	1,0,NA	0,0,NA	1
6544	ENSG00000006071	ABCC8	chr11	-	17396915	17397313	17396915	17397046	17397192	17397313	6544	1	0	0	2	245	99	1	1	1,0,NA	0,0,NA	1
6548	ENSG00000006071	ABCC8	chr11	-	17428288	17428670	17428288	17428405	17428564	17428670	6548	4	0	0	0.1	258	99	1	1	1,0,NA	NA,0,0	1
6734	ENSG00000172543	CTSW	chr11	+	65883214	65883741	65883214	65883424	65883507	65883741	6734	1	0	0	0.3	182	99	1	1	1,0,NA	NA,0,0	1
6818	ENSG00000260923	LINC02193	chr16	+	90222243	90222673	90222243	90222292	90222385	90222673	6818	2	0	0	1	192	99	1	1	1,0,NA	0,0,NA	1
7049	ENSG00000172243	CLEC7A	chr12	-	10126570	10127845	10126570	10126708	10127746	10127845	7049	1	0	0	1	1137	99	1	1	1,0,NA	0,0,NA	1
7281	ENSG00000188549	CCDC9B	chr15	-	40338747	40339619	40338747	40338903	40339511	40339619	7281	1.2	0	0	0.3	707	99	1	1	1,0,1,0	NA,0,0	1
3394	ENSG00000037280	FLT4	chr5	-	180619252	180619769	180619252	180619366	180619664	180619769	3394	0.1	0	1	1.1	397	99	1	1	NA,1,0	0,2,0,0	0.9
6550	ENSG00000006071	ABCC8	chr11	-	17460487	17461825	17460487	17460676	17461582	17461825	6550	9.1	0	0.3	1.1	1005	99	0.000182847	0.00600676	1,0,1,0	0,0,0,228	0.886
2319	ENSG00000138738	PRDM5	chr4	-	120816452	120816924	120816452	120816574	120816831	120816924	2319	0.1	0	0.1	0.2	356	99	1	1	NA,1,0	NA,0,122	0.878
6252	ENSG00000156042	CFAP70	chr10	-	73293262	73297173	73293262	73293388	73297041	73297173	6252	14.31	0	20.4	2.2	3752	99	6.97518e-09	3.9247e-06	1,0,1,0	0,209,0,05	0.871
1269	ENSG00000008517	IL32	chr16	+	3065639	3065826	3065639	3065687	3065783	3065826	1269	2.4	0.1	0	0.1	195	99	1	1	1,0,0,67	NA,0,0	0.835
4955	ENSG00000101222	SPEF1	chr20	-	3778420	3778990	3778420	3778544	3778745	3778990	4955	2.1	0	5	8	300	99	1	1	1,0,1,0	0,171,NA	0.829
270	ENSG00000182472	CAPN12	chr19	-	38735369	38735544	38735369	38735429	38735501	38735544	270	2.1	0	0.1	2.1	171	99	2.31e-06	0.000259952	1,0,1,0	0,0,0,367	0.817
2308	ENSG00000178104	PDE4DIP	chr1	+	148991884	148993882	148991884	148991973	148992254	148993882	2308	9.1	0	0.1	0.1	380	99	1	1	1,0,1,0	NA,0,207	0.793
4706	ENSG00000178038	ALS2CL	chr3	-	46676641	46677022	46676641	46676738	46676848	46677022	4706	0.3	0	1.1	4.1	209	99	1	1	NA,1,0	0,106,0,321	0.786
2164	ENSG00000032742	IFT88	chr13	+	20567669	20567997	20567669	20567785	20567884	20567997	2164	5.1	1	1	2.3	198	99	2.01181e-06	0.000236926	0,714,1,0	0,2,0,0	0.757
815	ENSG00000267278	MAP3K14-AS1	chr17	+	45267112	45267490	45267112	45267328	45267415	45267490	815	1.2	0	6	2.1	186	99	0.00611357	0.0678927	1,0,1,0	0,615,0,0	0.693
5976	ENSG00000176124	DLEU1	chr13	+	50527865	50528534	50527865	50528064	50528179	50528534	5976	1.6	0	1	1	214	99	1	1	1,0,1,0	0,316,NA	0.684
2473	ENSG00000168824	NSG1	chr4	+	4385856	4387173	4385856	4386643	4387118	4387173	2473	5.6	0	12.2	2.2	574	99	1.04504e-05	0.000759928	1,0,1,0	0,509,0,147	0.672
3280	ENSG00000173531	MST1	chr3	-	49687148	49687478	49687148	49687285	49687363	49687478	3280	2.1	3	0	2.3	177	99	0.0881641	0.374235	0,272,1,0	0,0,0,0	0.636
1692	ENSG00000100949	RABGGTA	chr14	-	24270836	24271169	24270836	24270998	24271112	24271169	1692	1.6	0.1	5.7	9.9	213	99	0.000232193	0.00712621	1,0,0,736	0,205,0,266	0.633
3385	ENSG00000152292	SH2D6	chr2	+	85436465	85437029	85436465	85436594	85436836	85437029	3385	3.2	0	2	1	341	99	1	1	1,0,1,0	0,367,NA	0.633
3081	ENSG00000162755	KLHDC9	chr1	+	161098360	161099062	161098360	161098404	161098665	161099062	3081	3	0	18.2	3.3	360	99	1	1	1,0,NA	0,623,0,155	0.611
2753	ENSG00000010327	STAB1	chr3	+	52520641	52521005	52520641	52520698	52520803	52521005	2753	2.5	0.1	0.2	4.1	204	99	3.89602e-05	0.00197294	1,0,0,708	0,0,0,493	0.607
2718	ENSG00000004139	SARM1	chr17	+	28388173	28388539	28388173	28388276	28388359	28388539	2718	2.1	1	0.1	1.1	182	99	0.000299577	0.00852281	0,521,1,0	0,0,0,352	0.585
578	ENSG00000088340	FER1L4	chr20	-	35560122	35560638	35560122	35560364	35560539	35560638	578	2.1	0	0.2	0.1	274	99	1	1	1,0,1,0	NA,0,419	0.581
3837	ENSG00000008128	CDK11A	chr1	-	1722587	1722831	1722587	1722634	1722707	1722831	3837	1.2	0	2.1	1.1	172	99	0.307144	0.747004	1,0,1,0	0,535,0,365	0.55
3128	ENSG00000197343	ZNF655	chr7	+	99561887	99562494	99561887	99561973	99562367	99562494	3128	3.1	0	8.4	1.2	493	99	0.00217064	0.0350068	1,0,1,0	0,616,0,287	0.548
6158	ENSG00000188343	FAM92A	chr8	+	93701223	93702543	93701223	93701458	93702519	93702543	6158	6.6	0.1	3.6	2.3	1160	99	0.00660928	0.0714065	1,0,0,339	0,113,0,146	0.54
48	ENSG00000205593	DENND6B	chr22	-	50313813	50314272	50313813	50313878	50314206	50314272	48	16.17	1.2	14.9	9.13	427	99	3.4848e-05	0.00180072	0,788,0,663	0,265,0,138	0.524
5471	ENSG00000146707	POMZP3	chr7	-	76618182	76618615	76618182	76618300	76618496	76618615	5471	9.2	1.1	0.1	4.2	295	99	2.52882e-05	0.00143887	0,751,0,402	0,0,0,144	0.505
41	ENSG00000251322	SHANK3	chr22	+	50697998	50698803	50697998	50698342	50698689	50698803	41	3.3	0	2	0.1	446	99	1	1	1,0,1,0	1,0,0,0	0.5
265	ENSG00000187994	RINL	chr19	-	38871077	38871870	38871077	38871227	38871797	38871870	265	2	0	0.6	1	669	99	1	1	1,0,NA	0,0,1,0	0.5
420	ENSG00000267106	ZNF561-AS1	chr19	+	9626783	9627806	9626783	9626860	9627715	9627806	420	6.2	0	3	0.1	954	99	0.04495	0.256429	1,0,1,0	1,0,0,0	0.5
3808	ENSG00000069424	KCNAB2	chr1	+	6094399	6095443	6094399	6094962	6095322	6095443	3808	2.3	0	0.2	2	459	99	0.000703369	0.0154864	1,0,1,0	0,0,1,0	0.5
1051	ENSG00000015413	DPEP1	chr16	+	89637467	89637971	89637467	89637552	89637835	89637971	1051	4	0	4	0.3	382	99	1	1	1,0,NA	1,0,0,0	0.5
2078	ENSG00000065357	DGKA	chr12	+	55951622	55952431	55951622	55951783	55952340	55952431	2078	4	0	3	0.2	656	99	1	1	1,0,NA	1,0,0,0	0.5
2272	ENSG00000074660	SCARF1	chr17	-	1639911	1640666	1639911	1639970	1640447	1640666	2272	2.8	0	8	0.1	576	99	0.179407	0.56255	1,0,1,0	1,0,0,0	0.5
5498	ENSG00000106258	CYP3A5	chr7	-	99676114	99676576	99676114	99676208	99676316	99676576	5498	3	0.1	0	0.1	207	99	1	1	1,0,0,0	NA,0,0	0.5
6410	ENSG00000203780	FANK1	chr10	+	126009221	126009592	126009221	126009266	126009372	126009592	6410	1.4	0	3	0.1	205	99	1	1	1,0,1,0	1,0,0,0	0.5
6551	ENSG00000006071	ABCC8	chr11	-	17460487	17461825	17460487	17460676	17461585	17461825	6551	9.1	0	0.3	1	1008	99	0.0390321	0.236434	1,0,1,0	0,0,1,0	0.5
7206	ENSG00000197971	MBP	chr18	-	77016831	77017065	77016831	77016846	77016913	77017065	7206	4.5	0	3	0.1	166	99	1	1	1,0,1,0	1,0,0,0	0.5
7283	ENSG00000117226	GBP3	chr1	-	89013184	89014279	89013184	89013427	89014082	89014279	7283	4	0.2	0	2	754	99	1	1	1,0,0,0	0,0,NA	0.5
4764	ENSG00000167895	TMC8	chr17	+	78137234	78137814	78137234	78137358	78137716	78137814	4764	11.19	0.2	11.13	4.6	457	99	0.00246659	0.0386322	1,0,0,673	0,373,0,319	0.491
5828	ENSG00000164855	TMEM184A	chr7	-	1548518	1549945	1548518	1548688	1549853	1549945	5828	4.3	0.2	2.1	2.1	1264	99	0.267052	0.697152	1,0,0,105	0,073,0,073	0.479
3555	ENSG00000198093	ZNF649	chr19	-	51899797	51900294	51899797	51899912	51900092	51900294	3555	9.1	0	5.8	2.2	279	99	0.000203154	0.00647025	1,0,1,0	0,47,0,587	0.472
4905	ENSG00000176978	DPP7	chr9	-	137114242	137114576	137114242	137114378	137114462	137114576	4905	3.5	0.1	4.2	2.3	183	99	0.000739143	0.0156631	1,0,0,73	0,52,0,265	0.472
1793	ENSG00000224424	PRKAR2A-AS1	chr3	+	48848104	48851976	48848104	48848408	48848986	48851976	1793	2.3	0.2	2.2	2.2	677	99	0.670987	1	1,0,0,18	0,128,0,128	0.462
6774	ENSG00000137474	MYO7A	chr11	+	77211820	77213035	77211820	77211931	77212951	77213035	6774	1.4	0	1.6	1	1119	99	1	1	1,0,1,0	0,081,1,0	0.46
2231	ENSG00000279249	AC007614,1	chr16	+	49287366	49289655	49287366	49287475	49289537	49289655	2231	3.13	0	2.2	1	2161	99	1	1	1,0,1,0	0,084,1,0	0.458
3813	ENSG00000178685	PARP10	chr8	-	143986054	143986460	143986054	143986233	143986357	143986460	3813	0.1	4	0.1	4.4	223	99	1	1	0,0,1,0	0,0,0,1	0.45
3279	ENSG00000173531	MST1	chr3	-	49686061	49686481	49686061	49686192	49686312	49686481	3279	0.1	0	1.1	4	219	99	1	1	NA,1,0	0,102,1,0	0.449
7274	ENSG00000111452	ADGRD1	chr12	+	130966462	130971580	130966462	130966546	130971457	130971580	7274	0.2	2	6	2	5010	99	1	1	0,0,1,0	0,056,NA	0.444
2179	ENSG00000136960	ENPP2	chr8	-	119570704	119572250	119570704	119570841	119572175	119572250	2179	0.2	0	2.2	0.1	1433	99	1	1	NA,1,0	1,0,0,121	0.44
5405	ENSG00000136286	MYO1G	chr7	-	44962969	44964162	44962969	44963124	44964048	44964162	5405	0.2	4	1.1	2.1	1023	99	0.253734	0.678053	0,0,1,0	0,046,0,088	0.433
4353	ENSG00000164076	CAMKV	chr3	-	49860942	49861300	49860942	49861018	49861179	49861300	4353	9.1	1.4	0	0.1	260	99	1	1	0,774,0,087	NA,0,0	0.43
9	ENSG00000241945	PWP2	chr21	+	44120951	44122357	44120951	44121102	44122176	44122357	9	4.2	0	4.2	0.1	1173	99	1	1	1,0,1,0	1,0,0,144	0.428
4466	ENSG00000145476	CYP4V2	chr4	+	186201156	186205302	186201156	186201342	186205199	186205302	4466	36.36	2	23.34	3.2	3956	99	0.168132	0.542026	0,311,1,0	0,161,0,298	0.426
6459	ENSG00000185101	ANO9	chr11	-	418719	418989	418719	418813	418887	418989	6459	7.14	0.1	17.17	9.9	173	99	1.52228e-05	0.000975799	1,0,0,889	0,519,0,519	0.425
6796	ENSG00000113163	CERT1	chr5	-	75400204	75403058	75400204	75400291	75402971	75403058	6796	11.13	0	8.5	0.1	2779	99	1	1	1,0,1,0	1,0,0,151	0.424
6542	ENSG00000006071	ABCC8	chr11	-	17395851	17397313	17395851	17395930	17396915	17397313	6542	8.6	0	4.2	0.1	1084	99	1	1	1,0,1,0	1,0,0,154	0.423
362	ENSG00000160117	ANKLE1	chr19	+	17282655	17283002	17282655	17282761	17282863	17283002	362	2.3	1	3	3	201	99	1	1	0,496,1,0	0,33,NA	0.418
953	ENSG00000171962	DRC3	chr17	+	17992764	17994418	17992764	17992911	17994298	17994418	953	9.18	0	19.6	0.2	1486	99	0.0373911	0.230109	1,0,1,0	1,0,0,167	0.416
6064	ENSG00000224843	LINC00240	chr6	+	27023208	27023923	27023208	27023397	27023749	27023923	6064	7.12	0.1	9.9	2.3	451	99	0.000978121	0.0191378	1,0,0,725	0,497,0,397	0.416
3917	ENSG00000105672	ETV2	chr19	+	35642433	35642698	35642433	35642530	35642614	35642698	3917	2.2	0.2	2	1.1	183	99	0.0467554	0.261562	1,0,0,351	0,52,0,0	0.415
3134	ENSG00000117266	CDK18	chr1	+	205523146	205523625	205523146	205523297	205523482	205523625	3134	2	1	0	1.2	284	99	1	1	0,411,NA	0,0,0,0	0.411
2048	ENSG00000154134	ROBO3	chr11	+	124877518	124878131	124877518	124877752	124877936	124878131	2048	31.27	0	12.15	5.2	283	99	1.59287e-06	0.000201658	1,0,1,0	0,456,0,724	0.41
4834	ENSG00000184371	CSF1	chr1	+	109923165	109924190	109923165	109923711	109924059	109924190	4834	19.1	0	2.12	2	447	99	0.0905203	0.381006	1,0,1,0	0,181,1,0	0.409
3649	ENSG00000167701	GPT	chr8	+	144504770	144505131	144504770	144504879	144504997	144505131	3649	0.1	0	2.1	0.2	217	99	1	1	NA,1,0	1,0,0,186	0.407
5452	ENSG00000171777	RASGRP4	chr19	-	38419859	38420262	38419859	38420013	38420130	38420262	5452	9.21	1.1	32.18	14.13	216	99	8.30754e-05	0.00340571	0,805,0,906	0,512,0,388	0.406
6072	ENSG00000142046	TMEM91	chr19	+	41382771	41384083	41382771	41382921	41383885	41384083	6072	18.25	0	10.36	4	1063	99	0.00218863	0.0351849	1,0,1,0	0,189,1,0	0.405
4427	ENSG00000181085	MAPK15	chr8	+	143718046	143718302	143718046	143718076	143718211	143718302	4427	4.4	1.4	2	6.4	234	99	0.00293543	0.0433559	0,629,0,297	0,124,0,0	0.401
6097	ENSG00000197140	ADAM32	chr8	+	39165029	39169997	39165029	39165196	39169915	39169997	6097	21.51	1	23.21	1.2	4818	99	0.0072557	0.075915	0,301,1,0	0,321,0,177	0.401
3713	ENSG00000111801	BTN3A3	chr6	+	26443956	26445985	26443956	26444304	26445703	26445985	3713	7.1	0	8.8	0.2	1498	99	0.0521987	0.275923	1,0,1,0	1,0,0,209	0.395
4008	ENSG00000014914	MTMR11	chr1	-	149933609	149933942	149933609	149933698	149933854	149933942	4008	5.11	1.1	4.5	2.6	255	99	0.00383492	0.0518007	0,66,0,81	0,437,0,244	0.395
6557	ENSG00000102904	TSNAXIP1	chr16	+	67825666	67826282	67825666	67826076	67826151	67826282	6557	6.3	0	12.8	4.3	174	99	2.23643e-05	0.00131689	1,0,1,0	0,631,0,603	0.383
6705	ENSG00000168067	MAP4K2	chr11	-	64791908	64792422	64791908	64792086	64792363	64792422	6705	9.6	1	8.4	1.3	376	99	0.00179499	0.0305556	0,703,1,0	0,678,0,26	0.382
5765	ENSG00000182220	ATP6AP2	chrX	+	40599591	40600881	40599591	40599741	40600768	40600881	5765	42.35	0.4	40.4	5.1	1126	99	0.0495501	0.2664	1,0,0,435	0,413,0,26	0.381
3740	ENSG00000204305	AGER	chr6	-	32183880	32184246	32183880	32183987	32184170	32184246	3740	34.38	1.1	35.32	11.8	282	99	8.06737e-06	0.000658922	0,923,0,93	0,528,0,584	0.371
4243	ENSG00000104714	ERICH1	chr8	-	625674	627238	625674	625968	627002	627238	4243	18.24	0	14.8	0.2	1133	99	0.113944	0.443516	1,0,1,0	1,0,0,259	0.371
5573	ENSG00000123191	ATP7B	chr13	-	51957515	51960322	51957515	51957607	51960147	51960322	5573	18.21	1	32.11	2.1	2639	99	0.00866681	0.0857202	0,403,1,0	0,375,0,292	0.368
1552	ENSG00000206149	HERC2P9	chr15	+	28636486	28637107	28636486	28636701	28636974	28637107	1552	6.7	0.1	4.5	1.2	372	99	0.00249134	0.038819	1,0,0,651	0,516,0,4	0.367
3301	ENSG00000196628	TCF4	chr18	-	55228846	55232671	55228846	55229076	55232520	55232671	3301	2.14	0.4	18.13	1.9	3543	99	0.83793	1	1,0,0,089	0,335,0,039	0.357
3847	ENSG00000182866	LCK	chr1	+	32274736	32275083	32274736	32274818	32274992	32275083	3847	2.4	1.4	0	0.1	273	99	1	1	0,42,0,266	NA,0,0	0.343
6071	ENSG00000142046	TMEM91	chr19	+	41382771	41384083	41382771	41382921	41383873	41384083	6071	18.25	0	10.36	2	1051	99	0.225035	0.638417	1,0,1,0	0,32,1,0	0.34
2432	ENSG00000185684	EP400P1	chr12	+	132103996	132105304	132103996	132104170	132104374	132105304	2432	2.9	0	13.11	2.2	303	99	0.000895159	0.0180601	1,0,1,0	0,68,0,642	0.339
1320	ENSG00000007516	BAIAP3	chr16	+	1344021	1344317	1344021	1344146	1344226	1344317	1320	14.2	7.14	1.4	10.7	179	99	0.000842987	0.0172133	0,525,0,441	0,052,0,24	0.337
3294	ENSG00000255552	LY6G6E	chr6	-	31712340	31712789	31712340	31712561	31712663	31712789	3294	0.3	0	4	1	201	99	1	1	NA,1,0	0,663,NA	0.337
4536	ENSG00000144857	BOC	chr3	+	113284334	113284858	113284334	113284567	113284781	113284858	4536	1.5	5.1	0	8.3	313	99	0.00352365	0.0491563	0,059,0,613	0,0,0,0	0.336
2214	ENSG00000182093	GET1	chr21	+	39405913	39406731	39405913	39406058	39406561	39406731	2214	14.15	0	8.15	0.5	602	99	0.000937498	0.0185449	1,0,1,0	1,0,0,33	0.335
2955	ENSG00000247828	TMEM161B-AS1	chr5	+	88269467	88282106	88269467	88270585	88282041	88282106	2955	460.503	3.5	614.42	20.2	11555	99	3.01207e-05	0.00164012	0,568,0,463	0,208,0,152	0.335
4847	ENSG00000269313	MAGIX	chrX	+	49164706	49165090	49164706	49164789	49164862	49165090	4847	8.4	3	3.6	4.2	172	99	0.121859	0.458437	0,606,1,0	0,302,0,633	0.335
3524	ENSG00000164007	CLDN19	chr1	-	42733092	42736030	42733092	42735134	42735877	42736030	3524	8.14	0	27.17	0.4	842	99	0.00280231	0.0424421	1,0,1,0	1,0,0,333	0.334
5593	ENSG00000196873	CBWD3	chr9	+	68297751	68299965	68297751	68297817	68299480	68299965	5593	6.11	0	5.9	0.1	1762	99	1	1	1,0,1,0	1,0,0,336	0.332
7028	ENSG00000215039	CD27-AS1	chr12	-	6446960	6448150	6446960	6447087	6448036	6448150	7028	93.79	0	51.59	3.2	1048	99	0.000108661	0.00411056	1,0,1,0	0,616,0,736	0.324
1713	ENSG00000100889	PCK2	chr14	+	24094310	24094845	24094310	24094434	24094765	24094845	1713	56.61	3.11	6.9	5.2	430	99	0.0279213	0.192022	0,811,0,561	0,216,0,509	0.324
6206	ENSG00000158106	RHPN1	chr8	+	143379828	143380175	143379828	143379985	143380061	143380175	6206	4.14	0	13.1	3.3	175	99	0.000118011	0.00436209	1,0,1,0	0,71,0,653	0.319
7254	ENSG00000168010	ATG16L2	chr11	+	72826517	72827293	72826517	72826589	72827187	72827293	7254	6.9	0	10.4	0.1	697	99	1	1	1,0,1,0	1,0,0,362	0.319
4073	ENSG00000187800	PEAR1	chr1	+	156907914	156908340	156907914	156908051	156908127	156908340	4073	1.6	2.2	2.1	6.1	175	99	0.0155869	0.127516	0,22,0,629	0,159,0,054	0.318
2703	ENSG00000159433	STARD9	chr15	+	42662793	42663917	42662793	42662891	42663819	42663917	2703	18.24	0	15.12	0.2	1027	99	0.266132	0.696556	1,0,1,0	1,0,0,366	0.317
2852	ENSG00000223393	AL118511,1	chr1	+	230874541	230875565	230874541	230875155	230875305	230875565	2852	8.13	3.5	3.1	3.3	249	99	0.0192731	0.148779	0,515,0,508	0,284,0,117	0.311
1944	ENSG00000165810	BTNL9	chr5	+	181055432	181056015	181055432	181055453	181055988	181056015	1944	35.46	0.3	21.12	1.4	634	99	0.0608836	0.303459	1,0,0,705	0,766,0,319	0.31
5449	ENSG00000171777	RASGRP4	chr19	-	38411114	38411381	38411114	38411249	38411344	38411381	5449	12.4	9.2	5.5	15.15	194	99	0.0051659	0.0611483	0,405,0,505	0,145,0,145	0.31
654	ENSG00000115257	PCSK4	chr19	-	1483649	1483941	1483649	1483767	1483837	1483941	654	2.1	0.7	0.3	5.2	169	99	0.503988	0.949724	1,0,0,077	0,0,0,468	0.304
6463	ENSG00000185101	ANO9	chr11	-	431693	431906	431693	431767	431847	431906	6463	3.1	0	12.6	4.1	179	99	0.000161197	0.00552799	1,0,1,0	0,624,0,768	0.304
4640	ENSG00000180801	ARSJ	chr4	-	113978436	113979647	113978436	113979092	113979455	113979647	4640	1	0	6.3	2	462	99	1	1	1,0,NA	0,391,1,0	0.304
4501	ENSG00000136883	KIF12	chr9	-	114093228	114093497	114093228	114093333	114093406	114093497	4501	4	4	1	4.2	172	99	1	1	0,365,NA	0,126,0,0	0.302
925	ENSG00000168961	LGALS9	chr17	+	27647029	27647432	27647029	27647118	27647269	27647432	925	0.2	0.1	0.2	1.2	250	99	1	1	NA,0,442	0,0,0,284	0.3
3064	ENSG00000111012	CYP27B1	chr12	-	57765010	57765499	57765010	57765211	57765296	57765499	3064	16.19	10.3	10	3.2	184	99	0.231456	0.64816	0,463,0,773	0,642,0,0	0.297
2118	ENSG00000133112	TPT1	chr13	-	45340711	45341158	45340711	45340820	45341041	45341158	2118	26.31	3.9	30.28	20.17	320	99	0.00797666	0.0816037	0,728,0,516	0,317,0,338	0.294
4933	ENSG00000251629	LINC02241	chr5	+	20936150	20936712	20936150	20936341	20936448	20936712	4933	2	0	0.5	0.1	206	99	1	1	1,0,NA	NA,0,706	0.294
2471	ENSG00000187091	PLCD1	chr3	-	38009903	38010275	38009903	38010053	38010130	38010275	2471	12.1	11.1	5.1	19.19	176	99	0.000599856	0.0140783	0,38,0,36	0,129,0,029	0.291
4559	ENSG00000177000	MTHFR	chr1	-	11802880	11803526	11802880	11803129	11803404	11803526	4559	26.26	3	12.25	6.2	374	99	0.0482921	0.265528	0,696,1,0	0,346,0,768	0.291
1198	ENSG00000182310	SPACA6	chr19	+	51704029	51704480	51704029	51704186	51704269	51704480	1198	5.1	4.6	15.4	27.29	182	99	0.003988	0.0527291	0,405,0,476	0,232,0,07	0.289
4702	ENSG00000178038	ALS2CL	chr3	-	46671487	46672033	46671487	46671584	46671883	46672033	4702	13.7	0.2	5.15	4.2	398	99	0.0812259	0.356746	1,0,0,465	0,237,0,651	0.289
6255	ENSG00000213722	DDAH2	chr6	-	31728172	31728745	31728172	31728292	31728645	31728745	6255	32.28	1	26.11	1.3	452	99	0.00394491	0.0524331	0,875,1,0	0,851,0,445	0.289
4539	ENSG00000231826	LINC01819	chr2	-	43032733	43033526	43032733	43032902	43033229	43033526	4539	4.2	3	7.1	1.5	426	99	0.634104	1	0,237,1,0	0,619,0,044	0.287
4666	ENSG00000157379	DHRS1	chr14	-	24291138	24291625	24291138	24291219	24291555	24291625	4666	43.28	5.1	55.3	13.8	435	99	0.019394	0.149257	0,662,0,864	0,491,0,46	0.287
983	ENSG00000129214	SHBG	chr17	+	7630151	7630507	7630151	7630283	7630415	7630507	983	0.2	2	0.7	1.4	231	99	0.344368	0.790517	0,0,1,0	0,0,0,429	0.285
5745	ENSG00000140678	ITGAX	chr16	+	31360309	31361213	31360309	31360463	31361062	31361213	5745	78.76	7.1	25.1	3.2	698	99	0.122972	0.45923	0,612,0,915	0,542,0,415	0.285
6430	ENSG00000213213	CCDC183	chr9	+	136806077	136806867	136806077	136806672	136806756	136806867	6430	1	0	6.8	2.1	183	99	1	1	1,0,NA	0,619,0,812	0.284
5586	ENSG00000019144	PHLDB1	chr11	+	118644071	118644691	118644071	118644174	118644646	118644691	5586	24.27	7	51.27	15.6	571	99	0.144134	0.499647	0,373,1,0	0,371,0,438	0.282
4159	ENSG00000222009	BTBD19	chr1	+	44812995	44813269	44812995	44813064	44813137	44813269	4159	40.59	0.2	25.19	5.6	172	99	1.87248e-05	0.0011158	1,0,0,944	0,742,0,646	0.278
3511	ENSG00000147180	ZNF711	chrX	+	85246929	85247651	85246929	85247183	85247546	85247651	3511	15.17	0.1	23.13	5.1	462	99	0.00134604	0.0246077	1,0,0,785	0,496,0,736	0.277
4524	ENSG00000114388	NPRL2	chr3	-	50349664	50350022	50349664	50349828	50349930	50350022	4524	15.9	2.1	15.11	4.8	201	99	0.0294406	0.198673	0,787,0,816	0,649,0,404	0.275
4986	ENSG00000205517	RGL3	chr19	-	11416613	11417059	11416613	11416667	11416835	11417059	4986	15.5	0.2	6.11	4.3	267	99	0.0387496	0.235004	1,0,0,481	0,357,0,576	0.274
992	ENSG00000174292	TNK1	chr17	+	7382835	7383320	7382835	7383089	7383227	7383320	992	4.2	0	5.4	0.2	237	99	0.41263	0.86381	1,0,1,0	1,0,0,455	0.272
1582	ENSG00000257556	LINC02298	chr14	+	105095002	105095768	105095002	105095442	105095539	105095768	1582	6.13	0.1	9.11	5.1	196	99	0.00199408	0.0331082	1,0,0,868	0,476,0,847	0.272
6766	ENSG00000179832	MROH1	chr8	+	144261113	144261349	144261113	144261216	144261283	144261349	6766	0.2	1.1	0	4.3	166	99	0.473075	0.92097	0,0,0,544	0,0,0,0	0.272
1190	ENSG00000261052	SULT1A3	chr16	+	30202689	30203006	30202689	30202816	30202911	30203006	1190	1.1	1.2	0	1.1	194	99	0.404561	0.857196	0,338,0,203	0,0,0,0	0.271
4352	ENSG00000164076	CAMKV	chr3	-	49857988	49859881	49857988	49859676	49859769	49859881	4352	14.12	2.2	2	0.1	192	99	0.247566	0.669742	0,783,0,756	1,0,0,0	0.27
1096	ENSG00000130304	SLC27A1	chr19	+	17486562	17487335	17486562	17486957	17487173	17487335	1096	20.31	9.9	14.9	21.1	315	99	0.000644613	0.0147707	0,411,0,52	0,173,0,22	0.269
546	ENSG00000185513	L3MBTL1	chr20	+	43528656	43529368	43528656	43528745	43529263	43529368	546	26.25	2.1	38.16	5.4	617	99	0.0640831	0.312495	0,676,0,8	0,549,0,391	0.268
5652	ENSG00000169583	CLIC3	chr9	-	136994929	136995292	136994929	136995105	136995185	136995292	5652	2.3	5.3	0	5.8	179	99	0.000911081	0.018236	0,181,0,356	0,0,0,0	0.268
4538	ENSG00000231826	LINC01819	chr2	-	43028913	43029897	43028913	43029115	43029238	43029897	4538	8.1	0	2.7	1	222	99	1	1	1,0,1,0	0,471,1,0	0.264
2469	ENSG00000187091	PLCD1	chr3	-	38008457	38009158	38008457	38008636	38009041	38009158	2469	5.13	7.2	4.1	20.14	504	99	0.0308256	0.203417	0,123,0,561	0,038,0,123	0.262
3348	ENSG00000159214	CCDC24	chr1	+	43991846	43992387	43991846	43992004	43992211	43992387	3348	21.6	0.2	13.6	3.3	306	99	0.0387219	0.235004	1,0,0,493	0,584,0,393	0.258
5692	ENSG00000106617	PRKAG2	chr7	-	151565719	151566699	151565719	151565885	151566613	151566699	5692	10.1	0	8.2	1	827	99	1	1	1,0,1,0	0,489,1,0	0.256
1629	ENSG00000100722	ZC3H14	chr14	+	88567857	88568153	88567857	88567916	88568038	88568153	1629	8.7	1	4.9	2.1	221	99	0.0279843	0.192022	0,782,1,0	0,473,0,801	0.254
3393	ENSG00000037280	FLT4	chr5	-	180613010	180614179	180613010	180613110	180614067	180614179	3393	1.2	1	4.1	1.2	1056	99	0.181437	0.565761	0,086,1,0	0,273,0,319	0.247
3614	ENSG00000025708	TYMP	chr22	-	50526000	50526476	50526000	50526141	50526245	50526476	3614	6.2	3.5	0.2	6.5	203	99	0.00845465	0.0846422	0,494,0,163	0,0,0,163	0.247
5543	ENSG00000161048	NAPEPLD	chr7	-	103099775	103103554	103099775	103103122	103103423	103103554	5543	27.21	4.2	30.17	8.7	400	99	0.0511512	0.272683	0,626,0,722	0,481,0,375	0.246
4393	ENSG00000099840	IZUMO4	chr19	+	2098435	2099584	2098435	2098450	2099254	2099584	4393	44.33	0	19.19	2	903	99	0.474687	0.922062	1,0,1,0	0,51,1,0	0.245
2349	ENSG00000055955	ITIH4	chr3	-	52818051	52818283	52818051	52818168	52818256	52818283	2349	4.5	0	6.2	0.1	187	99	1	1	1,0,1,0	1,0,0,514	0.243
4651	ENSG00000184925	LCN12	chr9	+	136954153	136955497	136954153	136954255	136955370	136955497	4651	5.9	0	13.13	0.1	1214	99	1	1	1,0,1,0	1,0,0,515	0.242
7276	ENSG00000185189	NRBP2	chr8	-	143835819	143836030	143835819	143835875	143835966	143836030	7276	6.18	8.16	3.2	22.9	190	99	0.000158075	0.00550569	0,281,0,37	0,066,0,104	0.241
5888	ENSG00000188917	TRMT2B	chrX	-	101051250	101051733	101051250	101051366	101051643	101051733	5888	35.37	0.4	43.41	6.8	376	99	0.0308338	0.203417	1,0,0,709	0,654,0,574	0.241
2115	ENSG00000198689	SLC9A6	chrX	+	135985434	135985827	135985434	135985477	135985602	135985827	2115	34.45	1	31.25	1.1	224	99	0.000214156	0.00673593	0,938,1,0	0,932,0,525	0.24
6041	ENSG00000135409	AMHR2	chr12	+	53425454	53425919	53425454	53425573	53425688	53425919	6041	4.3	2	2.7	3.1	214	99	0.20483	0.607709	0,481,1,0	0,236,0,764	0.24
4707	ENSG00000178038	ALS2CL	chr3	-	46679209	46681407	46679209	46679287	46681245	46681407	4707	29.1	0	23.35	1	2057	99	1	1	1,0,1,0	0,525,1,0	0.238
4075	ENSG00000197165	SULT1A2	chr16	-	28595366	28595675	28595366	28595464	28595549	28595675	4075	21.6	11.3	8.7	14.8	184	99	0.0212616	0.159379	0,507,0,518	0,235,0,32	0.235
977	ENSG00000179094	PER1	chr17	-	8144055	8144993	8144055	8144268	8144750	8144993	977	41.25	0	34.4	3.1	581	99	0.00416084	0.05389	1,0,1,0	0,659,0,872	0.234
3341	ENSG00000131187	F12	chr5	-	177403480	177404472	177403480	177404090	177404195	177404472	3341	3.2	3.6	0	4.1	204	99	0.00202697	0.0334351	0,327,0,139	0,0,0,0	0.233
1614	ENSG00000225163	LINC00618	chr14	+	96945048	96945394	96945048	96945150	96945237	96945394	1614	6.9	6.8	2.1	5.6	186	99	0.0119619	0.106263	0,347,0,375	0,176,0,081	0.232
5221	ENSG00000064687	ABCA7	chr19	+	1056906	1058747	1056906	1057429	1058617	1058747	5221	19.29	1	18.16	1.1	1287	99	0.00777934	0.0802334	0,594,1,0	0,581,0,552	0.23
471	ENSG00000185988	PLK5	chr19	+	1529405	1529824	1529405	1529490	1529746	1529824	471	2.2	5.1	0	1.1	355	99	0.0360591	0.223779	0,1,0,358	0,0,0,0	0.229
4667	ENSG00000157379	DHRS1	chr14	-	24292183	24292784	24292183	24292330	24292651	24292784	4667	28.12	2.3	45.28	18.9	420	99	0.0592684	0.298208	0,767,0,485	0,371,0,423	0.229
6210	ENSG00000204839	MROH6	chr8	-	143567610	143567888	143567610	143567676	143567785	143567888	6210	7.19	12.11	3.5	14.18	208	99	0.00371065	0.0512009	0,217,0,451	0,093,0,117	0.229
4237	ENSG00000012171	SEMA3B	chr3	+	50275011	50275459	50275011	50275053	50275301	50275459	4237	27.16	9.4	28.12	14.16	347	99	0.0307558	0.203417	0,461,0,533	0,363,0,176	0.228
6958	ENSG00000103024	NME3	chr16	-	1771069	1771410	1771069	1771171	1771279	1771410	6958	15.2	13.13	29.14	74.33	207	99	0.000297858	0.00852178	0,356,0,424	0,158,0,169	0.227
865	ENSG00000133265	HSPBP1	chr19	-	55279398	55279856	55279398	55279702	55279806	55279856	865	6.8	0	5.4	2	203	99	0.511128	0.954864	1,0,1,0	0,549,1,0	0.226
2717	ENSG00000004139	SARM1	chr17	+	28388173	28388539	28388173	28388276	28388349	28388539	2717	1.1	6.1	0	19.16	172	99	1	1	0,088,0,365	0,0,0,0	0.226
1113	ENSG00000103067	ESRP2	chr16	-	68232576	68232815	68232576	68232687	68232760	68232815	1113	0.1	0.2	0	0.4	172	99	1	1	NA,0,223	NA,0,0	0.223
3413	ENSG00000116353	MECR	chr1	-	29195940	29196258	29195940	29196042	29196197	29196258	3413	11.21	3.3	9.11	5.5	254	99	0.0701851	0.329739	0,588,0,732	0,412,0,462	0.223
2670	ENSG00000100034	PPM1F	chr22	-	21924875	21925662	21924875	21925028	21925568	21925662	2670	80.5	0.1	84.61	6.3	639	99	0.000235149	0.00717346	1,0,0,886	0,684,0,759	0.222
1932	ENSG00000044090	CUL7	chr6	-	43046510	43047107	43046510	43046601	43046879	43047107	1932	35.31	19.7	20.28	25.22	377	99	0.0141168	0.117385	0,326,0,538	0,174,0,25	0.22
3975	ENSG00000184730	APOBR	chr16	+	28495098	28497996	28495098	28496089	28496116	28497996	3975	1	1.1	0	1.3	126	99	1	1	0,44,0,0	0,0,0,0	0.22
3604	ENSG00000142784	WDTC1	chr1	+	27303620	27305193	27303620	27303795	27305058	27305193	3604	163.139	5.3	158.137	9.11	1362	99	0.0176651	0.138691	0,703,0,771	0,561,0,475	0.219
1565	ENSG00000100167	SEPTIN3	chr22	+	41994620	41998221	41994620	41994714	41996901	41998221	1565	176.13	4	95.99	1.6	2286	99	0.15321	0.517236	0,656,1,0	0,804,0,417	0.218
4950	ENSG00000140398	NEIL1	chr15	+	75354249	75354492	75354249	75354277	75354430	75354492	4950	7.9	1.3	6.11	5.4	252	99	0.221228	0.634729	0,733,0,541	0,32,0,519	0.218
1519	ENSG00000062524	LTK	chr15	-	41507094	41507657	41507094	41507290	41507513	41507657	1519	26.38	0	18.17	0.4	322	99	0.00721794	0.0756763	1,0,1,0	1,0,0,566	0.217
6560	ENSG00000176697	BDNF	chr11	-	27654892	27659658	27654892	27658585	27658819	27659658	6560	13.16	3	15.16	6.2	333	99	0.142404	0.495733	0,563,1,0	0,426,0,704	0.217
267	ENSG00000187994	RINL	chr19	-	38876330	38876781	38876330	38876490	38876692	38876781	267	0.1	1	0.4	2.1	301	99	0.206384	0.609406	0,0,1,0	0,0,0,568	0.216
5145	ENSG00000188163	FAM166A	chr9	-	137245306	137245853	137245306	137245557	137245638	137245853	5145	0.1	0.2	0	5	180	99	1	1	NA,0,216	0,0,NA	0.216
576	ENSG00000088340	FER1L4	chr20	-	35559340	35560638	35559340	35559627	35560122	35560638	576	11.4	0	4.8	0.1	594	99	1	1	1,0,1,0	1,0,0,571	0.215
4983	ENSG00000262484	CCER2	chr19	-	38908979	38909325	38908979	38909189	38909277	38909325	4983	7.6	0	5.5	2	187	99	0.529567	0.970586	1,0,1,0	0,57,1,0	0.215
4165	ENSG00000159588	CCDC17	chr1	-	45622954	45623652	45622954	45623117	45623556	45623652	4165	9.19	2	3.11	1.1	538	99	0.491923	0.937909	0,453,1,0	0,356,0,669	0.214
6286	ENSG00000165282	PIGO	chr9	-	35091239	35092767	35091239	35091291	35092542	35092767	6286	1866.17	54.29	1781.19	108.109	1350	99	9.76008e-08	2.72117e-05	0,717,0,811	0,547,0,556	0.212
2496	ENSG00000161217	PCYT1A	chr3	-	196247366	196248323	196247366	196247643	196248206	196248323	2496	29.2	0	27.23	1.1	662	99	0.111347	0.435414	1,0,1,0	0,801,0,775	0.212
4132	ENSG00000142765	SYTL1	chr1	+	27349397	27349765	27349397	27349498	27349651	27349765	4132	0.2	3	2.2	5.1	252	99	0.563772	0.999427	0,0,1,0	0,136,0,44	0.212
574	ENSG00000061656	SPAG4	chr20	+	35618449	35618720	35618449	35618475	35618611	35618720	574	5.12	0.2	11.7	2.2	235	99	0.121553	0.457994	1,0,0,717	0,699,0,596	0.211
3643	ENSG00000117122	MFAP2	chr1	-	16976707	16978314	16976707	16976923	16978236	16978314	3643	15.6	1.1	1.8	2.1	1412	99	0.110017	0.432043	0,513,0,296	0,034,0,359	0.208
3206	ENSG00000177943	MAMDC4	chr9	+	136856463	136856826	136856463	136856575	136856709	136856826	3206	114.104	19.1	59.56	13.28	233	99	0.00728305	0.076044	0,718,0,815	0,659,0,459	0.207
3340	ENSG00000131187	F12	chr5	-	177403480	177404090	177403480	177403617	177403858	177404090	3340	19.2	15.1	5.1	11.2	340	99	0.231481	0.64816	0,269,0,853	0,117,0,593	0.206
4021	ENSG00000161618	ALDH16A1	chr19	+	49461618	49462036	49461618	49461800	49461883	49462036	4021	65.52	79.91	11.17	140.85	182	99	7.8515e-13	1.32533e-09	0,309,0,237	0,041,0,098	0.204
1181	ENSG00000196118	CCDC189	chr16	-	30759341	30759724	30759341	30759557	30759653	30759724	1181	23.19	0	24.11	2.2	195	99	0.00834063	0.0841373	1,0,1,0	0,859,0,736	0.203
7225	ENSG00000111271	ACAD10	chr12	+	111755667	111757099	111755667	111755745	111756332	111757099	7225	32.28	11.3	27.27	14.12	686	99	0.104149	0.420584	0,296,0,574	0,218,0,245	0.203
4634	ENSG00000119844	AFTPH	chr2	+	64579485	64581273	64579485	64579546	64581189	64581273	4634	67.67	3.3	53.36	5.4	1742	99	0.10938	0.431422	0,559,0,559	0,376,0,338	0.202
3999	ENSG00000145020	AMT	chr3	-	49422103	49422451	49422103	49422271	49422360	49422451	3999	3.3	5.2	4.4	20.9	188	99	0.197461	0.595204	0,24,0,441	0,095,0,19	0.198
2190	ENSG00000215845	TSTD1	chr1	-	161037630	161038075	161037630	161037826	161037912	161038075	2190	4.1	6.2	1	6.1	185	99	0.00536362	0.0625785	0,263,0,211	0,082,0,0	0.196
2735	ENSG00000168291	PDHB	chr3	-	58429707	58430238	58429707	58429941	58430127	58430238	2735	3.6	6.3	4	7.6	285	99	0.0677919	0.322766	0,148,0,41	0,166,0,0	0.196
441	ENSG00000205744	DENND1C	chr19	-	6475483	6475751	6475483	6475585	6475705	6475751	441	0.1	0.1	0.2	1.3	219	99	1	1	NA,0,311	0,0,0,232	0.195
1412	ENSG00000140521	POLG	chr15	-	89317375	89318749	89317375	89317476	89318540	89318749	1412	453.427	0.3	408.494	18.6	1163	99	4.19615e-05	0.00207024	1,0,0,924	0,659,0,875	0.195
703	ENSG00000173818	ENDOV	chr17	+	80415452	80415821	80415452	80415518	80415649	80415821	703	27.16	6.8	19.16	15.11	230	99	0.0647203	0.314232	0,66,0,463	0,353,0,385	0.193
2627	ENSG00000175110	MRPS22	chr3	+	139350178	139351060	139350178	139350322	139351030	139351060	2627	156.12	5.6	187.175	18.17	807	99	0.0087584	0.086289	0,793,0,71	0,56,0,558	0.193
6292	ENSG00000159899	NPR2	chr9	+	35808508	35808853	35808508	35808683	35808754	35808853	6292	3.7	1	4.3	7	170	99	0.012722	0.110316	0,636,1,0	0,25,1,0	0.193
1934	ENSG00000159753	CARMIL2	chr16	+	67645539	67645777	67645539	67645631	67645723	67645777	1934	9.9	6.8	2.7	5.11	191	99	0.0972934	0.401274	0,437,0,368	0,172,0,248	0.192
3025	ENSG00000065361	ERBB3	chr12	+	56087576	56087913	56087576	56087642	56087794	56087913	3025	3	5	0	2	251	99	1	1	0,191,NA	0,0,NA	0.191
6698	ENSG00000168071	CCDC88B	chr11	+	64353053	64353496	64353053	64353240	64353350	64353496	6698	1	2	0	1	209	99	1	1	0,191,NA	0,0,NA	0.191
2512	ENSG00000172830	SSH3	chr11	+	67306837	67307113	67306837	67306962	67307041	67307113	2512	22.18	22.8	31.2	47.3	178	99	0.0495162	0.2664	0,357,0,556	0,268,0,27	0.188
2690	ENSG00000185615	PDIA2	chr16	+	284386	284792	284386	284593	284658	284792	2690	0.1	1.1	0	1	164	99	1	1	0,0,0,376	0,0,NA	0.188
6125	ENSG00000271853	AL162258,1	chr1	-	153632033	153632240	153632033	153632063	153632154	153632240	6125	83.86	19.12	59.37	19.2	190	99	0.0108812	0.0994631	0,695,0,789	0,618,0,491	0.188
2070	ENSG00000065357	DGKA	chr12	+	55940081	55940433	55940081	55940170	55940251	55940433	2070	6	0	8	1	180	99	1	1	1,0,NA	0,815,NA	0.185
1712	ENSG00000100897	DCAF11	chr14	+	24115381	24115726	24115381	24115392	24115542	24115726	1712	119.118	26.22	82.103	39.41	249	99	0.000719638	0.0156631	0,645,0,681	0,455,0,5	0.185
944	ENSG00000177731	FLII	chr17	-	18256908	18257276	18256908	18257019	18257123	18257276	944	4.6	0	7.3	2	203	99	0.625959	1	1,0,1,0	0,631,1,0	0.184
4939	ENSG00000196295	GARS1-DT	chr7	-	30576563	30578091	30576563	30576710	30577648	30578091	4939	40.53	1	35.41	2.1	1037	99	0.0306608	0.203417	0,792,1,0	0,626,0,797	0.184
4305	ENSG00000143575	HAX1	chr1	+	154274949	154275260	154274949	154275001	154275077	154275260	4305	46.32	8.1	20.2	5.6	175	99	0.0786762	0.350934	0,765,0,948	0,694,0,653	0.183
2163	ENSG00000214655	ZSWIM8	chr10	+	73800639	73801195	73800639	73800759	73801084	73801195	2163	94.88	3.1	96.57	5.7	424	99	0.0113701	0.102987	0,88,0,954	0,818,0,655	0.181
2275	ENSG00000214063	TSPAN4	chr11	+	864436	865825	864436	864511	865693	865825	2275	101.84	1.4	178.147	11.8	1281	99	0.105653	0.425144	0,886,0,619	0,556,0,587	0.181
3877	ENSG00000197580	BCO2	chr11	+	112193473	112193994	112193473	112193697	112193878	112193994	3877	1.8	3	0.5	0.3	280	99	1	1	0,105,1,0	NA,0,371	0.181
5272	ENSG00000170919	TPT1-AS1	chr13	+	45379194	45380001	45379194	45379335	45379898	45380001	5272	39.59	0	67.57	2.2	662	99	0.00489228	0.0590262	1,0,1,0	0,834,0,81	0.178
1427	ENSG00000103723	AP3B2	chr15	-	82680731	82681019	82680731	82680755	82680836	82681019	1427	0.2	7.2	0	1.2	180	99	0.694483	1	0,0,0,355	0,0,0,0	0.177
2693	ENSG00000100003	SEC14L2	chr22	+	30415758	30416087	30415758	30415865	30415947	30416087	2693	0.3	4.3	0	2	181	99	1	1	0,0,0,354	0,0,NA	0.177
4639	ENSG00000162910	MRPL55	chr1	-	228108436	228109021	228108436	228108474	228108954	228109021	4639	208.158	12.5	175.186	19.19	579	99	0.00706887	0.0744215	0,748,0,844	0,612,0,626	0.177
4000	ENSG00000145020	AMT	chr3	-	49422103	49422463	49422103	49422257	49422360	49422463	4000	4.3	2	6.5	2.2	202	99	0.19919	0.598989	0,495,1,0	0,595,0,551	0.175
2500	ENSG00000242086	MUC20-OT1	chr3	+	195708133	195708807	195708133	195708268	195708746	195708807	2500	20.15	2.2	6.6	1.2	577	99	0.301994	0.740222	0,632,0,563	0,507,0,34	0.174
1073	ENSG00000197912	SPG7	chr16	+	89554485	89557747	89554485	89556085	89556886	89557747	1073	48.59	6.12	45.24	12.12	900	99	0.0485238	0.266027	0,468,0,351	0,292,0,18	0.173
6226	ENSG00000160948	VPS28	chr8	-	144423616	144424132	144423616	144423922	144424040	144424132	6226	121.167	63.83	115.104	126.108	217	99	1.13446e-05	0.000776338	0,467,0,479	0,294,0,305	0.173
2265	ENSG00000156500	FAM122C	chrX	+	134807190	134807708	134807190	134807341	134807539	134807708	2265	33.18	10.4	39.11	15.8	297	99	0.179069	0.562187	0,524,0,6	0,464,0,314	0.173
6599	ENSG00000110492	MDK	chr11	+	46381710	46382133	46381710	46381885	46382056	46382133	6599	39.26	9	23.7	2.3	270	99	0.537888	0.978751	0,614,1,0	0,808,0,461	0.172
6957	ENSG00000103024	NME3	chr16	-	1770880	1771410	1770880	1770993	1771279	1771410	6957	33.41	0	48.3	2.2	385	99	0.00608823	0.0678927	1,0,1,0	0,861,0,794	0.172
6959	ENSG00000103024	NME3	chr16	-	1771069	1771410	1771069	1771191	1771279	1771410	6959	13.12	0	23.11	3.1	187	99	0.00535779	0.0625785	1,0,1,0	0,802,0,853	0.172
656	ENSG00000115257	PCSK4	chr19	-	1486852	1487313	1486852	1487065	1487140	1487313	656	6.9	2.4	5.3	3.3	174	99	0.315711	0.755666	0,631,0,561	0,487,0,363	0.171
4906	ENSG00000176978	DPP7	chr9	-	137114242	137114576	137114242	137114382	137114462	137114576	4906	3.5	16.4	3.2	22.11	179	99	0.140296	0.49235	0,094,0,409	0,07,0,091	0.171
6109	ENSG00000110697	PITPNM1	chr11	-	67493687	67494070	67493687	67493837	67493921	67494070	6109	60.93	88.76	45.27	103.92	183	99	9.39982e-05	0.0037188	0,269,0,398	0,191,0,137	0.17
4027	ENSG00000233184	AC093157,1	chr1	+	101080388	101083574	101080388	101080613	101083460	101083574	4027	75.68	0.1	144.109	2.2	2946	99	0.007439	0.0773534	1,0,0,696	0,708,0,647	0.17
6955	ENSG00000103024	NME3	chr16	-	1770880	1771410	1770880	1770993	1771069	1771410	6955	18.21	27.39	14.11	106.57	175	99	1.12039e-05	0.000776338	0,274,0,233	0,07,0,098	0.169
4212	ENSG00000215788	TNFRSF25	chr1	-	6465439	6466099	6465439	6465560	6466068	6466099	4212	22.27	0	12.8	1	607	99	1	1	1,0,1,0	0,662,1,0	0.169
7214	ENSG00000238105	GOLGA2P5	chr12	-	100157164	100157739	100157164	100157256	100157527	100157739	7214	7.4	4.2	5.2	5.4	370	99	0.177905	0.560617	0,319,0,349	0,211,0,118	0.169
655	ENSG00000115257	PCSK4	chr19	-	1486852	1487313	1486852	1486973	1487140	1487313	655	10.18	2	17.11	1.5	266	99	0.0578021	0.293885	0,65,1,0	0,864,0,45	0.168
5858	ENSG00000177042	TMEM80	chr11	+	698868	700235	698868	698888	700141	700235	5858	119.83	21.1	101.94	41.31	1352	99	0.000719405	0.0156631	0,293,0,378	0,153,0,182	0.168
3997	ENSG00000145020	AMT	chr3	-	49419709	49420342	49419709	49419788	49420210	49420342	3997	13.21	8.3	21.21	13.13	521	99	0.256676	0.681554	0,236,0,571	0,235,0,235	0.168
6924	ENSG00000156650	KAT6B	chr10	+	74975398	74977437	74975398	74975781	74977315	74977437	6924	242.203	1.4	342.319	9.1	1633	99	0.0319746	0.207589	0,936,0,755	0,697,0,659	0.168
440	ENSG00000205744	DENND1C	chr19	-	6471264	6471496	6471264	6471305	6471405	6471496	440	2.2	1.1	3.3	3.3	199	99	0.390404	0.840563	0,499,0,499	0,332,0,332	0.167
1521	ENSG00000062524	LTK	chr15	-	41507094	41507657	41507094	41507290	41507561	41507657	1521	30.46	0.4	21.19	4.1	370	99	0.222239	0.636189	1,0,0,755	0,584,0,836	0.167
3347	ENSG00000159214	CCDC24	chr1	+	43991846	43992387	43991846	43992004	43992152	43992387	3347	7.3	0.1	6.2	0.3	247	99	0.0410964	0.243122	1,0,0,546	1,0,0,211	0.167
5222	ENSG00000064687	ABCA7	chr19	+	1063759	1064253	1063759	1063863	1064160	1064253	5222	28.29	4.3	7.19	4.2	396	99	0.30921	0.748864	0,636,0,707	0,304,0,704	0.167
5580	ENSG00000179818	PCBP1-AS1	chr2	-	70048706	70051305	70048706	70050268	70051202	70051305	5580	102.88	2.2	75.78	5.3	1033	99	0.109307	0.431422	0,83,0,808	0,59,0,714	0.167
663	ENSG00000263753	LINC00667	chr18	+	5240647	5241889	5240647	5241255	5241698	5241889	663	13.8	0	4.11	0.1	542	99	1	1	1,0,1,0	1,0,0,668	0.166
3626	ENSG00000182134	TDRKH	chr1	-	151773493	151774504	151773493	151774227	151774412	151774504	3626	43.48	10.14	45.32	18.21	284	99	0.0429063	0.248886	0,6,0,544	0,466,0,347	0.166
5459	ENSG00000087274	ADD1	chr4	+	2908514	2909431	2908514	2908604	2909338	2909431	5459	29.29	11.6	23.15	12.19	833	99	0.00970332	0.0925055	0,239,0,365	0,186,0,086	0.166
2180	ENSG00000143889	HNRNPLL	chr2	-	38602437	38603036	38602437	38602600	38602856	38603036	2180	357.286	61.58	294.179	80.87	355	99	0.00211592	0.0344534	0,62,0,579	0,506,0,365	0.164
4657	ENSG00000108387	SEPTIN4	chr17	-	58526219	58526978	58526219	58526313	58526766	58526978	4657	68.75	1	50.59	2.3	552	99	0.00304928	0.0442039	0,924,1,0	0,818,0,779	0.163
7302	ENSG00000148444	COMMD3	chr10	+	22318805	22320306	22318805	22318862	22319938	22320306	7302	61.43	0	25.34	1	1175	99	1	1	1,0,1,0	0,678,1,0	0.161
1660	ENSG00000139998	RAB15	chr14	-	64950324	64951151	64950324	64950414	64950578	64951151	1660	12.14	0	17.19	3	263	99	0.106004	0.425423	1,0,1,0	0,681,1,0	0.159
829	ENSG00000267080	ASB16-AS1	chr17	-	44181622	44183093	44181622	44181741	44182929	44183093	829	124.138	3.1	151.142	11.2	1287	99	0.0868788	0.371583	0,761,0,914	0,514,0,845	0.158
4956	ENSG00000101222	SPEF1	chr20	-	3778745	3778990	3778745	3778806	3778950	3778990	4956	3	1.4	3	4.2	243	99	0.951692	1	0,55,0,0	0,234,0,0	0.158
2783	ENSG00000164068	RNF123	chr3	+	49712478	49713587	49712478	49712892	49713512	49713587	2783	133.104	2.5	74.126	5.9	719	99	0.0579845	0.294517	0,902,0,741	0,671,0,658	0.157
3720	ENSG00000143847	PPFIA4	chr1	+	203075576	203078735	203075576	203075757	203076340	203078735	3720	7.9	0	6.15	0.1	682	99	1	1	1,0,1,0	1,0,0,685	0.157
7167	ENSG00000135452	TSPAN31	chr12	+	57746175	57746720	57746175	57746256	57746592	57746720	7167	10.4	3.6	1.1	8.8	435	99	0.214055	0.621907	0,431,0,132	0,028,0,221	0.157
1229	ENSG00000261832	AC138894,1	chr16	-	28458385	28458591	28458385	28458421	28458530	28458591	1229	4	1	0.2	1	208	99	1	1	0,656,NA	0,0,1,0	0.156
2365	ENSG00000160972	PPP1R16A	chr8	+	144500095	144500391	144500095	144500199	144500266	144500391	2365	9.41	43.33	14.6	48.43	166	99	0.0408304	0.242114	0,111,0,426	0,148,0,077	0.156
5466	ENSG00000223705	NSUN5P1	chr7	+	75412788	75415023	75412788	75412932	75414884	75415023	5466	423.366	9.6	552.536	23.18	2051	99	0.0206342	0.15619	0,694,0,746	0,537,0,59	0.156
5831	ENSG00000204271	SPIN3	chrX	-	56978291	56978660	56978291	56978498	56978579	56978660	5831	4.9	0	8.18	2	180	99	0.646916	1	1,0,1,0	0,688,1,0	0.156
159	ENSG00000099326	MZF1	chr19	-	58570343	58571429	58570343	58570527	58570993	58571429	159	134.124	21.23	81.86	25.29	565	99	0.00851	0.084832	0,528,0,486	0,362,0,342	0.155
2931	ENSG00000236432	MFF-DT	chr2	-	227264668	227268769	227264668	227265438	227265874	227268769	2931	1.2	1.1	1	3	535	99	1	1	0,156,0,27	0,058,NA	0.155
6956	ENSG00000103024	NME3	chr16	-	1771069	1771410	1771069	1771171	1771268	1771410	6956	14.18	0.2	26.12	7.1	196	99	0.019557	0.149611	1,0,0,82	0,652,0,858	0.155
1180	ENSG00000196118	CCDC189	chr16	-	30759341	30759724	30759341	30759458	30759653	30759724	1180	35.32	6.4	42.21	7.1	294	99	0.181419	0.565761	0,663,0,729	0,669,0,414	0.154
7251	ENSG00000137343	ATAT1	chr6	+	30646066	30646823	30646066	30646109	30646468	30646823	7251	98.9	39.17	90.58	49.3	458	99	0.0345702	0.21774	0,352,0,534	0,284,0,295	0.154
289	ENSG00000161265	U2AF1L4	chr19	-	35743154	35743345	35743154	35743205	35743295	35743345	289	20.21	0.2	19.23	1.7	189	99	0.0156803	0.127866	1,0,0,846	0,909,0,632	0.153
5440	ENSG00000179406	LINC00174	chr7	-	66491030	66491471	66491030	66491239	66491349	66491471	5440	28.19	1	14.1	4	209	99	0.01563	0.127662	0,93,1,0	0,624,1,0	0.153
3792	ENSG00000186364	NUDT17	chr1	+	145846432	145846690	145846432	145846458	145846597	145846690	3792	32.24	1.3	32.34	5.7	238	99	0.0547277	0.285418	0,93,0,769	0,727,0,669	0.152
7033	ENSG00000089692	LAG3	chr12	+	6777790	6778455	6777790	6777921	6778243	6778455	7033	50.33	21.4	13.1	4.6	421	99	0.31358	0.753307	0,359,0,66	0,433,0,282	0.152
828	ENSG00000267080	ASB16-AS1	chr17	-	44181622	44183093	44181622	44181720	44182929	44183093	828	127.141	25.14	156.148	47.42	1308	99	0.0114657	0.10313	0,278,0,433	0,201,0,211	0.15
69	ENSG00000100201	DDX17	chr22	-	38487878	38492115	38487878	38488115	38492055	38492115	69	15596.1	343.227	20343.2	770.65	4039	99	1.29831e-07	2.98847e-05	0,527,0,592	0,393,0,428	0.149
4870	ENSG00000039650	PNKP	chr19	-	49864178	49864403	49864178	49864236	49864323	49864403	4870	168.125	128.111	109.92	168.163	186	99	1.05045e-05	0.000759928	0,411,0,375	0,257,0,231	0.149
6020	ENSG00000249898	MCPH1-AS1	chr8	-	6620134	6621635	6620134	6620181	6621422	6621635	6020	8.33	0	12.32	0.1	1340	99	1	1	1,0,1,0	1,0,0,703	0.149
1738	ENSG00000092203	TOX4	chr14	+	21487450	21488850	21487450	21487602	21488589	21488850	1738	310.289	5.2	227.241	9.6	1086	99	0.0193736	0.149257	0,85,0,929	0,697,0,785	0.148
1799	ENSG00000160602	NEK8	chr17	+	28737305	28737736	28737305	28737579	28737655	28737736	1799	22.1	0	20.21	0.5	175	99	0.00362493	0.0502922	1,0,1,0	1,0,0,704	0.148
272	ENSG00000104814	MAP4K1	chr19	-	38607863	38608033	38607863	38607911	38607989	38608033	272	1.5	9.9	0	4.15	177	99	0.00107229	0.0206466	0,059,0,237	0,0,0,0	0.148
1035	ENSG00000130307	USHBP1	chr19	-	17262551	17264150	17262551	17262990	17264001	17264150	1035	20.13	3.2	31.24	9.8	1110	99	0.23392	0.652656	0,373,0,367	0,235,0,211	0.147
2606	ENSG00000185507	IRF7	chr11	-	615096	615647	615096	615259	615344	615647	2606	37.43	46.29	9.12	27.15	184	99	0.0351548	0.2206	0,302,0,444	0,152,0,301	0.147
2812	ENSG00000178149	DALRD3	chr3	-	49015972	49016340	49015972	49016086	49016157	49016340	2812	53.39	48.25	37.48	57.66	170	99	0.0107593	0.0987706	0,391,0,476	0,274,0,298	0.147
3671	ENSG00000111653	ING4	chr12	-	6652270	6652770	6652270	6652309	6652661	6652770	3671	111.87	6	110.129	10.7	451	99	0.0471484	0.262661	0,802,1,0	0,707,0,802	0.147
6460	ENSG00000185101	ANO9	chr11	-	419581	420615	419581	419729	420462	420615	6460	31.2	1	61.47	4.1	832	99	0.00837152	0.0841446	0,787,1,0	0,645,0,848	0.147
1355	ENSG00000161996	WDR90	chr16	+	653745	655147	653745	653803	655028	655147	1355	362.324	19.9	294.241	21.17	1324	99	0.0585774	0.296044	0,588,0,729	0,511,0,515	0.145
1106	ENSG00000157353	FCSK	chr16	+	70478550	70479403	70478550	70478650	70479179	70479403	1106	57.38	11.2	25.27	23.13	628	99	0.0563268	0.29067	0,45,0,23	0,146,0,247	0.144
1200	ENSG00000169592	INO80E	chr16	+	30001211	30004657	30001211	30001530	30004567	30004657	1200	1451.11	17.1	1200.11	27.2	3136	99	0.00909102	0.0888743	0,729,0,773	0,584,0,63	0.144
4830	ENSG00000088205	DDX18	chr2	+	117826268	117829466	117826268	117826382	117829288	117829466	4830	296.375	0	326.399	3.1	3005	99	0.0163524	0.130613	1,0,1,0	0,782,0,929	0.144
6167	ENSG00000226091	LINC00937	chr12	-	8390269	8390969	8390269	8390511	8390901	8390969	6167	0.2	4.1	0	0.1	489	99	1	1	0,0,0,288	NA,0,0	0.144
587	ENSG00000101310	SEC23B	chr20	+	18507939	18508297	18507939	18507990	18508090	18508297	587	4.8	0	10.7	2	199	99	0.737842	1	1,0,1,0	0,713,1,0	0.143
3691	ENSG00000143224	PPOX	chr1	+	161167099	161167486	161167099	161167234	161167354	161167486	3691	13.19	0	11.25	2	219	99	0.684332	1	1,0,1,0	0,713,1,0	0.143
5351	ENSG00000115677	HDLBP	chr2	-	241268953	241269295	241268953	241269105	241269200	241269295	5351	113.95	13.28	42.8	24.18	194	99	0.12306	0.45923	0,816,0,634	0,472,0,694	0.142
273	ENSG00000130244	FAM98C	chr19	+	38403337	38403694	38403337	38403486	38403559	38403694	273	0.2	0.7	0	3	172	99	1	1	NA,0,141	0,0,NA	0.141
435	ENSG00000076944	STXBP2	chr19	+	7647161	7647511	7647161	7647247	7647353	7647511	435	44.55	93.77	41.14	170.111	205	99	3.58912e-07	6.7316e-05	0,186,0,256	0,104,0,057	0.141
5018	ENSG00000054148	PHPT1	chr9	+	136850012	136850560	136850012	136850137	136850505	136850560	5018	234.199	34.18	153.152	31.32	467	99	0.0218796	0.162223	0,593,0,701	0,511,0,502	0.141
5670	ENSG00000188878	FBF1	chr17	-	75913912	75914298	75913912	75914050	75914121	75914298	5670	11.1	12.2	8.5	22.22	170	99	0.0575983	0.293885	0,348,0,226	0,175,0,117	0.141
6178	ENSG00000104783	KCNN4	chr19	-	43768962	43769560	43768962	43769032	43769441	43769560	6178	2.5	3.2	2	2.2	508	99	0.046362	0.260517	0,115,0,328	0,163,0,0	0.14
5332	ENSG00000242802	AP5Z1	chr7	+	4789831	4790591	4789831	4789929	4790458	4790591	5332	268.334	40.48	177.169	50.4	628	99	0.0026195	0.0403196	0,514,0,523	0,358,0,4	0.139
5249	ENSG00000229036	VDAC1P8	chr6	+	143505339	143506100	143505339	143505457	143505969	143506100	5249	0.2	0.2	0	0.1	611	99	1	1	NA,0,139	NA,0,0	0.139
1891	ENSG00000221838	AP4M1	chr7	+	100101879	100102393	100101879	100101968	100102245	100102393	1891	10.6	0.2	10.9	1.3	376	99	0.263318	0.693729	1,0,0,441	0,725,0,441	0.138
4772	ENSG00000149499	EML3	chr11	-	62603943	62604201	62603943	62604041	62604112	62604201	4772	63.43	76.56	45.43	120.113	170	99	0.000248124	0.00747918	0,326,0,309	0,179,0,181	0.138
2417	ENSG00000020577	SAMD4A	chr14	+	54784339	54784620	54784339	54784447	54784536	54784620	2417	13.12	7.2	53.15	20.12	188	99	0.44663	0.900013	0,494,0,76	0,583,0,397	0.137
1013	ENSG00000129197	RPAIN	chr17	+	5425970	5426299	5425970	5426082	5426235	5426299	1013	174.145	118.9	163.175	212.206	252	99	2.48415e-05	0.00142951	0,367,0,388	0,232,0,25	0.137
3706	ENSG00000092850	TEKT2	chr1	+	36087727	36088275	36087727	36087807	36087972	36088275	3706	1	1	0.1	1.1	264	99	1	1	0,273,NA	0,0,0,273	0.137
6039	ENSG00000135409	AMHR2	chr12	+	53425454	53425919	53425454	53425487	53425685	53425919	6039	8.9	0	8.7	1	297	99	1	1	1,0,1,0	0,727,1,0	0.137
2416	ENSG00000020577	SAMD4A	chr14	+	54784339	54784620	54784339	54784381	54784536	54784620	2416	24.21	3	75.24	8.4	254	99	0.129961	0.472288	0,757,1,0	0,785,0,7	0.136
5445	ENSG00000198753	PLXNB3	chrX	+	153777527	153778095	153777527	153777688	153777947	153778095	5445	22.18	1.4	3.8	1.1	358	99	0.692246	1	0,859,0,554	0,453,0,689	0.136
5538	ENSG00000170632	ARMC10	chr7	+	103083681	103084062	103083681	103083830	103084029	103084062	5538	6.5	10.2	2.8	6.8	298	99	0.59343	1	0,166,0,454	0,1,0,249	0.136
900	ENSG00000198720	ANKRD13B	chr17	+	29607741	29608110	29607741	29607877	29607985	29608110	900	73.56	19.26	48.38	33.2	207	99	0.0564075	0.29067	0,648,0,507	0,41,0,476	0.135
4161	ENSG00000196642	RABL6	chr9	+	136831720	136832370	136831720	136831861	136832261	136832370	4161	90.104	5.4	129.12	10.14	499	99	0.0490659	0.266027	0,781,0,838	0,719,0,63	0.135
7087	ENSG00000146910	CNPY1	chr7	-	155502013	155503105	155502013	155502875	155503020	155503105	7087	26.27	15.2	30.33	17.1	244	99	0.379525	0.824855	0,413,0,846	0,417,0,572	0.135
2569	ENSG00000100151	PICK1	chr22	+	38073772	38074451	38073772	38073823	38074306	38074451	2569	92.91	61.3	91.72	85.88	582	99	0.000906423	0.0182148	0,204,0,34	0,154,0,122	0.134
4554	ENSG00000160753	RUSC1	chr1	+	155325863	155327132	155325863	155325910	155326609	155327132	4554	67.71	11.4	76.67	13.11	798	99	0.279149	0.713225	0,43,0,688	0,42,0,43	0.134
216	ENSG00000130529	TRPM4	chr19	+	49188640	49189091	49188640	49188770	49188945	49189091	216	10.6	11.6	4.7	16.13	274	99	0.0641984	0.312597	0,247,0,265	0,083,0,163	0.133
1337	ENSG00000161999	JMJD8	chr16	-	683684	684155	683684	683781	683909	684155	1337	98.99	12.13	69.47	16.12	227	99	0.0392469	0.236904	0,781,0,769	0,653,0,631	0.133
2090	ENSG00000183621	ZNF438	chr10	-	30848530	30850367	30848530	30849443	30850221	30850367	2090	189.216	2	107.116	1.5	877	99	0.00826376	0.0840315	0,914,1,0	0,924,0,724	0.133
4655	ENSG00000108387	SEPTIN4	chr17	-	58521735	58522101	58521735	58521853	58521966	58522101	4655	28.32	72.54	7.6	73.42	212	99	2.68234e-06	0.000295291	0,154,0,217	0,043,0,063	0.133
6233	ENSG00000160948	VPS28	chr8	-	144424945	144426208	144424945	144425772	144426179	144426208	6233	65.78	0.3	68.76	6.2	506	99	0.0618543	0.305975	1,0,0,836	0,689,0,881	0.133
6829	ENSG00000149582	TMEM25	chr11	+	118531191	118531871	118531191	118531234	118531774	118531871	6829	20.42	6.1	44.3	10.4	639	99	0.427683	0.882007	0,341,0,867	0,405,0,537	0.133
2034	ENSG00000011243	AKAP8L	chr19	-	15398629	15399410	15398629	15398703	15399301	15399410	2034	128.204	3.2	156.106	4.7	697	99	0.0398887	0.239616	0,858,0,935	0,847,0,683	0.132
1362	ENSG00000007541	PIGQ	chr16	+	580182	580972	580182	580263	580857	580972	1362	146.187	75.51	128.132	94.122	693	99	0.000184199	0.00600676	0,218,0,344	0,163,0,134	0.132
868	ENSG00000141738	GRB7	chr17	+	39742565	39743054	39742565	39742716	39742897	39743054	868	0.3	1.3	0	2	280	99	1	1	0,0,0,261	0,0,NA	0.131
3424	ENSG00000213024	NUP62	chr19	-	49927693	49929504	49927693	49927815	49929325	49929504	3424	1139.11	55.5	821.667	60.55	1609	99	0.00214424	0.0346914	0,56,0,586	0,457,0,427	0.131
4190	ENSG00000214049	UCA1	chr19	+	15834501	15835280	15834501	15835114	15835217	15835280	4190	12.1	1	3.8	1	202	99	1	1	0,855,1,0	0,595,1,0	0.13
4542	ENSG00000112855	HARS2	chr5	+	140693490	140693665	140693490	140693508	140693590	140693665	4542	25.18	4.4	12.14	5.4	181	99	0.275921	0.709295	0,774,0,711	0,568,0,657	0.13
6363	ENSG00000177685	CRACR2B	chr11	+	830865	831295	830865	831032	831223	831295	6363	6.9	4.2	14.9	9.6	290	99	0.47556	0.92305	0,339,0,606	0,347,0,339	0.13
6752	ENSG00000173992	CCS	chr11	+	66599115	66599636	66599115	66599253	66599458	66599636	6752	217.198	127.101	175.16	180.156	304	99	5.94319e-05	0.00268717	0,358,0,39	0,24,0,25	0.129
4077	ENSG00000237187	NR2F1-AS1	chr5	-	93580466	93581199	93580466	93580691	93581141	93581199	4077	9.9	0	2.16	0.1	549	99	1	1	1,0,1,0	1,0,0,743	0.129
3149	ENSG00000138382	METTL5	chr2	-	169824488	169824905	169824488	169824640	169824867	169824905	3149	207.142	146.124	131.113	200.218	326	99	1.81684e-07	4.00021e-05	0,301,0,258	0,166,0,136	0.128
2750	ENSG00000010327	STAB1	chr3	+	52519263	52519564	52519263	52519404	52519504	52519564	2750	1	1.4	1	6.4	199	99	1	1	0,332,0,0	0,077,0,0	0.128
2429	ENSG00000185000	DGAT1	chr8	-	144317021	144317252	144317021	144317109	144317186	144317252	2429	52.39	19.31	44.5	44.41	176	99	0.112156	0.438231	0,606,0,414	0,36,0,407	0.127
1511	ENSG00000168970	JMJD7-PLA2G4B	chr15	+	41836474	41836940	41836474	41836551	41836780	41836940	1511	34.27	26.36	20.22	45.62	328	99	0.00119361	0.0223868	0,283,0,185	0,118,0,097	0.127
3506	ENSG00000011295	TTC19	chr17	+	15999823	16000245	15999823	16000032	16000117	16000245	3506	16.16	22.64	11.3	87.18	184	99	0.00408246	0.0534497	0,281,0,119	0,064,0,082	0.127
7000	ENSG00000214279	SCART1	chr10	+	133457278	133458656	133457278	133457575	133458359	133458656	7000	17.25	0	26.35	1	883	99	1	1	1,0,1,0	0,745,1,0	0.127
7297	ENSG00000187535	IFT140	chr16	-	1525886	1526796	1525886	1526077	1526732	1526796	7297	50.58	2.1	30.15	0.3	754	99	0.574183	1	0,766,0,884	1,0,0,396	0.127
6603	ENSG00000149179	C11orf49	chr11	+	47161126	47162247	47161126	47161190	47161463	47162247	6603	105.96	68.44	57.8	74.69	372	99	0.00143776	0.0258611	0,291,0,367	0,17,0,236	0.126
3496	ENSG00000173137	ADCK5	chr8	+	144391579	144391866	144391579	144391711	144391782	144391866	3496	32.23	4.1	27.2	7.14	170	99	0.277628	0.711493	0,823,0,573	0,692,0,454	0.125
5931	ENSG00000215301	DDX3X	chrX	+	41337407	41339083	41337407	41337465	41339038	41339083	5931	567.5	46.3	511.514	57.64	1672	99	0.00624721	0.0689235	0,422,0,497	0,347,0,322	0.125
2702	ENSG00000159433	STARD9	chr15	+	42662793	42663917	42662793	42662891	42663280	42663917	2702	6.4	10.5	0	8.6	488	99	0.000378089	0.0103298	0,109,0,14	0,0,0,0	0.124
6442	ENSG00000099958	DERL3	chr22	-	23834502	23837154	23834502	23836962	23837063	23837154	6442	14.19	2.3	19.28	9.4	200	99	0.248233	0.670428	0,776,0,758	0,511,0,776	0.124
43	ENSG00000100299	ARSA	chr22	-	50627555	50628170	50627555	50627792	50627945	50628170	43	83.64	5.1	155.1	15.11	252	99	0.0161024	0.129638	0,867,0,962	0,802,0,781	0.123
2558	ENSG00000114416	FXR1	chr3	+	180962882	180963090	180962882	180962940	180963027	180963090	2558	441.328	605.475	271.241	728.803	186	99	6.04298e-10	5.10027e-07	0,28,0,269	0,165,0,138	0.123
4120	ENSG00000146205	ANO7	chr2	+	241223185	241223955	241223185	241223781	241223904	241223955	4120	63.41	1.4	45.51	5.8	222	99	0.0312035	0.204948	0,966,0,82	0,801,0,74	0.123
4420	ENSG00000213199	ASIC3	chr7	+	151052165	151052474	151052165	151052237	151052415	151052474	4420	20.17	20.13	3.11	11.12	277	99	0.108783	0.430036	0,263,0,319	0,089,0,247	0.123
4951	ENSG00000128708	HAT1	chr2	+	171965786	171966949	171965786	171965908	171966842	171966949	4951	43.42	0	35.32	0.1	1033	99	1	1	1,0,1,0	1,0,0,754	0.123
6546	ENSG00000006071	ABCC8	chr11	-	17395851	17397797	17395851	17397313	17397683	17397797	6546	2	1	2	2	469	99	1	1	0,297,NA	0,174,NA	0.123
811	ENSG00000141294	LRRC46	chr17	+	47834424	47835399	47834424	47834533	47835352	47835399	811	23.28	7.9	19.21	15.13	918	99	0.0370173	0.228326	0,262,0,251	0,12,0,148	0.122
4006	ENSG00000197870	PRB3	chr12	-	11267175	11268148	11267175	11267518	11267644	11268148	4006	7.5	13.1	0.2	1.6	225	99	0.048821	0.266027	0,192,0,18	0,0,0,128	0.122
2348	ENSG00000131591	C1orf159	chr1	-	1090352	1091374	1090352	1090428	1091277	1091374	2348	18.35	0	15.3	0.1	948	99	1	1	1,0,1,0	1,0,0,758	0.121
1317	ENSG00000090581	GNPTG	chr16	+	1352101	1352306	1352101	1352159	1352238	1352306	1317	30.46	66.78	23.19	103.1	178	99	7.87994e-05	0.00327082	0,202,0,247	0,11,0,096	0.121
6853	ENSG00000099783	HNRNPM	chr19	+	8465323	8465515	8465323	8465362	8465479	8465515	6853	4653.39	1131.9	3709.36	1403.15	216	99	1.43498e-06	0.000193221	0,653,0,666	0,548,0,529	0.121
4558	ENSG00000177000	MTHFR	chr1	-	11802880	11803526	11802880	11803126	11803404	11803526	4558	26.26	0	12.27	1	377	99	1	1	1,0,1,0	0,759,1,0	0.121
1638	ENSG00000100629	CEP128	chr14	-	80830164	80831294	80830164	80830283	80831142	80831294	1638	38.27	0	31.25	1	958	99	1	1	1,0,1,0	0,762,1,0	0.119
3692	ENSG00000143224	PPOX	chr1	+	161167099	161167486	161167099	161167234	161167370	161167486	3692	15.21	9.9	12.28	17.15	235	99	0.242482	0.663772	0,412,0,496	0,229,0,44	0.119
5951	ENSG00000130734	ATG4D	chr19	+	10546838	10547253	10546838	10547082	10547188	10547253	5951	48.42	5.3	38.45	7.8	205	99	0.100377	0.410922	0,823,0,871	0,724,0,731	0.119
6902	ENSG00000137868	STRA6	chr15	-	74202154	74202450	74202154	74202314	74202417	74202450	6902	5.6	2.2	4.4	1.6	202	99	0.263739	0.693729	0,551,0,595	0,662,0,246	0.119
7053	ENSG00000213809	KLRK1	chr12	-	10379446	10379792	10379446	10379482	10379699	10379792	7053	0.1	1.1	0	0.1	316	99	1	1	0,0,0,239	NA,0,0	0.119
88	ENSG00000186575	NF2	chr22	+	29683019	29683915	29683019	29683064	29683700	29683915	88	34.37	0	44.24	0.1	735	99	1	1	1,0,1,0	1,0,0,764	0.118
850	ENSG00000168259	DNAJC7	chr17	-	41987818	41988896	41987818	41987905	41988731	41988896	850	164.129	3.2	108.12	9.1	925	99	0.209894	0.61582	0,854,0,873	0,562,0,928	0.118
976	ENSG00000179029	TMEM107	chr17	-	8175756	8176026	8175756	8175875	8175958	8176026	976	8.4	2	15.13	6.1	182	99	0.143643	0.498908	0,685,1,0	0,576,0,876	0.117
1319	ENSG00000090581	GNPTG	chr16	+	1362205	1362742	1362205	1362534	1362610	1362742	1319	78.73	123.108	42.54	168.136	175	99	7.86723e-05	0.00327082	0,264,0,277	0,124,0,183	0.117
4258	ENSG00000156873	PHKG2	chr16	+	30751105	30751603	30751105	30751281	30751548	30751603	4258	344.299	58.54	315.338	88.95	366	99	0.00379899	0.0518007	0,616,0,6	0,492,0,49	0.117
4770	ENSG00000149499	EML3	chr11	-	62602758	62603247	62602758	62602779	62603148	62603247	4770	166.178	8.7	201.163	14.17	468	99	0.0350809	0.220409	0,814,0,843	0,752,0,67	0.117
1429	ENSG00000103723	AP3B2	chr15	-	82688735	82689232	82688735	82688831	82689157	82689232	1429	2.6	4.3	2	2.2	425	99	0.0492474	0.266399	0,104,0,318	0,189,0,0	0.116
2809	ENSG00000178149	DALRD3	chr3	-	49015818	49016086	49015818	49015872	49015972	49016086	2809	61.6	47.25	76.65	69.6	199	99	0.0860458	0.370348	0,392,0,544	0,354,0,35	0.116
1727	ENSG00000213983	AP1G2	chr14	-	23565815	23566160	23565815	23565892	23566063	23566160	1727	83.64	31.23	90.72	62.36	270	99	0.0323836	0.20864	0,495,0,505	0,347,0,423	0.115
4164	ENSG00000159588	CCDC17	chr1	-	45622750	45623652	45622750	45622834	45622954	45623652	4164	4.5	0.4	5.1	0.3	219	99	0.888125	1	1,0,0,361	1,0,0,131	0.115
5162	ENSG00000103253	HAGHL	chr16	+	728315	728604	728315	728424	728503	728604	5162	8.6	16.12	5.2	19.13	178	99	0.0851105	0.36864	0,218,0,218	0,128,0,079	0.114
1630	ENSG00000100722	ZC3H14	chr14	+	88609266	88609803	88609266	88609403	88609678	88609803	1630	21.14	2	23.35	2.3	374	99	0.123806	0.460447	0,735,1,0	0,753,0,755	0.113
520	ENSG00000124224	PPP4R1L	chr20	-	58245782	58247506	58245782	58246252	58247321	58247506	520	46.51	23.13	17.26	22.18	1168	99	0.00300398	0.0440932	0,145,0,25	0,061,0,109	0.113
5295	ENSG00000153406	NMRAL1	chr16	-	4474092	4474792	4474092	4474166	4474553	4474792	5295	176.168	23.14	244.192	35.38	486	99	0.071047	0.330816	0,609,0,71	0,587,0,507	0.113
5684	ENSG00000164896	FASTK	chr7	-	151076912	151077236	151076912	151077027	151077100	151077236	5684	76.63	45.25	68.65	45.57	172	99	0.0677025	0.322766	0,493,0,592	0,465,0,396	0.112
6242	ENSG00000115459	ELMOD3	chr2	+	85355075	85357252	85355075	85355170	85356966	85357252	6242	218.196	1.1	265.263	2.5	1895	99	0.0722373	0.333768	0,919,0,911	0,874,0,733	0.112
6441	ENSG00000099958	DERL3	chr22	-	23834502	23837154	23834502	23834932	23837063	23837154	6441	181.115	1.3	265.272	7.6	2230	99	0.213925	0.621907	0,889,0,63	0,627,0,668	0.112
6850	ENSG00000109927	TECTA	chr11	+	121168053	121168925	121168053	121168217	121168676	121168925	6850	1.6	12.4	0	0.3	558	99	1	1	0,015,0,21	NA,0,0	0.112
809	ENSG00000108439	PNPO	chr17	+	47944615	47946393	47944615	47944715	47946322	47946393	809	101.8	0	121.112	2	1706	99	0.919752	1	1,0,1,0	0,778,1,0	0.111
2397	ENSG00000156253	RWDD2B	chr21	-	29008239	29008621	29008239	29008307	29008394	29008621	2397	28.17	34.19	20.32	62.49	186	99	0.0489408	0.266027	0,305,0,323	0,147,0,258	0.111
1165	ENSG00000125124	BBS2	chr16	-	56502316	56502808	56502316	56502456	56502672	56502808	1165	27.22	35.26	19.21	67.58	315	99	0.00111031	0.0210585	0,195,0,21	0,082,0,102	0.111
6222	ENSG00000182325	FBXL6	chr8	-	144356299	144356713	144356299	144356531	144356599	144356713	6222	87.71	90.77	66.79	117.145	167	99	0.003135	0.0449736	0,364,0,353	0,251,0,244	0.111
4648	ENSG00000182004	SNRPE	chr1	+	203861602	203862222	203861602	203861743	203862181	203862222	4648	212.175	49.53	113.149	52.6	537	99	0.00962085	0.0923057	0,444,0,378	0,286,0,314	0.111
1335	ENSG00000161999	JMJD8	chr16	-	683321	683598	683321	683441	683529	683598	1335	379.246	174.117	277.229	204.164	187	99	0.00158727	0.0281047	0,536,0,527	0,418,0,425	0.11
3090	ENSG00000172780	RAB43	chr3	-	129121285	129121804	129121285	129121492	129121743	129121804	3090	19.5	0	32.25	0.2	350	99	0.773433	1	1,0,1,0	1,0,0,78	0.11
3207	ENSG00000177943	MAMDC4	chr9	+	136857978	136858546	136857978	136858097	136858399	136858546	3207	27.19	16.24	12.5	19.11	401	99	0.0513866	0.27363	0,294,0,163	0,135,0,101	0.11
5360	ENSG00000204257	HLA-DMA	chr6	-	32949610	32950803	32949610	32949889	32950518	32950803	5360	39.35	6.9	52.44	22.11	728	99	0.189418	0.578537	0,469,0,346	0,243,0,352	0.11
2838	ENSG00000159079	CFAP298	chr21	-	32601666	32603292	32601666	32601973	32603160	32603292	2838	370.291	8.1	334.308	11.19	1286	99	0.117335	0.449659	0,781,0,691	0,7,0,555	0.109
600	ENSG00000088826	SMOX	chr20	+	4182088	4182848	4182088	4182323	4182482	4182848	600	695.727	11.12	208.186	17.1	258	99	5.0466e-06	0.000464654	0,96,0,959	0,824,0,877	0.109
1336	ENSG00000161999	JMJD8	chr16	-	683684	683909	683684	683781	683860	683909	1336	110.108	150.129	70.57	174.122	178	99	0.000430247	0.0113363	0,29,0,318	0,183,0,206	0.109
2422	ENSG00000099949	LZTR1	chr22	+	20996695	20996966	20996695	20996801	20996885	20996966	2422	66.68	119.105	37.32	122.115	183	99	0.000250418	0.00750366	0,231,0,259	0,141,0,131	0.109
1332	ENSG00000162004	CCDC78	chr16	-	725077	725293	725077	725145	725236	725293	1332	55.6	77.26	44.52	64.53	190	99	0.255587	0.679776	0,271,0,546	0,264,0,338	0.107
1867	ENSG00000232940	HCG25	chr6	+	33249533	33249889	33249533	33249655	33249789	33249889	1867	3.8	0.1	3.6	1	233	99	1	1	1,0,0,773	0,56,1,0	0.107
2585	ENSG00000255152	MSH5-SAPCD1	chr6	+	31762419	31763168	31762419	31762570	31762789	31763168	2585	73.59	0.1	72.105	5.3	318	99	0.00203773	0.0335035	1,0,0,948	0,818,0,916	0.107
5693	ENSG00000068885	IFT80	chr3	-	160383436	160384646	160383436	160383504	160384405	160384646	5693	68.41	2.1	93.77	3.5	1000	99	0.337625	0.780747	0,771,0,802	0,754,0,604	0.107
6717	ENSG00000162300	ZFPL1	chr11	+	65084241	65084800	65084241	65084360	65084690	65084800	6717	127.86	4.5	121.128	10.11	429	99	0.0664124	0.319385	0,88,0,799	0,736,0,729	0.107
1448	ENSG00000140474	ULK3	chr15	-	74840233	74840641	74840233	74840316	74840497	74840641	1448	182.173	42.32	181.212	74.53	280	99	0.048439	0.266027	0,605,0,657	0,464,0,586	0.106
2165	ENSG00000032742	IFT88	chr13	+	20601704	20601933	20601704	20601748	20601850	20601933	2165	49.55	6.4	38.45	8.7	201	99	0.133369	0.476964	0,801,0,871	0,701,0,76	0.106
3675	ENSG00000111653	ING4	chr12	-	6652661	6653050	6652661	6652767	6652944	6653050	3675	21.8	14.7	17.9	19.14	276	99	0.155642	0.520589	0,35,0,291	0,243,0,187	0.106
5077	ENSG00000114786	ABHD14A-ACY1	chr3	+	51986604	51987061	51986604	51986661	51986952	51987061	5077	26.25	1	15.38	2	390	99	0.683869	1	0,868,1,0	0,656,1,0	0.106
5928	ENSG00000215301	DDX3X	chrX	+	41337407	41339083	41337407	41337465	41337690	41339083	5928	40.56	14.8	57.33	19.12	324	99	0.289941	0.729752	0,466,0,681	0,478,0,457	0.106
6140	ENSG00000094914	AAAS	chr12	-	53308724	53309020	53308724	53308851	53308959	53309020	6140	20.17	0.1	21.21	3.1	207	99	0.0230004	0.167348	1,0,0,89	0,77,0,909	0.106
6646	ENSG00000170291	ELP5	chr17	+	7258587	7259940	7258587	7258683	7259570	7259940	6646	663.549	9	548.596	15.8	986	99	0.00829827	0.0840449	0,881,1,0	0,786,0,882	0.106
7165	ENSG00000135502	SLC26A10	chr12	+	57625581	57626150	57625581	57625752	57625997	57626150	7165	16.11	18.12	2.3	10.5	344	99	0.0238331	0.171901	0,204,0,209	0,054,0,147	0.106
8	ENSG00000160223	ICOSLG	chr21	-	44226833	44230089	44226833	44229044	44230053	44230089	8	7.1	2.4	6.8	4.7	1108	99	0.21506	0.623035	0,238,0,183	0,118,0,093	0.105
450	ENSG00000167733	HSD11B1L	chr19	+	5684818	5685119	5684818	5684905	5684992	5685119	450	6.5	0.1	2.5	1	186	99	1	1	1,0,0,727	0,516,1,0	0.105
187	ENSG00000167748	KLK1	chr19	-	50819898	50820443	50819898	50820035	50820153	50820443	187	0.7	10.12	0	5.6	217	99	0.00184062	0.0308638	0,0,0,21	0,0,0,0	0.105
1273	ENSG00000131652	THOC6	chr16	+	3025923	3026166	3025923	3025988	3026062	3026166	1273	68.71	137.107	70.53	212.209	173	99	0.000158734	0.00550569	0,221,0,275	0,159,0,127	0.105
4081	ENSG00000187801	ZFP69B	chr1	+	40456944	40457439	40456944	40457071	40457343	40457439	4081	16.14	20.31	3.1	13.17	371	99	0.00075206	0.0156631	0,176,0,108	0,058,0,015	0.105
2009	ENSG00000177595	PIDD1	chr11	-	802681	803647	802681	802891	803173	803647	2009	68.78	47.25	88.75	71.53	381	99	0.103585	0.420584	0,273,0,448	0,244,0,269	0.104
6737	ENSG00000165644	COMTD1	chr10	-	75234937	75235178	75234937	75234992	75235059	75235178	6737	25.26	28.44	28.9	69.21	166	99	0.0571161	0.293045	0,347,0,261	0,195,0,204	0.104
7220	ENSG00000139428	MMAB	chr12	-	109561039	109561329	109561039	109561104	109561242	109561329	7220	1.5	3.1	4.5	4.5	237	99	0.90779	1	0,122,0,676	0,295,0,295	0.104
964	ENSG00000161395	PGAP3	chr17	-	39673513	39674054	39673513	39673650	39673992	39674054	964	31.14	7.6	21.26	9.14	441	99	0.24923	0.672045	0,499,0,344	0,344,0,294	0.103
4875	ENSG00000166436	TRIM66	chr11	-	8624358	8625228	8624358	8624551	8624712	8625228	4875	10.1	29.18	5.4	51.3	260	99	0.00148805	0.0265334	0,116,0,175	0,036,0,048	0.103
3693	ENSG00000143224	PPOX	chr1	+	161170906	161171181	161170906	161170949	161171033	161171181	3693	10.7	21.7	12.8	25.26	183	99	0.332737	0.775417	0,205,0,351	0,206,0,143	0.103
2079	ENSG00000065357	DGKA	chr12	+	55952340	55952932	55952340	55952431	55952733	55952932	2079	1.2	5.2	1	6.2	401	99	0.294612	0.731486	0,047,0,198	0,04,0,0	0.102
2784	ENSG00000164068	RNF123	chr3	+	49713737	49713997	49713737	49713825	49713909	49713997	2784	11.19	41.28	13.6	49.45	183	99	0.0326336	0.209185	0,127,0,269	0,126,0,067	0.102
2992	ENSG00000160051	IQCC	chr1	+	32206153	32206761	32206153	32206297	32206508	32206761	2992	24.24	29.15	17.3	34.37	310	99	0.109559	0.431422	0,209,0,338	0,138,0,206	0.102
5428	ENSG00000187796	CARD9	chr9	-	136364482	136365217	136364482	136364559	136365140	136365217	5428	174.188	24.16	210.213	40.3	680	99	0.115284	0.446194	0,514,0,631	0,433,0,508	0.102
2787	ENSG00000145029	NICN1	chr3	-	49424948	49425438	49424948	49425146	49425366	49425438	2787	20.15	0	33.25	1.1	319	99	0.358009	0.807554	1,0,1,0	0,911,0,886	0.101
3208	ENSG00000177943	MAMDC4	chr9	+	136858718	136859132	136858718	136858853	136859004	136859132	3208	61.47	3.7	47.29	9.4	250	99	0.18613	0.574033	0,89,0,727	0,674,0,742	0.101
3425	ENSG00000213024	NUP62	chr19	-	49927693	49929504	49927693	49927848	49929325	49929504	3425	1066.11	95.84	766.637	98.8	1576	99	0.00402555	0.0529491	0,413,0,452	0,329,0,333	0.101
3441	ENSG00000107566	ERLIN1	chr10	-	100185513	100186029	100185513	100185637	100185903	100186029	3441	55.42	26.27	45.34	35.37	365	99	0.0448501	0.256344	0,365,0,297	0,259,0,2	0.101
5208	ENSG00000172936	MYD88	chr3	+	38140387	38140848	38140387	38140568	38140756	38140848	5208	2.3	2.1	1.3	6.1	287	99	0.362617	0.811239	0,256,0,509	0,054,0,509	0.101
6934	ENSG00000142920	AZIN2	chr1	+	33117901	33120530	33117901	33118116	33120043	33120530	6934	44.34	9.6	52.38	23.15	2026	99	0.0305771	0.203205	0,193,0,217	0,099,0,11	0.101
3225	ENSG00000144596	GRIP2	chr3	-	14520691	14524538	14520691	14523698	14524392	14524538	3225	2	1.1	0	3.2	793	99	0.838704	1	0,2,0,0	0,0,0,0	0.1
3666	ENSG00000162512	SDC3	chr1	-	30876551	30878740	30876551	30877165	30878622	30878740	3666	108.95	32.27	57.7	47.46	1556	99	3.0487e-05	0.00164241	0,177,0,183	0,072,0,088	0.1
4371	ENSG00000163449	TMEM169	chr2	+	216081918	216082232	216081918	216081979	216082146	216082232	4371	8.5	0.1	15.11	0.5	266	99	0.0134737	0.113656	1,0,0,65	1,0,0,45	0.1
7277	ENSG00000185189	NRBP2	chr8	-	143839508	143839825	143839508	143839549	143839735	143839825	7277	13.21	17.15	17.6	20.17	285	99	0.158051	0.524203	0,21,0,327	0,228,0,109	0.1
2488	ENSG00000115073	ACTR1B	chr2	-	97658426	97659003	97658426	97658643	97658878	97659003	2488	174.13	94.76	135.187	160.135	334	99	0.00469883	0.0580281	0,354,0,336	0,2,0,291	0.099
2817	ENSG00000110844	PRPF40B	chr12	+	49642234	49642675	49642234	49642372	49642579	49642675	2817	4	1.1	4.5	6.7	306	99	0.842104	1	0,564,0,0	0,177,0,188	0.099
5026	ENSG00000102125	TAZ	chrX	+	154413206	154413567	154413206	154413358	154413481	154413567	5026	8.11	0	13.9	0.1	222	99	1	1	1,0,1,0	1,0,0,801	0.099
7136	ENSG00000241370	RPP21	chr6	+	30345158	30345398	30345158	30345228	30345297	30345398	7136	166.127	240.215	108.121	320.317	168	99	7.38829e-05	0.00314406	0,29,0,258	0,166,0,184	0.099
2168	ENSG00000164889	SLC4A2	chr7	+	151074038	151074841	151074038	151074293	151074674	151074841	2168	64.61	0.4	109.98	10.3	480	99	0.149716	0.510061	1,0,0,759	0,692,0,871	0.098
2724	ENSG00000136933	RABEPK	chr9	+	125200541	125200906	125200541	125200577	125200779	125200906	2724	966.675	113.85	693.564	149.96	301	99	0.00106659	0.0206152	0,738,0,723	0,605,0,659	0.098
3209	ENSG00000177943	MAMDC4	chr9	+	136859208	136860064	136859208	136859317	136859885	136860064	3209	254.186	21.19	142.105	14.2	667	99	0.175455	0.556357	0,642,0,592	0,601,0,438	0.098
5898	ENSG00000133142	TCEAL4	chrX	+	103585858	103586291	103585858	103586107	103586218	103586291	5898	30.31	5.2	37.34	9.5	210	99	0.223763	0.637921	0,739,0,88	0,66,0,762	0.098
6819	ENSG00000086848	ALG9	chr11	-	111782194	111786520	111782194	111786094	111786401	111786520	6819	158.116	13.14	129.114	25.14	406	99	0.1073	0.427176	0,748,0,669	0,557,0,665	0.098
2049	ENSG00000154134	ROBO3	chr11	+	124878583	124879341	124878583	124878796	124879189	124879341	2049	40.41	15.25	26.24	14.32	492	99	0.0708744	0.330816	0,349,0,248	0,272,0,131	0.097
4512	ENSG00000131748	STARD3	chr17	+	39657972	39658522	39657972	39658026	39658412	39658522	4512	83.5	1.4	54.58	7.2	485	99	0.210387	0.616909	0,944,0,718	0,612,0,855	0.097
652	ENSG00000154889	MPPE1	chr18	-	11886498	11886778	11886498	11886621	11886712	11886778	652	9.14	6.5	20.17	10.18	190	99	0.376787	0.824211	0,439,0,593	0,51,0,33	0.096
1049	ENSG00000185324	CDK10	chr16	+	89693273	89694232	89693273	89693467	89694172	89694232	1049	542.357	38.29	505.503	58.55	804	99	0.0299899	0.199565	0,637,0,603	0,517,0,53	0.096
1184	ENSG00000180096	SEPTIN1	chr16	-	30381126	30381473	30381126	30381244	30381338	30381473	1184	5.1	1.4	5.3	3.7	193	99	0.834857	1	0,719,0,114	0,461,0,18	0.096
2920	ENSG00000136878	USP20	chr9	+	129880112	129881828	129880112	129880289	129880466	129881828	2920	127.137	47.47	52.7	28.36	276	99	0.0737009	0.337872	0,492,0,511	0,4,0,411	0.096
5719	ENSG00000177138	FAM9B	chrX	-	9030260	9032161	9030260	9030360	9032129	9032161	5719	2	1	0	2	1868	99	1	1	0,096,NA	0,0,NA	0.096
955	ENSG00000072310	SREBF1	chr17	-	17817547	17817916	17817547	17817591	17817695	17817916	955	48.43	2.2	28.39	6.1	203	99	0.216852	0.62715	0,921,0,913	0,695,0,95	0.095
970	ENSG00000178971	CTC1	chr17	-	8229141	8229446	8229141	8229206	8229334	8229446	970	43.45	0	58.39	0.4	227	99	0.0719806	0.33319	1,0,1,0	1,0,0,81	0.095
1842	ENSG00000137221	TJAP1	chr6	+	43502587	43503508	43502587	43502617	43503400	43503508	1842	44.29	3	27.34	4	882	99	0.660389	1	0,622,1,0	0,431,1,0	0.095
3672	ENSG00000111653	ING4	chr12	-	6652270	6652770	6652270	6652418	6652661	6652770	3672	43.37	57.43	26.34	92.78	342	99	0.000442063	0.0114215	0,179,0,199	0,076,0,112	0.095
3807	ENSG00000069424	KCNAB2	chr1	+	6094399	6095443	6094399	6094485	6095322	6095443	3807	4.7	4.6	0.2	11.13	936	99	0.000392191	0.0105493	0,096,0,11	0,0,0,016	0.095
5017	ENSG00000054148	PHPT1	chr9	+	136850012	136850560	136850012	136850137	136850502	136850560	5017	233.198	8.8	153.151	12.9	464	99	0.0735558	0.337703	0,861,0,841	0,731,0,782	0.095
6558	ENSG00000102904	TSNAXIP1	chr16	+	67827472	67828064	67827472	67827579	67827752	67828064	6558	23.11	5.5	17.13	3.18	272	99	0.368985	0.815956	0,626,0,445	0,673,0,208	0.095
704	ENSG00000173818	ENDOV	chr17	+	80429772	80430343	80429772	80429831	80430040	80430343	704	211.217	35.24	188.155	25.48	308	99	0.17331	0.55346	0,66,0,744	0,707,0,509	0.094
4826	ENSG00000120896	SORBS3	chr8	+	22566660	22566868	22566660	22566713	22566821	22566868	4826	102.64	158.142	96.61	303.285	207	99	1.18656e-05	0.000790621	0,236,0,177	0,132,0,093	0.094
5903	ENSG00000214026	MRPL23	chr11	+	1956255	1956609	1956255	1956448	1956541	1956609	5903	25.45	34.43	31.15	50.32	192	99	0.0681372	0.323078	0,275,0,35	0,242,0,195	0.094
1945	ENSG00000115661	STK16	chr2	+	219245895	219246876	219245895	219246085	219246656	219246876	1945	208.161	70.63	146.144	91.85	670	99	0.0023786	0.0377594	0,305,0,274	0,192,0,2	0.093
2613	ENSG00000188313	PLSCR1	chr3	-	146521543	146522053	146521543	146521705	146521832	146522053	2613	4.6	15.15	0.2	11.12	226	99	0.0118292	0.105565	0,105,0,149	0,0,0,068	0.093
4397	ENSG00000185379	RAD51D	chr17	-	35106127	35106481	35106127	35106249	35106385	35106481	4397	2.9	5.12	2.5	12.14	235	99	0.132082	0.474603	0,144,0,24	0,066,0,131	0.093
5537	ENSG00000169660	HEXD	chr17	+	82440996	82441266	82440996	82441075	82441164	82441266	5537	90.59	49.17	91.93	58.49	188	99	0.218733	0.630429	0,492,0,646	0,452,0,5	0.093
1545	ENSG00000198690	FAN1	chr15	+	30925788	30928656	30925788	30925939	30928552	30928656	1545	407.388	27.17	453.482	38.37	2712	99	0.110058	0.432043	0,355,0,454	0,303,0,322	0.092
7009	ENSG00000125967	NECAB3	chr20	-	33659496	33659732	33659496	33659550	33659652	33659732	7009	106.92	98.59	88.71	101.82	201	99	0.0457332	0.259022	0,348,0,434	0,3,0,299	0.092
3375	ENSG00000122678	POLM	chr7	-	44074130	44074530	44074130	44074220	44074397	44074530	3375	25.3	0.5	38.47	6.4	276	99	0.427193	0.881543	1,0,0,683	0,694,0,808	0.091
4433	ENSG00000092330	TINF2	chr14	-	24239642	24240155	24239642	24239931	24240063	24240155	4433	219.161	32.1	211.14	36.23	231	99	0.0801495	0.352937	0,746,0,873	0,715,0,723	0.091
6032	ENSG00000182196	ARL6IP4	chr12	+	122981128	122981879	122981128	122981299	122981570	122981879	6032	107.113	66.4	97.97	71.66	370	99	0.0800282	0.352709	0,303,0,43	0,268,0,282	0.091
6368	ENSG00000139112	GABARAPL1	chr12	+	10213835	10214187	10213835	10213974	10214073	10214187	6368	131.88	29.19	105.105	42.28	198	99	0.0867817	0.371583	0,693,0,698	0,556,0,652	0.091
1188	ENSG00000160014	CALM3	chr19	+	46605826	46608340	46605826	46605857	46608204	46608340	1188	953.81	47.6	759.711	64.67	2446	99	0.0403062	0.241366	0,451,0,353	0,324,0,3	0.09
1510	ENSG00000168970	JMJD7-PLA2G4B	chr15	+	41834739	41835223	41834739	41834893	41834969	41835223	1510	19.17	31.19	20.24	56.42	175	99	0.135303	0.481499	0,257,0,336	0,168,0,244	0.09
3694	ENSG00000132781	MUTYH	chr1	-	45331660	45332086	45331660	45331849	45332022	45332086	3694	56.43	50.33	35.39	47.51	272	99	0.0489408	0.266027	0,29,0,322	0,213,0,218	0.09
4849	ENSG00000116809	ZBTB17	chr1	-	15943598	15943895	15943598	15943715	15943807	15943895	4849	29.42	65.47	29.27	82.69	191	99	0.0448205	0.256344	0,188,0,317	0,155,0,169	0.09
5533	ENSG00000169660	HEXD	chr17	+	82436666	82437363	82436666	82436738	82437167	82437363	5533	134.133	21.24	218.151	58.33	528	99	0.086853	0.371583	0,545,0,51	0,413,0,462	0.09
2746	ENSG00000099330	OCEL1	chr19	+	17226692	17227199	17226692	17226869	17226993	17227199	2746	52.62	11.15	27.23	16.4	223	99	0.330487	0.774092	0,677,0,647	0,428,0,719	0.089
3130	ENSG00000065029	ZNF76	chr6	+	35286127	35286399	35286127	35286208	35286321	35286399	3130	20.2	73.75	7	69.76	212	99	1.69177e-06	0.000203979	0,113,0,111	0,045,0,0	0.089
3733	ENSG00000170791	CHCHD7	chr8	+	56211788	56214667	56211788	56212174	56214597	56214667	3733	179.208	0	234.236	0.2	2522	99	0.803299	1	1,0,1,0	1,0,0,822	0.089
4236	ENSG00000012171	SEMA3B	chr3	+	50273912	50274582	50273912	50274057	50274362	50274582	4236	19.23	23.19	34.25	84.41	404	99	0.0131338	0.112537	0,168,0,229	0,09,0,13	0.089
5465	ENSG00000106077	ABHD11	chr7	-	73737220	73737735	73737220	73737391	73737561	73737735	5465	108.82	95.91	68.6	108.102	269	99	0.00441023	0.0559734	0,295,0,249	0,188,0,178	0.089
5726	ENSG00000005302	MSL3	chrX	+	11759633	11759875	11759633	11759712	11759792	11759875	5726	21.16	0.2	24.18	2.3	179	99	0.0771826	0.347734	1,0,0,816	0,869,0,768	0.089
1358	ENSG00000161996	WDR90	chr16	+	655772	656537	655772	655889	656301	656537	1358	147.17	16.4	166.12	14.12	511	99	0.289193	0.729682	0,64,0,892	0,697,0,66	0.088
1385	ENSG00000186654	PRR5	chr22	+	44702217	44702608	44702217	44702409	44702491	44702608	1385	32.33	2.6	22.12	5.2	181	99	0.410579	0.862026	0,897,0,751	0,706,0,766	0.088
1892	ENSG00000103363	ELOB	chr16	-	2771413	2772102	2771413	2771604	2771993	2772102	1892	1199.86	26.14	711.621	33.24	488	99	0.000538959	0.0133136	0,903,0,926	0,814,0,84	0.088
6322	ENSG00000198208	RPS6KL1	chr14	-	74909100	74910148	74909100	74909190	74909542	74910148	6322	16.13	1.3	17.14	4.2	451	99	0.562773	0.998558	0,778,0,487	0,483,0,606	0.088
3166	ENSG00000143416	SELENBP1	chr1	-	151365188	151365684	151365188	151365281	151365605	151365684	3166	40.27	0	73.59	2.1	423	99	0.463376	0.911631	1,0,1,0	0,895,0,932	0.087
4169	ENSG00000178467	P4HTM	chr3	+	49004860	49005867	49004860	49005046	49005776	49005867	4169	115.95	23.22	180.175	48.7	829	99	0.056978	0.292795	0,374,0,34	0,309,0,23	0.087
7161	ENSG00000123329	ARHGAP9	chr12	-	57476589	57476963	57476589	57476651	57476870	57476963	7161	3.3	4.5	0.2	1.3	318	99	0.10583	0.425335	0,189,0,157	0,0,0,172	0.087
808	ENSG00000108439	PNPO	chr17	+	47944615	47945612	47944615	47944715	47945597	47945612	808	115.73	0	123.96	0.2	981	99	0.899133	1	1,0,1,0	1,0,0,829	0.086
1958	ENSG00000074317	SNCB	chr5	-	176626397	176626761	176626397	176626516	176626719	176626761	1958	2	7	0	0.1	302	99	1	1	0,086,NA	NA,0,0	0.086
2355	ENSG00000172771	EFCAB12	chr3	-	129411157	129415401	129411157	129411354	129415244	129415401	2355	10.9	1.2	7.4	2.2	3989	99	0.278233	0.712322	0,199,0,1	0,08,0,047	0.086
2767	ENSG00000243989	ACY1	chr3	+	51986604	51987453	51986604	51986661	51987308	51987453	2767	68.58	0	56.73	0.2	746	99	0.736884	1	1,0,1,0	1,0,0,829	0.086
3447	ENSG00000185963	BICD2	chr9	-	92711362	92715463	92711362	92713461	92715252	92715463	3447	2191.17	144.13	1782.19	204.169	1890	99	0.0045109	0.0569275	0,444,0,406	0,314,0,365	0.086
4652	ENSG00000108387	SEPTIN4	chr17	-	58520742	58521160	58520742	58520789	58520997	58521160	4652	83.75	0	34.6	0.4	307	99	0.045113	0.256688	1,0,1,0	1,0,0,829	0.086
6952	ENSG00000186073	C15orf41	chr15	+	36808323	36810244	36808323	36808489	36808903	36810244	6952	186.153	9.6	215.233	18.14	513	99	0.1184	0.451151	0,8,0,831	0,697,0,763	0.086
449	ENSG00000167733	HSD11B1L	chr19	+	5684818	5685119	5684818	5684905	5684988	5685119	449	6.5	3	2.5	2	182	99	0.386078	0.835155	0,521,1,0	0,352,1,0	0.085
519	ENSG00000215440	NPEPL1	chr20	+	58713419	58714093	58713419	58713543	58713916	58714093	519	149.118	106.46	122.117	107.9	472	99	0.047252	0.262661	0,228,0,35	0,193,0,214	0.085
2352	ENSG00000138678	GPAT3	chr4	+	83536107	83536763	83536107	83536206	83536503	83536763	2352	111.12	2.2	42.45	1.3	396	99	0.34708	0.793206	0,933,0,938	0,913,0,789	0.085
3816	ENSG00000114626	ABTB1	chr3	+	127676535	127677286	127676535	127676581	127677167	127677286	3816	71.72	0	59.34	0.1	685	99	1	1	1,0,1,0	1,0,0,831	0.085
5041	ENSG00000170917	NUDT6	chr4	-	122917500	122922597	122917500	122917704	122922334	122922597	5041	56.34	4.4	51.23	6.8	4729	99	0.117623	0.450079	0,227,0,151	0,151,0,057	0.085
5161	ENSG00000103253	HAGHL	chr16	+	728115	728424	728115	728233	728315	728424	5161	9.12	9.1	10.1	15.12	181	99	0.351998	0.799335	0,354,0,396	0,267,0,313	0.085
5615	ENSG00000128596	CCDC136	chr7	+	128806236	128806858	128806236	128806395	128806687	128806858	5615	6.15	14.9	3.6	11.8	391	99	0.175298	0.556208	0,098,0,297	0,065,0,16	0.085
6202	ENSG00000100288	CHKB	chr22	-	50581748	50582357	50581748	50581862	50582248	50582357	6202	218.219	47.33	234.23	70.5	485	99	0.0930224	0.388348	0,486,0,575	0,406,0,484	0.085
1133	ENSG00000140939	NOL3	chr16	+	67174161	67174944	67174161	67174340	67174620	67174944	1133	25.36	0.3	33.11	0.2	379	99	0.498516	0.943732	1,0,0,758	1,0,0,59	0.084
2965	ENSG00000071894	CPSF1	chr8	-	144393882	144394160	144393882	144394038	144394112	144394160	2965	127.136	191.185	121.99	252.243	173	99	0.00263373	0.0404158	0,276,0,296	0,216,0,189	0.084
3120	ENSG00000090539	CHRD	chr3	+	184386045	184386938	184386045	184386755	184386844	184386938	3120	4.5	10.7	2.2	9.5	188	99	0.254613	0.679296	0,174,0,273	0,105,0,174	0.084
1648	ENSG00000119723	COQ6	chr14	+	73958146	73959078	73958146	73958277	73958970	73959078	1648	111.164	56.51	116.117	93.65	792	99	0.00568361	0.0648975	0,199,0,287	0,135,0,184	0.083
2983	ENSG00000197530	MIB2	chr1	+	1628272	1628722	1628272	1628399	1628488	1628722	2983	10.15	39.69	3.4	65.63	188	99	0.000263261	0.0077653	0,119,0,103	0,024,0,032	0.083
6685	ENSG00000149743	TRPT1	chr11	-	64224099	64224341	64224099	64224162	64224284	64224341	6685	90.62	4.3	170.171	20.13	221	99	0.032239	0.20864	0,91,0,903	0,792,0,855	0.083
382	ENSG00000104957	CCDC130	chr19	+	13758867	13759272	13758867	13759010	13759099	13759272	382	53.54	32.31	49.57	45.42	188	99	0.155364	0.520028	0,466,0,478	0,364,0,417	0.082
959	ENSG00000166582	CENPV	chr17	-	16348615	16349333	16348615	16348685	16349139	16349333	959	1102.72	42.17	1089.87	56.47	553	99	0.00856678	0.0850631	0,824,0,884	0,777,0,768	0.082
2413	ENSG00000109133	TMEM33	chr4	+	41935128	41935529	41935128	41935262	41935466	41935529	2413	1585.14	203.163	1393.11	215.223	303	99	0.00329197	0.0466962	0,718,0,736	0,679,0,611	0.082
2973	ENSG00000246695	RASSF8-AS1	chr12	-	25952757	25955241	25952757	25953076	25955137	25955241	2973	1148.94	7.3	1031.79	6.11	2160	99	0.0831376	0.362124	0,883,0,935	0,887,0,767	0.082
4389	ENSG00000099840	IZUMO4	chr19	+	2097251	2097495	2097251	2097332	2097423	2097495	4389	0.3	9.8	0	3.1	190	99	0.364218	0.811904	0,0,0,163	0,0,0,0	0.082
6112	ENSG00000160781	PAQR6	chr1	-	156245781	156246250	156245781	156245987	156246122	156246250	6112	19.4	6.2	13.9	3.2	234	99	0.533986	0.974803	0,573,0,894	0,647,0,656	0.082
6464	ENSG00000174775	HRAS	chr11	-	532241	532755	532241	532522	532630	532755	6464	312.295	586.443	258.239	698.755	207	99	8.46732e-06	0.000666842	0,203,0,242	0,15,0,131	0.082
6878	ENSG00000268621	IGFL2-AS1	chr19	-	46189028	46190414	46189028	46189229	46190223	46190414	6878	236.139	0	81.113	0.2	1093	99	0.694048	1	1,0,1,0	1,0,0,837	0.082
737	ENSG00000177303	CASKIN2	chr17	-	75503388	75503760	75503388	75503527	75503658	75503760	737	30.19	58.34	19.24	68.85	230	99	0.0168179	0.133072	0,182,0,194	0,107,0,108	0.081
4497	ENSG00000131037	EPS8L1	chr19	+	55082091	55082349	55082091	55082180	55082274	55082349	4497	19.2	43.54	8.1	39.53	193	99	0.0213237	0.159379	0,185,0,16	0,095,0,088	0.081
5078	ENSG00000114786	ABHD14A-ACY1	chr3	+	51986987	51987196	51986987	51987061	51987146	51987196	5078	18.28	72.59	16.16	89.11	184	99	0.00501492	0.0598952	0,119,0,203	0,088,0,073	0.081
254	ENSG00000105204	DYRK1B	chr19	-	39826671	39826987	39826671	39826867	39826951	39826987	254	15.38	0.3	14.9	1.1	183	99	0.251367	0.674932	1,0,0,873	0,883,0,83	0.08
1059	ENSG00000197912	SPG7	chr16	+	89530682	89532066	89530682	89530808	89531903	89532066	1059	465.593	137.122	466.502	183.197	1194	99	0.000754698	0.0156631	0,22,0,287	0,174,0,174	0.08
1264	ENSG00000090447	TFAP4	chr16	-	4260089	4260595	4260089	4260245	4260454	4260595	1264	9.7	21.14	4.4	41.17	308	99	0.0100622	0.0940635	0,121,0,138	0,03,0,07	0.08
1370	ENSG00000086504	MRPL28	chr16	-	368500	370225	368500	369211	369930	370225	1370	118.104	12.15	121.135	23.2	818	99	0.254777	0.679296	0,543,0,456	0,389,0,45	0.08
2140	ENSG00000172262	ZNF131	chr5	+	43161248	43161931	43161248	43161606	43161708	43161931	2140	67.49	93.77	44.34	92.95	201	99	0.0157969	0.12812	0,262,0,239	0,191,0,15	0.08
2474	ENSG00000168824	NSG1	chr4	+	4417234	4419058	4417234	4417927	4418783	4419058	2474	107.58	0	166.162	2.1	955	99	0.575651	1	1,0,1,0	0,896,0,944	0.08
2857	ENSG00000131697	NPHP4	chr1	-	5864337	5866458	5864337	5864517	5866372	5866458	2857	105.122	0	102.104	0.1	1954	99	1	1	1,0,1,0	1,0,0,84	0.08
4771	ENSG00000149499	EML3	chr11	-	62602758	62603247	62602758	62602889	62603148	62603247	4771	84.104	71.41	90.74	68.68	358	99	0.173996	0.554123	0,247,0,412	0,268,0,231	0.08
132	ENSG00000226287	TMEM191A	chr22	+	20703632	20704040	20703632	20703692	20703967	20704040	132	17.21	1.2	27.24	2.4	374	99	0.520729	0.96404	0,818,0,735	0,781,0,614	0.079
150	ENSG00000100359	SGSM3	chr22	+	40407016	40407568	40407016	40407328	40407412	40407568	150	77.57	61.53	81.78	99.94	183	99	0.0691794	0.3271	0,406,0,368	0,307,0,31	0.079
544	ENSG00000185513	L3MBTL1	chr20	+	43515008	43516177	43515008	43515159	43516092	43516177	544	55.49	0	83.56	0.1	1032	99	1	1	1,0,1,0	1,0,0,843	0.079
1080	ENSG00000167508	MVD	chr16	-	88657435	88658029	88657435	88657582	88657734	88658029	1080	15.26	0	31.28	1.1	251	99	0.593657	1	1,0,1,0	0,924,0,917	0.079
2318	ENSG00000160613	PCSK7	chr11	-	117223207	117224216	117223207	117223308	117224077	117224216	2318	149.116	99.64	108.87	136.118	868	99	8.49088e-06	0.000666842	0,147,0,171	0,083,0,078	0.079
3875	ENSG00000162572	SCNN1D	chr1	+	1287507	1287836	1287507	1287596	1287672	1287836	3875	9.5	2.1	2.3	0.4	175	99	0.781949	1	0,718,0,739	1,0,0,298	0.079
5191	ENSG00000111679	PTPN6	chr12	+	6951608	6952177	6951608	6951731	6951982	6952177	5191	19.7	12.5	23.8	12.25	350	99	0.218132	0.629054	0,309,0,284	0,352,0,083	0.079
6420	ENSG00000148288	GBGT1	chr9	-	133155900	133156065	133155900	133155936	133156014	133156065	6420	2	6.3	0	6.4	177	99	0.688916	1	0,157,0,0	0,0,0,0	0.079
283	ENSG00000239382	ALKBH6	chr19	-	36013020	36013422	36013020	36013089	36013309	36013422	283	30.39	0	35.4	2	319	99	0.79594	1	1,0,1,0	0,845,1,0	0.078
1075	ENSG00000167522	ANKRD11	chr16	-	89286038	89288670	89286038	89286186	89288527	89288670	1075	4809.41	447.494	2135.19	361.287	2440	99	0.000176257	0.00591102	0,304,0,254	0,194,0,209	0.078
1094	ENSG00000123815	COQ8B	chr19	-	40705095	40705447	40705095	40705181	40705324	40705447	1094	110.89	135.81	95.99	162.151	242	99	0.0157172	0.127962	0,25,0,31	0,193,0,211	0.078
1601	ENSG00000197102	DYNC1H1	chr14	+	102049439	102049882	102049439	102049611	102049713	102049882	1601	11.21	0	11.7	1	201	99	1	1	1,0,1,0	0,844,1,0	0.078
2003	ENSG00000177595	PIDD1	chr11	-	799184	800244	799184	799565	799814	800244	2003	52.47	27.43	42.48	44.48	348	99	0.146358	0.503036	0,354,0,237	0,214,0,221	0.078
2102	ENSG00000254996	ANKHD1-EIF4EBP3	chr5	+	140538918	140542281	140538918	140539083	140542171	140542281	2102	526.545	75.62	452.42	114.9	3187	99	0.000108903	0.00411056	0,179,0,214	0,11,0,127	0.078
3228	ENSG00000113597	TRAPPC13	chr5	+	65660698	65664384	65660698	65660897	65664233	65664384	3228	156.164	0	189.156	1	3435	99	1	1	1,0,1,0	0,845,1,0	0.078
3663	ENSG00000198837	DENND4B	chr1	-	153930691	153931064	153930691	153930857	153930946	153931064	3663	32.42	79.59	26.13	60.57	188	99	0.0626459	0.307999	0,176,0,273	0,186,0,107	0.078
6299	ENSG00000077463	SIRT6	chr19	-	4175027	4175937	4175027	4175760	4175841	4175937	6299	20.33	107.108	9.7	122.9	180	99	4.19136e-05	0.00207024	0,093,0,144	0,039,0,041	0.078
517	ENSG00000101194	SLC17A9	chr20	+	62966702	62968597	62966702	62966732	62967336	62968597	517	1163.95	153.125	1007.12	197.192	703	99	0.0184003	0.143352	0,517,0,518	0,419,0,463	0.077
642	ENSG00000124155	PIGT	chr20	+	45416516	45418979	45416516	45416694	45418771	45418979	642	108.128	2.2	104.135	6.1	2176	99	0.572213	1	0,711,0,744	0,441,0,86	0.077
759	ENSG00000108592	FTSJ3	chr17	-	63826257	63826672	63826257	63826304	63826546	63826672	759	36.18	0	19.28	1	341	99	1	1	1,0,1,0	0,847,1,0	0.077
1147	ENSG00000103042	SLC38A7	chr16	-	58675939	58676346	58675939	58676054	58676288	58676346	1147	47.54	83.72	31.28	101.87	333	99	0.00072767	0.0156631	0,144,0,182	0,084,0,087	0.077
1356	ENSG00000161996	WDR90	chr16	+	655057	655468	655057	655147	655306	655468	1356	9.18	24.18	10.4	20.16	258	99	0.198132	0.596516	0,126,0,277	0,161,0,088	0.077
1520	ENSG00000062524	LTK	chr15	-	41507094	41507657	41507094	41507174	41507561	41507657	1520	58.72	0.1	35.36	2	486	99	0.421947	0.876791	1,0,0,936	0,781,1,0	0.077
2811	ENSG00000178149	DALRD3	chr3	-	49015972	49016340	49015972	49016060	49016157	49016340	2811	68.47	9.9	52.76	13.17	196	99	0.211195	0.618204	0,792,0,725	0,669,0,693	0.077
5296	ENSG00000148218	ALAD	chr9	-	113390592	113390933	113390592	113390676	113390797	113390933	5296	36.34	25.18	37.3	27.29	220	99	0.269052	0.700118	0,393,0,459	0,381,0,318	0.077
5995	ENSG00000071889	FAM3A	chrX	-	154515759	154516242	154515759	154515812	154515909	154516242	5995	130.163	44.48	130.11	64.42	196	99	0.0829496	0.362118	0,599,0,632	0,506,0,57	0.077
6277	ENSG00000213930	GALT	chr9	+	34647088	34647961	34647088	34647258	34647831	34647961	6277	53.57	1	73.61	1.2	672	99	0.117697	0.450079	0,886,1,0	0,915,0,818	0.077
6300	ENSG00000137103	TMEM8B	chr9	+	35829227	35829955	35829227	35829391	35829876	35829955	6300	109.62	0	65.71	2	584	99	0.766783	1	1,0,1,0	0,846,1,0	0.077
7115	ENSG00000257337	AC068888,1	chr12	-	53045599	53046061	53045599	53045653	53045960	53046061	7115	6	8.9	0	15.11	406	99	0.0167571	0.132798	0,155,0,0	0,0,0,0	0.077
7151	ENSG00000185664	PMEL	chr12	-	55956948	55957671	55956948	55957059	55957185	55957671	7151	189.56	38.8	158.7	41.16	225	99	0.224012	0.637921	0,686,0,755	0,629,0,658	0.077
[truncated: 4,512 more rows]

## Sheet: MXE SW-480
ID	GeneID	geneSymbol	chr	strand	1stExonStart_0base	1stExonEnd	2ndExonStart_0base	2ndExonEnd	upstreamES	upstreamEE	downstreamES	downstreamEE	ID	IJC_SAMPLE_1	SJC_SAMPLE_1	IJC_SAMPLE_2	SJC_SAMPLE_2	IncFormLen	SkipFormLen	PValue	FDR	IncLevel1	IncLevel2	IncLevelDifference
[truncated: 14,378 more rows]

[truncated: 7 more sheets: alt5'ss SW-480, alt3'ss SW-480, SE HT-29, RI HT-29 , MXE HT-29, alt5'ss HT-29, alt3'ss HT-29]
