# Supplementary material for: The phosphatase inhibitor LB-100 creates neoantigens in colon cancer cells through perturbation of mRNA splicing
Source: EMBO Rep. 2024 Apr 10;25(5):10. doi: 10.1038/s44319-024-00128-3 (PMC11094086; doi:10.1038/s44319-024-00128-3)
Supplement: Supplementary file 4 — Dataset EV4 [file 44319_2024_128_MOESM4_ESM.xlsx]

## Sheet: Legend Dataset EV4
Dataset EV4 Related to Figures 2 and EV2. Differential gene expression in response to time-resolved inhibition of PP2A/PP5 by LB-100 in SW-480 colorectal adenocarcinoma cells.

## Sheet: Sheet1
ensembl_gene_id	external_gene_id	sw480_ut	sw480_tr_1h	sw480_tr_4h	sw480_tr_8h	sw480_tr_12h	sw480_tr_24h			log2FC to UNTR 1hr	log2FC to UNTR 4hr	log2FC to UNTR 8hr	log2FC to UNTR 12hr	log2FC to UNTR 24hr
ENSG00000227232	WASH7P	19	19	14	17	24	25			1	0.736842	0.894737	1.26316	1.31579
ENSG00000238009	AL627309.1	1	2	1	2	4	4			2	1	2	4	4
ENSG00000268903	AL627309.6	1	2	1	2	2	1			2	1	2	2	1
ENSG00000269981	AL627309.7	1	2	1	2	2	1			2	1	2	2	1
ENSG00000241860	AL627309.5	1	2	1	2	2	1			2	1	2	2	1
ENSG00000279928	FO538757.1	1	3	1	2	2	1			3	1	2	2	1
ENSG00000279457	WASH9P	18	19	19	20	22	22			1.05556	1.05556	1.11111	1.22222	1.22222
ENSG00000228463	AP006222.1	3	9	9	9	6	9			3	3	3	2	3
ENSG00000237094	AL732372.2	1	2	3	3	3	1			2	3	3	3	1
ENSG00000230021	AL669831.3	1	3	3	2	4	2			3	3	2	4	2
ENSG00000225972	MTND1P23	21	18	10	10	24	12			0.857143	0.47619	0.47619	1.14286	0.571429
ENSG00000225630	MTND2P28	76	77	47	65	78	50			1.01316	0.618421	0.855263	1.02632	0.657895
ENSG00000237973	MTCO1P12	531	502	343	414	545	553			0.945386	0.645951	0.779661	1.02637	1.04143
ENSG00000278791	AC114498.2	1	2	1	3	2	1			2	1	3	2	1
ENSG00000229344	MTCO2P12	51	50	29	35	44	41			0.980392	0.568627	0.686275	0.862745	0.803922
ENSG00000240409	MTATP8P1	1	2	1	3	2	1			2	1	3	2	1
ENSG00000248527	MTATP6P1	8418	7804	5444	6362	8635	7936			0.927061	0.646709	0.755761	1.02578	0.942742
ENSG00000198744	MTCO3P12	97	99	59	58	74	70			1.02062	0.608247	0.597938	0.762887	0.721649
ENSG00000228327	AL669831.1	30	25	24	32	45	20			0.833333	0.8	1.06667	1.5	0.666667
ENSG00000237491	LINC01409	11	16	10	7	19	17			1.45455	0.909091	0.636364	1.72727	1.54545
ENSG00000230092	AL669831.4	7	2	2	2	6	3			0.285714	0.285714	0.285714	0.857143	0.428571
ENSG00000177757	FAM87B	1	2	2	2	2	2			2	2	2	2	2
ENSG00000228794	LINC01128	340	357	522	617	620	471			1.05	1.53529	1.81471	1.82353	1.38529
ENSG00000225880	LINC00115	13	11	8	11	12	16			0.846154	0.615385	0.846154	0.923077	1.23077
ENSG00000288531	AL669831.7	2	2	4	4	2	3			1	2	2	1	1.5
ENSG00000230368	FAM41C	2	2	3	3	2	1			1	1.5	1.5	1	0.5
ENSG00000234711	TUBB8P11	1	2	2	2	2	1			2	2	2	2	1
ENSG00000272438	AL645608.6	1	2	2	2	2	2			2	2	2	2	2
ENSG00000230699	AL645608.2	2	2	3	3	6	5			1	1.5	1.5	3	2.5
ENSG00000223764	LINC02593	7	4	4	3	7	7			0.571429	0.571429	0.428571	1	1
ENSG00000187634	SAMD11	3	3	2	4	2	5			1	0.666667	1.33333	0.666667	1.66667
ENSG00000188976	NOC2L	5006	4638	4916	4152	3964	5277			0.926488	0.982022	0.829405	0.79185	1.05414
ENSG00000187961	KLHL17	170	148	159	166	147	241			0.870588	0.935294	0.976471	0.864706	1.41765
ENSG00000187583	PLEKHN1	22	13	17	15	17	19			0.590909	0.772727	0.681818	0.772727	0.863636
ENSG00000187642	PERM1	1	2	2	2	2	1			2	2	2	2	1
ENSG00000272512	AL645608.7	20	17	52	36	34	25			0.85	2.6	1.8	1.7	1.25
ENSG00000188290	HES4	52	81	46	57	47	77			1.55769	0.884615	1.09615	0.903846	1.48077
ENSG00000187608	ISG15	46	54	49	24	19	55			1.17391	1.06522	0.521739	0.413043	1.19565
ENSG00000231702	AL645608.3	1	2	1	2	2	1			2	1	2	2	1
ENSG00000224969	AL645608.1	3	2	1	3	5	2			0.666667	0.333333	1	1.66667	0.666667
ENSG00000188157	AGRN	3179	2978	2147	1409	1324	1918			0.936773	0.67537	0.443221	0.416483	0.603334
ENSG00000217801	AL390719.1	33	37	61	120	199	128			1.12121	1.84848	3.63636	6.0303	3.87879
ENSG00000273443	AL645608.8	4	5	1	4	6	5			1.25	0.25	1	1.5	1.25
ENSG00000237330	RNF223	3	2	6	5	4	5			0.666667	2	1.66667	1.33333	1.66667
ENSG00000131591	C1orf159	138	128	120	81	107	123			0.927536	0.869565	0.586957	0.775362	0.891304
ENSG00000223823	LINC01342	1	2	1	2	2	1			2	1	2	2	1
ENSG00000207607	MIR200A	1	2	1	2	2	1			2	1	2	2	1
ENSG00000198976	MIR429	1	2	1	2	2	1			2	1	2	2	1
ENSG00000272141	AL390719.2	1	2	1	2	2	1			2	1	2	2	1
ENSG00000205231	TTLL10-AS1	1	2	1	3	2	1			2	1	3	2	1
ENSG00000162571	TTLL10	1	2	1	2	2	1			2	1	2	2	1
ENSG00000186891	TNFRSF18	1	2	1	2	2	1			2	1	2	2	1
ENSG00000186827	TNFRSF4	1	3	1	2	2	1			3	1	2	2	1
ENSG00000078808	SDF4	1876	1828	1687	1341	1340	1721			0.974414	0.899254	0.714819	0.714286	0.917377
ENSG00000176022	B3GALT6	255	237	245	273	274	352			0.929412	0.960784	1.07059	1.07451	1.38039
ENSG00000184163	C1QTNF12	4	5	3	2	2	6			1.25	0.75	0.5	0.5	1.5
ENSG00000260179	AL162741.1	1	6	8	4	3	3			6	8	4	3	3
ENSG00000160087	UBE2J2	737	766	849	795	758	750			1.03935	1.15197	1.0787	1.02849	1.01764
ENSG00000230415	LINC01786	2	5	2	3	5	3			2.5	1	1.5	2.5	1.5
ENSG00000162572	SCNN1D	16	9	3	7	18	15			0.5625	0.1875	0.4375	1.125	0.9375
ENSG00000131584	ACAP3	412	390	396	403	378	364			0.946602	0.961165	0.978155	0.917476	0.883495
ENSG00000169972	PUSL1	178	193	173	127	113	153			1.08427	0.97191	0.713483	0.634831	0.859551
ENSG00000127054	INTS11	1278	1261	1125	1013	1022	1494			0.986698	0.880282	0.792645	0.799687	1.16901
ENSG00000240731	AL139287.1	17	25	7	20	23	30			1.47059	0.411765	1.17647	1.35294	1.76471
ENSG00000224051	CPTP	135	135	90	94	75	84			1	0.666667	0.696296	0.555556	0.622222
ENSG00000169962	TAS1R3	2	5	7	4	6	2			2.5	3.5	2	3	1
ENSG00000107404	DVL1	735	723	562	490	510	656			0.983673	0.764626	0.666667	0.693878	0.892517
ENSG00000162576	MXRA8	349	345	261	227	232	507			0.988539	0.747851	0.65043	0.664756	1.45272
ENSG00000175756	AURKAIP1	908	940	908	659	606	902			1.03524	1	0.725771	0.667401	0.993392
ENSG00000223663	NDUFB4P8	1	2	1	2	2	1			2	1	2	2	1
ENSG00000221978	CCNL2	2484	2487	1171	1341	1743	2401			1.00121	0.471417	0.539855	0.701691	0.966586
ENSG00000224870	MRPL20-AS1	339	310	162	187	265	471			0.914454	0.477876	0.551622	0.781711	1.38938
ENSG00000242485	MRPL20	1241	1361	1336	1333	1295	1285			1.0967	1.07655	1.07413	1.04351	1.03546
ENSG00000272455	MRPL20-DT	79	106	70	76	99	102			1.34177	0.886076	0.962025	1.25316	1.29114
ENSG00000235098	ANKRD65	6	6	5	5	4	6			1	0.833333	0.833333	0.666667	1
ENSG00000225285	LINC01770	1	2	1	3	2	3			2	1	3	2	3
ENSG00000179403	VWA1	72	48	43	42	46	87			0.666667	0.597222	0.583333	0.638889	1.20833
ENSG00000215915	ATAD3C	4	2	2	10	12	6			0.5	0.5	2.5	3	1.5
ENSG00000160072	ATAD3B	1057	997	854	809	844	975			0.943236	0.807947	0.765374	0.798486	0.922422
ENSG00000284740	AL645728.2	2	3	9	8	5	3			1.5	4.5	4	2.5	1.5
ENSG00000197785	ATAD3A	742	757	674	473	508	690			1.02022	0.908356	0.637466	0.684636	0.929919
ENSG00000205090	TMEM240	1	2	4	3	4	2			2	4	3	4	2
ENSG00000160075	SSU72	1217	1200	1393	1497	1654	1564			0.986031	1.14462	1.23007	1.35908	1.28513
ENSG00000215014	AL645728.1	9	6	10	12	16	13			0.666667	1.11111	1.33333	1.77778	1.44444
ENSG00000228594	FNDC10	8	13	10	7	7	19			1.625	1.25	0.875	0.875	2.375
ENSG00000286989	AL691432.4	3	3	2	2	2	4			1	0.666667	0.666667	0.666667	1.33333
ENSG00000272106	AL691432.2	27	30	20	23	29	39			1.11111	0.740741	0.851852	1.07407	1.44444
ENSG00000197530	MIB2	116	105	110	93	101	97			0.905172	0.948276	0.801724	0.87069	0.836207
ENSG00000189409	MMP23B	1	2	2	2	2	1			2	2	2	2	1
ENSG00000248333	CDK11B	482	381	405	367	399	539			0.790456	0.840249	0.761411	0.827801	1.11826
ENSG00000272004	FO704657.1	1	2	1	3	2	1			2	1	3	2	1
ENSG00000189339	SLC35E2B	360	376	309	265	273	379			1.04444	0.858333	0.736111	0.758333	1.05278
ENSG00000269737	AL691432.1	1	2	2	2	3	1			2	2	2	3	1
ENSG00000008128	CDK11A	12	6	11	7	9	7			0.5	0.916667	0.583333	0.75	0.583333
ENSG00000268575	AL031282.2	29	22	13	23	24	28			0.758621	0.448276	0.793103	0.827586	0.965517
ENSG00000227775	AL031282.1	1	2	1	3	2	2			2	1	3	2	2
ENSG00000215790	SLC35E2A	28	24	17	23	29	42			0.857143	0.607143	0.821429	1.03571	1.5
ENSG00000008130	NADK	824	811	665	672	724	904			0.984223	0.807039	0.815534	0.878641	1.09709
ENSG00000078369	GNB1	8758	8885	9132	8786	8348	7595			1.0145	1.0427	1.0032	0.953186	0.867207
ENSG00000231050	AL109917.1	6	5	1	3	4	2			0.833333	0.166667	0.5	0.666667	0.333333
ENSG00000169885	CALML6	3	7	2	5	9	7			2.33333	0.666667	1.66667	3	2.33333
ENSG00000178821	TMEM52	27	20	16	27	43	51			0.740741	0.592593	1	1.59259	1.88889
ENSG00000142609	CFAP74	2	2	2	2	2	6			1	1	1	1	3
ENSG00000187730	GABRD	1	4	1	3	2	7			4	1	3	2	7
ENSG00000226969	AL391845.1	1	2	1	2	2	2			2	1	2	2	2
ENSG00000067606	PRKCZ	277	282	281	286	285	318			1.01805	1.01444	1.03249	1.02888	1.14801
ENSG00000271806	AL590822.2	1	2	1	3	2	1			2	1	3	2	1
ENSG00000182873	PRKCZ-AS1	11	10	20	22	20	11			0.909091	1.81818	2	1.81818	1
ENSG00000162585	FAAP20	406	331	423	367	348	349			0.815271	1.04187	0.903941	0.857143	0.859606
ENSG00000234396	AL590822.1	2	2	1	2	2	1			1	0.5	1	1	0.5
ENSG00000157933	SKI	1321	1243	1676	1611	1324	1214			0.940954	1.26874	1.21953	1.00227	0.919001
ENSG00000287356	AL590822.3	14	19	17	8	15	10			1.35714	1.21429	0.571429	1.07143	0.714286
ENSG00000116151	MORN1	126	106	80	66	81	111			0.84127	0.634921	0.52381	0.642857	0.880952
ENSG00000269896	AL513477.1	31	26	28	19	12	25			0.83871	0.903226	0.612903	0.387097	0.806452
ENSG00000272420	AL513477.2	3	4	1	3	3	5			1.33333	0.333333	1	1	1.66667
ENSG00000157916	RER1	1688	1684	1641	1606	1585	1785			0.99763	0.972156	0.951422	0.938981	1.05746
ENSG00000157911	PEX10	275	278	270	177	239	278			1.01091	0.981818	0.643636	0.869091	1.01091
ENSG00000149527	PLCH2	1	3	3	2	2	3			3	3	2	2	3
ENSG00000224387	AL139246.1	1	2	2	4	5	1			2	2	4	5	1
ENSG00000229393	AL139246.4	1	2	1	5	2	1			2	1	5	2	1
ENSG00000157881	PANK4	333	358	220	193	207	334			1.07508	0.660661	0.57958	0.621622	1.003
ENSG00000197921	HES5	1	2	1	2	2	1			2	1	2	2	1
ENSG00000272449	AL139246.5	3	2	3	2	6	4			0.666667	1	0.666667	2	1.33333
ENSG00000238164	TNFRSF14-AS1	1	2	1	2	2	1			2	1	2	2	1
ENSG00000157873	TNFRSF14	2	2	3	7	5	3			1	1.5	3.5	2.5	1.5
ENSG00000228037	AL139246.3	1	2	1	2	2	1			2	1	2	2	1
ENSG00000157870	PRXL2B	401	407	296	225	207	331			1.01496	0.738155	0.561097	0.516209	0.825436
ENSG00000142606	MMEL1	1	4	1	2	3	1			4	1	2	3	1
ENSG00000215912	TTC34	4	5	7	7	8	6			1.25	1.75	1.75	2	1.5
ENSG00000287396	AL592464.3	1	8	2	6	11	13			8	2	6	11	13
ENSG00000284745	AL589702.1	1	2	1	2	2	1			2	1	2	2	1
ENSG00000177133	PRDM16-DT	1	2	2	2	2	1			2	2	2	2	1
ENSG00000142611	PRDM16	3	3	4	7	11	18			1	1.33333	2.33333	3.66667	6
ENSG00000272235	AL590438.1	6	5	15	20	13	9			0.833333	2.5	3.33333	2.16667	1.5
ENSG00000287828	AL354743.2	10	9	9	12	9	13			0.9	0.9	1.2	0.9	1.3
ENSG00000130762	ARHGEF16	358	361	310	248	235	288			1.00838	0.865922	0.692737	0.656425	0.804469
ENSG00000272088	AL512413.1	3	2	10	2	3	2			0.666667	3.33333	0.666667	1	0.666667
ENSG00000162591	MEGF6	252	235	166	106	98	226			0.93254	0.65873	0.420635	0.388889	0.896825
ENSG00000238260	AL513320.1	2	2	1	4	3	4			1	0.5	2	1.5	2
ENSG00000158109	TPRG1L	478	471	472	509	555	711			0.985356	0.987448	1.06485	1.16109	1.48745
ENSG00000116213	WRAP73	469	492	463	398	423	546			1.04904	0.987207	0.848614	0.901919	1.16418
ENSG00000078900	TP73	23	21	18	9	27	19			0.913043	0.782609	0.391304	1.17391	0.826087
ENSG00000227589	TP73-AS3	1	2	1	2	2	1			2	1	2	2	1
ENSG00000227372	TP73-AS1	1	2	1	2	2	2			2	1	2	2	2
ENSG00000235169	SMIM1	4	5	3	4	2	2			1.25	0.75	1	0.5	0.5
ENSG00000130764	LRRC47	1293	1263	1174	915	1062	1386			0.976798	0.907966	0.707657	0.821346	1.07193
ENSG00000266075	RN7SL574P	1	2	2	2	3	1			2	2	2	3	1
ENSG00000116198	CEP104	735	755	862	926	844	758			1.02721	1.17279	1.25986	1.1483	1.03129
ENSG00000169598	DFFB	159	135	108	113	106	181			0.849057	0.679245	0.710692	0.666667	1.13836
ENSG00000198912	C1orf174	656	660	681	808	949	750			1.0061	1.03811	1.23171	1.44665	1.14329
ENSG00000236423	LINC01134	15	12	23	17	23	19			0.8	1.53333	1.13333	1.53333	1.26667
ENSG00000233304	LINC01346	1	2	1	3	2	2			2	1	3	2	2
ENSG00000284668	LINC02780	2	2	1	2	2	3			1	0.5	1	1	1.5
ENSG00000284703	AL805961.1	1	2	1	2	3	1			2	1	2	3	1
ENSG00000235054	LINC01777	1	3	1	2	2	1			3	1	2	2	1
ENSG00000196581	AJAP1	10	10	7	7	7	21			1	0.7	0.7	0.7	2.1
ENSG00000264101	MIR4689	1	2	1	2	2	1			2	1	2	2	1
ENSG00000131697	NPHP4	211	193	145	202	218	235			0.914692	0.687204	0.957346	1.03318	1.11374
ENSG00000069424	KCNAB2	69	64	78	54	54	148			0.927536	1.13043	0.782609	0.782609	2.14493
ENSG00000116254	CHD5	16	21	11	21	23	19			1.3125	0.6875	1.3125	1.4375	1.1875
ENSG00000116251	RPL22	1095	1059	1013	1025	1010	866			0.967123	0.925114	0.936073	0.922374	0.790868
ENSG00000226944	RNF207-AS1	4	3	2	2	2	4			0.75	0.5	0.5	0.5	1
ENSG00000158286	RNF207	303	295	236	194	211	331			0.973597	0.778878	0.640264	0.69637	1.09241
ENSG00000116237	ICMT	2529	2705	2236	1925	1841	2255			1.06959	0.884144	0.76117	0.727956	0.891657
ENSG00000225077	LINC00337	16	10	22	18	17	28			0.625	1.375	1.125	1.0625	1.75
ENSG00000158292	GPR153	99	97	80	89	78	85			0.979798	0.808081	0.89899	0.787879	0.858586
ENSG00000097021	ACOT7	2080	2028	2327	2072	2098	2359			0.975	1.11875	0.996154	1.00865	1.13413
ENSG00000271746	AL031848.2	2	3	1	3	3	2			1.5	0.5	1.5	1.5	1
ENSG00000069812	HES2	101	115	92	210	303	188			1.13861	0.910891	2.07921	3	1.86139
ENSG00000187017	ESPN	7	5	3	4	4	2			0.714286	0.428571	0.571429	0.571429	0.285714
ENSG00000215788	TNFRSF25	15	17	26	48	38	43			1.13333	1.73333	3.2	2.53333	2.86667
ENSG00000171680	PLEKHG5	42	54	34	85	82	102			1.28571	0.809524	2.02381	1.95238	2.42857
ENSG00000162408	NOL9	1373	1392	1495	1257	1149	1356			1.01384	1.08886	0.915513	0.836854	0.987618
ENSG00000173662	TAS1R1	1	2	1	2	2	1			2	1	2	2	1
ENSG00000204859	ZBTB48	266	262	305	220	307	327			0.984962	1.14662	0.827068	1.15414	1.22932
ENSG00000162413	KLHL21	1840	1843	2562	2213	1838	1582			1.00163	1.39239	1.20272	0.998913	0.859783
ENSG00000116273	PHF13	517	508	725	700	694	800			0.982592	1.40232	1.35397	1.34236	1.54739
ENSG00000041988	THAP3	193	207	192	232	228	247			1.07254	0.994819	1.20207	1.18135	1.27979
ENSG00000007923	DNAJC11	2404	2460	2353	2023	2117	2291			1.02329	0.978785	0.841514	0.880616	0.952995
ENSG00000284744	AL591163.1	1	2	1	2	2	2			2	1	2	2	2
ENSG00000237436	CAMTA1-DT	4	3	4	3	5	1			0.75	1	0.75	1.25	0.25
ENSG00000171735	CAMTA1	345	353	362	399	407	438			1.02319	1.04928	1.15652	1.17971	1.26957
ENSG00000237402	CAMTA1-IT1	2	3	1	2	2	2			1.5	0.5	1	1	1
ENSG00000225126	CAMTA1-AS1	1	3	1	2	2	1			3	1	2	2	1
ENSG00000270171	AL359881.3	1	2	1	3	2	1			2	1	3	2	1
ENSG00000270035	AL359881.2	1	2	1	2	2	1			2	1	2	2	1
ENSG00000269978	AL359881.1	1	2	1	2	3	1			2	1	2	3	1
ENSG00000049245	VAMP3	1654	1564	1630	1656	1616	1679			0.945586	0.98549	1.00121	0.977025	1.01511
ENSG00000269925	Z98884.2	7	14	11	6	17	12			2	1.57143	0.857143	2.42857	1.71429
ENSG00000049246	PER3	427	403	402	471	495	372			0.943794	0.941452	1.10304	1.15925	0.871194
ENSG00000236266	Z98884.1	6	2	3	3	2	2			0.333333	0.5	0.5	0.333333	0.333333
ENSG00000049247	UTS2	1	2	1	4	2	1			2	1	4	2	1
ENSG00000049249	TNFRSF9	48	43	102	257	354	117			0.895833	2.125	5.35417	7.375	2.4375
ENSG00000116288	PARK7	2960	3042	3280	2999	3052	3245			1.0277	1.10811	1.01318	1.03108	1.09628
ENSG00000284747	AL034417.4	56	50	59	52	38	43			0.892857	1.05357	0.928571	0.678571	0.767857
ENSG00000116285	ERRFI1	370	404	1232	1769	1804	700			1.09189	3.32973	4.78108	4.87568	1.89189
ENSG00000238290	AL034417.2	1	2	1	2	3	1			2	1	2	3	1
ENSG00000232848	AL034417.1	1	2	1	2	2	1			2	1	2	2	1
ENSG00000229305	AL358876.1	1	2	1	2	2	1			2	1	2	2	1
ENSG00000227634	LINC01714	4	4	2	2	5	1			1	0.5	0.5	1.25	0.25
ENSG00000233645	AL358876.2	1	2	1	2	2	3			2	1	2	2	3
ENSG00000162426	SLC45A1	1	3	1	2	3	3			3	1	2	3	3
ENSG00000142599	RERE	3223	3326	3237	3531	3582	3934			1.03196	1.00434	1.09556	1.11139	1.2206
ENSG00000232912	RERE-AS1	1	2	3	3	3	1			2	3	3	3	1
ENSG00000234619	RPL7P11	1	2	1	2	2	1			2	1	2	2	1
ENSG00000226545	AL357552.1	1	2	1	2	2	2			2	1	2	2	2
ENSG00000228423	AL357552.2	1	2	1	2	2	2			2	1	2	2	2
ENSG00000074800	ENO1	49647	50367	51283	48114	49336	54204			1.0145	1.03295	0.969122	0.993736	1.09179
ENSG00000274258	MIR6728	1	2	1	2	2	1			2	1	2	2	1
ENSG00000230679	ENO1-AS1	1	6	1	2	2	2			6	1	2	2	2
ENSG00000238249	HMGN2P17	1	2	1	2	2	2			2	1	2	2	2
ENSG00000131686	CA6	1	2	1	2	2	1			2	1	2	2	1
ENSG00000142583	SLC2A5	1	3	1	3	2	1			3	1	3	2	1
ENSG00000180758	GPR157	183	161	168	192	203	258			0.879781	0.918033	1.04918	1.10929	1.40984
ENSG00000228526	MIR34AHG	2	2	5	4	8	6			1	2.5	2	4	3
ENSG00000234546	LNCTAM34A	1	2	1	2	2	1			2	1	2	2	1
ENSG00000049239	H6PD	281	294	188	151	149	268			1.04626	0.669039	0.537367	0.530249	0.953737
ENSG00000171621	SPSB1	253	252	384	427	428	277			0.996047	1.51779	1.68775	1.6917	1.09486
ENSG00000284652	BX323043.1	2	2	1	2	3	1			1	0.5	1	1.5	0.5
ENSG00000284693	LINC02606	3	3	1	2	3	3			1	0.333333	0.666667	1	1
ENSG00000235263	AL928921.1	1	2	1	2	3	1			2	1	2	3	1
ENSG00000171612	SLC25A33	549	576	701	786	763	574			1.04918	1.27687	1.43169	1.3898	1.04554
ENSG00000231181	AL954705.1	5	9	11	5	8	4			1.8	2.2	1	1.6	0.8
ENSG00000188807	TMEM201	1021	986	968	728	708	750			0.96572	0.94809	0.713026	0.693438	0.734574
ENSG00000171608	PIK3CD	360	368	268	310	346	388			1.02222	0.744444	0.861111	0.961111	1.07778
ENSG00000179840	PIK3CD-AS1	1	2	2	2	2	1			2	2	2	2	1
ENSG00000231789	PIK3CD-AS2	46	49	39	38	37	54			1.06522	0.847826	0.826087	0.804348	1.17391
ENSG00000171603	CLSTN1	2287	2348	2240	2425	2458	2530			1.02667	0.979449	1.06034	1.07477	1.10625
ENSG00000280113	AL357140.3	1	2	2	2	2	1			2	2	2	2	1
ENSG00000178585	CTNNBIP1	107	95	106	88	74	88			0.88785	0.990654	0.82243	0.691589	0.82243
ENSG00000162441	LZIC	861	908	890	891	795	809			1.05459	1.03368	1.03484	0.923345	0.939605
ENSG00000228150	AL357140.2	2	3	1	2	2	1			1.5	0.5	1	1	0.5
ENSG00000173614	NMNAT1	200	221	166	141	123	157			1.105	0.83	0.705	0.615	0.785
ENSG00000202415	RN7SKP269	3	2	1	2	2	3			0.666667	0.333333	0.666667	0.666667	1
ENSG00000162444	RBP7	8	11	8	14	5	4			1.375	1	1.75	0.625	0.5
ENSG00000130939	UBE4B	2234	2095	1998	1997	2014	2055			0.93778	0.89436	0.893912	0.901522	0.919875
ENSG00000233623	PGAM1P11	1	2	2	2	2	2			2	2	2	2	2
ENSG00000201746	RNU6-828P	1	2	1	3	3	1			2	1	3	3	1
ENSG00000054523	KIF1B	3148	3062	2918	3173	2970	3010			0.972681	0.926938	1.00794	0.943456	0.956163
ENSG00000199562	RNU6-37P	1	2	2	3	2	2			2	2	3	2	2
ENSG00000284642	AL139424.2	4	6	8	6	6	7			1.5	2	1.5	1.5	1.75
ENSG00000142657	PGD	4408	4360	4327	4397	4316	5144			0.989111	0.981624	0.997505	0.979129	1.16697
ENSG00000271989	AL139424.1	2	5	1	2	2	1			2.5	0.5	1	1	0.5
ENSG00000175279	CENPS	14	19	11	21	10	17			1.35714	0.785714	1.5	0.714286	1.21429
ENSG00000241563	CORT	1	2	1	2	3	1			2	1	2	3	1
ENSG00000160049	DFFA	2031	1931	1700	1587	1610	2410			0.950763	0.837026	0.781388	0.792713	1.18661
ENSG00000203469	AL354956.1	1	2	2	3	2	1			2	2	3	2	1
ENSG00000142655	PEX14	413	329	321	203	228	329			0.79661	0.77724	0.491525	0.552058	0.79661
ENSG00000130940	CASZ1	435	469	471	752	818	601			1.07816	1.08276	1.72874	1.88046	1.38161
ENSG00000272078	AL139423.1	1	2	1	3	2	1			2	1	3	2	1
ENSG00000175262	C1orf127	10	6	17	11	13	32			0.6	1.7	1.1	1.3	3.2
ENSG00000120948	TARDBP	2787	2806	2965	3096	3143	2795			1.00682	1.06387	1.11087	1.12774	1.00287
ENSG00000009724	MASP2	10	4	43	43	26	17			0.4	4.3	4.3	2.6	1.7
ENSG00000271895	AL109811.2	9	17	7	6	9	7			1.88889	0.777778	0.666667	1	0.777778
ENSG00000116649	SRM	2769	2978	2627	1943	1811	2276			1.07548	0.948718	0.701697	0.654027	0.821957
ENSG00000171824	EXOSC10	1981	2082	1897	1759	1861	2089			1.05098	0.957597	0.887935	0.939425	1.05452
ENSG00000226849	AL109811.1	1	4	6	4	3	4			4	6	4	3	4
ENSG00000230337	EXOSC10-AS1	7	5	12	10	10	8			0.714286	1.71429	1.42857	1.42857	1.14286
ENSG00000198793	MTOR	2262	2317	2208	2164	2266	2720			1.02431	0.976127	0.956676	1.00177	1.20248
ENSG00000120942	UBIAD1	726	649	718	672	664	576			0.893939	0.988981	0.92562	0.914601	0.793388
ENSG00000204624	DISP3	2	6	5	8	11	11			3	2.5	4	5.5	5.5
ENSG00000235643	LINC01647	1	2	1	2	3	2			2	1	2	3	2
ENSG00000116661	FBXO2	8	6	9	5	4	11			0.75	1.125	0.625	0.5	1.375
ENSG00000132879	FBXO44	73	84	67	74	92	124			1.15068	0.917808	1.0137	1.26027	1.69863
ENSG00000116663	FBXO6	5	6	4	3	9	5			1.2	0.8	0.6	1.8	1
ENSG00000116670	MAD2L2	597	599	681	725	703	765			1.00335	1.1407	1.21441	1.17755	1.28141
ENSG00000162490	DRAXIN	21	23	19	31	43	67			1.09524	0.904762	1.47619	2.04762	3.19048
ENSG00000177674	AGTRAP	229	233	242	181	197	281			1.01747	1.05677	0.790393	0.860262	1.22707
ENSG00000215910	C1orf167	7	11	2	3	3	4			1.57143	0.285714	0.428571	0.428571	0.571429
ENSG00000177000	MTHFR	276	279	258	260	308	323			1.01087	0.934783	0.942029	1.11594	1.17029
ENSG00000011021	CLCN6	679	670	460	588	688	752			0.986745	0.677467	0.865979	1.01325	1.10751
ENSG00000120937	NPPB	20	11	9	7	7	3			0.55	0.45	0.35	0.35	0.15
ENSG00000285646	AL021155.4	2	2	2	3	3	3			1	1	1.5	1.5	1.5
ENSG00000201801	RNU5E-4P	1	2	1	3	4	1			2	1	3	4	1
ENSG00000116685	KIAA2013	933	910	980	895	796	1056			0.975348	1.05038	0.959271	0.853162	1.13183
ENSG00000083444	PLOD1	2335	2386	2260	2027	1887	2614			1.02184	0.96788	0.868094	0.808137	1.11949
ENSG00000287384	AL096840.2	1	3	1	2	2	1			3	1	2	2	1
ENSG00000116688	MFN2	5369	5327	5444	5110	5258	5516			0.992177	1.01397	0.95176	0.979326	1.02738
ENSG00000116691	MIIP	598	540	413	388	461	531			0.90301	0.690635	0.648829	0.770903	0.88796
ENSG00000120949	TNFRSF8	16	23	27	27	33	52			1.4375	1.6875	1.6875	2.0625	3.25
ENSG00000028137	TNFRSF1B	8	7	12	5	9	14			0.875	1.5	0.625	1.125	1.75
ENSG00000048707	VPS13D	876	835	769	905	923	1023			0.953196	0.877854	1.03311	1.05365	1.16781
ENSG00000239149	SNORA59A	1	3	1	3	2	1			3	1	3	2	1
ENSG00000162496	DHRS3	4	4	3	6	5	12			1	0.75	1.5	1.25	3
ENSG00000272482	AC254633.1	1	2	1	2	2	1			2	1	2	2	1
ENSG00000188984	AADACL3	2	2	1	2	2	1			1	0.5	1	1	0.5
ENSG00000157330	C1orf158	1	2	1	2	3	1			2	1	2	3	1
ENSG00000116726	PRAMEF12	1	2	1	2	2	1			2	1	2	2	1
ENSG00000239810	PRAMEF11	1	2	1	2	3	1			2	1	2	3	1
ENSG00000179172	HNRNPCL1	2	4	2	3	2	2			2	1	1.5	1	1
ENSG00000275774	HNRNPCL2	2	2	1	2	2	1			1	0.5	1	1	0.5
ENSG00000162494	LRRC38	1	2	2	2	2	1			2	2	2	2	1
ENSG00000162493	PDPN	2	4	1	2	2	1			2	0.5	1	1	0.5
ENSG00000116731	PRDM2	1700	1705	1894	2081	2014	1713			1.00294	1.11412	1.22412	1.18471	1.00765
ENSG00000189337	KAZN	160	179	165	162	150	234			1.11875	1.03125	1.0125	0.9375	1.4625
ENSG00000234593	KAZN-AS1	1	3	2	2	2	4			3	2	2	2	4
ENSG00000175147	TMEM51-AS1	10	9	14	15	8	20			0.9	1.4	1.5	0.8	2
ENSG00000171729	TMEM51	202	266	241	227	244	234			1.31683	1.19307	1.12376	1.20792	1.15842
ENSG00000278480	ZBTB2P1	1	2	3	3	3	2			2	3	3	3	2
ENSG00000142621	FHAD1	7	9	7	8	10	9			1.28571	1	1.14286	1.42857	1.28571
ENSG00000233485	FHAD1-AS1	1	2	1	2	2	1			2	1	2	2	1
ENSG00000228140	AL031283.1	1	2	2	3	4	2			2	2	3	4	2
ENSG00000142634	EFHD2	411	404	466	417	396	457			0.982968	1.13382	1.0146	0.963504	1.11192
ENSG00000162438	CTRC	1	2	1	4	3	1			2	1	4	3	1
ENSG00000132906	CASP9	184	190	244	250	266	190			1.03261	1.32609	1.3587	1.44565	1.03261
ENSG00000116138	DNAJC16	618	662	565	540	616	566			1.0712	0.914239	0.873786	0.996764	0.915858
ENSG00000251866	SCARNA21B	1	2	1	2	3	1			2	1	2	3	1
ENSG00000272510	AL121992.3	1	2	1	2	2	1			2	1	2	2	1
ENSG00000116771	AGMAT	4	7	5	7	6	6			1.75	1.25	1.75	1.5	1.5
ENSG00000237301	AL121992.1	1	2	2	5	2	2			2	2	5	2	2
ENSG00000235084	CHCHD2P6	1	3	1	2	2	1			3	1	2	2	1
ENSG00000197312	DDI2	1828	1856	2123	2494	2381	2105			1.01532	1.16138	1.36433	1.30252	1.15153
ENSG00000116786	PLEKHM2	1031	1070	891	708	739	961			1.03783	0.86421	0.686712	0.71678	0.932105
ENSG00000237938	AL450998.2	1	2	1	2	2	2			2	1	2	2	2
ENSG00000162461	SLC25A34	3	8	8	14	13	10			2.66667	2.66667	4.66667	4.33333	3.33333
ENSG00000224459	SLC25A34-AS1	4	5	3	9	4	5			1.25	0.75	2.25	1	1.25
ENSG00000162460	TMEM82	1	2	1	2	2	1			2	1	2	2	1
ENSG00000162458	FBLIM1	25	30	23	18	24	23			1.2	0.92	0.72	0.96	0.92
ENSG00000224321	RPL12P14	1	3	1	2	2	1			3	1	2	2	1
ENSG00000233954	UQCRHL	11	11	4	7	9	9			1	0.363636	0.636364	0.818182	0.818182
ENSG00000178715	AL450998.1	2	3	2	2	2	1			1.5	1	1	1	0.5
ENSG00000179743	FLJ37453	23	31	21	17	25	34			1.34783	0.913043	0.73913	1.08696	1.47826
ENSG00000065526	SPEN	2582	2381	3301	4097	3847	3002			0.922153	1.27847	1.58675	1.48993	1.16266
ENSG00000116809	ZBTB17	412	370	266	197	228	390			0.898058	0.645631	0.478155	0.553398	0.946602
ENSG00000224966	TBC1D3P6	1	2	1	2	2	2			2	1	2	2	2
ENSG00000183888	SRARP	588	561	670	522	569	744			0.954082	1.13946	0.887755	0.967687	1.26531
ENSG00000233078	AL355994.3	2	3	2	2	2	1			1.5	1	1	1	0.5
ENSG00000173641	HSPB7	1	2	2	2	2	2			2	2	2	2	2
ENSG00000186510	CLCNKA	4	4	4	7	13	8			1	1	1.75	3.25	2
ENSG00000232456	AL355994.2	1	2	1	2	2	1			2	1	2	2	1
ENSG00000184908	CLCNKB	10	5	6	5	12	5			0.5	0.6	0.5	1.2	0.5
ENSG00000185519	FAM131C	1	2	1	2	3	1			2	1	2	3	1
ENSG00000142627	EPHA2	3468	3477	5968	3938	3275	2805			1.0026	1.72088	1.13552	0.944348	0.808824
ENSG00000227959	AL451042.2	4	4	5	8	10	16			1	1.25	2	2.5	4
ENSG00000224621	AL451042.1	5	6	2	4	6	7			1.2	0.4	0.8	1.2	1.4
ENSG00000142632	ARHGEF19	122	121	103	92	98	126			0.991803	0.844262	0.754098	0.803279	1.03279
ENSG00000237276	ANO7L1	2	5	3	2	4	2			2.5	1.5	1	2	1
ENSG00000288398	AL109627.1	92	82	85	64	69	138			0.891304	0.923913	0.695652	0.75	1.5
ENSG00000132881	CPLANE2	37	32	30	28	21	45			0.864865	0.810811	0.756757	0.567568	1.21622
ENSG00000233929	MT1XP1	3	7	8	6	7	2			2.33333	2.66667	2	2.33333	0.666667
ENSG00000037637	FBXO42	496	477	388	351	400	420			0.961694	0.782258	0.707661	0.806452	0.846774
ENSG00000055070	SZRD1	4775	4547	4411	3688	3453	4186			0.952251	0.92377	0.772356	0.723141	0.876649
ENSG00000226457	RPL22P3	1	2	1	3	3	1			2	1	3	3	1
ENSG00000187144	SPATA21	3	2	3	3	3	3			0.666667	1	1	1	1
ENSG00000157191	NECAP2	986	1087	1087	877	893	1087			1.10243	1.10243	0.889452	0.90568	1.10243
ENSG00000226029	LINC01772	7	6	5	14	6	7			0.857143	0.714286	2	0.857143	1
ENSG00000080947	CROCCP3	36	30	30	27	27	49			0.833333	0.833333	0.75	0.75	1.36111
ENSG00000261135	AL137802.2	2	4	1	2	3	1			2	0.5	1	1.5	0.5
ENSG00000285853	AL137802.3	1	3	1	2	2	1			3	1	2	2	1
ENSG00000233421	LINC01783	1	3	1	2	2	3			3	1	2	2	3
ENSG00000219481	NBPF1	431	401	442	488	526	599			0.930394	1.02552	1.13225	1.22042	1.38979
ENSG00000215908	CROCCP2	209	192	216	237	286	290			0.91866	1.03349	1.13397	1.36842	1.38756
ENSG00000186301	MST1P2	7	6	2	4	10	5			0.857143	0.285714	0.571429	1.42857	0.714286
ENSG00000280114	AL021920.2	2	2	1	2	4	1			1	0.5	1	2	0.5
ENSG00000236698	EIF1AXP1	3	7	2	4	6	6			2.33333	0.666667	1.33333	2	2
ENSG00000268869	ESPNP	3	5	3	4	4	2			1.66667	1	1.33333	1.33333	0.666667
ENSG00000058453	CROCC	274	219	236	201	219	369			0.79927	0.861314	0.733577	0.79927	1.34672
ENSG00000227684	CROCCP4	1	2	2	2	2	1			2	2	2	2	1
ENSG00000186715	MST1L	2	3	2	2	3	4			1.5	1	1	1.5	2
ENSG00000228549	BX284668.2	2	4	4	3	4	3			2	2	1.5	2	1.5
ENSG00000238142	BX284668.5	1	2	1	2	3	1			2	1	2	3	1
ENSG00000272426	BX284668.6	2	3	1	2	2	1			1.5	0.5	1	1	0.5
ENSG00000117122	MFAP2	44	38	32	30	31	42			0.863636	0.727273	0.681818	0.704545	0.954545
ENSG00000286898	AL049569.2	1	2	1	2	2	2			2	1	2	2	2
ENSG00000226526	AL049569.1	1	2	1	2	2	1			2	1	2	2	1
ENSG00000159363	ATP13A2	392	418	354	224	268	447			1.06633	0.903061	0.571429	0.683673	1.14031
ENSG00000117118	SDHB	1328	1356	1381	1411	1396	1438			1.02108	1.03991	1.0625	1.0512	1.08283
ENSG00000117115	PADI2	2	6	3	3	2	7			3	1.5	1.5	1	3.5
ENSG00000204362	LINC02783	137	87	45	54	62	88			0.635036	0.328467	0.394161	0.452555	0.642336
ENSG00000282843	AL590644.2	2	3	3	3	5	3			1.5	1.5	1.5	2.5	1.5
ENSG00000142623	PADI1	133	135	123	95	137	113			1.01504	0.924812	0.714286	1.03008	0.849624
ENSG00000142619	PADI3	22	17	17	17	24	29			0.772727	0.772727	0.772727	1.09091	1.31818
ENSG00000159339	PADI4	1	2	2	2	2	3			2	2	2	2	3
ENSG00000179051	RCC2	10493	10351	11397	12720	11676	9568			0.986467	1.08615	1.21224	1.11274	0.911846
ENSG00000227751	RCC2-AS1	3	3	1	2	2	1			1	0.333333	0.666667	0.666667	0.333333
ENSG00000074964	ARHGEF10L	56	59	45	42	66	69			1.05357	0.803571	0.75	1.17857	1.23214
ENSG00000117148	ACTL8	21	29	30	29	34	56			1.38095	1.42857	1.38095	1.61905	2.66667
ENSG00000117154	IGSF21	11	24	14	6	10	22			2.18182	1.27273	0.545455	0.909091	2
ENSG00000179023	KLHDC7A	34	31	15	5	7	20			0.911765	0.441176	0.147059	0.205882	0.588235
ENSG00000009709	PAX7	1	2	1	2	2	1			2	1	2	2	1
ENSG00000159423	ALDH4A1	158	154	129	126	124	167			0.974684	0.816456	0.797468	0.78481	1.05696
ENSG00000169991	IFFO2	692	707	737	739	608	570			1.02168	1.06503	1.06792	0.878613	0.823699
ENSG00000272084	AL137127.1	5	7	6	6	7	6			1.4	1.2	1.2	1.4	1.2
ENSG00000127481	UBR4	5288	5306	4804	4861	4997	6556			1.0034	0.908472	0.919251	0.94497	1.23979
ENSG00000230424	EMC1-AS1	4	3	3	2	4	8			0.75	0.75	0.5	1	2
ENSG00000127463	EMC1	3106	3158	2974	2881	2485	2811			1.01674	0.957502	0.92756	0.800064	0.905023
ENSG00000053372	MRTO4	3118	3135	3279	2954	2913	2867			1.00545	1.05164	0.947402	0.934253	0.9195
ENSG00000286064	AL035413.2	1	2	1	2	2	1			2	1	2	2	1
ENSG00000211454	AKR7L	8	15	6	7	5	9			1.875	0.75	0.875	0.625	1.125
ENSG00000162482	AKR7A3	5	6	3	4	4	3			1.2	0.6	0.8	0.8	0.6
ENSG00000270728	AL035413.1	1	2	1	2	2	1			2	1	2	2	1
ENSG00000053371	AKR7A2	484	414	404	320	311	485			0.855372	0.834711	0.661157	0.642562	1.00207
ENSG00000200403	RNU6-1099P	2	2	1	3	2	1			1	0.5	1.5	1	0.5
ENSG00000040487	SLC66A1	277	281	270	240	293	319			1.01444	0.974729	0.866426	1.05776	1.15162
ENSG00000077549	CAPZB	3329	3335	3725	3345	3089	2932			1.0018	1.11895	1.00481	0.927906	0.880745
ENSG00000173436	MICOS10	58	53	38	35	54	63			0.913793	0.655172	0.603448	0.931034	1.08621
ENSG00000158747	NBL1	129	145	125	126	121	203			1.12403	0.968992	0.976744	0.937984	1.57364
ENSG00000226396	AL031727.1	4	7	6	4	10	6			1.75	1.5	1	2.5	1.5
ENSG00000158748	HTR6	1	2	1	2	3	1			2	1	2	3	1
ENSG00000162542	TMCO4	48	48	53	34	30	54			1	1.10417	0.708333	0.625	1.125
ENSG00000178828	RNF186	1	2	1	2	2	1			2	1	2	2	1
ENSG00000169914	OTUD3	1259	1216	1164	1208	1361	1193			0.965846	0.924543	0.959492	1.08102	0.947577
ENSG00000188784	PLA2G2E	1	2	1	3	3	3			2	1	3	3	3
ENSG00000188257	PLA2G2A	1	2	1	2	3	1			2	1	2	3	1
ENSG00000127472	PLA2G5	5	3	1	2	2	1			0.6	0.2	0.4	0.4	0.2
ENSG00000117215	PLA2G2D	1	3	3	2	2	1			3	3	2	2	1
ENSG00000158786	PLA2G2F	1	2	1	2	2	1			2	1	2	2	1
ENSG00000187980	PLA2G2C	3	4	4	3	10	11			1.33333	1.33333	1	3.33333	3.66667
ENSG00000162543	UBXN10	83	79	97	253	382	292			0.951807	1.16867	3.04819	4.60241	3.51807
ENSG00000158816	VWA5B1	1	2	1	3	2	1			2	1	3	2	1
ENSG00000236963	LINC01141	1	2	1	2	2	1			2	1	2	2	1
ENSG00000284743	AL139254.3	1	2	1	2	2	1			2	1	2	2	1
ENSG00000162545	CAMK2N1	41	43	48	87	77	57			1.04878	1.17073	2.12195	1.87805	1.39024
ENSG00000090432	MUL1	506	511	499	488	459	613			1.00988	0.986166	0.964427	0.907115	1.21146
ENSG00000215520	RPS4XP4	1	2	1	2	2	2			2	1	2	2	2
ENSG00000183114	FAM43B	4	6	4	5	3	8			1.5	1	1.25	0.75	2
ENSG00000158825	CDA	13	17	11	17	18	33			1.30769	0.846154	1.30769	1.38462	2.53846
ENSG00000158828	PINK1	276	293	328	338	327	478			1.06159	1.18841	1.22464	1.18478	1.73188
ENSG00000117242	PINK1-AS	286	271	324	334	279	332			0.947552	1.13287	1.16783	0.975524	1.16084
ENSG00000244038	DDOST	4633	4596	4635	4331	4034	5315			0.992014	1.00043	0.934815	0.87071	1.1472
ENSG00000117245	KIF17	398	331	303	194	156	229			0.831658	0.761307	0.487437	0.39196	0.575377
ENSG00000189410	SH2D5	110	107	75	81	104	158			0.972727	0.681818	0.736364	0.945455	1.43636
ENSG00000127483	HP1BP3	2917	2905	2384	2898	2948	2793			0.995886	0.817278	0.993486	1.01063	0.957491
ENSG00000075151	EIF4G3	2473	2537	2352	2605	2486	2095			1.02588	0.951072	1.05338	1.00526	0.847149
ENSG00000287192	AL031005.2	3	3	1	2	3	2			1	0.333333	0.666667	1	0.666667
ENSG00000117298	ECE1	2050	2052	1967	2096	2065	2176			1.00098	0.959512	1.02244	1.00732	1.06146
ENSG00000236936	AL031005.1	1	2	1	2	2	1			2	1	2	2	1
ENSG00000231105	ECE1-AS1	5	2	2	2	5	1			0.4	0.4	0.4	1	0.2
ENSG00000227001	NBPF2P	1	3	1	2	2	1			3	1	2	2	1
ENSG00000142794	NBPF3	74	80	74	95	98	114			1.08108	1	1.28378	1.32432	1.54054
ENSG00000162551	ALPL	9092	9374	8969	7017	6349	6559			1.03102	0.986472	0.771777	0.698306	0.721403
ENSG00000233431	LINC02596	1	2	2	2	2	3			2	2	2	2	3
ENSG00000076864	RAP1GAP	52	52	51	63	105	156			1	0.980769	1.21154	2.01923	3
ENSG00000090686	USP48	1176	1232	991	1035	1018	1160			1.04762	0.842687	0.880102	0.865646	0.986395
ENSG00000187942	LDLRAD2	3	3	1	4	2	3			1	0.333333	1.33333	0.666667	1
ENSG00000142798	HSPG2	1227	1313	766	373	290	752			1.07009	0.624287	0.303993	0.236349	0.612877
ENSG00000232037	AL590556.1	1	2	2	4	3	2			2	2	4	3	2
ENSG00000283234	AL590556.2	2	2	2	2	3	4			1	1	1	1.5	2
ENSG00000219073	CELA3B	1	3	1	2	3	1			3	1	2	3	1
ENSG00000142789	CELA3A	1	2	1	2	2	1			2	1	2	2	1
ENSG00000228397	LINC01635	7	3	3	3	3	6			0.428571	0.428571	0.428571	0.428571	0.857143
ENSG00000218510	LINC00339	70	59	70	80	78	66			0.842857	1	1.14286	1.11429	0.942857
ENSG00000070831	CDC42	3910	3904	4160	4287	4106	4030			0.998465	1.06394	1.09642	1.05013	1.03069
ENSG00000285752	CDC42-AS1	2	2	3	3	2	3			1	1.5	1.5	1	1.5
ENSG00000230068	CDC42-IT1	1	2	2	3	3	2			2	2	3	3	2
ENSG00000162552	WNT4	1	2	1	2	2	1			2	1	2	2	1
ENSG00000285873	AL445253.1	2	6	4	4	4	2			3	2	2	2	1
ENSG00000279625	AL591122.1	1	2	1	3	2	1			2	1	3	2	1
ENSG00000184677	ZBTB40	1600	1636	1342	1714	1993	1969			1.0225	0.83875	1.07125	1.24562	1.23063
ENSG00000237200	ZBTB40-IT1	2	3	3	3	4	2			1.5	1.5	1.5	2	1
ENSG00000070886	EPHA8	3	10	6	3	6	12			3.33333	2	1	2	4
ENSG00000159189	C1QC	1	2	1	2	3	2			2	1	2	3	2
ENSG00000133216	EPHB2	8	11	11	11	19	40			1.375	1.375	1.375	2.375	5
ENSG00000215906	LACTBL1	1	2	1	2	2	1			2	1	2	2	1
ENSG00000227868	TEX46	2	3	3	3	4	2			1.5	1.5	1.5	2	1
ENSG00000004487	KDM1A	4012	4154	4352	4729	5058	5619			1.03539	1.08475	1.17871	1.26072	1.40055
ENSG00000169641	LUZP1	2683	2584	2370	2043	1920	2143			0.963101	0.88334	0.761461	0.715617	0.798733
ENSG00000179546	HTR1D	2	7	2	7	3	7			3.5	1	3.5	1.5	3.5
ENSG00000215381	AL109936.1	1	3	1	2	2	1			3	1	2	2	1
ENSG00000261326	LINC01355	23	33	45	42	58	81			1.43478	1.95652	1.82609	2.52174	3.52174
ENSG00000125944	HNRNPR	4862	4899	4719	5318	5465	5104			1.00761	0.970588	1.09379	1.12402	1.04977
ENSG00000125945	ZNF436	138	153	155	208	187	171			1.1087	1.12319	1.50725	1.35507	1.23913
ENSG00000249087	ZNF436-AS1	20	25	24	23	45	41			1.25	1.2	1.15	2.25	2.05
ENSG00000204219	TCEA3	11	10	9	6	6	11			0.909091	0.818182	0.545455	0.545455	1
ENSG00000088280	ASAP3	285	271	212	190	201	354			0.950877	0.74386	0.666667	0.705263	1.24211
ENSG00000007968	E2F2	55	41	35	38	50	64			0.745455	0.636364	0.690909	0.909091	1.16364
ENSG00000235052	AL021154.1	1	2	2	2	2	1			2	2	2	2	1
ENSG00000117318	ID3	3	4	8	6	9	5			1.33333	2.66667	2	3	1.66667
ENSG00000142676	RPL11	14700	14502	14684	13762	14516	14093			0.986531	0.998912	0.93619	0.987483	0.958707
ENSG00000236810	ELOA-AS1	43	41	36	30	32	43			0.953488	0.837209	0.697674	0.744186	1
ENSG00000011007	ELOA	2655	2637	2810	2927	2890	3073			0.99322	1.05838	1.10245	1.08851	1.15744
ENSG00000057757	PITHD1	889	974	1397	1726	1595	1043			1.09561	1.57143	1.94151	1.79415	1.17323
ENSG00000011009	LYPLA2	1221	1121	1084	665	660	1267			0.9181	0.887797	0.544636	0.540541	1.03767
ENSG00000117308	GALE	700	658	778	728	799	887			0.94	1.11143	1.04	1.14143	1.26714
ENSG00000117305	HMGCL	145	160	171	111	147	215			1.10345	1.17931	0.765517	1.01379	1.48276
ENSG00000179163	FUCA1	82	87	99	96	89	125			1.06098	1.20732	1.17073	1.08537	1.52439
ENSG00000188822	CNR2	2	3	1	2	3	5			1.5	0.5	1	1.5	2.5
ENSG00000229106	BTBD6P1	1	2	1	2	3	1			2	1	2	3	1
ENSG00000230228	H3P1	1	2	1	2	2	1			2	1	2	2	1
ENSG00000189266	PNRC2	1363	1418	1613	1720	1667	1391			1.04035	1.18342	1.26192	1.22304	1.02054
ENSG00000188529	SRSF10	3890	3986	3934	4494	4428	3357			1.02468	1.01131	1.15527	1.1383	0.862982
ENSG00000225315	AL591178.1	1	2	1	2	3	1			2	1	2	3	1
ENSG00000142661	MYOM3	5	6	5	7	12	14			1.2	1	1.4	2.4	2.8
ENSG00000142677	IL22RA1	1	2	1	2	2	1			2	1	2	2	1
ENSG00000185436	IFNLR1	2	4	4	3	3	12			2	2	1.5	1.5	6
ENSG00000230023	LINC02800	1	2	1	2	2	1			2	1	2	2	1
ENSG00000232298	GRHL3-AS1	1	2	1	2	2	1			2	1	2	2	1
ENSG00000158055	GRHL3	3	2	1	2	3	1			0.666667	0.333333	0.666667	1	0.333333
ENSG00000001460	STPG1	101	98	118	115	122	81			0.970297	1.16832	1.13861	1.20792	0.80198
ENSG00000001461	NIPAL3	179	195	229	246	233	240			1.08939	1.27933	1.3743	1.30168	1.34078
ENSG00000286061	RCAN3AS	1	3	1	2	3	1			3	1	2	3	1
ENSG00000117602	RCAN3	476	504	486	532	518	577			1.05882	1.02101	1.11765	1.08824	1.21218
ENSG00000264443	NCMAP-DT	2	2	1	2	2	1			1	0.5	1	1	0.5
ENSG00000184454	NCMAP	1	2	1	2	4	2			2	1	2	4	2
ENSG00000227312	AL445686.1	1	2	1	2	2	1			2	1	2	2	1
ENSG00000133226	SRRM1	4227	4340	4222	3806	3275	4041			1.02673	0.998817	0.900402	0.774781	0.955997
ENSG00000169504	CLIC4	4255	4309	5224	7640	7455	4351			1.01269	1.22773	1.79553	1.75206	1.02256
ENSG00000020633	RUNX3	20	31	28	35	40	44			1.55	1.4	1.75	2	2.2
ENSG00000261025	AL445471.1	1	2	2	3	3	1			2	2	3	3	1
ENSG00000233755	AL050344.1	1	2	1	2	2	2			2	1	2	2	2
ENSG00000117614	SYF2	527	531	572	639	672	743			1.00759	1.08539	1.21252	1.27514	1.40987
ENSG00000284602	AL031432.4	18	23	13	24	26	37			1.27778	0.722222	1.33333	1.44444	2.05556
ENSG00000284657	AL031432.5	1	3	1	3	2	1			3	1	3	2	1
ENSG00000117616	RSRP1	495	512	737	675	724	868			1.03434	1.48889	1.36364	1.46263	1.75354
ENSG00000272432	AL031432.3	2	2	1	3	3	1			1	0.5	1.5	1.5	0.5
ENSG00000261349	AL031432.2	1	2	2	2	2	1			2	2	2	2	1
ENSG00000224183	SDHDP6	2	3	2	2	2	1			1.5	1	1	1	0.5
ENSG00000183726	TMEM50A	1258	1257	1341	1535	1503	1573			0.999205	1.06598	1.22019	1.19475	1.2504
ENSG00000188672	RHCE	1	4	2	3	2	6			4	2	3	2	6
ENSG00000238084	AL031284.1	2	2	1	2	2	2			1	0.5	1	1	1
ENSG00000204178	MACO1	590	642	751	804	773	591			1.08814	1.27288	1.36271	1.31017	1.00169
ENSG00000157978	LDLRAP1	266	313	192	194	299	351			1.17669	0.721805	0.729323	1.12406	1.31955
ENSG00000225643	AL606491.1	1	2	1	2	3	1			2	1	2	3	1
ENSG00000117643	MAN1C1	2	7	2	8	6	5			3.5	1	4	3	2.5
ENSG00000162430	SELENON	836	871	828	698	653	852			1.04187	0.990431	0.834928	0.7811	1.01914
ENSG00000228172	AL020996.1	3	3	4	3	2	2			1	1.33333	1	0.666667	0.666667
ENSG00000117640	MTFR1L	278	258	275	223	276	291			0.928058	0.989209	0.802158	0.992806	1.04676
ENSG00000127423	AUNIP	341	307	364	393	386	375			0.900293	1.06745	1.15249	1.13196	1.09971
ENSG00000236528	AL033528.2	1	4	5	2	2	5			4	5	2	2	5
ENSG00000182749	PAQR7	253	258	256	201	228	240			1.01976	1.01186	0.794466	0.901186	0.948617
ENSG00000117632	STMN1	3824	4019	4201	4307	4126	3599			1.05099	1.09859	1.12631	1.07897	0.941161
ENSG00000158006	PAFAH2	391	380	329	267	244	319			0.971867	0.841432	0.682864	0.624041	0.815857
ENSG00000158008	EXTL1	2	4	5	6	4	2			2	2.5	3	2	1
ENSG00000158014	SLC30A2	1	2	1	2	2	1			2	1	2	2	1
ENSG00000158022	TRIM63	2	4	1	4	4	10			2	0.5	2	2	5
ENSG00000175087	PDIK1L	120	92	76	95	92	86			0.766667	0.633333	0.791667	0.766667	0.716667
ENSG00000197245	FAM110D	1	5	4	2	3	5			5	4	2	3	5
ENSG00000236782	AL391650.1	2	2	1	3	3	1			1	0.5	1.5	1.5	0.5
ENSG00000142684	ZNF593	311	276	316	237	240	298			0.88746	1.01608	0.762058	0.771704	0.958199
ENSG00000142675	CNKSR1	277	225	230	184	175	233			0.812274	0.830325	0.66426	0.631769	0.841155
ENSG00000188782	CATSPER4	1	2	4	2	3	3			2	4	2	3	3
ENSG00000130695	CEP85	1075	1148	1330	1492	1419	1187			1.06791	1.23721	1.38791	1.32	1.10419
ENSG00000142669	SH3BGRL3	2384	2358	2380	2147	2203	2466			0.989094	0.998322	0.900587	0.924077	1.0344
ENSG00000158062	UBXN11	251	241	203	198	204	276			0.960159	0.808765	0.788845	0.812749	1.0996
ENSG00000169442	CD52	16	17	15	15	17	21			1.0625	0.9375	0.9375	1.0625	1.3125
ENSG00000176092	CRYBG2	217	191	177	201	218	235			0.880184	0.815668	0.926267	1.00461	1.08295
ENSG00000131914	LIN28A	12899	12669	12969	9500	6783	6231			0.982169	1.00543	0.736491	0.525855	0.483061
ENSG00000117682	DHDDS	868	887	845	762	735	944			1.02189	0.973502	0.87788	0.846774	1.08756
ENSG00000223583	AL513365.1	1	2	1	2	2	1			2	1	2	2	1
ENSG00000225891	DHDDS-AS1	2	2	2	3	3	1			1	1	1.5	1.5	0.5
ENSG00000198830	HMGN2	3592	3720	3655	3397	3283	2801			1.03563	1.01754	0.945713	0.913976	0.779788
ENSG00000117676	RPS6KA1	819	871	916	869	903	892			1.06349	1.11844	1.06105	1.10256	1.08913
ENSG00000260063	AL512408.1	8	3	1	5	6	10			0.375	0.125	0.625	0.75	1.25
ENSG00000117713	ARID1A	3257	3309	3732	3612	3058	2933			1.01597	1.14584	1.109	0.938901	0.900522
ENSG00000060642	PIGV	96	92	47	58	58	127			0.958333	0.489583	0.604167	0.604167	1.32292
ENSG00000204160	ZDHHC18	1104	1121	1137	1251	1231	1253			1.0154	1.02989	1.13315	1.11504	1.13496
ENSG00000175793	SFN	1246	1130	2178	2043	2032	1866			0.906902	1.74799	1.63965	1.63082	1.49759
ENSG00000142751	GPN2	682	661	741	711	691	698			0.969208	1.08651	1.04252	1.0132	1.02346
ENSG00000198746	GPATCH3	370	400	329	370	354	428			1.08108	0.889189	1	0.956757	1.15676
ENSG00000090273	NUDC	3910	3533	3835	3489	3450	4281			0.903581	0.980818	0.892327	0.882353	1.09488
ENSG00000131910	NR0B2	1	2	1	2	2	1			2	1	2	2	1
ENSG00000175707	KDF1	1	2	2	2	3	1			2	2	2	3	1
ENSG00000172746	RPL12P13	1	2	1	3	2	1			2	1	3	2	1
ENSG00000253368	TRNP1	138	123	134	170	157	193			0.891304	0.971014	1.23188	1.13768	1.39855
ENSG00000158246	TENT5B	459	444	324	246	170	228			0.96732	0.705882	0.535948	0.37037	0.496732
ENSG00000090020	SLC9A1	1033	1015	1184	1421	1491	1229			0.982575	1.14618	1.37561	1.44337	1.18974
ENSG00000214973	CHCHD3P3	1	2	1	2	2	1			2	1	2	2	1
ENSG00000225159	NPM1P39	4	3	2	4	7	4			0.75	0.5	1	1.75	1
ENSG00000142784	WDTC1	819	761	830	847	867	986			0.929182	1.01343	1.03419	1.05861	1.20391
ENSG00000243659	FO393419.3	1	2	1	2	3	2			2	1	2	3	2
ENSG00000186501	TMEM222	606	641	636	493	562	607			1.05776	1.0495	0.813531	0.927393	1.00165
ENSG00000206888	RNU6-48P	1	2	1	2	2	1			2	1	2	2	1
ENSG00000241547	ACTG1P20	10	7	7	15	10	18			0.7	0.7	1.5	1	1.8
ENSG00000142765	SYTL1	15	12	10	19	23	26			0.8	0.666667	1.26667	1.53333	1.73333
ENSG00000142733	MAP3K6	239	240	215	191	211	244			1.00418	0.899582	0.799163	0.882845	1.02092
ENSG00000174950	CD164L2	1	2	1	2	3	3			2	1	2	3	3
ENSG00000181773	GPR3	72	76	60	60	68	87			1.05556	0.833333	0.833333	0.944444	1.20833
ENSG00000158195	WASF2	3121	2998	3168	3165	3249	3128			0.96059	1.01506	1.0141	1.04101	1.00224
ENSG00000237429	BX293535.1	1	2	2	2	2	1			2	2	2	2	1
ENSG00000126705	AHDC1	235	215	225	125	102	188			0.914894	0.957447	0.531915	0.434043	0.8
ENSG00000235912	AL031729.1	1	3	1	2	2	1			3	1	2	2	1
ENSG00000126709	IFI6	16	11	16	18	13	7			0.6875	1	1.125	0.8125	0.4375
ENSG00000287244	AL020997.5	1	2	1	2	2	2			2	1	2	2	2
ENSG00000009780	FAM76A	151	171	123	130	127	146			1.13245	0.81457	0.860927	0.84106	0.966887
ENSG00000231344	AL020997.1	2	2	1	3	3	3			1	0.5	1.5	1.5	1.5
ENSG00000230833	RPEP3	1	2	1	2	2	1			2	1	2	2	1
ENSG00000117758	STX12	394	422	401	383	382	349			1.07107	1.01777	0.972081	0.969543	0.885787
ENSG00000269971	AL020997.2	1	2	1	3	3	3			2	1	3	3	3
ENSG00000270031	AL020997.3	1	2	1	3	3	1			2	1	3	3	1
ENSG00000117751	PPP1R8	1164	1094	975	981	991	1092			0.939863	0.837629	0.842784	0.851375	0.938144
ENSG00000252947	SCARNA1	1	2	1	3	2	1			2	1	3	2	1
ENSG00000130775	THEMIS2	27	25	22	32	31	28			0.925926	0.814815	1.18519	1.14815	1.03704
ENSG00000117748	RPA2	1199	1320	1321	1345	1176	1250			1.10092	1.10175	1.12177	0.980817	1.04254
ENSG00000130768	SMPDL3B	74	79	68	57	53	106			1.06757	0.918919	0.77027	0.716216	1.43243
ENSG00000158156	XKR8	68	59	77	58	69	78			0.867647	1.13235	0.852941	1.01471	1.14706
ENSG00000158161	EYA3	688	708	893	854	828	881			1.02907	1.29797	1.24128	1.20349	1.28052
ENSG00000238231	AL512288.2	1	3	1	2	3	1			3	1	2	3	1
ENSG00000240750	RN7SL559P	2	4	1	3	2	3			2	0.5	1.5	1	1.5
ENSG00000228589	SPCS2P4	32	10	16	15	16	17			0.3125	0.5	0.46875	0.5	0.53125
ENSG00000169403	PTAFR	27	30	26	30	23	43			1.11111	0.962963	1.11111	0.851852	1.59259
ENSG00000126698	DNAJC8	1987	1903	2080	2002	1779	2183			0.957725	1.0468	1.00755	0.89532	1.09864
ENSG00000130770	ATP5IF1	609	640	616	573	591	660			1.0509	1.01149	0.940887	0.970443	1.08374
ENSG00000270605	AL353622.1	12	12	16	9	18	22			1	1.33333	0.75	1.5	1.83333
ENSG00000130766	SESN2	308	362	1122	2341	2537	535			1.17532	3.64286	7.60065	8.23701	1.73701
ENSG00000130772	MED18	243	266	289	302	292	303			1.09465	1.1893	1.2428	1.20165	1.24691
ENSG00000204138	PHACTR4	1147	1152	1284	1459	1388	1133			1.00436	1.11944	1.27201	1.21011	0.987794
ENSG00000221216	RNU6ATAC27P	1	2	1	2	2	1			2	1	2	2	1
ENSG00000180198	RCC1	3966	3788	4101	3947	3774	3807			0.955119	1.03404	0.995209	0.951589	0.959909
ENSG00000242125	SNHG3	1381	1408	942	952	1099	1110			1.01955	0.682114	0.689356	0.7958	0.803765
ENSG00000200087	SNORA73B	19	30	16	17	17	21			1.57895	0.842105	0.894737	0.894737	1.10526
ENSG00000231468	PRDX3P2	1	3	1	2	3	1			3	1	2	3	1
ENSG00000279443	AL513497.1	23	38	94	93	112	43			1.65217	4.08696	4.04348	4.86957	1.86957
ENSG00000180098	TRNAU1AP	176	180	211	206	224	265			1.02273	1.19886	1.17045	1.27273	1.50568
ENSG00000197989	SNHG12	477	521	374	295	344	342			1.09224	0.784067	0.618449	0.721174	0.716981
ENSG00000221539	SNORD99	10	8	5	7	7	7			0.8	0.5	0.7	0.7	0.7
ENSG00000120656	TAF12	383	372	404	342	356	447			0.971279	1.05483	0.89295	0.929504	1.1671
ENSG00000188060	RAB42	9	13	6	4	6	8			1.44444	0.666667	0.444444	0.666667	0.888889
ENSG00000229388	LINC01715	4	4	5	4	5	6			1	1.25	1	1.25	1.5
ENSG00000162419	GMEB1	352	334	417	441	492	424			0.948864	1.18466	1.25284	1.39773	1.20455
ENSG00000198492	YTHDF2	2573	2599	2585	2725	2664	2361			1.0101	1.00466	1.05908	1.03537	0.917606
ENSG00000116329	OPRD1	3	4	6	7	5	19			1.33333	2	2.33333	1.66667	6.33333
ENSG00000233427	AL009181.1	1	2	2	2	2	1			2	2	2	2	1
ENSG00000159023	EPB41	1158	1239	1199	1477	1515	1501			1.06995	1.03541	1.27547	1.30829	1.2962
ENSG00000225616	AL138785.1	1	2	1	2	4	1			2	1	2	4	1
ENSG00000253304	TMEM200B	4	4	6	5	5	8			1	1.5	1.25	1.25	2
ENSG00000225750	AL357500.1	1	2	1	2	2	1			2	1	2	2	1
ENSG00000116350	SRSF4	1797	1636	1938	1917	1948	1691			0.910406	1.07846	1.06678	1.08403	0.941013
ENSG00000116353	MECR	261	260	257	241	286	335			0.996169	0.984674	0.923372	1.09579	1.28352
ENSG00000060656	PTPRU	513	467	376	258	256	593			0.910331	0.732943	0.502924	0.499025	1.15595
ENSG00000233372	AL137076.1	1	2	1	2	2	1			2	1	2	2	1
ENSG00000162510	MATN1	15	15	13	20	15	16			1	0.866667	1.33333	1	1.06667
ENSG00000186056	MATN1-AS1	5	10	13	11	13	8			2	2.6	2.2	2.6	1.6
ENSG00000162511	LAPTM5	13	13	22	11	9	19			1	1.69231	0.846154	0.692308	1.46154
ENSG00000223382	LINC01778	1	2	2	4	2	1			2	2	4	2	1
ENSG00000162512	SDC3	374	386	264	245	392	454			1.03209	0.705882	0.65508	1.04813	1.2139
ENSG00000134644	PUM1	2727	2748	2549	3236	3323	2849			1.0077	0.934727	1.18665	1.21856	1.04474
ENSG00000215900	SELENOWP1	2	5	3	5	6	5			2.5	1.5	2.5	3	2.5
ENSG00000084628	NKAIN1	153	156	134	129	127	191			1.01961	0.875817	0.843137	0.830065	1.24837
ENSG00000060688	SNRNP40	1329	1390	1521	1344	1266	1254			1.0459	1.14447	1.01129	0.952596	0.943567
ENSG00000229447	AC114495.2	3	3	4	4	7	2			1	1.33333	1.33333	2.33333	0.666667
ENSG00000121766	ZCCHC17	746	781	825	809	851	796			1.04692	1.1059	1.08445	1.14075	1.06702
ENSG00000229044	AL451070.1	2	2	1	2	2	2			1	0.5	1	1	1
ENSG00000121769	FABP3	1550	1539	1677	1424	1394	2501			0.992903	1.08194	0.91871	0.899355	1.61355
ENSG00000168528	SERINC2	1947	2044	1671	1003	951	1708			1.04982	0.858243	0.515152	0.488444	0.877247
ENSG00000260386	LDC1P	1	2	1	2	2	1			2	1	2	2	1
ENSG00000284543	LINC01226	1	2	1	2	3	2			2	1	2	3	2
ENSG00000229167	AC114488.1	5	5	2	5	2	1			1	0.4	1	0.4	0.2
ENSG00000142910	TINAGL1	914	861	602	285	175	143			0.942013	0.658643	0.311816	0.191466	0.156455
ENSG00000121764	HCRTR1	1	2	1	2	3	1			2	1	2	3	1
ENSG00000162517	PEF1	1370	1328	1309	1187	1154	1287			0.969343	0.955474	0.866423	0.842336	0.939416
ENSG00000235790	PEF1-AS1	1	6	1	3	2	1			6	1	3	2	1
ENSG00000084636	COL16A1	481	411	499	442	493	518			0.85447	1.03742	0.918919	1.02495	1.07692
ENSG00000121753	ADGRB2	22	33	26	12	24	56			1.5	1.18182	0.545455	1.09091	2.54545
ENSG00000134668	SPOCD1	9	7	4	6	10	9			0.777778	0.444444	0.666667	1.11111	1
ENSG00000203620	AL354919.1	1	2	1	3	2	1			2	1	3	2	1
ENSG00000269967	AL136115.2	3	3	4	4	3	1			1	1.33333	1.33333	1	0.333333
ENSG00000184007	PTP4A2	3738	3827	4296	4852	4901	4107			1.02381	1.14928	1.29802	1.31113	1.09872
ENSG00000121774	KHDRBS1	4289	4347	4819	4942	4448	4189			1.01352	1.12357	1.15225	1.03707	0.976685
ENSG00000121775	TMEM39B	270	305	270	233	237	323			1.12963	1	0.862963	0.877778	1.1963
ENSG00000025800	KPNA6	2297	2381	2082	2232	2012	2208			1.03657	0.9064	0.971702	0.875925	0.961254
ENSG00000084652	TXLNA	3120	3084	2739	2950	3032	2889			0.988462	0.877885	0.945513	0.971795	0.925962
ENSG00000160050	CCDC28B	18	17	31	27	13	30			0.944444	1.72222	1.5	0.722222	1.66667
ENSG00000224066	AL049795.1	10	5	5	5	7	13			0.5	0.5	0.5	0.7	1.3
ENSG00000160051	IQCC	121	122	111	102	121	114			1.00826	0.917355	0.842975	1	0.942149
ENSG00000222046	DCDC2B	1	2	1	2	2	1			2	1	2	2	1
ENSG00000160055	TMEM234	92	90	82	100	144	134			0.978261	0.891304	1.08696	1.56522	1.45652
ENSG00000084623	EIF3I	4355	4573	4799	4624	4642	5388			1.05006	1.10195	1.06177	1.0659	1.2372
ENSG00000220785	MTMR9LP	9	5	3	2	4	3			0.555556	0.333333	0.222222	0.444444	0.333333
ENSG00000183615	FAM167B	1	2	4	2	3	1			2	4	2	3	1
ENSG00000182866	LCK	7	7	4	7	8	4			1	0.571429	1	1.14286	0.571429
ENSG00000116478	HDAC1	2067	2096	2190	2362	2336	2325			1.01403	1.05951	1.14272	1.13014	1.12482
ENSG00000175130	MARCKSL1	3156	3120	3373	2829	2661	2912			0.988593	1.06876	0.896388	0.843156	0.922687
ENSG00000233775	AL109945.1	3	4	4	2	3	1			1.33333	1.33333	0.666667	1	0.333333
ENSG00000162526	TSSK3	11	7	4	5	8	6			0.636364	0.363636	0.454545	0.727273	0.545455
ENSG00000225828	FAM229A	77	78	45	55	62	87			1.01299	0.584416	0.714286	0.805195	1.12987
ENSG00000160058	BSDC1	1044	1059	1047	1153	1178	1083			1.01437	1.00287	1.10441	1.12835	1.03736
ENSG00000273274	ZBTB8B	3	4	2	3	3	5			1.33333	0.666667	1	1	1.66667
ENSG00000160062	ZBTB8A	123	110	102	109	89	74			0.894309	0.829268	0.886179	0.723577	0.601626
ENSG00000176261	ZBTB8OS	282	295	284	282	310	318			1.0461	1.00709	1	1.09929	1.12766
ENSG00000162521	RBBP4	4480	4531	4351	4064	3754	4360			1.01138	0.971205	0.907143	0.837946	0.973214
ENSG00000162520	SYNC	22	24	19	17	18	23			1.09091	0.863636	0.772727	0.818182	1.04545
ENSG00000224409	AC114489.1	1	2	1	2	2	1			2	1	2	2	1
ENSG00000162522	KIAA1522	713	610	514	434	467	595			0.85554	0.720898	0.608696	0.654979	0.834502
ENSG00000134684	YARS1	3592	3650	4521	5720	6427	5890			1.01615	1.25863	1.59243	1.78925	1.63976
ENSG00000116497	S100PBP	372	346	424	490	394	350			0.930108	1.13978	1.3172	1.05914	0.94086
ENSG00000160097	FNDC5	3	5	5	4	5	1			1.66667	1.66667	1.33333	1.66667	0.333333
ENSG00000121905	HPCA	2	2	4	2	4	2			1	2	1	2	1
ENSG00000121900	TMEM54	31	24	33	18	23	43			0.774194	1.06452	0.580645	0.741935	1.3871
ENSG00000116514	RNF19B	397	396	504	658	621	355			0.997481	1.26952	1.65743	1.56423	0.894207
ENSG00000278966	AL031602.1	1	2	1	2	3	1			2	1	2	3	1
ENSG00000004455	AK2	3652	3834	3754	3836	3976	4442			1.04984	1.02793	1.05038	1.08872	1.21632
ENSG00000276645	Metazoa_SRP	3	2	1	2	2	1			0.666667	0.333333	0.666667	0.666667	0.333333
ENSG00000142920	AZIN2	67	50	39	34	40	63			0.746269	0.58209	0.507463	0.597015	0.940299
ENSG00000278997	AL662907.1	3	4	3	2	3	2			1.33333	1	0.666667	1	0.666667
ENSG00000116525	TRIM62	146	158	191	187	179	159			1.08219	1.30822	1.28082	1.22603	1.08904
ENSG00000279179	AL662907.2	3	2	2	4	2	1			0.666667	0.666667	1.33333	0.666667	0.333333
ENSG00000160094	ZNF362	116	97	65	51	51	93			0.836207	0.560345	0.439655	0.439655	0.801724
ENSG00000270115	AL513327.2	1	2	2	4	3	2			2	2	4	3	2
ENSG00000184389	A3GALT2	1	2	1	2	5	4			2	1	2	5	4
ENSG00000225313	AL513327.1	1	2	1	2	2	1			2	1	2	2	1
ENSG00000134686	PHC2	1107	1196	1468	2192	2745	2100			1.0804	1.32611	1.98013	2.47967	1.89702
ENSG00000222112	RN7SKP16	6	4	7	4	10	7			0.666667	1.16667	0.666667	1.66667	1.16667
ENSG00000233246	PHC2-AS1	1	2	1	2	2	1			2	1	2	2	1
ENSG00000121903	ZSCAN20	93	89	95	100	112	142			0.956989	1.02151	1.07527	1.2043	1.52688
ENSG00000121904	CSMD2	1	3	1	2	2	1			3	1	2	2	1
ENSG00000287703	AC099565.1	1	2	1	2	2	1			2	1	2	2	1
ENSG00000163866	SMIM12	534	564	626	550	618	707			1.05618	1.17228	1.02996	1.1573	1.32397
ENSG00000189280	GJB5	2	2	3	2	4	3			1	1.5	1	2	1.5
ENSG00000189433	GJB4	1	2	2	2	3	1			2	2	2	3	1
ENSG00000255811	AL121988.1	1	2	1	2	2	1			2	1	2	2	1
ENSG00000188910	GJB3	16	19	34	29	24	19			1.1875	2.125	1.8125	1.5	1.1875
ENSG00000187513	GJA4	1	2	1	2	2	1			2	1	2	2	1
ENSG00000116544	DLGAP3	1	3	3	3	3	1			3	3	3	3	1
ENSG00000284773	AC114490.3	1	5	2	3	5	2			5	2	3	5	2
ENSG00000241014	AC114490.1	1	2	2	2	2	1			2	2	2	2	1
ENSG00000163867	ZMYM6	120	145	148	187	164	162			1.20833	1.23333	1.55833	1.36667	1.35
ENSG00000197056	ZMYM1	423	449	377	416	377	359			1.06147	0.891253	0.983452	0.891253	0.8487
ENSG00000228348	EFCAB14P1	1	2	1	2	2	2			2	1	2	2	2
ENSG00000284640	AL590434.1	1	3	1	3	3	2			3	1	3	3	2
ENSG00000116560	SFPQ	11482	11516	13737	15231	14030	10540			1.00296	1.19639	1.32651	1.22191	0.917959
ENSG00000146463	ZMYM4	1663	1731	1726	1995	1964	1655			1.04089	1.03788	1.19964	1.181	0.995189
ENSG00000229994	RPL5P4	2	3	2	4	2	2			1.5	1	2	1	1
ENSG00000227409	ZMYM4-AS1	1	2	1	2	2	1			2	1	2	2	1
ENSG00000142687	KIAA0319L	910	943	647	538	649	884			1.03626	0.710989	0.591209	0.713187	0.971429
ENSG00000020129	NCDN	685	709	706	665	698	795			1.03504	1.03066	0.970803	1.01898	1.16058
ENSG00000239636	TFAP2E-AS1	1	2	1	3	3	1			2	1	3	3	1
ENSG00000116819	TFAP2E	5	6	3	5	6	2			1.2	0.6	1	1.2	0.4
ENSG00000126067	PSMB2	3587	3726	3939	3756	3608	3485			1.03875	1.09813	1.04711	1.00585	0.971564
ENSG00000142686	C1orf216	121	131	156	120	112	133			1.08264	1.28926	0.991736	0.92562	1.09917
ENSG00000092853	CLSPN	1369	1386	1199	1093	912	1120			1.01242	0.875822	0.798393	0.66618	0.818115
ENSG00000232335	AL354864.1	1	2	1	3	3	1			2	1	3	3	1
ENSG00000134698	AGO4	107	113	125	137	179	163			1.05607	1.16822	1.28037	1.6729	1.52336
ENSG00000092847	AGO1	1507	1510	1249	1163	1085	1670			1.00199	0.828799	0.771732	0.719973	1.10816
ENSG00000271914	AL139286.1	3	2	1	2	3	2			0.666667	0.333333	0.666667	1	0.666667
ENSG00000126070	AGO3	438	471	628	853	747	584			1.07534	1.43379	1.94749	1.70548	1.33333
ENSG00000232862	AL138787.1	2	3	1	5	3	1			1.5	0.5	2.5	1.5	0.5
ENSG00000092850	TEKT2	3	6	7	6	6	3			2	2.33333	2	2	1
ENSG00000116863	ADPRS	632	648	476	402	432	641			1.02532	0.753165	0.636076	0.683544	1.01424
ENSG00000171812	COL8A2	20	24	11	10	7	22			1.2	0.55	0.5	0.35	1.1
ENSG00000054116	TRAPPC3	625	656	641	601	617	639			1.0496	1.0256	0.9616	0.9872	1.0224
ENSG00000116871	MAP7D1	2017	1922	1808	1568	1621	1883			0.9529	0.896381	0.777392	0.803669	0.933565
ENSG00000054118	THRAP3	4593	4652	4976	4790	4686	4215			1.01285	1.08339	1.04289	1.02025	0.917701
ENSG00000214193	SH3D21	586	490	483	568	587	579			0.836177	0.824232	0.969283	1.00171	0.988055
ENSG00000142694	EVA1B	48	60	49	33	22	37			1.25	1.02083	0.6875	0.458333	0.770833
ENSG00000286379	AL591845.1	65	61	65	45	50	61			0.938462	1	0.692308	0.769231	0.938462
ENSG00000196182	STK40	737	738	1066	991	979	954			1.00136	1.4464	1.34464	1.32836	1.29444
ENSG00000181817	LSM10	572	538	409	282	334	515			0.940559	0.715035	0.493007	0.583916	0.90035
ENSG00000116885	OSCP1	35	32	38	21	25	38			0.914286	1.08571	0.6	0.714286	1.08571
ENSG00000116898	MRPS15	1357	1409	1481	1423	1400	1745			1.03832	1.09138	1.04864	1.03169	1.28592
ENSG00000119535	CSF3R	1	3	1	2	2	1			3	1	2	2	1
ENSG00000284705	AL596257.1	1	2	1	2	2	2			2	1	2	2	2
ENSG00000163873	GRIK3	19	26	22	24	22	21			1.36842	1.15789	1.26316	1.15789	1.10526
ENSG00000223944	AL353604.1	1	2	1	2	2	1			2	1	2	2	1
ENSG00000233621	LINC01137	6	3	4	7	3	10			0.5	0.666667	1.16667	0.5	1.66667
ENSG00000163874	ZC3H12A	58	82	120	108	144	107			1.41379	2.06897	1.86207	2.48276	1.84483
ENSG00000163875	MEAF6	699	743	751	713	653	733			1.06295	1.07439	1.02003	0.934192	1.04864
ENSG00000263675	MIR5581	1	3	2	2	2	1			3	2	2	2	1
ENSG00000163877	SNIP1	325	269	344	326	367	359			0.827692	1.05846	1.00308	1.12923	1.10462
ENSG00000237749	AL034379.1	1	2	1	2	2	1			2	1	2	2	1
ENSG00000163879	DNALI1	1	2	3	4	4	11			2	3	4	4	11
ENSG00000134697	GNL2	2536	2732	3002	3167	3155	2669			1.07729	1.18375	1.24882	1.24409	1.05244
ENSG00000169218	RSPO1	1	2	1	2	3	1			2	1	2	3	1
ENSG00000116922	C1orf109	923	925	1071	1222	1171	957			1.00217	1.16035	1.32394	1.26869	1.03684
ENSG00000134690	CDCA8	1679	1779	1751	1821	1810	1454			1.05956	1.04288	1.08457	1.07802	0.865992
ENSG00000183317	EPHA10	8	8	7	3	6	9			1	0.875	0.375	0.75	1.125
ENSG00000185090	MANEAL	78	77	75	71	76	140			0.987179	0.961538	0.910256	0.974359	1.79487
ENSG00000233728	AL929472.3	1	2	1	2	2	1			2	1	2	2	1
ENSG00000196449	YRDC	1532	1634	1826	1642	1719	1396			1.06658	1.19191	1.0718	1.12206	0.911227
ENSG00000197982	C1orf122	249	241	242	215	234	199			0.967871	0.971888	0.863454	0.939759	0.799197
ENSG00000188786	MTF1	419	436	596	668	678	591			1.04057	1.42243	1.59427	1.61814	1.4105
ENSG00000235673	AL929472.4	1	2	1	2	2	2			2	1	2	2	2
ENSG00000204084	INPP5B	386	376	349	288	332	360			0.974093	0.904145	0.746114	0.860104	0.932642
ENSG00000230955	AL929472.2	1	2	1	2	3	1			2	1	2	3	1
ENSG00000183431	SF3A3	4177	4091	4395	4178	4126	4618			0.979411	1.05219	1.00024	0.98779	1.10558
ENSG00000212541	RNU6-510P	2	2	1	2	2	1			1	0.5	1	1	0.5
ENSG00000183386	FHL3	329	341	435	419	479	440			1.03647	1.32219	1.27356	1.45593	1.33739
ENSG00000183520	UTP11	1242	1320	1416	1351	1348	1323			1.0628	1.1401	1.08776	1.08535	1.06522
ENSG00000185668	POU3F1	4	3	6	7	5	8			0.75	1.5	1.75	1.25	2
ENSG00000224592	MIR3659HG	1	2	1	2	2	1			2	1	2	2	1
ENSG00000287987	AL390839.2	1	2	1	2	2	1			2	1	2	2	1
ENSG00000215895	HSPA5P1	3	4	2	4	3	2			1.33333	0.666667	1.33333	1	0.666667
ENSG00000116954	RRAGC	217	225	282	338	340	298			1.03687	1.29954	1.5576	1.56682	1.37327
ENSG00000228436	AL139260.1	6	5	4	8	6	14			0.833333	0.666667	1.33333	1	2.33333
ENSG00000214114	MYCBP	402	417	368	349	337	327			1.03731	0.915423	0.868159	0.838308	0.813433
ENSG00000158315	RHBDL2	1	2	1	2	2	1			2	1	2	2	1
ENSG00000174574	AKIRIN1	2304	2212	2642	2695	2523	2194			0.960069	1.1467	1.1697	1.09505	0.952257
ENSG00000168653	NDUFS5	1095	1158	1124	1165	1171	1339			1.05753	1.02648	1.06393	1.06941	1.22283
ENSG00000127603	MACF1	4636	4539	4134	4676	5174	5284			0.979077	0.891717	1.00863	1.11605	1.13978
ENSG00000217897	HSPE1P8	2	2	1	2	2	2			1	0.5	1	1	1
ENSG00000183682	BMP8A	4	3	1	3	5	2			0.75	0.25	0.75	1.25	0.5
ENSG00000243970	PPIEL	29	24	60	21	39	38			0.827586	2.06897	0.724138	1.34483	1.31034
ENSG00000090621	PABPC4	6683	6740	7087	6899	6769	6046			1.00853	1.06045	1.03232	1.01287	0.904684
ENSG00000228060	PABPC4-AS1	1	2	1	2	3	1			2	1	2	3	1
ENSG00000163909	HEYL	197	194	185	182	161	183			0.984772	0.939086	0.923858	0.817259	0.928934
ENSG00000116981	NT5C1A	1	3	1	2	2	2			3	1	2	2	2
ENSG00000116983	HPCAL4	15	16	27	59	128	128			1.06667	1.8	3.93333	8.53333	8.53333
ENSG00000084072	PPIE	730	739	646	700	863	818			1.01233	0.884932	0.958904	1.18219	1.12055
ENSG00000116985	BMP8B	10	4	8	9	11	22			0.4	0.8	0.9	1.1	2.2
ENSG00000198754	OXCT2	2	4	1	3	4	1			2	0.5	1.5	2	0.5
ENSG00000261798	AL033527.2	1	3	1	2	2	5			3	1	2	2	5
ENSG00000284719	AL033527.3	1	4	1	2	2	1			4	1	2	2	1
ENSG00000043514	TRIT1	622	662	647	616	678	771			1.06431	1.04019	0.990354	1.09003	1.23955
ENSG00000202222	Y_RNA	1	2	1	2	2	2			2	1	2	2	2
ENSG00000116990	MYCL	37	38	27	79	89	92			1.02703	0.72973	2.13514	2.40541	2.48649
ENSG00000236546	MYCL-AS1	4	3	1	2	3	1			0.75	0.25	0.5	0.75	0.25
ENSG00000168389	MFSD2A	42	56	48	38	43	41			1.33333	1.14286	0.904762	1.02381	0.97619
ENSG00000228477	AL663070.1	1	8	1	2	3	1			8	1	2	3	1
ENSG00000131236	CAP1	7892	7925	8214	7898	7552	7973			1.00418	1.0408	1.00076	0.956918	1.01026
ENSG00000131238	PPT1	2518	2656	2556	2531	2585	2864			1.05481	1.01509	1.00516	1.02661	1.13741
ENSG00000117000	RLF	700	736	899	1122	1021	889			1.05143	1.28429	1.60286	1.45857	1.27
ENSG00000188800	TMCO2	2	2	1	2	3	1			1	0.5	1	1.5	0.5
ENSG00000259943	AL050341.2	44	43	43	30	40	75			0.977273	0.977273	0.681818	0.909091	1.70455
ENSG00000084073	ZMPSTE24	2358	2423	2442	2644	2284	2212			1.02757	1.03562	1.12129	0.968617	0.938083
ENSG00000049089	COL9A2	2	2	1	7	6	2			1	0.5	3.5	3	1
ENSG00000227311	AL031985.2	2	3	2	3	2	2			1.5	1	1.5	1	1
ENSG00000084070	SMAP2	505	490	548	453	464	512			0.970297	1.08515	0.89703	0.918812	1.01386
ENSG00000284677	AL031985.4	1	3	1	2	2	1			3	1	2	2	1
ENSG00000187801	ZFP69B	83	69	179	260	229	104			0.831325	2.15663	3.13253	2.75904	1.25301
ENSG00000260920	AL031985.3	35	29	156	201	178	44			0.828571	4.45714	5.74286	5.08571	1.25714
ENSG00000279667	AL603839.4	1	4	10	9	6	3			4	10	9	6	3
ENSG00000187815	ZFP69	92	78	91	125	131	106			0.847826	0.98913	1.3587	1.42391	1.15217
ENSG00000238287	AL603839.3	8	8	3	7	10	17			1	0.375	0.875	1.25	2.125
ENSG00000164002	EXO5	167	202	212	250	218	189			1.20958	1.26946	1.49701	1.30539	1.13174
ENSG00000117010	ZNF684	61	64	65	62	61	71			1.04918	1.06557	1.01639	1	1.16393
ENSG00000236505	AL356379.1	1	3	1	2	2	1			3	1	2	2	1
ENSG00000117016	RIMS3	67	73	81	87	110	127			1.08955	1.20896	1.29851	1.64179	1.89552
ENSG00000287743	AL031289.2	1	2	1	2	2	1			2	1	2	2	1
ENSG00000237899	AL031289.1	1	3	1	2	2	1			3	1	2	2	1
ENSG00000272145	NFYC-AS1	22	28	19	17	20	28			1.27273	0.863636	0.772727	0.909091	1.27273
ENSG00000066136	NFYC	886	971	975	917	920	860			1.09594	1.10045	1.03499	1.03837	0.970655
ENSG00000117013	KCNQ4	12	13	12	10	17	19			1.08333	1	0.833333	1.41667	1.58333
ENSG00000264582	RN7SL326P	1	2	1	2	3	1			2	1	2	3	1
ENSG00000179862	CITED4	2	4	1	3	2	5			2	0.5	1.5	1	2.5
ENSG00000229528	AC119677.1	1	2	1	2	3	1			2	1	2	3	1
ENSG00000171793	CTPS1	4988	5016	4988	4321	4170	3735			1.00561	1	0.866279	0.836006	0.748797
ENSG00000281207	SLFNL1-AS1	30	43	18	20	25	30			1.43333	0.6	0.666667	0.833333	1
ENSG00000171790	SLFNL1	2	2	3	3	2	3			1	1.5	1.5	1	1.5
ENSG00000010803	SCMH1	234	253	215	152	205	246			1.0812	0.918803	0.649573	0.876068	1.05128
ENSG00000286640	AC093151.5	56	49	45	36	31	35			0.875	0.803571	0.642857	0.553571	0.625
ENSG00000204060	FOXO6	55	46	81	58	52	45			0.836364	1.47273	1.05455	0.945455	0.818182
ENSG00000229901	FOXO6-AS1	1	3	1	2	2	1			3	1	2	2	1
ENSG00000127129	EDN2	7	9	1	3	4	2			1.28571	0.142857	0.428571	0.571429	0.285714
ENSG00000127124	HIVEP3	218	220	334	215	187	202			1.00917	1.53211	0.986239	0.857798	0.926606
ENSG00000230638	AL445933.1	1	2	2	2	2	1			2	2	2	2	1
ENSG00000287587	AL158216.1	1	3	1	3	2	1			3	1	3	2	1
ENSG00000197273	GUCA2A	1	2	1	2	4	1			2	1	2	4	1
ENSG00000198815	FOXJ3	1286	1305	1354	1544	1439	1461			1.01477	1.05288	1.20062	1.11897	1.13608
ENSG00000227527	AC096540.1	1	2	1	2	2	1			2	1	2	2	1
ENSG00000177181	RIMKLA	84	76	58	82	99	86			0.904762	0.690476	0.97619	1.17857	1.02381
ENSG00000066185	ZMYND12	4	2	1	2	2	1			0.5	0.25	0.5	0.5	0.25
ENSG00000127125	PPCS	277	276	225	192	248	322			0.99639	0.812274	0.693141	0.895307	1.16245
ENSG00000186409	CCDC30	18	15	11	16	12	11			0.833333	0.611111	0.888889	0.666667	0.611111
ENSG00000171960	PPIH	774	807	785	871	938	923			1.04264	1.01421	1.12532	1.21189	1.19251
ENSG00000285728	AC098484.4	2	5	7	6	3	4			2.5	3.5	3	1.5	2
ENSG00000234917	AC098484.2	1	3	2	3	3	4			3	2	3	3	4
ENSG00000065978	YBX1	19678	19277	20480	20029	19312	20907			0.979622	1.04076	1.01784	0.981401	1.06246
ENSG00000164007	CLDN19	7	11	12	5	7	7			1.57143	1.71429	0.714286	1	1
ENSG00000117385	P3H1	1232	1316	1283	1219	1254	1506			1.06818	1.0414	0.989448	1.01786	1.2224
ENSG00000164008	C1orf50	80	73	50	53	48	68			0.9125	0.625	0.6625	0.6	0.85
ENSG00000274386	TMEM269	6	6	15	14	11	16			1	2.5	2.33333	1.83333	2.66667
ENSG00000177868	SVBP	119	122	101	106	109	139			1.02521	0.848739	0.890756	0.915966	1.16807
ENSG00000164010	ERMAP	47	45	40	42	49	58			0.957447	0.851064	0.893617	1.04255	1.23404
ENSG00000228192	AL512353.1	8	8	5	8	9	16			1	0.625	1	1.125	2
ENSG00000164011	ZNF691	133	140	135	96	161	213			1.05263	1.01504	0.721805	1.21053	1.6015
ENSG00000233708	AL512353.2	1	2	2	2	2	1			2	2	2	2	1
ENSG00000237090	MKRN8P	1	2	1	3	3	1			2	1	3	3	1
ENSG00000225099	ATP6V1E1P1	2	2	1	2	2	1			1	0.5	1	1	0.5
ENSG00000117394	SLC2A1	16647	17437	16807	13664	14026	14693			1.04746	1.00961	0.820809	0.842554	0.882621
ENSG00000284138	ATP6V0CP4	4	2	5	5	5	2			0.5	1.25	1.25	1.25	0.5
ENSG00000227533	SLC2A1-AS1	17	25	21	20	33	30			1.47059	1.23529	1.17647	1.94118	1.76471
ENSG00000283973	AC099795.1	2	3	2	3	4	3			1.5	1	1.5	2	1.5
ENSG00000207256	RNU6-880P	1	2	1	2	2	1			2	1	2	2	1
ENSG00000186973	FAM183A	2	4	3	8	3	6			2	1.5	4	1.5	3
ENSG00000117395	EBNA1BP2	3167	3124	3418	3278	3465	3793			0.986422	1.07925	1.03505	1.0941	1.19766
ENSG00000243710	CFAP57	8	5	1	5	6	2			0.625	0.125	0.625	0.75	0.25
ENSG00000179178	TMEM125	5	7	6	2	3	3			1.4	1.2	0.4	0.6	0.6
ENSG00000253313	C1orf210	1	2	1	2	2	1			2	1	2	2	1
ENSG00000066056	TIE1	82	88	81	65	62	108			1.07317	0.987805	0.792683	0.756098	1.31707
ENSG00000117400	MPL	3	3	1	2	4	1			1	0.333333	0.666667	1.33333	0.333333
ENSG00000287113	AL139289.2	1	2	1	2	2	1			2	1	2	2	1
ENSG00000234694	AL139289.1	4	4	5	3	9	5			1	1.25	0.75	2.25	1.25
ENSG00000117399	CDC20	4666	4678	4798	5128	5279	4093			1.00257	1.02829	1.09901	1.13138	0.877197
ENSG00000066322	ELOVL1	1295	1264	1282	1240	1402	1327			0.976062	0.989961	0.957529	1.08263	1.02471
ENSG00000159479	MED8	512	550	681	752	842	666			1.07422	1.33008	1.46875	1.64453	1.30078
ENSG00000229431	MED8-AS1	1	2	1	2	2	1			2	1	2	2	1
ENSG00000198198	SZT2	660	698	622	700	854	879			1.05758	0.942424	1.06061	1.29394	1.33182
ENSG00000229372	SZT2-AS1	1	2	1	2	2	1			2	1	2	2	1
ENSG00000178922	HYI	7	5	3	4	8	5			0.714286	0.428571	0.571429	1.14286	0.714286
ENSG00000229348	HYI-AS1	1	2	3	3	4	2			2	3	3	4	2
ENSG00000142949	PTPRF	976	942	786	648	697	1396			0.965164	0.805328	0.663934	0.714139	1.43033
ENSG00000066135	KDM4A	431	409	576	886	945	505			0.948956	1.33643	2.05568	2.19258	1.17169
ENSG00000236200	KDM4A-AS1	14	15	18	14	17	36			1.07143	1.28571	1	1.21429	2.57143
ENSG00000126091	ST3GAL3	20	14	7	9	11	19			0.7	0.35	0.45	0.55	0.95
ENSG00000117407	ARTN	2	3	4	11	9	4			1.5	2	5.5	4.5	2
ENSG00000237950	AL357079.1	8	9	5	16	9	14			1.125	0.625	2	1.125	1.75
ENSG00000288573	AL357079.3	1	3	5	2	3	4			3	5	2	3	4
ENSG00000117408	IPO13	594	640	592	580	657	767			1.07744	0.996633	0.976431	1.10606	1.29125
ENSG00000285649	AL357079.2	2	2	2	2	2	1			1	1	1	1	0.5
ENSG00000132768	DPH2	1529	1453	1375	1249	1323	1422			0.950294	0.899281	0.816874	0.865271	0.93002
ENSG00000117410	ATP6V0B	2203	2299	2490	2391	2483	2800			1.04358	1.13028	1.08534	1.1271	1.27099
ENSG00000117411	B4GALT2	604	623	543	534	510	687			1.03146	0.899007	0.884106	0.844371	1.13742
ENSG00000159214	CCDC24	64	46	47	30	39	64			0.71875	0.734375	0.46875	0.609375	1
ENSG00000196517	SLC6A9	41	43	106	308	398	130			1.04878	2.58537	7.5122	9.70732	3.17073
ENSG00000230615	AL139220.2	1	3	1	2	4	4			3	1	2	4	4
ENSG00000271647	KRT8P47	1	2	1	2	2	2			2	1	2	2	2
ENSG00000233514	AL356653.1	1	4	1	2	4	1			4	1	2	4	1
ENSG00000283039	KLF18	1	2	1	2	2	2			2	1	2	2	2
ENSG00000271329	AL035417.2	1	2	1	3	2	1			2	1	3	2	1
ENSG00000178028	DMAP1	647	670	461	537	655	777			1.03555	0.712519	0.829985	1.01236	1.20093
ENSG00000117419	ERI3	671	752	751	658	708	811			1.12072	1.11923	0.980626	1.05514	1.20864
ENSG00000233602	ERI3-IT1	2	3	1	5	3	4			1.5	0.5	2.5	1.5	2
ENSG00000187147	RNF220	998	938	956	928	962	1221			0.93988	0.957916	0.92986	0.963928	1.22345
ENSG00000126106	TMEM53	57	54	64	45	45	65			0.947368	1.12281	0.789474	0.789474	1.14035
ENSG00000198520	ARMH1	2	2	1	3	2	1			1	0.5	1.5	1	0.5
ENSG00000199377	RNU5F-1	1	3	1	2	3	1			3	1	2	3	1
ENSG00000200169	RNU5D-1	1	2	1	2	3	1			2	1	2	3	1
ENSG00000142945	KIF2C	2224	2215	2573	2951	3131	2137			0.995953	1.15692	1.32689	1.40782	0.960881
ENSG00000225721	AL592166.1	2	2	3	3	2	1			1	1.5	1.5	1	0.5
ENSG00000142937	RPS8	12182	12721	12803	11826	11816	12156			1.04425	1.05098	0.970777	0.969956	0.997866
ENSG00000200913	SNORD46	2	6	5	7	4	4			3	2.5	3.5	2	2
ENSG00000142959	BEST4	5	4	4	4	3	3			0.8	0.8	0.8	0.6	0.6
ENSG00000173846	PLK3	253	261	370	619	616	344			1.03162	1.46245	2.44664	2.43478	1.35968
ENSG00000188396	TCTEX1D4	1	2	2	4	5	1			2	2	4	5	1
ENSG00000222009	BTBD19	74	70	153	165	170	81			0.945946	2.06757	2.22973	2.2973	1.09459
ENSG00000117425	PTCH2	10	14	34	27	35	18			1.4	3.4	2.7	3.5	1.8
ENSG00000226499	AL136380.1	2	2	1	2	4	1			1	0.5	1	2	0.5
ENSG00000070785	EIF2B3	645	640	761	673	652	725			0.992248	1.17984	1.04341	1.01085	1.12403
ENSG00000229815	CCNB1IP1P1	1	2	1	2	2	1			2	1	2	2	1
ENSG00000232369	PPIAP35	1	2	1	2	2	2			2	1	2	2	2
ENSG00000126107	HECTD3	1019	954	812	742	771	1275			0.936212	0.79686	0.728165	0.756624	1.25123
ENSG00000126088	UROD	1098	1065	1026	910	946	1352			0.969945	0.934426	0.82878	0.861566	1.23133
ENSG00000162415	ZSWIM5	12	7	15	12	11	10			0.583333	1.25	1	0.916667	0.833333
ENSG00000281912	LINC01144	4	2	3	3	5	7			0.5	0.75	0.75	1.25	1.75
ENSG00000186603	HPDL	1	2	1	2	2	1			2	1	2	2	1
ENSG00000132781	MUTYH	10	12	10	6	15	15			1.2	1	0.6	1.5	1.5
ENSG00000132773	TOE1	339	366	294	274	335	351			1.07965	0.867257	0.80826	0.988201	1.0354
ENSG00000070759	TESK2	7	11	16	7	15	8			1.57143	2.28571	1	2.14286	1.14286
ENSG00000236872	PPIAP36	1	2	1	2	2	1			2	1	2	2	1
ENSG00000280670	CCDC163	60	46	68	107	95	80			0.766667	1.13333	1.78333	1.58333	1.33333
ENSG00000132763	MMACHC	289	303	217	211	233	306			1.04844	0.750865	0.730104	0.806228	1.05882
ENSG00000117450	PRDX1	10469	10932	11971	12540	12937	12903			1.04423	1.14347	1.19782	1.23574	1.2325
ENSG00000117448	AKR1A1	982	952	890	820	911	1472			0.96945	0.906314	0.835031	0.927699	1.49898
ENSG00000281133	AL355480.3	1	2	1	2	3	1			2	1	2	3	1
ENSG00000280836	AL355480.1	2	2	1	2	2	1			1	0.5	1	1	0.5
ENSG00000132780	NASP	5600	5401	5605	5737	5668	5434			0.964464	1.00089	1.02446	1.01214	0.970357
ENSG00000159588	CCDC17	21	22	15	16	31	42			1.04762	0.714286	0.761905	1.47619	2
ENSG00000159592	GPBP1L1	1271	1386	1604	2019	2128	1978			1.09048	1.262	1.58851	1.67427	1.55625
ENSG00000225447	RPS15AP10	2	4	1	2	2	1			2	0.5	1	1	0.5
ENSG00000234329	AL604028.2	6	3	3	5	3	7			0.5	0.5	0.833333	0.5	1.16667
ENSG00000159596	TMEM69	673	663	629	609	586	743			0.985141	0.934621	0.904903	0.870728	1.10401
ENSG00000197429	IPP	129	125	165	123	130	140			0.968992	1.27907	0.953488	1.00775	1.08527
ENSG00000230896	AL604028.1	8	6	9	6	7	10			0.75	1.125	0.75	0.875	1.25
ENSG00000236111	AL603882.1	9	11	7	7	10	6			1.22222	0.777778	0.777778	1.11111	0.666667
ENSG00000086015	MAST2	1845	1778	1570	1557	1701	1800			0.963686	0.850949	0.843902	0.921951	0.97561
ENSG00000117461	PIK3R3	89	87	140	225	242	141			0.977528	1.57303	2.52809	2.7191	1.58427
ENSG00000226957	AL358075.1	1	2	1	3	2	1			2	1	3	2	1
ENSG00000227857	AL358075.2	1	3	1	2	3	1			3	1	2	3	1
ENSG00000117472	TSPAN1	9	8	6	5	5	5			0.888889	0.666667	0.555556	0.555556	0.555556
ENSG00000085998	POMGNT1	1019	1011	932	891	733	967			0.992149	0.914622	0.874387	0.719333	0.94897
ENSG00000171357	LURAP1	9	10	5	9	9	24			1.11111	0.555556	1	1	2.66667
ENSG00000085999	RAD54L	765	765	567	611	751	930			1	0.741176	0.798693	0.981699	1.21569
ENSG00000132128	LRRC41	1026	1133	1080	1017	1140	1199			1.10429	1.05263	0.991228	1.11111	1.16862
ENSG00000173660	UQCRH	1998	1935	2149	2087	2250	2516			0.968468	1.07558	1.04454	1.12613	1.25926
ENSG00000117481	NSUN4	547	535	464	427	482	574			0.978062	0.848263	0.780622	0.88117	1.04936
ENSG00000225779	AL122001.1	1	2	1	2	2	1			2	1	2	2	1
ENSG00000117480	FAAH	43	48	46	41	43	55			1.11628	1.06977	0.953488	1	1.27907
ENSG00000232022	FAAHP1	1	2	6	6	5	1			2	6	6	5	1
ENSG00000224863	LINC01398	1	2	1	2	2	1			2	1	2	2	1
ENSG00000197587	DMBX1	7	10	6	5	5	6			1.42857	0.857143	0.714286	0.714286	0.857143
ENSG00000079277	MKNK1	358	354	415	385	371	413			0.988827	1.15922	1.07542	1.03631	1.15363
ENSG00000142961	MOB3C	12	11	13	9	15	17			0.916667	1.08333	0.75	1.25	1.41667
ENSG00000123472	ATPAF1	619	675	609	624	632	585			1.09047	0.983845	1.00808	1.021	0.945073
ENSG00000228237	EFCAB14-AS1	1	2	1	2	2	1			2	1	2	2	1
ENSG00000159658	EFCAB14	1433	1464	1379	1654	1729	1686			1.02163	0.962317	1.15422	1.20656	1.17655
ENSG00000142973	CYP4B1	1	2	1	2	2	1			2	1	2	2	1
ENSG00000186377	CYP4X1	1	2	1	2	3	1			2	1	2	3	1
ENSG00000225506	CYP4A22-AS1	2	4	2	5	5	3			2	1	2.5	2.5	1.5
ENSG00000224805	LINC00853	2	3	2	3	2	2			1.5	1	1.5	1	1
ENSG00000162366	PDZK1IP1	1	2	1	2	2	1			2	1	2	2	1
ENSG00000162367	TAL1	1	2	2	3	3	1			2	2	3	3	1
ENSG00000123473	STIL	1168	1163	1222	1307	1174	1084			0.995719	1.04623	1.11901	1.00514	0.928082
ENSG00000162368	CMPK1	918	940	920	913	858	1079			1.02397	1.00218	0.994553	0.934641	1.17538
ENSG00000225762	LINC01389	1	2	1	2	2	1			2	1	2	2	1
ENSG00000186790	FOXE3	2	4	1	2	2	1			2	0.5	1	1	0.5
ENSG00000237424	FOXD2-AS1	19	22	11	12	24	36			1.15789	0.578947	0.631579	1.26316	1.89474
ENSG00000186564	FOXD2	5	5	3	3	9	2			1	0.6	0.6	1.8	0.4
ENSG00000269113	TRABD2B	242	234	225	211	210	255			0.966942	0.929752	0.871901	0.867769	1.05372
ENSG00000225028	AC096541.1	2	2	1	2	2	1			1	0.5	1	1	0.5
ENSG00000226133	LINC02794	4	4	2	5	3	2			1	0.5	1.25	0.75	0.5
ENSG00000279096	AL356289.2	2	3	2	3	2	1			1.5	1	1.5	1	0.5
ENSG00000223720	AL109659.1	3	2	3	4	3	1			0.666667	1	1.33333	1	0.333333
ENSG00000117834	SLC5A9	4	4	4	3	5	8			1	1	0.75	1.25	2
ENSG00000272491	AL109659.2	1	2	1	2	2	1			2	1	2	2	1
ENSG00000132122	SPATA6	19	22	12	19	21	30			1.15789	0.631579	1	1.10526	1.57895
ENSG00000224986	PPP1R8P1	1	2	1	2	2	2			2	1	2	2	2
ENSG00000235105	AL356968.2	5	3	4	6	4	4			0.6	0.8	1.2	0.8	0.8
ENSG00000186094	AGBL4	7	9	5	5	5	3			1.28571	0.714286	0.714286	0.714286	0.428571
ENSG00000162373	BEND5	4	3	2	2	3	2			0.75	0.5	0.5	0.75	0.5
ENSG00000162374	ELAVL4	1	2	1	2	2	1			2	1	2	2	1
ENSG00000142700	DMRTA2	1	2	2	3	2	1			2	2	3	2	1
ENSG00000185104	FAF1	1172	1116	1250	1282	1295	1152			0.952218	1.06655	1.09386	1.10495	0.982935
ENSG00000123080	CDKN2C	16	24	15	24	19	17			1.5	0.9375	1.5	1.1875	1.0625
ENSG00000213478	CFL1P2	1	2	1	2	2	1			2	1	2	2	1
ENSG00000203356	LINC01562	1	2	2	2	3	4			2	2	2	3	4
ENSG00000123091	RNF11	652	684	841	903	945	809			1.04908	1.28988	1.38497	1.44939	1.2408
ENSG00000233406	AL162430.1	2	2	3	4	3	3			1	1.5	2	1.5	1.5
ENSG00000085831	TTC39A	13	7	15	18	24	62			0.538462	1.15385	1.38462	1.84615	4.76923
ENSG00000261664	TTC39A-AS1	1	2	1	2	2	1			2	1	2	2	1
ENSG00000085832	EPS15	922	976	983	1105	1040	881			1.05857	1.06616	1.19848	1.12798	0.955531
ENSG00000227070	EPS15-AS1	2	2	1	2	2	2			1	0.5	1	1	1
ENSG00000227742	CALR4P	4	5	3	2	3	3			1.25	0.75	0.5	0.75	0.75
ENSG00000117859	OSBPL9	1538	1411	1394	1399	1379	1365			0.917425	0.906372	0.909623	0.896619	0.887516
ENSG00000232846	SLC25A6P3	1	2	1	2	2	1			2	1	2	2	1
ENSG00000078618	NRDC	4335	4117	4052	3928	3645	3343			0.949712	0.934717	0.906113	0.84083	0.771165
ENSG00000266993	AL050343.2	1	3	4	4	3	4			3	4	4	3	4
ENSG00000272175	AL050343.3	1	3	1	2	2	1			3	1	2	2	1
ENSG00000169213	RAB3B	3864	3731	3182	1759	1271	1404			0.96558	0.823499	0.455228	0.328934	0.363354
ENSG00000117862	TXNDC12	79	78	73	75	72	82			0.987342	0.924051	0.949367	0.911392	1.03797
ENSG00000198841	KTI12	92	82	102	80	101	111			0.891304	1.1087	0.869565	1.09783	1.20652
ENSG00000223390	AL445685.1	2	2	1	2	2	1			1	0.5	1	1	0.5
ENSG00000134717	BTF3L4	1174	1162	1341	1233	1133	1057			0.989779	1.14225	1.05026	0.965077	0.900341
ENSG00000157077	ZFYVE9	528	494	497	658	629	570			0.935606	0.941288	1.24621	1.19129	1.07955
ENSG00000228407	AL139156.2	1	3	1	2	2	1			3	1	2	2	1
ENSG00000224255	PDCL3P6	1	2	1	2	3	2			2	1	2	3	2
ENSG00000213735	ANAPC10P1	1	2	1	2	2	2			2	1	2	2	2
ENSG00000154222	CC2D1B	747	736	686	623	683	850			0.985274	0.91834	0.834003	0.914324	1.13788
ENSG00000272100	AL513218.1	3	3	1	4	3	4			1	0.333333	1.33333	1	1.33333
ENSG00000287078	AL513218.2	2	2	5	2	4	3			1	2.5	1	2	1.5
ENSG00000224680	PLA2G12AP1	2	5	3	2	6	2			2.5	1.5	1	3	1
ENSG00000085840	ORC1	1096	1093	1025	918	896	988			0.997263	0.935219	0.837591	0.817518	0.90146
ENSG00000134748	PRPF38A	1432	1397	1506	1444	1377	1366			0.975559	1.05168	1.00838	0.961592	0.953911
ENSG00000134744	TUT4	1016	1075	1086	1289	1226	1039			1.05807	1.0689	1.2687	1.20669	1.02264
ENSG00000272371	AL591167.1	1	2	1	4	2	1			2	1	4	2	1
ENSG00000116157	GPX7	2	3	4	3	4	6			1.5	2	1.5	2	3
ENSG00000162377	COA7	1407	1444	1290	1485	1469	1448			1.0263	0.916844	1.05544	1.04407	1.02914
ENSG00000162378	ZYG11B	1007	946	698	643	629	839			0.939424	0.693148	0.63853	0.624628	0.833168
ENSG00000228929	RPS13P2	5	4	4	4	4	4			0.8	0.8	0.8	0.8	0.8
ENSG00000203995	ZYG11A	1	2	1	3	2	1			2	1	3	2	1
ENSG00000121310	ECHDC2	3	6	3	2	2	2			2	1	0.666667	0.666667	0.666667
ENSG00000116171	SCP2	520	498	559	539	521	541			0.957692	1.075	1.03654	1.00192	1.04038
ENSG00000236360	RRAS2P1	1	2	2	2	3	1			2	2	2	3	1
ENSG00000174348	PODN	1	2	2	2	2	1			2	2	2	2	1
ENSG00000162383	SLC1A7	7	9	6	5	3	7			1.28571	0.857143	0.714286	0.428571	1
ENSG00000235563	AL445183.2	1	2	1	2	2	1			2	1	2	2	1
ENSG00000157184	CPT2	357	364	289	251	301	318			1.01961	0.809524	0.703081	0.843137	0.890756
ENSG00000236723	AL606760.2	10	10	9	5	5	13			1	0.9	0.5	0.5	1.3
ENSG00000162384	CZIB	455	406	410	383	401	383			0.892308	0.901099	0.841758	0.881319	0.841758
ENSG00000259818	AL606760.3	1	3	1	2	2	2			3	1	2	2	2
ENSG00000162385	MAGOH	752	729	851	829	801	894			0.969415	1.13165	1.10239	1.06516	1.18883
ENSG00000226754	AL606760.1	7	11	14	6	17	15			1.57143	2	0.857143	2.42857	2.14286
ENSG00000157193	LRP8	1101	1116	893	815	963	1341			1.01362	0.811081	0.740236	0.874659	1.21798
ENSG00000228838	AL355483.1	1	2	1	2	2	1			2	1	2	2	1
ENSG00000225675	LINC01771	7	3	2	3	4	2			0.428571	0.285714	0.428571	0.571429	0.285714
ENSG00000236253	SLC25A3P1	1	2	1	2	2	2			2	1	2	2	2
ENSG00000143006	DMRTB1	1	2	1	2	2	1			2	1	2	2	1
ENSG00000058804	NDC1	2848	2896	2648	2982	2761	2975			1.01685	0.929775	1.04705	0.969452	1.04459
ENSG00000201003	AL049745.1	2	3	1	3	3	2			1.5	0.5	1.5	1.5	1
ENSG00000058799	YIPF1	263	290	301	290	298	393			1.10266	1.14449	1.10266	1.13308	1.4943
ENSG00000211452	DIO1	1	2	1	2	2	1			2	1	2	2	1
ENSG00000081870	HSPB11	451	433	399	419	396	402			0.960089	0.884701	0.929047	0.878049	0.891353
ENSG00000116212	LRRC42	650	585	698	747	683	628			0.9	1.07385	1.14923	1.05077	0.966154
ENSG00000219102	HNRNPA3P12	6	3	7	6	6	4			0.5	1.16667	1	1	0.666667
ENSG00000203985	LDLRAD1	1	2	1	2	2	1			2	1	2	2	1
ENSG00000116209	TMEM59	760	764	784	780	755	740			1.00526	1.03158	1.02632	0.993421	0.973684
ENSG00000280378	AL353898.3	1	3	3	4	2	2			3	3	4	2	2
ENSG00000116205	TCEANC2	234	216	203	202	199	235			0.923077	0.867521	0.863248	0.850427	1.00427
ENSG00000225183	AL353898.1	1	2	1	2	2	1			2	1	2	2	1
ENSG00000256407	AL357673.1	1	2	1	2	2	2			2	1	2	2	2
ENSG00000157211	CDCP2	1	2	1	2	3	1			2	1	2	3	1
ENSG00000215883	CYB5RL	168	182	163	170	136	158			1.08333	0.970238	1.0119	0.809524	0.940476
ENSG00000116221	MRPL37	2355	2393	2482	2197	2102	2364			1.01614	1.05393	0.932909	0.892569	1.00382
ENSG00000157216	SSBP3	1353	1271	1195	1024	1019	1350			0.939394	0.883222	0.756837	0.753141	0.997783
ENSG00000198711	SSBP3-AS1	1	2	1	3	3	2			2	1	3	3	2
ENSG00000227453	HNRNPA1P63	1	3	2	2	2	1			3	2	2	2	1
ENSG00000162390	ACOT11	32	34	29	21	27	43			1.0625	0.90625	0.65625	0.84375	1.34375
ENSG00000162391	FAM151A	18	13	4	4	5	3			0.722222	0.222222	0.222222	0.277778	0.166667
ENSG00000184313	MROH7	1	2	1	2	2	1			2	1	2	2	1
ENSG00000243725	TTC4	16	16	10	10	15	16			1	0.625	0.625	0.9375	1
ENSG00000162396	PARS2	152	138	181	144	174	192			0.907895	1.19079	0.947368	1.14474	1.26316
ENSG00000006555	TTC22	1	2	1	2	2	1			2	1	2	2	1
ENSG00000162398	LEXM	2	2	1	2	2	1			1	0.5	1	1	0.5
ENSG00000116133	DHCR24	9919	10161	9392	6776	5789	8979			1.0244	0.94687	0.683133	0.583627	0.905232
ENSG00000287724	AC096536.3	1	2	1	2	2	1			2	1	2	2	1
ENSG00000242396	AC096536.2	4	7	8	3	4	3			1.75	2	0.75	1	0.75
ENSG00000233203	DHCR24-DT	6	4	7	7	4	1			0.666667	1.16667	1.16667	0.666667	0.166667
ENSG00000143001	TMEM61	1	3	1	2	2	1			3	1	2	2	1
ENSG00000162399	BSND	1	2	2	2	3	2			2	2	2	3	2
ENSG00000169174	PCSK9	5	3	2	6	6	2			0.6	0.4	1.2	1.2	0.4
ENSG00000162402	USP24	1759	1758	1670	1829	2024	1856			0.999431	0.949403	1.0398	1.15065	1.05514
ENSG00000260971	AC119674.1	1	2	1	2	2	1			2	1	2	2	1
ENSG00000284686	AC119674.2	3	2	1	2	2	1			0.666667	0.333333	0.666667	0.666667	0.333333
ENSG00000223956	LINC01767	1	2	1	2	2	1			2	1	2	2	1
ENSG00000162407	PLPP3	220	228	145	206	216	183			1.03636	0.659091	0.936364	0.981818	0.831818
ENSG00000225475	AC099789.1	1	2	2	3	2	1			2	2	3	2	1
ENSG00000162409	PRKAA2	916	886	803	1181	1446	1331			0.967249	0.876638	1.2893	1.5786	1.45306
ENSG00000187889	FYB2	6	4	5	4	5	10			0.666667	0.833333	0.666667	0.833333	1.66667
ENSG00000173406	DAB1	4	9	4	5	4	6			2.25	1	1.25	1	1.5
ENSG00000229887	HNRNPA1P6	3	2	2	2	2	1			0.666667	0.666667	0.666667	0.666667	0.333333
ENSG00000223416	RPS26P15	3	2	2	2	2	2			0.666667	0.666667	0.666667	0.666667	0.666667
ENSG00000162600	OMA1	65	63	90	74	89	108			0.969231	1.38462	1.13846	1.36923	1.66154
ENSG00000184292	TACSTD2	1	2	1	2	2	2			2	1	2	2	2
ENSG00000185839	AL035411.1	5	4	4	3	6	6			0.8	0.8	0.6	1.2	1.2
ENSG00000162601	MYSM1	834	778	866	1070	1119	960			0.932854	1.03837	1.28297	1.34173	1.15108
ENSG00000283445	AL136985.3	1	2	1	2	2	1			2	1	2	2	1
ENSG00000177606	JUN	309	305	717	722	626	225			0.987055	2.32039	2.33657	2.02589	0.728155
ENSG00000234807	LINC01135	3	4	2	4	3	1			1.33333	0.666667	1.33333	1	0.333333
ENSG00000272226	AL136985.2	1	3	1	2	3	1			3	1	2	3	1
ENSG00000232453	LINC02777	3	5	2	2	5	1			1.66667	0.666667	0.666667	1.66667	0.333333
ENSG00000237352	LINC01358	1	2	1	2	2	2			2	1	2	2	2
ENSG00000228121	PHBP3	1	2	1	2	2	2			2	1	2	2	2
ENSG00000224609	HSD52	5	6	5	3	4	8			1.2	1	0.6	0.8	1.6
ENSG00000172456	FGGY	36	31	31	32	31	34			0.861111	0.861111	0.888889	0.861111	0.944444
ENSG00000134709	HOOK1	11	10	13	21	31	23			0.909091	1.18182	1.90909	2.81818	2.09091
ENSG00000134716	CYP2J2	3	6	6	3	4	2			2	2	1	1.33333	0.666667
ENSG00000162598	C1orf87	1	3	2	2	2	1			3	2	2	2	1
ENSG00000226476	LINC01748	36	43	46	64	106	95			1.19444	1.27778	1.77778	2.94444	2.63889
ENSG00000231252	AC099792.1	11	9	10	5	11	12			0.818182	0.909091	0.454545	1	1.09091
ENSG00000162599	NFIA	220	198	125	180	164	243			0.9	0.568182	0.818182	0.745455	1.10455
ENSG00000287224	AC099791.4	1	3	1	2	2	1			3	1	2	2	1
ENSG00000162604	TM2D1	193	229	232	246	225	226			1.18653	1.20207	1.27461	1.1658	1.17098
ENSG00000271200	AC099791.2	1	4	3	3	2	1			4	3	3	2	1
ENSG00000132849	PATJ	4295	4628	3750	2959	2360	3281			1.07753	0.873108	0.688941	0.549476	0.763912
ENSG00000236646	LAMTOR5P1	1	3	1	2	2	1			3	1	2	2	1
ENSG00000242860	RN7SL180P	2	2	1	2	2	1			1	0.5	1	1	0.5
ENSG00000234204	PIGPP2	2	2	1	2	2	1			1	0.5	1	1	0.5
ENSG00000240563	L1TD1	1	2	1	3	3	3			2	1	3	3	3
ENSG00000132854	KANK4	342	351	246	201	230	298			1.02632	0.719298	0.587719	0.672515	0.871345
ENSG00000162607	USP1	2135	2125	2651	3141	3236	2409			0.995316	1.24169	1.47119	1.51569	1.12834
ENSG00000116641	DOCK7	1363	1356	1281	1437	1400	1218			0.994864	0.939839	1.05429	1.02715	0.893617
ENSG00000132855	ANGPTL3	1	2	1	2	2	1			2	1	2	2	1
ENSG00000278967	AL138847.2	1	2	1	2	2	1			2	1	2	2	1
ENSG00000213703	AL138847.1	2	2	1	2	2	1			1	0.5	1	1	0.5
ENSG00000235545	AC103923.1	2	4	3	3	2	1			2	1.5	1.5	1	0.5
ENSG00000125703	ATG4C	200	184	152	157	146	225			0.92	0.76	0.785	0.73	1.125
ENSG00000224209	LINC00466	1	2	2	2	2	1			2	2	2	2	1
ENSG00000230798	FOXD3-AS1	3	3	3	3	4	4			1	1	1	1.33333	1.33333
ENSG00000187140	FOXD3	1	2	1	2	3	1			2	1	2	3	1
ENSG00000088035	ALG6	257	293	258	287	275	302			1.14008	1.00389	1.11673	1.07004	1.1751
ENSG00000142856	ITGB3BP	351	408	374	444	456	416			1.16239	1.06553	1.26496	1.29915	1.18519
ENSG00000203965	EFCAB7	71	79	72	81	86	89			1.11268	1.01408	1.14085	1.21127	1.25352
ENSG00000116652	DLEU2L	6	4	2	3	3	6			0.666667	0.333333	0.5	0.5	1
ENSG00000079739	PGM1	176	214	184	162	132	176			1.21591	1.04545	0.920455	0.75	1
ENSG00000244256	RN7SL130P	1	2	3	2	2	1			2	3	2	2	1
ENSG00000185483	ROR1	299	284	215	157	91	103			0.949833	0.719064	0.525084	0.304348	0.344482
ENSG00000228056	CFL1P3	1	2	1	2	2	1			2	1	2	2	1
ENSG00000284928	AL445205.1	1	2	1	3	2	1			2	1	3	2	1
ENSG00000177414	UBE2U	1	2	1	2	2	1			2	1	2	2	1
ENSG00000158966	CACHD1	751	852	797	1074	1118	959			1.13449	1.06125	1.43009	1.48868	1.27696
ENSG00000162437	RAVER2	334	341	296	300	272	282			1.02096	0.886228	0.898204	0.814371	0.844311
ENSG00000162434	JAK1	1046	1099	1093	1367	1577	1233			1.05067	1.04493	1.30688	1.50765	1.17878
ENSG00000226891	LINC01359	1	2	4	3	5	3			2	4	3	5	3
ENSG00000185031	SLC2A3P2	2	3	1	2	2	2			1.5	0.5	1	1	1
ENSG00000272506	AL357078.2	1	2	1	2	2	1			2	1	2	2	1
ENSG00000162433	AK4	2178	2120	1980	1880	1575	1608			0.97337	0.909091	0.863177	0.72314	0.738292
ENSG00000116675	DNAJC6	55	44	44	50	65	68			0.8	0.8	0.909091	1.18182	1.23636
ENSG00000213625	LEPROT	684	666	603	570	522	521			0.973684	0.881579	0.833333	0.763158	0.761696
ENSG00000116678	LEPR	49	76	58	66	61	64			1.55102	1.18367	1.34694	1.2449	1.30612
ENSG00000237852	AC119800.1	1	2	1	2	2	1			2	1	2	2	1
ENSG00000184588	PDE4B	55	75	19	10	6	18			1.36364	0.345455	0.181818	0.109091	0.327273
ENSG00000118473	SGIP1	1	3	1	2	2	2			3	1	2	2	2
ENSG00000152763	DNAI4	8	9	5	5	9	4			1.125	0.625	0.625	1.125	0.5
ENSG00000198160	MIER1	478	525	535	641	588	519			1.09833	1.11925	1.341	1.23013	1.08577
ENSG00000116704	SLC35D1	431	414	596	604	573	370			0.960557	1.38283	1.40139	1.32947	0.858469
ENSG00000162594	IL23R	1	2	2	2	3	2			2	2	2	3	2
ENSG00000081985	IL12RB2	1	2	1	2	2	1			2	1	2	2	1
ENSG00000142864	SERBP1	12134	11871	11848	11334	10342	10680			0.978325	0.97643	0.93407	0.852316	0.880171
ENSG00000116717	GADD45A	74	82	230	359	353	138			1.10811	3.10811	4.85135	4.77027	1.86486
ENSG00000172380	GNG12	824	898	940	1207	1256	973			1.08981	1.14078	1.46481	1.52427	1.18083
ENSG00000232284	GNG12-AS1	2	3	2	2	4	1			1.5	1	1	2	0.5
ENSG00000162595	DIRAS3	4	12	15	9	17	11			3	3.75	2.25	4.25	2.75
ENSG00000228431	ARL5AP3	1	2	3	2	2	1			2	3	2	2	1
ENSG00000116729	WLS	16759	17011	16062	14703	12897	13624			1.01504	0.95841	0.87732	0.769557	0.812936
ENSG00000234383	CTBP2P8	16	21	19	15	18	22			1.3125	1.1875	0.9375	1.125	1.375
ENSG00000221203	MIR1262	1	2	1	3	2	2			2	1	3	2	2
ENSG00000229133	RPS7P4	2	4	5	3	3	1			2	2.5	1.5	1.5	0.5
ENSG00000116745	RPE65	6	8	10	7	8	17			1.33333	1.66667	1.16667	1.33333	2.83333
ENSG00000024526	DEPDC1	1227	1258	1122	1436	1525	935			1.02526	0.914425	1.17033	1.24287	0.762021
ENSG00000233589	AL138789.1	4	9	8	11	15	8			2.25	2	2.75	3.75	2
ENSG00000234264	DEPDC1-AS1	5	3	6	10	7	7			0.6	1.2	2	1.4	1.4
ENSG00000285407	AL033530.1	6	10	4	10	11	15			1.66667	0.666667	1.66667	1.83333	2.5
ENSG00000287453	AL359894.1	1	2	1	2	3	2			2	1	2	3	2
ENSG00000066557	LRRC40	464	527	463	487	503	474			1.13578	0.997845	1.04957	1.08405	1.02155
ENSG00000244389	RN7SL242P	1	2	2	3	2	3			2	2	3	2	3
ENSG00000116754	SRSF11	3614	3846	3859	4415	4502	3991			1.06419	1.06779	1.22164	1.24571	1.10432
ENSG00000118454	ANKRD13C	338	379	487	435	432	356			1.1213	1.44083	1.28698	1.27811	1.05325
ENSG00000197568	HHLA3	35	20	22	32	27	39			0.571429	0.628571	0.914286	0.771429	1.11429
ENSG00000226088	HHLA3-AS1	1	4	1	3	3	1			4	1	3	3	1
ENSG00000116761	CTH	105	125	206	373	359	215			1.19048	1.9619	3.55238	3.41905	2.04762
ENSG00000271992	AL354872.1	3	6	8	14	8	11			2	2.66667	4.66667	2.66667	3.66667
ENSG00000050628	PTGER3	3	2	2	4	2	4			0.666667	0.666667	1.33333	0.666667	1.33333
ENSG00000235782	AL031429.1	1	2	1	2	4	1			2	1	2	4	1
ENSG00000132485	ZRANB2	1969	2134	1928	1964	1972	2243			1.0838	0.979177	0.997461	1.00152	1.13916
ENSG00000207721	MIR186	2	4	1	4	3	1			2	0.5	2	1.5	0.5
ENSG00000229956	ZRANB2-AS2	4	6	6	2	3	5			1.5	1.5	0.5	0.75	1.25
ENSG00000172260	NEGR1	1	2	1	2	3	1			2	1	2	3	1
ENSG00000233994	GDI2P2	1	3	3	3	3	2			3	3	3	3	2
ENSG00000227207	RPL31P12	1	2	1	2	2	1			2	1	2	2	1
ENSG00000225087	AL583808.1	5	2	5	7	4	7			0.4	1	1.4	0.8	1.4
ENSG00000229636	KRT8P21	1	2	2	2	2	1			2	2	2	2	1
ENSG00000162620	LRRIQ3	19	14	13	9	15	13			0.736842	0.684211	0.473684	0.789474	0.684211
ENSG00000254685	FPGT	93	107	91	120	113	122			1.15054	0.978495	1.29032	1.21505	1.31183
ENSG00000259030	FPGT-TNNI3K	2	4	1	2	2	1			2	0.5	1	1	0.5
ENSG00000162621	LRRC53	1	2	1	3	2	1			2	1	3	2	1
ENSG00000178965	ERICH3	2	2	1	2	2	1			1	0.5	1	1	0.5
ENSG00000272864	AC135803.1	1	2	2	2	2	2			2	2	2	2	2
ENSG00000116791	CRYZ	155	154	170	151	195	253			0.993548	1.09677	0.974194	1.25806	1.63226
ENSG00000162623	TYW3	656	639	730	730	704	605			0.974085	1.1128	1.1128	1.07317	0.922256
ENSG00000137968	SLC44A5	42	33	49	75	72	49			0.785714	1.16667	1.78571	1.71429	1.16667
ENSG00000230863	AL137803.1	9	8	12	9	16	14			0.888889	1.33333	1	1.77778	1.55556
ENSG00000117054	ACADM	807	889	887	876	832	756			1.10161	1.09913	1.0855	1.03098	0.936803
ENSG00000137955	RABGGTB	2024	2078	1468	1536	1688	1384			1.02668	0.725296	0.758893	0.833992	0.683794
ENSG00000057468	MSH4	1	6	5	6	8	2			6	5	6	8	2
ENSG00000225605	AC092813.1	1	2	1	3	4	1			2	1	3	4	1
ENSG00000230027	AC092813.2	1	2	1	2	2	1			2	1	2	2	1
ENSG00000184005	ST6GALNAC3	276	307	290	193	196	139			1.11232	1.05072	0.699275	0.710145	0.503623
ENSG00000272855	AC104458.1	1	2	1	2	2	2			2	1	2	2	2
ENSG00000226415	TPI1P1	8	5	3	7	3	9			0.625	0.375	0.875	0.375	1.125
ENSG00000117069	ST6GALNAC5	11	6	6	8	7	7			0.545455	0.545455	0.727273	0.636364	0.636364
ENSG00000230498	AL035409.1	1	2	1	2	3	1			2	1	2	3	1
ENSG00000142892	PIGK	539	563	591	617	602	623			1.04453	1.09647	1.14471	1.11688	1.15584
ENSG00000226084	AC113935.1	10	7	14	9	6	4			0.7	1.4	0.9	0.6	0.4
ENSG00000287870	AC093433.2	1	2	1	2	2	1			2	1	2	2	1
ENSG00000154027	AK5	4	6	4	6	6	4			1.5	1	1.5	1.5	1
ENSG00000036549	ZZZ3	1053	956	1124	1275	1240	958			0.907882	1.06743	1.21083	1.17759	0.909782
ENSG00000077254	USP33	986	1061	952	1098	949	1058			1.07606	0.965517	1.11359	0.962475	1.07302
ENSG00000180488	MIGA1	408	404	413	411	369	402			0.990196	1.01225	1.00735	0.904412	0.985294
ENSG00000219201	AC138392.1	2	3	1	2	2	1			1.5	0.5	1	1	0.5
ENSG00000235613	NSRP1P1	6	2	1	2	2	2			0.333333	0.166667	0.333333	0.333333	0.333333
ENSG00000232015	HSPE1P25	4	3	1	2	2	3			0.75	0.25	0.5	0.5	0.75
ENSG00000235927	NEXN-AS1	2	2	1	3	2	1			1	0.5	1.5	1	0.5
ENSG00000162614	NEXN	28	41	33	20	15	21			1.46429	1.17857	0.714286	0.535714	0.75
ENSG00000162613	FUBP1	4859	4737	5241	5689	5415	4401			0.974892	1.07862	1.17082	1.11443	0.905742
ENSG00000162616	DNAJB4	197	210	357	393	356	282			1.06599	1.81218	1.99492	1.80711	1.43147
ENSG00000137960	GIPC2	2	3	2	2	3	2			1.5	1	1	1.5	1
ENSG00000273338	AC103591.3	1	5	3	3	3	4			5	3	3	3	4
ENSG00000213561	AC103591.2	1	2	1	2	2	1			2	1	2	2	1
ENSG00000213560	AC103591.1	1	2	1	2	3	1			2	1	2	3	1
ENSG00000237413	MGC27382	1	2	1	2	2	1			2	1	2	2	1
ENSG00000122420	PTGFR	1	2	1	2	2	3			2	1	2	2	3
ENSG00000137959	IFI44L	1	2	1	2	2	1			2	1	2	2	1
ENSG00000137965	IFI44	1	2	1	2	2	1			2	1	2	2	1
ENSG00000162618	ADGRL4	1	2	1	2	2	1			2	1	2	2	1
ENSG00000230787	PSAT1P3	2	2	2	2	2	1			1	1	1	1	0.5
ENSG00000213559	HNRNPA1P64	2	2	1	2	2	1			1	0.5	1	1	0.5
ENSG00000117114	ADGRL2	35	45	32	28	29	28			1.28571	0.914286	0.8	0.828571	0.8
ENSG00000224494	HNRNPA3P14	2	2	1	2	2	1			1	0.5	1	1	0.5
ENSG00000227288	ARID3BP1	4	3	2	2	3	2			0.75	0.5	0.5	0.75	0.5
ENSG00000233290	AL157944.1	2	3	1	3	3	4			1.5	0.5	1.5	1.5	2
ENSG00000236268	LINC01361	4	2	1	2	2	1			0.5	0.25	0.5	0.5	0.25
ENSG00000233008	LINC01725	2	2	1	2	2	1			1	0.5	1	1	0.5
ENSG00000137941	TTLL7	33	46	37	55	79	30			1.39394	1.12121	1.66667	2.39394	0.909091
ENSG00000285201	AC104454.2	1	2	1	3	2	2			2	1	3	2	2
ENSG00000271576	AL359504.1	33	34	11	19	23	35			1.0303	0.333333	0.575758	0.69697	1.06061
ENSG00000142875	PRKACB	492	494	435	437	441	430			1.00407	0.884146	0.888211	0.896341	0.873984
ENSG00000226970	NEDD8P1	1	2	1	2	2	2			2	1	2	2	2
ENSG00000203943	SAMD13	9	10	5	6	6	15			1.11111	0.555556	0.666667	0.666667	1.66667
ENSG00000249237	AL359273.2	1	2	1	2	2	5			2	1	2	2	5
ENSG00000240520	UOX	2	5	2	5	4	2			2.5	1	2.5	2	1
ENSG00000137976	DNASE2B	1	2	1	2	2	2			2	1	2	2	2
ENSG00000285361	AL844170.1	1	2	1	2	4	1			2	1	2	4	1
ENSG00000117133	RPF1	1106	1121	1210	1187	1176	1113			1.01356	1.09403	1.07324	1.06329	1.00633
ENSG00000174021	GNG5	71	62	57	78	85	38			0.873239	0.802817	1.09859	1.19718	0.535211
ENSG00000285851	AL359762.3	2	2	1	2	2	5			1	0.5	1	1	2.5
ENSG00000122432	SPATA1	4	2	4	3	3	7			0.5	1	0.75	0.75	1.75
ENSG00000117151	CTBS	55	57	46	39	59	60			1.03636	0.836364	0.709091	1.07273	1.09091
ENSG00000284882	AL359762.1	1	3	1	3	2	2			3	1	3	2	2
ENSG00000180869	LINC01555	1	2	1	2	2	2			2	1	2	2	2
ENSG00000117155	SSX2IP	132	121	112	133	135	125			0.916667	0.848485	1.00758	1.02273	0.94697
ENSG00000171517	LPAR3	2	5	2	8	7	7			2.5	1	4	3.5	3.5
ENSG00000153898	MCOLN2	106	114	142	180	175	159			1.07547	1.33962	1.69811	1.65094	1.5
ENSG00000162643	DNAI3	4	11	13	21	17	33			2.75	3.25	5.25	4.25	8.25
ENSG00000055732	MCOLN3	2743	2877	3032	4427	5419	5283			1.04885	1.10536	1.61393	1.97557	1.92599
ENSG00000280099	AL603750.1	16	16	37	16	23	22			1	2.3125	1	1.4375	1.375
ENSG00000097096	SYDE2	216	243	225	230	189	206			1.125	1.04167	1.06481	0.875	0.953704
ENSG00000162642	C1orf52	451	474	655	604	525	494			1.051	1.45233	1.33925	1.16408	1.09534
ENSG00000142867	BCL10	312	329	318	469	440	339			1.05449	1.01923	1.50321	1.41026	1.08654
ENSG00000223653	AL078459.1	4	3	3	9	5	5			0.75	0.75	2.25	1.25	1.25
ENSG00000153904	DDAH1	895	909	810	533	380	558			1.01564	0.905028	0.595531	0.424581	0.623464
ENSG00000273264	AL360219.1	1	2	1	2	2	2			2	1	2	2	2
ENSG00000282057	AC092807.3	37	45	29	5	8	15			1.21622	0.783784	0.135135	0.216216	0.405405
ENSG00000272691	AC092807.2	1	2	1	2	2	1			2	1	2	2	1
ENSG00000142871	CCN1	2917	2817	952	581	484	733			0.965718	0.326363	0.199177	0.165924	0.251286
ENSG00000117174	ZNHIT6	899	764	949	921	903	823			0.849833	1.05562	1.02447	1.00445	0.915462
ENSG00000171502	COL24A1	1	4	1	3	3	5			4	1	3	3	5
ENSG00000285210	LINC02795	1	2	3	2	4	2			2	3	2	4	2
ENSG00000122417	ODF2L	204	224	251	278	307	219			1.09804	1.23039	1.36275	1.5049	1.07353
ENSG00000137975	CLCA2	1	2	1	2	2	1			2	1	2	2	1
ENSG00000236915	CLCA4-AS1	1	2	1	2	3	3			2	1	2	3	3
ENSG00000153923	CLCA3P	1	2	1	2	2	1			2	1	2	2	1
ENSG00000261737	CLCA4-AS1	4	7	4	6	8	3			1.75	1	1.5	2	0.75
ENSG00000097033	SH3GLB1	1300	1413	1431	1588	1469	1112			1.08692	1.10077	1.22154	1.13	0.855385
ENSG00000230721	AL049597.1	1	3	2	2	2	1			3	2	2	2	1
ENSG00000284846	AL355981.1	2	2	1	2	2	1			1	0.5	1	1	0.5
ENSG00000183291	SELENOF	1953	1879	2256	2288	2158	2047			0.96211	1.15515	1.17153	1.10497	1.04813
ENSG00000153936	HS2ST1	723	772	738	808	826	811			1.06777	1.02075	1.11757	1.14246	1.12172
ENSG00000235251	AC093155.2	1	2	1	2	2	2			2	1	2	2	2
ENSG00000225568	AC093155.1	2	2	1	2	2	1			1	0.5	1	1	0.5
ENSG00000267272	LINC01140	6	5	4	6	3	6			0.833333	0.666667	1	0.5	1
ENSG00000284240	LINC02801	1	2	1	2	2	2			2	1	2	2	2
ENSG00000143013	LMO4	335	320	686	1051	1115	380			0.955224	2.04776	3.13731	3.32836	1.13433
ENSG00000237505	PKN2-AS1	1	2	2	2	2	2			2	2	2	2	2
ENSG00000279778	AL445437.1	1	2	1	2	2	1			2	1	2	2	1
ENSG00000230053	AC093578.1	1	2	1	2	2	1			2	1	2	2	1
ENSG00000065243	PKN2	1564	1692	1519	1710	1556	1660			1.08184	0.971228	1.09335	0.994885	1.06138
ENSG00000207234	RNU6-125P	1	2	1	2	2	1			2	1	2	2	1
ENSG00000241975	ELOCP19	6	3	4	6	4	2			0.5	0.666667	1	0.666667	0.333333
ENSG00000137947	GTF2B	577	616	735	706	686	633			1.06759	1.27383	1.22357	1.18891	1.09705
ENSG00000137944	KYAT3	185	182	174	172	185	187			0.983784	0.940541	0.92973	1	1.01081
ENSG00000213516	RBMXL1	308	305	326	387	350	326			0.99026	1.05844	1.25649	1.13636	1.05844
ENSG00000117226	GBP3	5	2	2	3	3	2			0.4	0.4	0.6	0.6	0.4
ENSG00000117228	GBP1	1	2	1	2	2	1			2	1	2	2	1
ENSG00000234518	PTGES3P1	1	3	1	3	3	3			3	1	3	3	3
ENSG00000162645	GBP2	2	2	1	2	4	2			1	0.5	1	2	1
ENSG00000286802	AC104459.1	1	2	1	2	2	1			2	1	2	2	1
ENSG00000162654	GBP4	1	2	1	2	2	1			2	1	2	2	1
ENSG00000154451	GBP5	3	2	2	2	4	7			0.666667	0.666667	0.666667	1.33333	2.33333
ENSG00000225492	GBP1P1	1	2	1	3	2	3			2	1	3	2	3
ENSG00000286548	AL596214.1	1	2	1	2	2	1			2	1	2	2	1
ENSG00000197147	LRRC8B	3	5	8	15	19	8			1.66667	2.66667	5	6.33333	2.66667
ENSG00000231999	LRRC8C-DT	1	2	2	2	3	3			2	2	2	3	3
ENSG00000171488	LRRC8C	9	10	6	12	6	8			1.11111	0.666667	1.33333	0.666667	0.888889
ENSG00000272931	AC099568.2	3	3	3	4	5	6			1	1	1.33333	1.66667	2
ENSG00000171492	LRRC8D	342	357	378	478	493	476			1.04386	1.10526	1.39766	1.44152	1.39181
ENSG00000272672	AL391497.1	1	2	1	3	2	1			2	1	3	2	1
ENSG00000228175	GEMIN8P4	16	14	16	10	15	15			0.875	1	0.625	0.9375	0.9375
ENSG00000162664	ZNF326	1172	1175	1149	1205	1234	1123			1.00256	0.980375	1.02816	1.0529	0.958191
ENSG00000287406	AC098656.1	1	2	1	2	2	2			2	1	2	2	2
ENSG00000287372	AL627316.1	1	2	1	2	2	2			2	1	2	2	2
ENSG00000233593	LINC02609	3	2	3	4	5	6			0.666667	1	1.33333	1.66667	2
ENSG00000272094	AC091614.1	1	2	1	2	3	1			2	1	2	3	1
ENSG00000232882	PHKA1P1	1	2	1	2	2	1			2	1	2	2	1
ENSG00000122482	ZNF644	901	919	1120	1306	1265	879			1.01998	1.24306	1.4495	1.404	0.975583
ENSG00000232393	RPL5P6	1	3	1	2	2	1			3	1	2	2	1
ENSG00000162669	HFM1	3	5	8	5	6	7			1.66667	2.66667	1.66667	2	2.33333
ENSG00000215873	FEN1P1	1	3	2	2	3	1			3	2	2	3	1
ENSG00000097046	CDC7	958	971	745	692	657	684			1.01357	0.777662	0.722338	0.685804	0.713987
ENSG00000203914	HSP90B3P	7	4	5	4	3	4			0.571429	0.714286	0.571429	0.428571	0.571429
ENSG00000069702	TGFBR3	303	292	249	251	220	284			0.963696	0.821782	0.828383	0.726073	0.937294
ENSG00000137948	BRDT	1	3	1	3	2	3			3	1	3	2	3
ENSG00000172031	EPHX4	9	10	6	10	6	15			1.11111	0.666667	1.11111	0.666667	1.66667
ENSG00000230667	SETSIP	3	4	2	3	5	2			1.33333	0.666667	1	1.66667	0.666667
ENSG00000189195	BTBD8	19	12	13	15	19	19			0.631579	0.684211	0.789474	1	1
ENSG00000203910	C1orf146	1	2	2	2	2	1			2	2	2	2	1
ENSG00000174842	GLMN	284	271	338	367	368	342			0.954225	1.19014	1.29225	1.29577	1.20423
ENSG00000122484	RPAP2	504	541	560	593	573	615			1.07341	1.11111	1.17659	1.1369	1.22024
ENSG00000162676	GFI1	10	14	25	17	12	20			1.4	2.5	1.7	1.2	2
ENSG00000067208	EVI5	568	569	602	646	650	493			1.00176	1.05986	1.13732	1.14437	0.867958
ENSG00000223787	AL354890.1	2	5	2	2	3	1			2.5	1	1	1.5	0.5
ENSG00000234202	H3P3	1	2	1	2	2	1			2	1	2	2	1
ENSG00000122406	RPL5	17921	18268	19261	18550	19547	18251			1.01936	1.07477	1.0351	1.09073	1.01841
ENSG00000154511	DIPK1A	37	43	50	50	37	32			1.16216	1.35135	1.35135	1	0.864865
ENSG00000207523	SNORA66	6	6	5	6	4	3			1	0.833333	1	0.666667	0.5
ENSG00000287797	AC093577.1	1	2	1	2	2	1			2	1	2	2	1
ENSG00000143033	MTF2	1128	1125	1347	1328	1259	1093			0.99734	1.19415	1.1773	1.11613	0.968972
ENSG00000117500	TMED5	1978	2023	2168	2482	2302	1919			1.02275	1.09606	1.2548	1.1638	0.970172
ENSG00000122483	CCDC18	275	281	249	282	275	234			1.02182	0.905455	1.02545	1	0.850909
ENSG00000223745	CCDC18-AS1	90	81	51	46	71	118			0.9	0.566667	0.511111	0.788889	1.31111
ENSG00000117505	DR1	1119	1174	1411	1639	1503	1250			1.04915	1.26095	1.4647	1.34316	1.11707
ENSG00000137942	FNBP1L	828	784	826	958	974	861			0.94686	0.997585	1.157	1.17633	1.03986
ENSG00000137936	BCAR3	46	38	52	44	86	62			0.826087	1.13043	0.956522	1.86957	1.34783
ENSG00000224093	BCAR3-AS1	5	6	3	5	3	7			1.2	0.6	1	0.6	1.4
ENSG00000260464	AL049796.1	3	4	2	3	4	3			1.33333	0.666667	1	1.33333	1
ENSG00000067334	DNTTIP2	1822	1800	1935	1949	1975	2111			0.987925	1.06202	1.0697	1.08397	1.15862
ENSG00000023909	GCLM	623	732	861	1321	1304	557			1.17496	1.38202	2.12039	2.0931	0.894061
ENSG00000198691	ABCA4	15	15	12	3	13	14			1	0.8	0.2	0.866667	0.933333
ENSG00000137962	ARHGAP29	249	249	194	165	245	243			1	0.779116	0.662651	0.983936	0.975904
ENSG00000226835	ARHGAP29-AS1	1	2	1	2	2	1			2	1	2	2	1
ENSG00000236098	AC097059.1	1	2	2	2	3	1			2	2	2	3	1
ENSG00000117528	ABCD3	846	840	829	988	858	900			0.992908	0.979905	1.16785	1.01418	1.06383
ENSG00000117525	F3	114	133	120	160	154	104			1.16667	1.05263	1.40351	1.35088	0.912281
ENSG00000224081	SLC44A3-AS1	3	3	3	2	3	3			1	1	0.666667	1	1
ENSG00000232857	KATNBL1P2	1	2	1	2	2	1			2	1	2	2	1
ENSG00000143036	SLC44A3	1	4	3	2	6	4			4	3	2	6	4
ENSG00000117519	CNN3	2	2	4	4	4	2			1	2	2	2	1
ENSG00000235501	AC105942.1	1	3	1	4	3	3			3	1	4	3	3
ENSG00000172339	ALG14	101	87	97	112	114	122			0.861386	0.960396	1.10891	1.12871	1.20792
ENSG00000152078	TLCD4	4	4	2	2	3	2			1	0.5	0.5	0.75	0.5
ENSG00000271092	TLCD4-RWDD3	2	3	1	2	5	3			1.5	0.5	1	2.5	1.5
ENSG00000231992	AC092802.3	1	2	1	2	2	1			2	1	2	2	1
ENSG00000226026	AC092802.1	1	2	1	2	2	1			2	1	2	2	1
ENSG00000122481	RWDD3	21	22	17	22	18	30			1.04762	0.809524	1.04762	0.857143	1.42857
ENSG00000287919	AC092802.4	1	2	1	3	3	2			2	1	3	3	2
ENSG00000228971	LINC02607	2	2	1	2	2	1			1	0.5	1	1	0.5
ENSG00000228502	EEF1A1P11	21	12	15	20	16	12			0.571429	0.714286	0.952381	0.761905	0.571429
ENSG00000137970	RPL7P9	10	8	9	11	10	9			0.8	0.9	1.1	1	0.9
ENSG00000117569	PTBP2	231	232	197	234	287	222			1.00433	0.852814	1.01299	1.24242	0.961039
ENSG00000188641	DPYD	19	22	18	31	23	11			1.15789	0.947368	1.63158	1.21053	0.578947
ENSG00000228057	SEC63P1	2	3	3	3	3	3			1.5	1.5	1.5	1.5	1.5
ENSG00000225206	MIR137HG	1	2	1	2	2	1			2	1	2	2	1
ENSG00000226053	LINC01776	7	4	5	3	2	1			0.571429	0.714286	0.428571	0.285714	0.142857
ENSG00000280040	AC095031.1	1	2	1	2	2	1			2	1	2	2	1
ENSG00000162627	SNX7	23	32	35	35	32	23			1.3913	1.52174	1.52174	1.3913	1
ENSG00000227034	AL445433.1	1	3	1	2	2	1			3	1	2	2	1
ENSG00000117600	PLPPR4	22	19	19	26	26	52			0.863636	0.863636	1.18182	1.18182	2.36364
ENSG00000224445	LINC01708	1	2	1	2	2	1			2	1	2	2	1
ENSG00000099260	PALMD	2	2	1	2	2	1			1	0.5	1	1	0.5
ENSG00000156869	FRRS1	113	126	150	180	137	141			1.11504	1.32743	1.59292	1.21239	1.24779
ENSG00000162688	AGL	580	572	664	862	889	659			0.986207	1.14483	1.48621	1.53276	1.13621
ENSG00000228084	AC118553.1	5	3	1	3	5	5			0.6	0.2	0.6	1	1
ENSG00000117620	SLC35A3	267	316	239	258	257	245			1.18352	0.895131	0.966292	0.962547	0.917603
ENSG00000283761	AC118553.2	2	4	4	2	3	3			2	2	1	1.5	1.5
ENSG00000156875	MFSD14A	16	21	18	18	12	14			1.3125	1.125	1.125	0.75	0.875
ENSG00000156876	SASS6	299	316	312	287	303	327			1.05686	1.04348	0.959866	1.01338	1.09365
ENSG00000226952	AC093019.1	1	2	1	2	2	1			2	1	2	2	1
ENSG00000122435	TRMT13	380	367	364	414	403	355			0.965789	0.957895	1.08947	1.06053	0.934211
ENSG00000122477	LRRC39	2	8	4	6	8	9			4	2	3	4	4.5
ENSG00000137992	DBT	746	757	744	699	678	683			1.01475	0.997319	0.936997	0.908847	0.91555
ENSG00000285530	AL445928.2	2	2	1	2	2	1			1	0.5	1	1	0.5
ENSG00000224616	RTCA-AS1	15	13	17	35	23	36			0.866667	1.13333	2.33333	1.53333	2.4
ENSG00000137996	RTCA	1009	1073	1012	897	818	899			1.06343	1.00297	0.888999	0.810704	0.890981
ENSG00000207750	MIR553	1	2	1	2	2	1			2	1	2	2	1
ENSG00000079335	CDC14A	643	652	676	544	398	396			1.014	1.05132	0.846034	0.618974	0.615863
ENSG00000181656	GPR88	1	2	3	3	2	1			2	3	3	2	1
ENSG00000162692	VCAM1	1	2	1	2	2	1			2	1	2	2	1
ENSG00000162694	EXTL2	317	311	411	425	448	516			0.981073	1.29653	1.34069	1.41325	1.62776
ENSG00000273204	AC104506.1	4	2	2	5	5	3			0.5	0.5	1.25	1.25	0.75
ENSG00000162695	SLC30A7	684	728	984	998	791	784			1.06433	1.4386	1.45906	1.15643	1.1462
ENSG00000230946	HNRNPA1P68	1	2	1	2	2	2			2	1	2	2	2
ENSG00000117543	DPH5	517	505	475	437	421	436			0.976789	0.918762	0.845261	0.814313	0.843327
ENSG00000235795	AC093157.2	1	5	3	4	3	1			5	3	4	3	1
ENSG00000233184	AC093157.1	51	51	49	44	40	83			1	0.960784	0.862745	0.784314	1.62745
ENSG00000225938	AL109741.1	1	2	1	3	2	1			2	1	3	2	1
ENSG00000170989	S1PR1	65	73	46	52	58	41			1.12308	0.707692	0.8	0.892308	0.630769
ENSG00000228399	AL109741.2	1	3	1	2	2	1			3	1	2	2	1
ENSG00000183298	RPSAP19	12	7	11	6	12	15			0.583333	0.916667	0.5	1	1.25
ENSG00000185946	RNPC3	199	203	169	167	184	197			1.0201	0.849246	0.839196	0.924623	0.98995
ENSG00000240038	AMY2B	2	2	1	3	4	1			1	0.5	1.5	2	0.5
ENSG00000232952	AL512844.1	1	2	1	3	3	2			2	1	3	3	2
ENSG00000198890	PRMT6	327	343	318	291	304	374			1.04893	0.972477	0.889908	0.929664	1.14373
ENSG00000224550	NDUFA4P1	1	3	1	2	2	1			3	1	2	2	1
ENSG00000134215	VAV3	22	22	13	4	22	32			1	0.590909	0.181818	1	1.45455
ENSG00000085491	SLC25A24	2293	2244	2244	2083	1719	1272			0.978631	0.978631	0.908417	0.749673	0.554732
ENSG00000260879	AL359258.2	2	2	2	2	3	1			1	1	1	1.5	0.5
ENSG00000280186	AL359258.3	2	3	1	2	3	1			1.5	0.5	1	1.5	0.5
ENSG00000196427	NBPF4	8	10	7	8	7	10			1.25	0.875	1	0.875	1.25
ENSG00000238122	AL359258.1	2	3	3	2	2	1			1.5	1.5	1	1	0.5
ENSG00000241361	SLC25A24P1	19	17	21	23	19	9			0.894737	1.10526	1.21053	1	0.473684
ENSG00000243967	NBPF5P	2	2	1	2	3	2			1	0.5	1	1.5	1
ENSG00000238118	SLC25A24P2	2	5	2	4	3	1			2.5	1	2	1.5	0.5
ENSG00000224698	AL390038.1	1	3	6	3	3	3			3	6	3	3	3
ENSG00000186086	NBPF6	25	12	25	20	24	13			0.48	1	0.8	0.96	0.52
ENSG00000227832	ST13P21	1	2	1	3	2	1			2	1	3	2	1
ENSG00000162636	FAM102B	330	336	238	247	217	227			1.01818	0.721212	0.748485	0.657576	0.687879
ENSG00000162639	HENMT1	1	3	2	2	3	2			3	2	2	3	2
ENSG00000285923	AL160171.1	1	2	1	2	2	1			2	1	2	2	1
ENSG00000134186	PRPF38B	1810	1796	2194	2460	2339	1853			0.992265	1.21215	1.35912	1.29227	1.02376
ENSG00000143107	FNDC7	2	3	3	8	8	4			1.5	1.5	4	4	2
ENSG00000116266	STXBP3	561	555	529	582	600	631			0.989305	0.942959	1.03743	1.06952	1.12478
ENSG00000162641	AKNAD1	25	29	24	16	17	34			1.16	0.96	0.64	0.68	1.36
ENSG00000203897	SPATA42	1	2	2	2	2	1			2	2	2	2	1
ENSG00000121957	GPSM2	1799	1683	1405	1304	1325	1572			0.93552	0.780989	0.724847	0.73652	0.873819
ENSG00000121940	CLCC1	359	354	340	269	273	348			0.986072	0.947075	0.749304	0.760446	0.969359
ENSG00000085433	WDR47	271	279	372	479	436	321			1.02952	1.37269	1.76753	1.60886	1.1845
ENSG00000244716	BX679664.3	6	4	6	6	7	9			0.666667	1	1	1.16667	1.5
ENSG00000228665	BX679664.1	2	2	1	2	2	1			1	0.5	1	1	0.5
ENSG00000228054	RANP5	1	2	1	2	2	1			2	1	2	2	1
ENSG00000197780	TAF13	487	497	666	578	697	527			1.02053	1.36756	1.18686	1.43121	1.08214
ENSG00000273382	AL356488.3	18	22	18	18	17	34			1.22222	1	1	0.944444	1.88889
ENSG00000215717	TMEM167B	507	461	482	496	410	486			0.90927	0.95069	0.978304	0.808679	0.95858
ENSG00000116299	ELAPOR1	21	24	19	19	16	25			1.14286	0.904762	0.904762	0.761905	1.19048
ENSG00000031698	SARS1	3155	3250	4147	5528	5832	5141			1.03011	1.31442	1.75214	1.84849	1.62948
ENSG00000143126	CELSR2	621	629	460	455	475	707			1.01288	0.740741	0.732689	0.764895	1.13849
ENSG00000134222	PSRC1	477	512	392	433	553	506			1.07338	0.821803	0.907757	1.15933	1.0608
ENSG00000221986	MYBPHL	21	26	18	14	11	18			1.2381	0.857143	0.666667	0.52381	0.857143
ENSG00000134243	SORT1	3797	3754	3316	2908	2306	2461			0.988675	0.873321	0.765868	0.607322	0.648143
ENSG00000143106	PSMA5	2072	2232	2368	2359	2547	2499			1.07722	1.14286	1.13851	1.22925	1.20608
ENSG00000143028	SYPL2	349	382	324	371	300	375			1.09456	0.928367	1.06304	0.859599	1.0745
ENSG00000162650	ATXN7L2	154	182	181	234	240	176			1.18182	1.17532	1.51948	1.55844	1.14286
ENSG00000174151	CYB561D1	346	427	286	374	443	421			1.2341	0.82659	1.08092	1.28035	1.21676
ENSG00000181754	AMIGO1	22	14	17	9	13	16			0.636364	0.772727	0.409091	0.590909	0.727273
ENSG00000156097	GPR61	1	3	1	2	2	2			3	1	2	2	2
ENSG00000254942	AL355310.3	2	2	1	2	2	1			1	0.5	1	1	0.5
ENSG00000065135	GNAI3	2480	2507	2550	2589	2421	2468			1.01089	1.02823	1.04395	0.97621	0.995161
ENSG00000134183	GNAT2	2	4	3	5	4	3			2	1.5	2.5	2	1.5
ENSG00000116337	AMPD2	818	790	752	662	788	953			0.96577	0.919315	0.809291	0.963325	1.16504
ENSG00000228703	AL355310.2	1	2	2	2	2	1			2	2	2	2	1
ENSG00000235045	RPL7P8	1	2	1	2	2	2			2	1	2	2	2
ENSG00000168765	GSTM4	136	118	107	115	130	171			0.867647	0.786765	0.845588	0.955882	1.25735
ENSG00000213366	GSTM2	14	20	12	11	15	24			1.42857	0.857143	0.785714	1.07143	1.71429
ENSG00000134201	GSTM5	1	2	1	2	2	1			2	1	2	2	1
ENSG00000241720	AL158847.1	1	2	1	2	2	1			2	1	2	2	1
ENSG00000134202	GSTM3	1	2	1	2	2	2			2	1	2	2	2
ENSG00000198758	EPS8L3	53	49	44	34	45	112			0.924528	0.830189	0.641509	0.849057	2.11321
ENSG00000228420	LINC01768	1	2	1	2	2	1			2	1	2	2	1
ENSG00000261055	AL450468.2	1	2	1	2	2	1			2	1	2	2	1
ENSG00000184371	CSF1	5	15	6	6	10	11			3	1.2	1.2	2	2.2
ENSG00000168710	AHCYL1	2004	2102	1958	1957	1892	2369			1.0489	0.977046	0.976547	0.944112	1.18214
ENSG00000143093	STRIP1	582	592	404	528	550	742			1.01718	0.694158	0.907216	0.945017	1.27491
ENSG00000258634	AL160006.1	147	162	129	129	160	177			1.10204	0.877551	0.877551	1.08844	1.20408
ENSG00000258673	LINC01397	1	2	3	4	5	2			2	3	4	5	2
ENSG00000186150	UBL4B	1	4	1	2	3	1			4	1	2	3	1
ENSG00000197106	SLC6A17	2	2	1	2	2	2			1	0.5	1	1	1
ENSG00000224965	LINC02586	1	4	2	2	2	1			4	2	2	2	1
ENSG00000116396	KCNC4	55	43	60	57	80	65			0.781818	1.09091	1.03636	1.45455	1.18182
ENSG00000227963	RBM15-AS1	10	13	12	12	15	14			1.3	1.2	1.2	1.5	1.4
ENSG00000162775	RBM15	834	899	725	769	674	856			1.07794	0.869305	0.922062	0.808153	1.02638
ENSG00000224699	LAMTOR5-AS1	38	41	33	27	36	38			1.07895	0.868421	0.710526	0.947368	1
ENSG00000168679	SLC16A4	70	62	90	118	155	133			0.885714	1.28571	1.68571	2.21429	1.9
ENSG00000273373	AL355488.1	28	29	49	24	26	44			1.03571	1.75	0.857143	0.928571	1.57143
ENSG00000134248	LAMTOR5	895	882	932	813	745	942			0.985475	1.04134	0.90838	0.832402	1.05251
ENSG00000143125	PROK1	6	9	6	6	3	5			1.5	1	1	0.5	0.833333
ENSG00000240194	CYMP	1	2	1	2	2	1			2	1	2	2	1
ENSG00000177301	KCNA2	136	121	131	176	263	204			0.889706	0.963235	1.29412	1.93382	1.5
ENSG00000237415	NRBF2P3	2	4	2	3	4	2			2	1	1.5	2	1
ENSG00000143119	CD53	2	2	2	2	2	1			1	1	1	1	0.5
ENSG00000261654	AL360270.2	4	11	19	24	15	13			2.75	4.75	6	3.75	3.25
ENSG00000121931	LRIF1	369	358	566	785	773	467			0.97019	1.53388	2.12737	2.09485	1.26558
ENSG00000273010	AL360270.3	2	2	1	4	5	7			1	0.5	2	2.5	3.5
ENSG00000156171	DRAM2	310	335	383	437	420	424			1.08065	1.23548	1.40968	1.35484	1.36774
ENSG00000134255	CEPT1	411	443	470	519	551	517			1.07786	1.14355	1.26277	1.34063	1.25791
ENSG00000273221	AL355816.2	1	2	2	2	2	2			2	2	2	2	2
ENSG00000162777	DENND2D	2	2	1	3	3	1			1	0.5	1.5	1.5	0.5
ENSG00000064886	CHI3L2	1	2	1	2	3	1			2	1	2	3	1
ENSG00000173947	PIFO	2	6	4	3	3	2			3	2	1.5	1.5	1
ENSG00000085465	OVGP1	14	11	14	23	26	15			0.785714	1	1.64286	1.85714	1.07143
ENSG00000260948	AL390195.2	7	5	7	10	10	6			0.714286	1	1.42857	1.42857	0.857143
ENSG00000243960	AL390195.1	5	5	2	2	5	6			1	0.4	0.4	1	1.2
ENSG00000116455	WDR77	1277	1256	1295	1208	1237	1073			0.983555	1.0141	0.945967	0.968677	0.840251
ENSG00000116459	ATP5PB	2975	3068	3363	3063	3069	3118			1.03126	1.13042	1.02958	1.0316	1.04807
ENSG00000143110	C1orf162	6	8	9	4	8	12			1.33333	1.5	0.666667	1.33333	2
ENSG00000121933	TMIGD3	2	2	3	2	3	2			1	1.5	1	1.5	1
ENSG00000282608	ADORA3	1	3	1	2	2	1			3	1	2	2	1
ENSG00000116473	RAP1A	866	843	962	1022	893	846			0.973441	1.11085	1.18014	1.03118	0.976905
ENSG00000231346	LINC01160	6	3	9	10	7	4			0.5	1.5	1.66667	1.16667	0.666667
ENSG00000197852	INKA2	53	49	49	36	59	25			0.924528	0.924528	0.679245	1.11321	0.471698
ENSG00000227811	INKA2-AS1	6	8	9	3	7	7			1.33333	1.5	0.5	1.16667	1.16667
ENSG00000284830	AL049557.1	3	3	1	3	4	5			1	0.333333	1	1.33333	1.66667
ENSG00000064703	DDX20	1303	1228	959	904	886	729			0.942441	0.735994	0.693784	0.679969	0.559478
ENSG00000171385	KCND3	51	36	26	10	10	7			0.705882	0.509804	0.196078	0.196078	0.137255
ENSG00000231437	LINC01750	1	3	1	2	2	1			3	1	2	2	1
ENSG00000231246	LINC02884	4	2	2	3	2	1			0.5	0.5	0.75	0.5	0.25
ENSG00000143079	CTTNBP2NL	413	455	363	425	465	426			1.10169	0.878935	1.02906	1.12591	1.03148
ENSG00000134245	WNT2B	8	9	21	22	26	7			1.125	2.625	2.75	3.25	0.875
ENSG00000273483	AL354760.1	2	3	3	2	3	2			1.5	1.5	1	1.5	1
ENSG00000007341	ST7L	300	283	273	242	207	242			0.943333	0.91	0.806667	0.69	0.806667
ENSG00000116489	CAPZA1	3013	3080	3239	3041	2860	2739			1.02224	1.07501	1.00929	0.94922	0.909061
ENSG00000155363	MOV10	394	407	354	306	351	449			1.03299	0.898477	0.77665	0.890863	1.13959
ENSG00000225075	AL603832.1	1	3	2	2	3	1			3	2	2	3	1
ENSG00000155366	RHOC	1070	1005	1263	1194	1214	1218			0.939252	1.18037	1.11589	1.13458	1.13832
ENSG00000271810	AL603832.3	1	2	1	2	2	1			2	1	2	2	1
ENSG00000155367	PPM1J	4	5	6	4	5	11			1.25	1.5	1	1.25	2.75
ENSG00000261595	AL603832.2	1	2	1	2	3	1			2	1	2	3	1
ENSG00000184599	TAFA3	1	2	2	2	3	1			2	2	2	3	1
ENSG00000215866	LINC01356	1	2	1	3	2	2			2	1	3	2	2
ENSG00000224167	LINC01357	1	2	1	2	2	1			2	1	2	2	1
ENSG00000228040	AL390729.1	1	2	2	2	2	2			2	2	2	2	2
ENSG00000155380	SLC16A1	35678	35943	29763	24058	20239	23774			1.00743	0.834212	0.674309	0.567268	0.666349
ENSG00000229020	AKR7A2P1	2	2	1	2	2	1			1	0.5	1	1	0.5
ENSG00000226419	SLC16A1-AS1	396	374	403	343	323	326			0.944444	1.01768	0.866162	0.815657	0.823232
ENSG00000287807	AL390242.1	1	3	3	2	3	1			3	3	2	3	1
ENSG00000238198	LRIG2-DT	5	4	2	4	2	2			0.8	0.4	0.8	0.4	0.4
ENSG00000198799	LRIG2	585	558	654	599	482	616			0.953846	1.11795	1.02393	0.823932	1.05299
ENSG00000081026	MAGI3	298	310	284	372	382	295			1.04027	0.95302	1.24832	1.28188	0.989933
ENSG00000232499	AL391058.1	10	3	5	8	6	5			0.3	0.5	0.8	0.6	0.5
ENSG00000116793	PHTF1	493	458	553	556	606	470			0.929006	1.1217	1.12779	1.22921	0.953347
ENSG00000232450	AL133517.1	5	3	3	5	4	1			0.6	0.6	1	0.8	0.2
ENSG00000081019	RSBN1	219	247	281	326	327	268			1.12785	1.28311	1.48858	1.49315	1.22374
ENSG00000231128	AL137856.1	1	2	1	3	2	1			2	1	3	2	1
ENSG00000134242	PTPN22	4	6	3	7	5	9			1.5	0.75	1.75	1.25	2.25
ENSG00000226167	AP4B1-AS1	1	2	1	2	2	1			2	1	2	2	1
ENSG00000188761	BCL2L15	228	245	174	145	126	198			1.07456	0.763158	0.635965	0.552632	0.868421
ENSG00000134262	AP4B1	530	509	464	436	434	474			0.960377	0.875472	0.822642	0.818868	0.89434
ENSG00000118655	DCLRE1B	429	424	410	430	438	468			0.988345	0.955711	1.00233	1.02098	1.09091
ENSG00000235527	HIPK1-AS1	1	2	2	3	3	8			2	2	3	3	8
ENSG00000163349	HIPK1	2178	2244	2364	2779	2625	2424			1.0303	1.0854	1.27594	1.20523	1.11295
ENSG00000116774	OLFML3	94	104	61	47	59	98			1.10638	0.648936	0.5	0.62766	1.04255
ENSG00000282048	AL591742.2	1	2	1	2	2	2			2	1	2	2	2
ENSG00000134207	SYT6	2	2	1	2	2	1			1	0.5	1	1	0.5
ENSG00000197323	TRIM33	1118	1145	1164	1291	1322	1131			1.02415	1.04114	1.15474	1.18247	1.01163
ENSG00000236480	PKMP1	1	2	2	2	2	2			2	2	2	2	2
ENSG00000116752	BCAS2	661	672	785	937	904	782			1.01664	1.18759	1.41755	1.36762	1.18306
ENSG00000175984	DENND2C	2	6	8	29	21	26			3	4	14.5	10.5	13
ENSG00000116748	AMPD1	2	2	2	4	3	5			1	1	2	1.5	2.5
ENSG00000213281	NRAS	3636	3620	3763	4028	3833	3587			0.9956	1.03493	1.10781	1.05418	0.986524
ENSG00000009307	CSDE1	12157	12038	12171	13047	12956	12459			0.990211	1.00115	1.07321	1.06572	1.02484
ENSG00000052723	SIKE1	890	919	1056	1139	1004	816			1.03258	1.18652	1.27978	1.12809	0.916854
ENSG00000198765	SYCP1	1	2	1	2	2	2			2	1	2	2	2
ENSG00000134198	TSPAN2	10	10	13	5	3	3			1	1.3	0.5	0.3	0.3
ENSG00000228035	NGF-AS1	1	2	1	3	2	1			2	1	3	2	1
ENSG00000232185	CNOT7P2	1	2	1	2	2	1			2	1	2	2	1
ENSG00000173218	VANGL1	368	386	371	588	579	447			1.04891	1.00815	1.59783	1.57337	1.21467
ENSG00000118729	CASQ2	1	2	1	3	2	1			2	1	3	2	1
ENSG00000177551	NHLH2	1	2	1	2	2	1			2	1	2	2	1
ENSG00000214204	HNRNPA1P43	2	2	1	2	2	1			1	0.5	1	1	0.5
ENSG00000163393	SLC22A15	54	70	61	148	154	99			1.2963	1.12963	2.74074	2.85185	1.83333
ENSG00000173212	MAB21L3	3	6	7	10	18	8			2	2.33333	3.33333	6	2.66667
ENSG00000287217	AL355538.1	1	2	1	2	4	2			2	1	2	4	2
ENSG00000163399	ATP1A1	17097	17049	15694	15481	14792	15537			0.997192	0.917939	0.90548	0.865181	0.908756
ENSG00000203865	ATP1A1-AS1	10	24	22	10	24	33			2.4	2.2	1	2.4	3.3
ENSG00000233154	LINC01762	1	2	1	2	2	1			2	1	2	2	1
ENSG00000230381	AL136376.1	1	2	1	2	2	1			2	1	2	2	1
ENSG00000224950	AL390066.1	2	4	9	8	9	7			2	4.5	4	4.5	3.5
ENSG00000116815	CD58	189	191	205	176	184	143			1.01058	1.08466	0.931217	0.973545	0.756614
ENSG00000177173	NAP1L4P1	20	17	13	11	9	8			0.85	0.65	0.55	0.45	0.4
ENSG00000143061	IGSF3	1288	1297	1212	1289	1485	1636			1.00699	0.940994	1.00078	1.15295	1.27019
ENSG00000231072	GAPDHP64	1	2	1	2	2	1			2	1	2	2	1
ENSG00000272715	AL157904.1	2	3	1	2	3	3			1.5	0.5	1	1.5	1.5
ENSG00000134247	PTGFRN	1712	1724	1476	1435	1439	1632			1.00701	0.86215	0.838201	0.840537	0.953271
ENSG00000134256	CD101	46	43	64	43	45	39			0.934783	1.3913	0.934783	0.978261	0.847826
ENSG00000236137	AL445231.1	6	5	1	5	6	3			0.833333	0.166667	0.833333	1	0.5
ENSG00000116830	TTF2	1530	1507	1248	1102	1048	1357			0.984967	0.815686	0.720261	0.684967	0.886928
ENSG00000134253	TRIM45	49	50	18	34	33	64			1.02041	0.367347	0.693878	0.673469	1.30612
ENSG00000134258	VTCN1	1	3	2	2	2	1			3	2	2	2	1
ENSG00000271427	AL358072.1	3	3	1	2	2	1			1	0.333333	0.666667	0.666667	0.333333
ENSG00000198162	MAN1A2	1072	1049	1076	1222	1141	1044			0.978545	1.00373	1.13993	1.06437	0.973881
ENSG00000279513	AL157902.2	2	4	1	2	2	1			2	0.5	1	1	0.5
ENSG00000226755	VPS25P1	1	2	1	2	2	1			2	1	2	2	1
ENSG00000183508	TENT5C	49	57	110	197	186	107			1.16327	2.2449	4.02041	3.79592	2.18367
ENSG00000228217	PNRC2P1	3	3	1	2	4	3			1	0.333333	0.666667	1.33333	1
ENSG00000196505	GDAP2	382	340	325	395	373	412			0.890052	0.850785	1.03403	0.97644	1.07853
ENSG00000065183	WDR3	2301	2416	2667	2715	2641	2748			1.04998	1.15906	1.17992	1.14776	1.19426
ENSG00000155761	SPAG17	1	2	1	2	2	1			2	1	2	2	1
ENSG00000226126	PSMC1P12	1	2	1	2	2	2			2	1	2	2	2
ENSG00000229911	AL139148.1	1	2	1	3	2	1			2	1	3	2	1
ENSG00000092607	TBX15	1	4	5	7	4	1			4	5	7	4	1
ENSG00000116874	WARS2	257	290	253	266	286	238			1.1284	0.984436	1.03502	1.11284	0.92607
ENSG00000223575	RBMX2P3	1	2	1	2	2	1			2	1	2	2	1
ENSG00000236804	RPS3AP12	1	2	1	2	2	1			2	1	2	2	1
ENSG00000231365	WARS2-AS1	245	242	260	305	335	255			0.987755	1.06122	1.2449	1.36735	1.04082
ENSG00000232650	LINC01780	6	5	4	2	3	4			0.833333	0.666667	0.333333	0.5	0.666667
ENSG00000116882	HAO2	1	2	3	2	4	5			2	3	2	4	5
ENSG00000203859	HSD3B2	1	3	1	2	3	1			3	1	2	3	1
ENSG00000203857	HSD3B1	2	2	1	2	3	4			1	0.5	1	1.5	2
ENSG00000226443	GAPDHP32	1	2	1	2	3	1			2	1	2	3	1
ENSG00000240244	GAPDHP33	1	2	1	3	2	1			2	1	3	2	1
ENSG00000260941	LINC00622	1	2	3	7	5	2			2	3	7	5	2
ENSG00000143067	ZNF697	248	253	350	555	515	350			1.02016	1.41129	2.2379	2.07661	1.41129
ENSG00000092621	PHGDH	823	815	1413	2207	2683	2253			0.990279	1.71689	2.68165	3.26002	2.73755
ENSG00000134240	HMGCS2	3	3	2	3	2	1			1	0.666667	1	0.666667	0.333333
ENSG00000134193	REG4	1	2	1	2	2	1			2	1	2	2	1
ENSG00000227205	PFN1P9	1	2	1	2	2	1			2	1	2	2	1
ENSG00000134250	NOTCH2	4231	4270	3653	3663	3189	3702			1.00922	0.863389	0.865753	0.753723	0.87497
ENSG00000265808	SEC22B	349	414	403	405	413	338			1.18625	1.15473	1.16046	1.18338	0.968481
ENSG00000223804	AC244669.1	8	10	8	12	6	10			1.25	1	1.5	0.75	1.25
ENSG00000273727	U1	1	2	1	2	2	1			2	1	2	2	1
ENSG00000270231	NBPF8	69	73	82	103	148	114			1.05797	1.18841	1.49275	2.14493	1.65217
ENSG00000270392	PFN1P2	1	2	1	2	3	1			2	1	2	3	1
ENSG00000275131	AC241952.1	5	7	6	8	6	10			1.4	1.2	1.6	1.2	2
ENSG00000286106	NOTCH2NLR	2	2	3	2	2	1			1	1.5	1	1	0.5
ENSG00000273136	NBPF26	60	69	63	81	92	88			1.15	1.05	1.35	1.53333	1.46667
ENSG00000287979	AC253572.1	2	2	1	3	5	1			1	0.5	1.5	2.5	0.5
ENSG00000263353	PPIAL4A	1	2	1	2	2	1			2	1	2	2	1
ENSG00000281741	AC241377.3	1	2	1	2	2	2			2	1	2	2	2
ENSG00000226067	LINC00623	19	19	21	30	23	24			1	1.10526	1.57895	1.21053	1.26316
ENSG00000277610	RNVU1-4	1	6	3	3	4	2			6	3	3	4	2
ENSG00000285215	AC241377.4	1	2	1	2	2	1			2	1	2	2	1
ENSG00000233029	AC244453.2	1	2	2	2	2	1			2	2	2	2	1
ENSG00000223345	H2BP1	1	2	1	3	2	1			2	1	3	2	1
ENSG00000188610	FAM72B	55	52	62	90	75	57			0.945455	1.12727	1.63636	1.36364	1.03636
ENSG00000171943	SRGAP2C	34	61	42	75	85	63			1.79412	1.23529	2.20588	2.5	1.85294
ENSG00000227082	LINC02798	2	2	1	5	7	2			1	0.5	2.5	3.5	1
ENSG00000228826	AL592494.1	1	2	1	2	2	1			2	1	2	2	1
ENSG00000233432	MTIF2P1	1	2	1	2	3	1			2	1	2	3	1
ENSG00000231752	EMBP1	1	3	1	2	2	2			3	1	2	2	2
ENSG00000277702	AC239859.5	1	4	4	4	4	4			4	4	4	4	4
ENSG00000206737	RNVU1-18	1	3	1	2	2	1			3	1	2	2	1
ENSG00000232721	AC239800.2	1	2	2	3	2	1			2	2	3	2	1
ENSG00000242352	FAM91A3P	1	2	1	2	2	1			2	1	2	2	1
ENSG00000263590	LINC02591	1	2	2	2	2	1			2	2	2	2	1
ENSG00000233430	AC239798.1	1	2	1	3	2	1			2	1	3	2	1
ENSG00000263513	FAM72C	2	3	2	4	6	2			1.5	1	2	3	1
ENSG00000270872	SRGAP2D	6	2	2	3	5	4			0.333333	0.333333	0.5	0.833333	0.666667
ENSG00000232527	LINC02802	22	25	15	16	6	26			1.13636	0.681818	0.727273	0.272727	1.18182
ENSG00000271567	PPIAL4E	1	2	1	2	2	1			2	1	2	2	1
ENSG00000207205	RNVU1-15	2	4	1	5	7	2			2	0.5	2.5	3.5	1
ENSG00000233586	AC246785.2	1	2	1	2	2	1			2	1	2	2	1
ENSG00000266338	NBPF15	244	231	249	333	353	310			0.946721	1.02049	1.36475	1.44672	1.27049
ENSG00000227212	PFN1P6	1	2	1	2	2	1			2	1	2	2	1
ENSG00000278099	RNVU1-2A	1	2	1	3	2	1			2	1	3	2	1
ENSG00000287607	FP700111.3	1	2	1	2	2	1			2	1	2	2	1
ENSG00000196369	SRGAP2B	31	30	24	55	49	38			0.967742	0.774194	1.77419	1.58065	1.22581
ENSG00000215784	FAM72D	86	77	92	119	101	66			0.895349	1.06977	1.38372	1.17442	0.767442
ENSG00000272419	LINC01145	8	10	13	19	8	13			1.25	1.625	2.375	1	1.625
ENSG00000223612	AC241585.1	1	2	1	2	2	1			2	1	2	2	1
ENSG00000276216	AC245014.3	1	2	2	2	3	1			2	2	2	3	1
ENSG00000236140	AC245014.1	1	2	1	2	2	1			2	1	2	2	1
ENSG00000162825	NBPF20	36	44	36	30	54	44			1.22222	1	0.833333	1.5	1.22222
ENSG00000270722	RNVU1-31	1	4	1	2	3	1			4	1	2	3	1
ENSG00000275064	AC239860.1	1	3	1	3	2	1			3	1	3	2	1
ENSG00000272150	NBPF25P	11	13	11	14	12	6			1.18182	1	1.27273	1.09091	0.545455
ENSG00000117262	GPR89A	137	142	148	154	170	131			1.0365	1.08029	1.12409	1.24088	0.956204
ENSG00000174827	PDZK1	2	3	3	2	5	2			1.5	1.5	1	2.5	1
ENSG00000117281	CD160	1	2	1	2	3	2			2	1	2	3	2
ENSG00000265491	RNF115	816	832	972	985	924	827			1.01961	1.19118	1.20711	1.13235	1.01348
ENSG00000186141	POLR3C	1144	1213	1363	1374	1441	1190			1.06031	1.19143	1.20105	1.25962	1.04021
ENSG00000186364	NUDT17	54	63	75	63	65	60			1.16667	1.38889	1.16667	1.2037	1.11111
ENSG00000131788	PIAS3	962	986	973	755	751	718			1.02495	1.01143	0.784823	0.780665	0.746362
ENSG00000198483	ANKRD35	1	2	1	3	4	2			2	1	3	4	2
ENSG00000143127	ITGA10	9	14	32	29	36	15			1.55556	3.55556	3.22222	4	1.66667
ENSG00000131779	PEX11B	105	114	104	80	67	143			1.08571	0.990476	0.761905	0.638095	1.3619
ENSG00000265241	RBM8A	2569	2523	2810	2639	2552	2552			0.982094	1.09381	1.02725	0.993383	0.993383
ENSG00000211451	GNRHR2	4	3	2	2	5	3			0.75	0.5	0.5	1.25	0.75
ENSG00000234222	LIX1L-AS1	3	2	2	2	3	1			0.666667	0.666667	0.666667	1	0.333333
ENSG00000271601	LIX1L	750	754	660	506	401	775			1.00533	0.88	0.674667	0.534667	1.03333
ENSG00000272031	ANKRD34A	23	21	25	27	31	22			0.913043	1.08696	1.17391	1.34783	0.956522
ENSG00000121851	POLR3GL	71	62	80	53	67	98			0.873239	1.12676	0.746479	0.943662	1.38028
ENSG00000265972	TXNIP	1342	1416	820	1079	1650	2228			1.05514	0.611028	0.804024	1.22951	1.66021
ENSG00000168509	HJV	1	3	1	2	2	1			3	1	2	2	1
ENSG00000287190	AC239799.2	1	2	2	5	4	3			2	2	5	4	3
ENSG00000233396	LINC01719	32	29	35	23	26	24			0.90625	1.09375	0.71875	0.8125	0.75
ENSG00000271425	NBPF10	37	29	36	40	37	37			0.783784	0.972973	1.08108	1	1
ENSG00000264343	NOTCH2NLA	3	2	2	3	5	1			0.666667	0.666667	1	1.66667	0.333333
ENSG00000277406	SEC22B4P	4	2	4	3	4	2			0.5	1	0.75	1	0.5
ENSG00000287978	AC245407.2	3	4	1	4	3	4			1.33333	0.333333	1.33333	1	1.33333
ENSG00000274428	RNVU1-25	1	2	1	2	2	1			2	1	2	2	1
ENSG00000277655	AC245407.1	1	2	1	2	2	1			2	1	2	2	1
ENSG00000276975	HYDIN2	1	3	2	2	2	3			3	2	2	2	3
ENSG00000268043	NBPF12	166	179	155	199	204	197			1.07831	0.933735	1.1988	1.22892	1.18675
ENSG00000227242	AC244394.2	1	3	1	2	2	2			3	1	2	2	2
ENSG00000225603	AC244394.1	2	2	2	3	3	3			1	1	1.5	1.5	1.5
ENSG00000230832	SSBL4P	3	4	4	5	4	3			1.33333	1.33333	1.66667	1.33333	1
ENSG00000283342	NBPF13P	1	3	1	2	2	1			3	1	2	2	1
ENSG00000131791	PRKAB2	801	832	742	1281	1518	1217			1.0387	0.926342	1.59925	1.89513	1.51935
ENSG00000180867	PDIA3P1	26	33	19	29	44	34			1.26923	0.730769	1.11538	1.69231	1.30769
ENSG00000131781	FMO5	4	3	2	3	11	5			0.75	0.5	0.75	2.75	1.25
ENSG00000226015	CCT8P1	2	7	4	7	5	3			3.5	2	3.5	2.5	1.5
ENSG00000131778	CHD1L	26	33	15	21	16	32			1.26923	0.576923	0.807692	0.615385	1.23077
ENSG00000278811	LINC00624	14	11	20	23	48	76			0.785714	1.42857	1.64286	3.42857	5.42857
ENSG00000116128	BCL9	386	396	436	522	524	372			1.02591	1.12953	1.35233	1.35751	0.963731
ENSG00000162836	ACP6	93	104	95	63	91	142			1.11828	1.02151	0.677419	0.978495	1.52688
ENSG00000265107	GJA5	2	6	3	20	21	23			3	1.5	10	10.5	11.5
ENSG00000188092	GPR89B	55	76	52	77	61	82			1.38182	0.945455	1.4	1.10909	1.49091
ENSG00000215859	PDZK1P1	1	2	1	2	2	1			2	1	2	2	1
ENSG00000273059	AC239803.1	1	2	2	5	2	1			2	2	5	2	1
ENSG00000274372	LINC02804	6	6	13	11	19	22			1	2.16667	1.83333	3.16667	3.66667
ENSG00000229828	PDE4DIPP1	1	3	1	3	3	4			3	1	3	3	4
ENSG00000263956	NBPF11	118	81	95	91	116	109			0.686441	0.805085	0.771186	0.983051	0.923729
ENSG00000198658	ABHD17AP1	1	3	2	2	2	1			3	2	2	2	1
ENSG00000227733	AC239809.3	1	4	1	4	2	2			4	1	4	2	2
ENSG00000274020	LINC01138	34	23	17	20	22	28			0.676471	0.5	0.588235	0.647059	0.823529
ENSG00000238107	LINC02806	1	2	1	2	3	1			2	1	2	3	1
ENSG00000224481	AC245100.1	1	2	1	3	2	1			2	1	3	2	1
ENSG00000272824	AC245100.6	1	2	1	2	2	1			2	1	2	2	1
ENSG00000207340	RNVU1-1	1	2	1	3	2	1			2	1	3	2	1
ENSG00000238825	RNVU1-2	1	2	1	2	2	2			2	1	2	2	2
ENSG00000231551	AC245100.4	1	3	1	5	2	4			3	1	5	2	4
ENSG00000201183	RNVU1-3	1	4	1	3	2	2			4	1	3	2	2
ENSG00000225871	AC245100.2	1	2	1	2	2	1			2	1	2	2	1
ENSG00000280649	AC245100.7	1	4	1	2	3	2			4	1	2	3	2
ENSG00000236334	PPIAL4G	1	3	1	2	2	1			3	1	2	2	1
ENSG00000274210	RNVU1-27	2	2	3	4	5	1			1	1.5	2	2.5	0.5
ENSG00000270629	NBPF14	41	47	54	42	59	68			1.14634	1.31707	1.02439	1.43902	1.65854
ENSG00000275140	SEC22B3P	15	14	17	12	11	14			0.933333	1.13333	0.8	0.733333	0.933333
ENSG00000178104	PDE4DIP	276	312	298	340	356	311			1.13043	1.07971	1.23188	1.28986	1.12681
ENSG00000254539	AC239804.1	1	2	1	2	2	1			2	1	2	2	1
ENSG00000269713	NBPF9	143	171	212	255	219	216			1.1958	1.48252	1.78322	1.53147	1.51049
ENSG00000274265	AC245297.3	7	11	6	7	6	5			1.57143	0.857143	1	0.857143	0.714286
ENSG00000215861	AC245297.1	3	3	2	2	4	2			1	0.666667	0.666667	1.33333	0.666667
ENSG00000272755	AC245297.2	1	2	2	2	2	1			2	2	2	2	1
ENSG00000274423	SEC22B2P	1	2	1	4	2	1			2	1	4	2	1
ENSG00000286219	NOTCH2NLC	17	13	8	7	7	8			0.764706	0.470588	0.411765	0.411765	0.470588
ENSG00000271383	NBPF19	1	2	1	2	2	1			2	1	2	2	1
ENSG00000263464	PPIAL4C	1	3	1	2	3	1			3	1	2	3	1
ENSG00000277147	LINC00869	13	11	11	16	16	22			0.846154	0.846154	1.23077	1.23077	1.69231
ENSG00000206828	RNVU1-30	3	3	1	5	5	1			1	0.333333	1.66667	1.66667	0.333333
ENSG00000234232	AC243772.3	1	2	1	2	2	2			2	1	2	2	2
ENSG00000203814	H2BC18	6	8	6	6	13	15			1.33333	1	1	2.16667	2.5
ENSG00000233030	AC243772.2	2	2	1	2	2	1			1	0.5	1	1	0.5
ENSG00000183598	H3C13	1	2	1	2	3	1			2	1	2	3	1
ENSG00000270882	H4C14	2	3	1	4	5	4			1.5	0.5	2	2.5	2
ENSG00000220323	H2BC19P	55	69	37	65	101	99			1.25455	0.672727	1.18182	1.83636	1.8
ENSG00000261716	H2BC20P	76	82	51	81	124	145			1.07895	0.671053	1.06579	1.63158	1.90789
ENSG00000272196	H2AC19	1	2	1	2	2	1			2	1	2	2	1
ENSG00000270276	H4C15	1	2	2	2	4	1			2	2	2	4	1
ENSG00000264207	AC239868.1	1	2	1	2	2	1			2	1	2	2	1
ENSG00000184678	H2BC21	35	40	27	75	87	85			1.14286	0.771429	2.14286	2.48571	2.42857
ENSG00000184260	H2AC20	4	4	3	2	2	2			1	0.75	0.5	0.5	0.5
ENSG00000184270	H2AC21	1	2	2	3	3	1			2	2	3	3	1
ENSG00000178096	BOLA1	18	18	14	10	15	29			1	0.777778	0.555556	0.833333	1.61111
ENSG00000159164	SV2A	364	359	337	357	411	497			0.986264	0.925824	0.980769	1.12912	1.36538
ENSG00000143368	SF3B4	2598	2451	2650	2119	2002	2186			0.943418	1.02002	0.815627	0.770593	0.841416
ENSG00000014914	MTMR11	25	33	42	66	78	65			1.32	1.68	2.64	3.12	2.6
ENSG00000264522	OTUD7B	471	455	489	551	613	669			0.96603	1.03822	1.16985	1.30149	1.42038
ENSG00000285184	AC244033.2	14	18	8	7	13	15			1.28571	0.571429	0.5	0.928571	1.07143
ENSG00000136631	VPS45	397	387	381	369	365	429			0.974811	0.959698	0.929471	0.919395	1.0806
ENSG00000023902	PLEKHO1	379	386	417	403	462	443			1.01847	1.10026	1.06332	1.219	1.16887
ENSG00000285554	AC242988.2	2	3	1	2	3	1			1.5	0.5	1	1.5	0.5
ENSG00000143401	ANP32E	2060	1958	2189	2669	2679	2589			0.950485	1.06262	1.29563	1.30049	1.2568
ENSG00000118298	CA14	5	6	5	9	4	3			1.2	1	1.8	0.8	0.6
ENSG00000117362	APH1A	1392	1319	1406	1295	1257	1534			0.947557	1.01006	0.930316	0.903017	1.10201
ENSG00000118292	C1orf54	9	6	17	9	8	5			0.666667	1.88889	1	0.888889	0.555556
ENSG00000159208	CIART	3	4	10	6	7	3			1.33333	3.33333	2	2.33333	1
ENSG00000266472	MRPS21	352	387	351	333	383	420			1.09943	0.997159	0.946023	1.08807	1.19318
ENSG00000117360	PRPF3	1247	1225	1385	1642	1728	1399			0.982358	1.11067	1.31676	1.38573	1.12189
ENSG00000163125	RPRD2	1073	1096	1029	1204	1066	1066			1.02144	0.958993	1.12209	0.993476	0.993476
ENSG00000143374	TARS2	513	526	471	522	522	598			1.02534	0.918129	1.01754	1.01754	1.16569
ENSG00000143369	ECM1	186	187	204	227	226	272			1.00538	1.09677	1.22043	1.21505	1.46237
ENSG00000228126	FALEC	1	2	2	3	2	2			2	2	3	2	2
ENSG00000237781	ADAMTSL4-AS2	1	2	1	4	5	2			2	1	4	5	2
ENSG00000143382	ADAMTSL4	19	16	12	11	12	14			0.842105	0.631579	0.578947	0.631579	0.736842
ENSG00000203804	ADAMTSL4-AS1	2	4	2	2	3	3			2	1	1	1.5	1.5
ENSG00000143384	MCL1	4922	5053	6234	7032	6487	4360			1.02662	1.26656	1.42869	1.31796	0.885819
ENSG00000277452	RN7SL473P	1	2	2	2	2	1			2	2	2	2	1
ENSG00000274963	RN7SL600P	1	2	1	2	2	2			2	1	2	2	2
ENSG00000253047	AL356356.1	1	2	1	2	2	1			2	1	2	2	1
ENSG00000143420	ENSA	1463	1491	1604	1496	1520	1661			1.01914	1.09638	1.02256	1.03896	1.13534
ENSG00000143457	GOLPH3L	450	466	551	585	563	410			1.03556	1.22444	1.3	1.25111	0.911111
ENSG00000163131	CTSS	10	11	17	9	15	12			1.1	1.7	0.9	1.5	1.2
ENSG00000143387	CTSK	52	32	75	94	109	103			0.615385	1.44231	1.80769	2.09615	1.98077
ENSG00000143437	ARNT	673	610	627	628	643	724			0.906389	0.931649	0.933135	0.955423	1.07578
ENSG00000224800	RPS27AP6	1	2	1	3	2	1			2	1	3	2	1
ENSG00000143379	SETDB1	715	708	660	720	782	820			0.99021	0.923077	1.00699	1.09371	1.14685
ENSG00000143418	CERS2	4516	4683	4844	5059	4744	4237			1.03698	1.07263	1.12024	1.05049	0.93822
ENSG00000259357	AL590133.2	5	4	6	5	3	3			0.8	1.2	1	0.6	0.6
ENSG00000143412	ANXA9	13	14	11	14	9	21			1.07692	0.846154	1.07692	0.692308	1.61538
ENSG00000143409	MINDY1	138	146	98	97	105	159			1.05797	0.710145	0.702899	0.76087	1.15217
ENSG00000143363	PRUNE1	253	269	230	229	261	334			1.06324	0.909091	0.905138	1.03162	1.32016
ENSG00000163141	BNIPL	4	6	18	14	17	8			1.5	4.5	3.5	4.25	2
ENSG00000143443	C1orf56	14	23	20	16	13	18			1.64286	1.42857	1.14286	0.928571	1.28571
ENSG00000197622	CDC42SE1	1603	1667	2405	2371	2423	1851			1.03993	1.50031	1.4791	1.51154	1.15471
ENSG00000213190	MLLT11	649	666	748	672	576	689			1.02619	1.15254	1.03544	0.887519	1.06163
ENSG00000143458	GABPB2	238	258	290	275	245	207			1.08403	1.21849	1.15546	1.02941	0.869748
ENSG00000261168	AL592424.1	2	5	2	2	2	2			2.5	1	1	1	1
ENSG00000143434	SEMA6C	49	44	30	51	52	44			0.897959	0.612245	1.04082	1.06122	0.897959
ENSG00000163154	TNFAIP8L2	28	31	9	8	10	13			1.10714	0.321429	0.285714	0.357143	0.464286
ENSG00000163156	SCNM1	646	682	703	643	644	764			1.05573	1.08824	0.995356	0.996904	1.18266
ENSG00000163155	LYSMD1	130	129	75	90	119	161			0.992308	0.576923	0.692308	0.915385	1.23846
ENSG00000163157	TMOD4	11	13	13	9	17	7			1.18182	1.18182	0.818182	1.54545	0.636364
ENSG00000163159	VPS72	738	731	733	562	537	770			0.990515	0.993225	0.761518	0.727642	1.04336
ENSG00000143398	PIP5K1A	2579	2661	3415	2962	2611	2277			1.0318	1.32416	1.14851	1.01241	0.8829
ENSG00000159352	PSMD4	2828	2649	2946	2822	2743	3341			0.936704	1.04173	0.997878	0.969943	1.1814
ENSG00000232671	ZNF687-AS1	6	9	8	8	15	10			1.5	1.33333	1.33333	2.5	1.66667
ENSG00000143373	ZNF687	597	582	549	546	560	585			0.974874	0.919598	0.914573	0.938023	0.979899
ENSG00000143393	PI4KB	998	982	1058	1064	1089	1043			0.983968	1.06012	1.06613	1.09118	1.04509
ENSG00000265753	RN7SL444P	1	2	1	2	3	1			2	1	2	3	1
ENSG00000143390	RFX5	475	473	404	452	496	582			0.995789	0.850526	0.951579	1.04421	1.22526
ENSG00000237976	RFX5-AS1	7	9	8	8	9	9			1.28571	1.14286	1.14286	1.28571	1.28571
ENSG00000143416	SELENBP1	357	340	291	276	284	369			0.952381	0.815126	0.773109	0.795518	1.03361
ENSG00000159377	PSMB4	3239	3304	3364	2975	2981	3290			1.02007	1.03859	0.918493	0.920346	1.01575
ENSG00000143442	POGZ	2088	2125	1872	2094	2055	1874			1.01772	0.896552	1.00287	0.984195	0.89751
ENSG00000143375	CGN	327	271	226	133	132	223			0.828746	0.691131	0.406728	0.40367	0.681957
ENSG00000143367	TUFT1	436	387	554	599	435	291			0.887615	1.27064	1.37385	0.997706	0.667431
ENSG00000232536	AL365436.2	1	2	1	3	2	2			2	1	3	2	2
ENSG00000207606	MIR554	1	2	1	2	2	1			2	1	2	2	1
ENSG00000223861	AL365436.1	2	2	2	2	2	3			1	1	1	1	1.5
ENSG00000143376	SNX27	644	681	503	503	547	743			1.05745	0.781056	0.781056	0.849379	1.15373
ENSG00000250734	AL391335.1	2	2	1	2	2	1			1	0.5	1	1	0.5
ENSG00000227045	AL589765.1	1	2	1	2	2	1			2	1	2	2	1
ENSG00000178796	RIIAD1	1	2	1	2	2	1			2	1	2	2	1
ENSG00000269621	AL589765.7	1	2	2	2	2	1			2	2	2	2	1
ENSG00000143436	MRPL9	1115	1134	1147	979	967	1137			1.01704	1.0287	0.878027	0.867265	1.01973
ENSG00000143450	OAZ3	26	20	24	20	23	17			0.769231	0.923077	0.769231	0.884615	0.653846
ENSG00000249602	AL589765.4	1	3	2	2	2	1			3	2	2	2	1
ENSG00000268288	AL589765.5	1	2	3	3	2	1			2	3	3	2	1
ENSG00000182134	TDRKH	174	167	195	223	228	255			0.95977	1.12069	1.28161	1.31034	1.46552
ENSG00000203288	TDRKH-AS1	15	12	8	9	9	20			0.8	0.533333	0.6	0.6	1.33333
ENSG00000269489	AL589765.6	1	2	2	2	2	2			2	2	2	2	2
ENSG00000213171	LINGO4	1	2	1	3	2	1			2	1	3	2	1
ENSG00000143365	RORC	2	10	4	4	6	8			5	2	2	3	4
ENSG00000225556	C2CD4D	1	2	1	2	2	1			2	1	2	2	1
ENSG00000234614	C2CD4D-AS1	1	2	1	2	2	1			2	1	2	2	1
ENSG00000159445	THEM4	59	78	73	93	119	102			1.32203	1.23729	1.57627	2.01695	1.72881
ENSG00000286581	AL450992.3	1	2	1	2	2	1			2	1	2	2	1
ENSG00000197747	S100A10	3973	3986	3748	3621	3439	3249			1.00327	0.943368	0.911402	0.865593	0.81777
ENSG00000229021	AL450992.1	3	3	2	5	5	4			1	0.666667	1.66667	1.66667	1.33333
ENSG00000163191	S100A11	3527	3630	3773	4061	4771	5355			1.0292	1.06975	1.1514	1.35271	1.51829
ENSG00000232678	SPTLC1P4	1	2	1	2	2	1			2	1	2	2	1
ENSG00000159450	TCHH	30	21	28	16	32	35			0.7	0.933333	0.533333	1.06667	1.16667
ENSG00000226716	AL589986.1	1	2	2	2	2	1			2	2	2	2	1
ENSG00000237975	FLG-AS1	155	128	145	135	102	95			0.825806	0.935484	0.870968	0.658065	0.612903
ENSG00000236427	AL589986.2	2	4	4	4	4	1			2	2	2	2	0.5
ENSG00000143631	FLG	2	2	2	2	4	1			1	1	1	2	0.5
ENSG00000186207	LCE5A	1	4	2	3	2	1			4	2	3	2	1
ENSG00000187173	LCE2A	2	2	1	2	2	2			1	0.5	1	1	1
ENSG00000203786	KPRP	1	2	1	3	2	1			2	1	3	2	1
ENSG00000240386	LCE1F	1	2	1	3	3	1			2	1	3	3	1
ENSG00000186226	LCE1E	1	2	1	2	2	1			2	1	2	2	1
ENSG00000163207	IVL	1	2	1	2	2	1			2	1	2	2	1
ENSG00000169474	SPRR1A	1	2	1	2	2	1			2	1	2	2	1
ENSG00000163209	SPRR3	1	2	1	2	2	1			2	1	2	2	1
ENSG00000169469	SPRR1B	1	2	1	2	2	1			2	1	2	2	1
ENSG00000163216	SPRR2D	9	9	13	53	115	137			1	1.44444	5.88889	12.7778	15.2222
ENSG00000241794	SPRR2A	1	2	1	2	2	3			2	1	2	2	3
ENSG00000203785	SPRR2E	1	2	2	3	2	1			2	2	3	2	1
ENSG00000229035	SPRR2C	1	3	1	2	2	1			3	1	2	2	1
ENSG00000203784	LELP1	1	3	1	2	2	1			3	1	2	2	1
ENSG00000203783	PRR9	56	65	46	53	99	144			1.16071	0.821429	0.946429	1.76786	2.57143
ENSG00000230779	AL161636.2	1	2	1	2	4	3			2	1	2	4	3
ENSG00000163220	S100A9	1	2	1	2	2	1			2	1	2	2	1
ENSG00000143556	S100A7	1	2	1	2	2	1			2	1	2	2	1
ENSG00000263841	RN7SL44P	1	2	1	2	2	1			2	1	2	2	1
ENSG00000238279	BX470102.1	1	2	1	2	2	1			2	1	2	2	1
ENSG00000197956	S100A6	308	328	318	298	371	476			1.06494	1.03247	0.967532	1.20455	1.54545
ENSG00000196420	S100A5	58	64	73	65	43	55			1.10345	1.25862	1.12069	0.741379	0.948276
ENSG00000196154	S100A4	7993	8051	8006	6702	6337	4996			1.00726	1.00163	0.838484	0.792819	0.625047
ENSG00000188015	S100A3	314	321	285	199	179	250			1.02229	0.907643	0.633758	0.570064	0.796178
ENSG00000196754	S100A2	19	17	24	21	19	21			0.894737	1.26316	1.10526	1	1.10526
ENSG00000285867	BX470102.2	4	4	5	4	3	3			1	1.25	1	0.75	0.75
ENSG00000188643	S100A16	827	833	761	686	684	947			1.00726	0.920193	0.829504	0.827086	1.1451
ENSG00000189334	S100A14	5	5	11	19	20	8			1	2.2	3.8	4	1.6
ENSG00000189171	S100A13	96	112	130	202	265	157			1.16667	1.35417	2.10417	2.76042	1.63542
ENSG00000160678	S100A1	4	4	2	6	8	3			1	0.5	1.5	2	0.75
ENSG00000272030	AL162258.2	17	19	17	21	35	19			1.11765	1	1.23529	2.05882	1.11765
ENSG00000160679	CHTOP	1503	1378	1278	1341	1472	1405			0.916833	0.850299	0.892216	0.979375	0.934797
ENSG00000143553	SNAPIN	224	267	232	222	226	292			1.19196	1.03571	0.991071	1.00893	1.30357
ENSG00000143621	ILF2	5984	6038	6672	6651	6553	6417			1.00902	1.11497	1.11146	1.09509	1.07236
ENSG00000169418	NPR1	1	4	3	4	4	4			4	3	4	4	4
ENSG00000143624	INTS3	1338	1351	1546	1819	1753	1596			1.00972	1.15546	1.35949	1.31016	1.19283
ENSG00000143554	SLC27A3	172	191	193	125	137	177			1.11047	1.12209	0.726744	0.796512	1.02907
ENSG00000143614	GATAD2B	623	620	640	666	646	703			0.995185	1.02729	1.06902	1.03692	1.12841
ENSG00000223599	AL513523.1	1	4	1	2	2	2			4	1	2	2	2
ENSG00000284738	AL358472.5	6	2	2	2	3	1			0.333333	0.333333	0.333333	0.5	0.166667
ENSG00000198837	DENND4B	863	834	780	811	858	977			0.966396	0.903824	0.939745	0.994206	1.1321
ENSG00000160741	CRTC2	501	477	679	727	766	697			0.952096	1.35529	1.4511	1.52894	1.39122
ENSG00000143570	SLC39A1	19	24	33	29	22	49			1.26316	1.73684	1.52632	1.15789	2.57895
ENSG00000282386	AL358472.4	14	7	8	7	11	15			0.5	0.571429	0.5	0.785714	1.07143
ENSG00000273026	AL358472.3	7	8	5	2	5	11			1.14286	0.714286	0.285714	0.714286	1.57143
ENSG00000143578	CREB3L4	171	142	143	121	137	172			0.830409	0.836257	0.707602	0.80117	1.00585
ENSG00000143543	JTB	121	111	122	133	118	141			0.917355	1.00826	1.09917	0.975207	1.16529
ENSG00000285641	AL358472.6	6	6	4	4	5	5			1	0.666667	0.666667	0.833333	0.833333
ENSG00000272654	AL358472.2	11	15	7	9	9	18			1.36364	0.636364	0.818182	0.818182	1.63636
ENSG00000143545	RAB13	73	51	51	54	68	84			0.69863	0.69863	0.739726	0.931507	1.15068
ENSG00000177954	RPS27	5889	5938	6141	5857	5855	5537			1.00832	1.04279	0.994566	0.994227	0.940228
ENSG00000143552	NUP210L	1	2	2	2	4	2			2	2	2	4	2
ENSG00000143549	TPM3	10172	10019	10327	10138	9495	9922			0.984959	1.01524	0.996657	0.933445	0.975423
ENSG00000163263	C1orf189	3	3	3	4	2	1			1	1	1.33333	0.666667	0.333333
ENSG00000143612	C1orf43	2289	2361	2332	2228	2186	2437			1.03145	1.01879	0.973351	0.955002	1.06466
ENSG00000143569	UBAP2L	4689	4587	4713	4717	5008	5211			0.978247	1.00512	1.00597	1.06803	1.11132
ENSG00000143575	HAX1	1157	1172	1386	1612	1693	1455			1.01296	1.19793	1.39326	1.46327	1.25756
ENSG00000143515	ATP8B2	167	146	190	345	476	417			0.874251	1.13772	2.06587	2.8503	2.49701
ENSG00000226855	RPSAP17	1	2	1	3	3	3			2	1	3	3	3
ENSG00000228013	IL6R-AS1	1	2	2	2	3	2			2	2	2	3	2
ENSG00000160712	IL6R	173	185	296	348	422	438			1.06936	1.71098	2.01156	2.43931	2.53179
ENSG00000169291	SHE	1	2	1	2	2	3			2	1	2	2	3
ENSG00000273110	AL162591.2	2	2	1	2	3	1			1	0.5	1	1.5	0.5
ENSG00000160714	UBE2Q1	1844	1852	1916	1736	1720	1700			1.00434	1.03905	0.941432	0.932755	0.921909
ENSG00000229780	UBE2Q1-AS1	1	2	1	2	3	1			2	1	2	3	1
ENSG00000286391	AL592078.2	1	2	1	3	2	1			2	1	3	2	1
ENSG00000160716	CHRNB2	2	3	1	3	4	2			1.5	0.5	1.5	2	1
ENSG00000233875	AL592078.1	2	2	1	2	2	1			1	0.5	1	1	0.5
ENSG00000160710	ADAR	4642	4656	4552	4845	4928	5039			1.00302	0.980612	1.04373	1.06161	1.08552
ENSG00000287064	AL606500.1	10	12	6	15	8	24			1.2	0.6	1.5	0.8	2.4
ENSG00000143603	KCNN3	1	2	1	2	2	1			2	1	2	2	1
ENSG00000163344	PMVK	335	307	377	284	304	335			0.916418	1.12537	0.847761	0.907463	1
ENSG00000270361	AL451085.1	2	2	1	2	3	1			1	0.5	1	1.5	0.5
ENSG00000163346	PBXIP1	268	250	254	259	246	360			0.932836	0.947761	0.966418	0.91791	1.34328
ENSG00000268154	Metazoa_SRP	1	3	1	2	3	1			3	1	2	3	1
ENSG00000163348	PYGO2	676	671	730	617	663	712			0.992604	1.07988	0.912722	0.980769	1.05325
ENSG00000271380	AL451085.2	4	2	3	2	2	5			0.5	0.75	0.5	0.5	1.25
ENSG00000160691	SHC1	1547	1538	1585	1520	1645	1569			0.994182	1.02456	0.982547	1.06335	1.01422
ENSG00000173207	CKS1B	1365	1352	1566	1590	1475	1123			0.990476	1.14725	1.16484	1.08059	0.822711
ENSG00000264349	MIR4258	3	3	1	4	4	3			1	0.333333	1.33333	1.33333	1
ENSG00000160688	FLAD1	844	883	843	765	797	859			1.04621	0.998815	0.906398	0.944313	1.01777
ENSG00000163352	LENEP	1	3	1	2	2	2			3	1	2	2	2
ENSG00000160685	ZBTB7B	187	178	213	154	141	178			0.951872	1.13904	0.823529	0.754011	0.951872
ENSG00000163354	DCST2	5	4	5	2	3	5			0.8	1	0.4	0.6	1
ENSG00000163357	DCST1	1	2	1	2	3	2			2	1	2	3	2
ENSG00000232093	DCST1-AS1	2	8	4	4	8	4			4	2	2	4	2
ENSG00000143537	ADAM15	685	691	643	594	600	826			1.00876	0.938686	0.867153	0.875912	1.20584
ENSG00000243364	EFNA4	266	263	362	366	282	286			0.988722	1.3609	1.37594	1.06015	1.07519
ENSG00000143590	EFNA3	46	41	31	66	40	82			0.891304	0.673913	1.43478	0.869565	1.78261
ENSG00000169242	EFNA1	236	209	177	132	121	125			0.885593	0.75	0.559322	0.512712	0.529661
ENSG00000169241	SLC50A1	296	327	329	337	326	340			1.10473	1.11149	1.13851	1.10135	1.14865
ENSG00000179085	DPM3	26	19	22	21	12	34			0.730769	0.846154	0.807692	0.461538	1.30769
ENSG00000223452	HMGN2P18	1	2	1	2	2	1			2	1	2	2	1
ENSG00000163463	KRTCAP2	100	103	70	95	128	114			1.03	0.7	0.95	1.28	1.14
ENSG00000163462	TRIM46	4	6	2	5	4	4			1.5	0.5	1.25	1	1
ENSG00000185499	MUC1	11	8	16	10	17	13			0.727273	1.45455	0.909091	1.54545	1.18182
ENSG00000231064	THBS3-AS1	9	5	6	9	7	6			0.555556	0.666667	1	0.777778	0.666667
ENSG00000169231	THBS3	73	61	48	71	93	143			0.835616	0.657534	0.972603	1.27397	1.9589
ENSG00000173171	MTX1	270	226	262	211	231	251			0.837037	0.97037	0.781481	0.855556	0.92963
ENSG00000236263	AC234582.1	2	2	1	4	2	3			1	0.5	2	1	1.5
ENSG00000160766	GBAP1	31	28	17	20	24	56			0.903226	0.548387	0.645161	0.774194	1.80645
ENSG00000236675	MTX1P1	2	2	1	2	2	1			1	0.5	1	1	0.5
ENSG00000177628	GBA	578	514	532	532	533	829			0.889273	0.920415	0.920415	0.922145	1.43426
ENSG00000160767	FAM189B	505	502	447	393	427	617			0.994059	0.885149	0.778218	0.845545	1.22178
ENSG00000116521	SCAMP3	1137	1175	1044	860	855	1049			1.03342	0.918206	0.756376	0.751979	0.922603
ENSG00000176444	CLK2	750	790	324	538	691	876			1.05333	0.432	0.717333	0.921333	1.168
ENSG00000143630	HCN3	106	102	66	66	53	102			0.962264	0.622642	0.622642	0.5	0.962264
ENSG00000143627	PKLR	1	2	1	2	3	1			2	1	2	3	1
ENSG00000160752	FDPS	2650	2725	2674	2263	2129	2464			1.0283	1.00906	0.853962	0.803396	0.929811
ENSG00000225855	RUSC1-AS1	11	11	12	12	12	14			1	1.09091	1.09091	1.09091	1.27273
ENSG00000160753	RUSC1	435	431	391	340	359	415			0.990805	0.898851	0.781609	0.825287	0.954023
ENSG00000116539	ASH1L	1049	1017	1170	1208	1206	1040			0.969495	1.11535	1.15157	1.14967	0.99142
ENSG00000227773	ASH1L-IT1	1	2	2	2	2	1			2	2	2	2	1
ENSG00000235919	ASH1L-AS1	15	19	9	12	17	23			1.26667	0.6	0.8	1.13333	1.53333
ENSG00000225082	DAP3P1	2	2	1	3	2	1			1	0.5	1.5	1	0.5
ENSG00000232519	AL353807.2	1	2	1	2	2	2			2	1	2	2	2
ENSG00000125459	MSTO1	253	231	217	217	226	290			0.913043	0.857708	0.857708	0.893281	1.14625
ENSG00000246203	AL353807.3	1	2	2	2	2	1			2	2	2	2	1
ENSG00000287839	AL353807.5	1	2	1	2	3	4			2	1	2	3	4
ENSG00000163374	YY1AP1	387	393	430	430	434	406			1.0155	1.11111	1.11111	1.12145	1.0491
ENSG00000132676	DAP3	1955	1957	2027	2008	2061	2195			1.00102	1.03683	1.02711	1.05422	1.12276
ENSG00000203761	MSTO2P	40	48	24	26	35	45			1.2	0.6	0.65	0.875	1.125
ENSG00000116580	GON4L	740	740	653	689	787	872			1	0.882432	0.931081	1.06351	1.17838
ENSG00000132718	SYT11	6	7	6	8	5	7			1.16667	1	1.33333	0.833333	1.16667
ENSG00000143622	RIT1	318	341	287	329	279	278			1.07233	0.902516	1.03459	0.877358	0.874214
ENSG00000132680	KHDC4	1495	1596	1506	1928	1948	1722			1.06756	1.00736	1.28963	1.30301	1.15184
ENSG00000207475	SNORA80E	2	2	1	3	2	1			1	0.5	1.5	1	0.5
ENSG00000173080	RXFP4	1	2	1	3	2	1			2	1	3	2	1
ENSG00000116584	ARHGEF2	1900	1827	2614	3257	3847	2570			0.961579	1.37579	1.71421	2.02474	1.35263
ENSG00000277817	MIR6738	1	2	1	2	2	2			2	1	2	2	2
ENSG00000273002	AL355388.1	10	13	12	21	23	39			1.3	1.2	2.1	2.3	3.9
ENSG00000224276	ARHGEF2-AS1	1	2	2	2	2	1			2	2	2	2	1
ENSG00000285677	AL355388.2	1	2	2	2	2	1			2	2	2	2	1
ENSG00000163479	SSR2	3360	3508	3771	3791	3665	3449			1.04405	1.12232	1.12827	1.09077	1.02649
ENSG00000160803	UBQLN4	915	931	840	883	909	1154			1.01749	0.918033	0.965027	0.993443	1.2612
ENSG00000116586	LAMTOR2	339	353	352	288	284	453			1.0413	1.03835	0.849558	0.837758	1.33628
ENSG00000132698	RAB25	2	2	4	4	3	2			1	2	2	1.5	1
ENSG00000254726	MEX3A	877	893	1191	1339	1262	1225			1.01824	1.35804	1.5268	1.439	1.39681
ENSG00000160789	LMNA	3361	3286	3725	3489	3852	3859			0.977685	1.1083	1.03808	1.14609	1.14817
ENSG00000196189	SEMA4A	2	4	2	8	8	4			2	1	4	4	2
ENSG00000252236	AL135927.1	1	2	1	2	2	1			2	1	2	2	1
ENSG00000160785	SLC25A44	788	734	840	793	856	877			0.931472	1.06599	1.00635	1.08629	1.11294
ENSG00000160783	PMF1	217	221	211	194	162	175			1.01843	0.97235	0.894009	0.746544	0.806452
ENSG00000242252	BGLAP	1	2	4	3	3	1			2	4	3	3	1
ENSG00000160781	PAQR6	45	58	41	41	64	73			1.28889	0.911111	0.911111	1.42222	1.62222
ENSG00000198952	SMG5	4748	4409	4524	4030	3954	3830			0.928602	0.952822	0.848778	0.832772	0.806655
ENSG00000163472	TMEM79	116	122	121	100	94	140			1.05172	1.0431	0.862069	0.810345	1.2069
[truncated: 28,913 more rows]

## Sheet: Sheet2
background							alternatively spliced							skipped exons							3'ss							5'ss							MXE							RI
1	0.736842	0.894737	1.26316	1.31579			0.590909	0.772727	0.681818	0.772727	0.863636			0.590909	0.772727	0.681818	0.772727	0.863636			0.905172	0.948276	0.801724	0.87069	0.836207			0.905172	0.948276	0.801724	0.87069	0.836207			1.0318	1.32416	1.14851	1.01241	0.8829			0.740741	0.592593	1	1.59259	1.88889
1.05556	1.05556	1.11111	1.22222	1.22222			1.55769	0.884615	1.09615	0.903846	1.48077			0.946602	0.961165	0.978155	0.917476	0.883495			1.01747	1.05677	0.790393	0.860262	1.22707			0.714286	0.428571	0.571429	0.571429	0.285714			1.32432	1	0.77027	0.648649	1.16216			0.927536	1.13043	0.782609	0.782609	2.14493
0.857143	0.47619	0.47619	1.14286	0.571429			0.946602	0.961165	0.978155	0.917476	0.883495			0.986698	0.880282	0.792645	0.799687	1.16901			1.2	1	0.6	1.5	1.5			0.995886	0.817278	0.993486	1.01063	0.957491			1.03803	0.856525	0.834054	0.942956	0.998271			1.05098	0.957597	0.887935	0.939425	1.05452
1.01316	0.618421	0.855263	1.02632	0.657895			0.986698	0.880282	0.792645	0.799687	1.16901			0.905172	0.948276	0.801724	0.87069	0.836207			1.08333	0.970238	1.0119	0.809524	0.940476			1.08108	1	1.28378	1.32432	1.54054			0.917271	0.939042	1.02177	1.07547	1.12772			1.00418	0.899582	0.799163	0.882845	1.02092
0.945386	0.645951	0.779661	1.02637	1.04143			0.905172	0.948276	0.801724	0.87069	0.836207			0.984223	0.807039	0.815534	0.878641	1.09709			1.07606	0.965517	1.11359	0.962475	1.07302			1.0101	1.00466	1.05908	1.03537	0.917606			0.879464	0.857143	0.714286	0.834821	1.26339			1.00853	1.06045	1.03232	1.01287	0.904684
0.980392	0.568627	0.686275	0.862745	0.803922			0.984223	0.807039	0.815534	0.878641	1.09709			0.93254	0.65873	0.420635	0.388889	0.896825			0.94686	0.997585	1.157	1.17633	1.03986			0.996169	0.984674	0.923372	1.09579	1.28352			0.967742	0.419355	0.483871	0.483871	0.83871			0.831325	2.15663	3.13253	2.75904	1.25301
0.927061	0.646709	0.755761	1.02578	0.942742			0.740741	0.592593	1	1.59259	1.88889			0.714286	0.428571	0.571429	0.571429	0.285714			1.32	1.68	2.64	3.12	2.6			1.03626	0.710989	0.591209	0.713187	0.971429			1.03277	1.19319	1.79733	1.84562	1.43596			1.57143	1.71429	0.714286	1	1
1.02062	0.608247	0.597938	0.762887	0.721649			0.93254	0.65873	0.420635	0.388889	0.896825			1.03434	1.48889	1.36364	1.46263	1.75354			0.990476	0.8	0.790476	1.14286	1.71429			0.827586	2.06897	0.724138	1.34483	1.31034			0.895238	1.00952	1.05714	1.09524	0.914286			0.945946	2.06757	2.22973	2.2973	1.09459
0.833333	0.8	1.06667	1.5	0.666667			0.8	1.53333	1.13333	1.53333	1.26667			0.971867	0.841432	0.682864	0.624041	0.815857			1.16505	0.825243	1.13592	1.3301	2.15534			0.976062	0.989961	0.957529	1.08263	1.02471			0.987817	0.841295	0.797692	0.813402	0.907663			1.2	1	0.6	1.5	1.5
1.45455	0.909091	0.636364	1.72727	1.54545			0.927536	1.13043	0.782609	0.782609	2.14493			0.880184	0.815668	0.926267	1.00461	1.08295			0.951542	0.806167	0.722467	0.779736	1.07489			0.7	0.35	0.45	0.55	0.95			0.956418	0.590517	0.746648	0.89272	0.993774			1.11628	1.06977	0.953488	1	1.27907
0.285714	0.285714	0.285714	0.857143	0.428571			0.714286	0.428571	0.571429	0.571429	0.285714			0.957725	1.0468	1.00755	0.89532	1.09864			2.14286	2	1.28571	2.14286	3.57143			0.975559	1.05168	1.00838	0.961592	0.953911			0.971098	1.11416	0.953757	0.732659	0.736994			1.01718	0.694158	0.907216	0.945017	1.27491
1.05	1.53529	1.81471	1.82353	1.38529			1.05098	0.957597	0.887935	0.939425	1.05452			1.12963	1	0.862963	0.877778	1.1963			1.02273	1.46591	2.37358	2.45597	1.31818			0.963696	0.821782	0.828383	0.726073	0.937294			1.0241	1.02862	1.13657	1.17389	1.06042			1.03299	0.898477	0.77665	0.890863	1.13959
0.846154	0.615385	0.846154	0.923077	1.23077			1.01747	1.05677	0.790393	0.860262	1.22707			1.01285	1.08339	1.04289	1.02025	0.917701			0.984227	1.15457	1.40063	1.33754	1.42902			0.990279	1.71689	2.68165	3.26002	2.73755			1	1.1	1.5	1.1	1			1.08013	0.742189	0.716472	0.793411	0.827843
0.571429	0.571429	0.428571	1	1			0.79927	0.861314	0.733577	0.79927	1.34672			0.827586	2.06897	0.724138	1.34483	1.31034			1.01085	0.975826	1.10113	1.20523	1.10261			0.830409	0.836257	0.707602	0.80117	1.00585			1.11765	0.941176	0.647059	0.941176	2			1.06034	1.02091	1.06993	1.00343	1.12924
0.926488	0.982022	0.829405	0.79185	1.05414			0.995886	0.817278	0.993486	1.01063	0.957491			1.07547	1.33962	1.69811	1.65094	1.5			0.99596	1.02626	1.1697	1.29293	1.31515			1.06034	1.02091	1.06993	1.00343	1.12924			0.857143	0.857143	0.642857	0.928571	1.64286			1.02863	0.92638	1.05317	1.11656	1.15542
0.870588	0.935294	0.976471	0.864706	1.41765			1.08108	1	1.28378	1.32432	1.54054			0.781818	1.09091	1.03636	1.45455	1.18182			1.03443	1.17216	0.958242	0.902564	1.01245			0.951542	0.806167	0.722467	0.779736	1.07489			1.10256	1.58974	2.33333	2.89744	1.20513			0.978635	0.796439	0.81365	0.894955	0.990504
0.85	2.6	1.8	1.7	1.25			0.953488	0.837209	0.697674	0.744186	1			1.04027	0.95302	1.24832	1.28188	0.989933			0.987174	1.10942	1.23006	1.24649	1.0994			0.852814	0.744589	0.757576	0.796537	1.08658			1.04521	0.972074	0.984043	1.02992	1.01064			0.992233	1.19417	1.16893	1.12621	1.13398
1.17391	1.06522	0.521739	0.413043	1.19565			1.03434	1.48889	1.36364	1.46263	1.75354			1.01058	1.08466	0.931217	0.973545	0.756614			0.928328	0.989761	0.812287	1.20819	1.0785			0.90604	1.16107	1.19799	1.08054	0.775168			1.44444	0.888889	0.888889	1.44444	0.777778			0.975852	1.00781	1.14773	1.18111	1.0767
0.936773	0.67537	0.443221	0.416483	0.603334			0.971867	0.841432	0.682864	0.624041	0.815857			0.890052	0.850785	1.03403	0.97644	1.07853			1.05882	0.960784	0.745098	0.882353	1.2549			0.979798	0.943067	0.936639	0.97337	1.13315			1.00755	0.971685	0.849457	0.89193	1.12223			1.08696	0.913043	1.21739	1.65217	1.80435
1.12121	1.84848	3.63636	6.0303	3.87879			0.960159	0.808765	0.788845	0.812749	1.0996			0.990279	1.71689	2.68165	3.26002	2.73755			0.957537	0.978769	0.995754	1.10616	1.38429			1.00354	1.05604	1.03972	1.06175	1.1488			1.0989	0.945055	1.17582	1.65934	1.26374			1.01843	0.797235	0.361751	0.260369	0.294931
0.927536	0.869565	0.586957	0.775362	0.891304			0.880184	0.815668	0.926267	1.00461	1.08295			1.06324	0.909091	0.905138	1.03162	1.32016			0.974209	0.943066	1.00779	0.990268	0.857908			1.05263	1.66667	2.66667	2.64912	1.19298			1.103	1.45494	1.18455	1.52361	1.67382			0.995336	1.03358	0.956157	0.968284	0.99347
0.974414	0.899254	0.714819	0.714286	0.917377			1.00418	0.899582	0.799163	0.882845	1.02092			1.0318	1.32416	1.14851	1.01241	0.8829			0.990099	0.871287	0.90099	1.0099	0.910891			1.02863	0.92638	1.05317	1.11656	1.15542			0.583333	1.16667	0.916667	1	1.33333			0.975758	1.00606	1.05253	1.0404	1.11515
0.929412	0.960784	1.07059	1.07451	1.38039			0.957725	1.0468	1.00755	0.89532	1.09864			0.974874	0.919598	0.914573	0.938023	0.979899			1.11697	1.12385	1.12156	1.02982	0.940367			1.10227	1.19091	1.10227	0.952273	1.18182			0.991943	0.932856	1.00358	0.871979	0.954342			1.04233	0.587302	1.01058	1.14815	1.12698
1.03935	1.15197	1.0787	1.02849	1.01764			1.0101	1.00466	1.05908	1.03537	0.917606			0.983968	1.06012	1.06613	1.09118	1.04509			1.03365	1.04087	0.879808	0.935096	1.11298			0.971212	0.995455	1.16136	1.13939	1.10985			1.11607	1.28571	1.11607	1.41964	2.55357			0.993109	0.978776	1.05366	1.03344	1.00726
0.5625	0.1875	0.4375	1.125	0.9375			0.996169	0.984674	0.923372	1.09579	1.28352			0.977685	1.1083	1.03808	1.14609	1.14817			0.885246	0.737705	1.09836	1.18033	1.34426			0.991477	0.744318	0.714489	0.796875	0.995739			1.087	1.14312	1.13938	1.02619	0.987839			1.13596	0.888889	0.950292	1.05409	0.902047
1.08427	0.97191	0.713483	0.634831	0.859551			0.85447	1.03742	0.918919	1.02495	1.07692			0.962801	0.736324	0.840263	0.956236	0.833698			0.894737	0.842105	1	0.526316	0.684211			0.846154	1	0.589744	0.948718	1.33333			1.12	0.981818	1.31636	1.34182	1.17818			1.11905	1.07143	0.952381	0.619048	1.52381
1.47059	0.411765	1.17647	1.35294	1.76471			1.12963	1	0.862963	0.877778	1.1963			0.990476	0.8	0.790476	1.14286	1.71429			1.06065	1.24008	1.53032	1.59941	1.12654			1.08696	0.913043	1.21739	1.65217	1.80435			1.29032	1.09677	1.48387	1.6129	1.22581			1.06667	0.666667	0.733333	2.33333	2.73333
1	0.666667	0.696296	0.555556	0.622222			0.930108	1.13978	1.3172	1.05914	0.94086			0.91	0.68	0.66	0.706667	0.906667			2	2.27273	2.90909	4	1.72727			1.00284	0.831818	0.949432	1.03977	0.840341			0.982759	1.12069	1.34483	1.39655	0.931034			1.36364	2.45455	3.09091	2.63636	2.24242
0.983673	0.764626	0.666667	0.693878	0.892517			1.03626	0.710989	0.591209	0.713187	0.971429			0.995577	0.90889	0.922601	0.880142	1.11853			1.01878	0.899061	0.989655	0.973031	0.799617			0.959839	0.939759	1.05221	1.04016	1.26908			1.03116	1.12166	1.50742	1.44807	1.19881			1.95	0.75	1.05	0.95	1.55
0.988539	0.747851	0.65043	0.664756	1.45272			1.01285	1.08339	1.04289	1.02025	0.917701			1.15294	1.29412	1.18824	1.22941	1.11765			1.04141	1.04448	0.93865	1.03681	1.21319			1.05562	1.02249	1.08402	0.908876	0.908876			1.00528	0.876915	0.885367	0.946117	0.877443			1.16418	0.731343	0.925373	1.31343	1.52239
1.03524	1	0.725771	0.667401	0.993392			0.974093	0.904145	0.746114	0.860104	0.932642			0.711111	0.822222	1.17778	1.35556	1.71111			0.919614	0.942122	0.672026	0.633441	0.845659			0.965769	0.89899	0.960718	0.929854	0.981481			0.988748	1.09611	1.18519	1.05485	1.01453			0.980721	0.841576	0.895222	0.889355	0.900251
1.00121	0.471417	0.539855	0.701691	0.966586			0.827586	2.06897	0.724138	1.34483	1.31034			0.918478	1	1.0163	1.15761	0.902174			1.18367	1.5102	1.34694	1.36735	1.2449			1.16216	0.945946	0.837838	0.851351	1.39189			0.987154	0.982708	0.969862	0.966403	0.945652			0.6	0.9	0.7	0.7	1.4
0.914454	0.477876	0.551622	0.781711	1.38938			1.00853	1.06045	1.03232	1.01287	0.904684			1.04615	0.826923	0.857692	0.976923	1.12692			0.905588	0.961464	0.919075	0.990366	1.08671			1.10303	0.869697	0.763636	0.836364	1.00303			1.03393	0.799616	0.483995	0.315621	0.347631			0.997595	0.987975	1.00914	0.922799	0.899711
1.0967	1.07655	1.07413	1.04351	1.03546			1.05143	1.28429	1.60286	1.45857	1.27			1.06034	1.02091	1.06993	1.00343	1.12924			0.891304	0.956522	0.717391	0.717391	0.326087			1.05882	0.960784	0.745098	0.882353	1.2549			0.910448	1.26866	1.22388	1.13433	1.31343			1.07692	1.17308	1.82692	1.69231	1.88462
1.34177	0.886076	0.962025	1.25316	1.29114			0.831325	2.15663	3.13253	2.75904	1.25301			0.925926	1.0463	0.944444	0.877315	0.648148			1.03091	1.1343	1.09765	1.04814	1.00027			1.03811	1.15891	1.20543	1.19057	1.12016			1.02054	1.15798	1.65561	1.78199	1.36019			1.11374	0.938389	1.1327	1	1.05213
1	0.833333	0.833333	0.666667	1			1.57143	1.71429	0.714286	1	1			1.16216	1.18726	1.20077	1.37066	1.0444			1.00909	0.818182	1.94545	2.38182	1.66364			0.808765	0.681275	0.557769	0.525896	0.788845			0.952632	1.02632	1.24211	1.15789	1.16316			1.02185	0.99229	1.19095	1.07787	0.731432
0.666667	0.597222	0.583333	0.638889	1.20833			0.957447	0.851064	0.893617	1.04255	1.23404			0.90604	1.16107	1.19799	1.08054	0.775168			1.04521	0.972074	0.984043	1.02992	1.01064			0.957537	0.978769	0.995754	1.10616	1.38429			0.965966	1.36336	2.08208	2.44044	1.54655			1.08271	0.766917	0.834586	1.07519	1.56391
0.943236	0.807947	0.765374	0.798486	0.922422			0.976062	0.989961	0.957529	1.08263	1.02471			1.01948	1.12174	1.38783	1.33183	1.1433			1.16667	2.16667	3.8	3.33333	1.93333			0.936923	1.03846	1.08615	1.18	0.949231			0.965035	1	0.657343	0.727273	0.937063			1.20253	0.873418	0.898734	0.860759	0.772152
1.02022	0.908356	0.637466	0.684636	0.929919			0.7	0.35	0.45	0.55	0.95			1.07168	1.0681	0.88172	0.81362	0.860215			0.625	1	1.75	3.625	2.375			1.95	0.75	1.05	0.95	1.55			1.04696	0.975652	1.08348	0.906087	0.944348			0.923077	1	1.30769	2	2.69231
0.986031	1.14462	1.23007	1.35908	1.28513			0.945946	2.06757	2.22973	2.2973	1.09459			1.07581	1.12816	1.02166	1.09928	1.16606			0.903781	1.08265	1.05574	1.02351	1.02424			1.00208	0.952543	0.930422	0.986198	1.20117			0.990402	1.17687	1.28611	1.25091	0.971664			1.12687	0.977612	0.985075	1.18657	1.72388
0.666667	1.11111	1.33333	1.77778	1.44444			1.2	1	0.6	1.5	1.5			1.02273	1.46591	2.37358	2.45597	1.31818			0.5	0.666667	0.833333	1.33333	0.666667			0.980721	0.841576	0.895222	0.889355	0.900251			1.02341	0.819246	0.892068	0.876463	1.3264			1.00977	0.881922	0.886401	0.879072	0.934853
1.625	1.25	0.875	0.875	2.375			1.11628	1.06977	0.953488	1	1.27907			1.07799	1.18718	1.39341	1.31889	1.13865			0.615385	0.307692	0.615385	0.615385	0.923077			1.22222	1.1746	1.33333	1.01587	1.15873			0.957166	0.815486	0.943987	0.973641	0.680395			1.17568	0.864865	1.02703	0.972973	1.14865
1.11111	0.740741	0.851852	1.07407	1.44444			1.02163	0.962317	1.15422	1.20656	1.17655			1.00892	0.882985	0.618742	0.434491	0.46432			1.03371	1.33258	1.31461	1.20225	0.853933			1.11592	1.15744	0.932526	0.809689	0.859862			0.9	0.7	0.4	0.5	0.6			1	1.02759	1.68966	2.06897	1.61379
0.790456	0.840249	0.761411	0.827801	1.11826			0.975559	1.05168	1.00838	0.961592	0.953911			1.00486	1.04921	1.2503	1.19927	1.14763			1	0.936893	1.15291	1.14078	1.20813			0.970992	0.825954	0.621374	0.418321	0.491603			1.04051	0.99076	0.983346	0.939078	0.916622			1.03908	1.00501	1.14663	1.25084	1.26553
1.04444	0.858333	0.736111	0.758333	1.05278			1.08333	0.970238	1.0119	0.809524	0.940476			1.03597	1.21583	1.73022	1.85612	1.1223			1.375	1.375	1	2	1.875			0.961131	0.855124	1.10601	1.33569	1.16961			0.957447	0.638298	0.510638	0.446809	1.3617			0.909091	0.912879	0.810606	0.685606	0.810606
0.5	0.916667	0.583333	0.75	0.583333			0.932854	1.03837	1.28297	1.34173	1.15108			1.00937	1.07495	0.998126	0.976889	0.964397			0.93808	1.01548	0.705882	0.839009	0.947368			1.00969	1.05085	0.987893	0.903148	0.90799			0.555556	0.722222	0.888889	0.722222	0.333333			1.33333	0.666667	1	2	2
0.758621	0.448276	0.793103	0.827586	0.965517			0.861111	0.861111	0.888889	0.861111	0.944444			0.969212	0.971325	0.900091	0.938123	1.131			0.388889	0.277778	0.666667	0.333333	0.166667			1.12687	0.977612	0.985075	1.18657	1.72388			0.993895	0.64123	0.366988	0.332942	0.551068			0.971761	0.799003	0.871262	0.916944	0.917774
0.857143	0.607143	0.821429	1.03571	1.5			1.06419	1.06779	1.22164	1.24571	1.10432			0.984227	1.15457	1.40063	1.33754	1.42902			1.04975	0.995025	1.23383	1.36318	1.199			1.08235	0.955882	1.22353	1.07353	1.20588			1.08333	0.708333	0.402778	0.444444	0.972222			1	0.5625	0.4375	0.9375	0.8125
1.0145	1.0427	1.0032	0.953186	0.867207			1.07606	0.965517	1.11359	0.962475	1.07302			1.00457	1.20091	1.01826	1.02283	1.17352			1	0.990228	1.17264	1.05537	1.12704			0.878788	0.949495	1.00673	1.02357	1.35354			1.07143	2.21429	1.52381	1.59524	1.38095			1.3	1	0.6	0.7	1
0.833333	0.166667	0.5	0.666667	0.333333			1.07547	1.33962	1.69811	1.65094	1.5			1.125	0.875	1.125	0.6875	1			1.09508	1.19016	1.06393	1.0377	1.03443			1.47368	0.789474	0.947368	0.684211	1.78947			0.891566	0.786575	0.681583	0.762478	1.09811			1.02564	0.85447	0.84754	0.857935	1.18226
1.01805	1.01444	1.03249	1.02888	1.14801			1.04885	1.10536	1.61393	1.97557	1.92599			0.948339	1.01845	0.660517	0.553506	0.678967			2.14286	0.571429	1.14286	0.571429	2.71429			0.905588	0.961464	0.919075	0.990366	1.08671			0.90795	1.0272	0.92887	0.953975	1.04393			1.18367	1.5102	1.34694	1.36735	1.2449
0.909091	1.81818	2	1.81818	1			0.963696	0.821782	0.828383	0.726073	0.937294			1.16364	1.28182	1.29091	1.4	1.37273			0.846715	0.832117	0.788321	0.813869	1.28832			1.00518	0.875235	0.681262	0.604991	0.890301			1.13333	0.955556	0.881481	1.00741	1.25926			0.846154	0.620192	0.5625	0.677885	1.13942
0.815271	1.04187	0.903941	0.857143	0.859606			0.94686	0.997585	1.157	1.17633	1.03986			0.956853	0.813029	0.654822	0.650592	0.575296			1.06322	1.1092	1.82759	2.15517	1.90805			1.03091	1.1343	1.09765	1.04814	1.00027			0.879781	0.863388	1.04372	1.08197	1.16393			1.03091	1.1343	1.09765	1.04814	1.00027
0.940954	1.26874	1.21953	1.00227	0.919001			1.01718	0.694158	0.907216	0.945017	1.27491			0.846154	1	0.589744	0.948718	1.33333			1.05128	0.623932	0.854701	0.837607	1.58974			0.953373	0.909722	1.00893	1.05456	1.06548			1.01087	0.616848	0.652174	0.809783	0.991848			0.957014	0.909502	0.968326	0.952489	1.16968
1.35714	1.21429	0.571429	1.07143	0.714286			0.781818	1.09091	1.03636	1.45455	1.18182			1.15534	0.631068	1.17476	1.24272	1.30097			0.894737	0.684211	0.578947	0.684211	1.21053			1.08911	0.950495	1.24752	1.52475	0.851485			1.01332	0.895473	0.836884	0.779627	0.871505			0.863636	1.59091	2.18182	1.59091	1.5
0.84127	0.634921	0.52381	0.642857	0.880952			1.07895	0.868421	0.710526	0.947368	1			0.863636	1.13636	1.63636	1.81818	1.36364			0.988785	0.980992	0.993347	0.953621	0.995058			0.729032	1.10968	1.21935	0.954839	0.851613										0.90566	0.924528	0.396226	0.679245	0.471698
0.83871	0.903226	0.612903	0.387097	0.806452			1.03299	0.898477	0.77665	0.890863	1.13959			0.967682	0.791013	0.705756	0.582025	0.719298			1.03309	0.982627	1.31003	1.32802	1.05233			0.77	0.68	0.46	0.34	0.2										0.625	1	1.75	3.625	2.375
0.99763	0.972156	0.951422	0.938981	1.05746			1.04027	0.95302	1.24832	1.28188	0.989933			1.00321	1.11882	1.12974	1.2203	1.2447			1.0888	0.857923	0.685792	0.754098	1.17077			0.982759	1.3046	1.90805	2.53448	2.01149										0.984496	1.03101	0.958421	0.968288	1.09866
1.01091	0.981818	0.643636	0.869091	1.01091			1.2963	1.12963	2.74074	2.85185	1.83333			1.03922	0.686275	0.588235	0.960784	1.37255			1.2	1.03077	0.969231	0.923077	1.15385			1.0303	1.06324	1.12714	1.15613	1.26482										1.05912	1.09966	1.30574	1.41723	1.07264
1.07508	0.660661	0.57958	0.621622	1.003			1.01058	1.08466	0.931217	0.973545	0.756614			0.976882	0.963449	0.90378	0.901281	1.04155			1.01768	1.10413	1.25737	1.27112	1.02947			0.985612	0.97482	0.857914	0.75	0.848921										1.00452	1.07255	1.2004	1.06632	0.789955
1.01496	0.738155	0.561097	0.516209	0.825436			0.890052	0.850785	1.03403	0.97644	1.07853			1.06455	1.05199	1.14433	1.18422	1.04034			0.957447	1.28511	1.18723	0.910638	1.0766			0.914474	0.784539	0.723684	0.695724	0.751645										1.03236	1.04112	1.06707	1.15976	1.17526
0.833333	2.5	3.33333	2.16667	1.5			0.990279	1.71689	2.68165	3.26002	2.73755			0.8625	0.95	0.975	0.9375	1.0875			0.943218	1.14511	1.28076	1.45741	1.03155			1.07576	1.0947	1.15909	1.18561	1.15909										0.625	1.875	1.25	1.375	0.75
0.9	0.9	1.2	0.9	1.3			1.25	1.625	2.375	1	1.625			1.03939	1.6	1.56364	1.43939	1.1303			1.06604	0.966981	1.21226	1.10849	1.10849			0.972626	1.13516	1.12318	1.15056	1.03165										1.02297	1.16052	1.22796	1.17339	0.894981
1.00838	0.865922	0.692737	0.656425	0.804469			0.783784	0.972973	1.08108	1	1			1.06257	1.04014	1.23613	1.27863	1.27627			1.26415	1.39623	2.0566	2.28302	1.81132			1.22581	0.967742	1.67742	1.83871	1.09677										1.375	1.375	1	2	1.875
0.985356	0.987448	1.06485	1.16109	1.48745			1.38182	0.945455	1.4	1.10909	1.49091			0.980583	0.718447	0.815534	0.699029	1.3301			1.09756	0.97561	0.731707	0.780488	2.07317			0.872727	0.927273	1.09091	1.21818	1.6										1.14815	0.617284	0.555556	0.493827	0.851852
1.04904	0.987207	0.848614	0.901919	1.16418			1.32	1.68	2.64	3.12	2.6			1.09122	0.891892	1.04054	1.25	1.26351			1.25573	1.12214	1.01145	0.996183	1.1145			1.11236	1.20225	2.03371	2.98876	1.46816										1.03226	0.880184	1.08756	1.37097	1.36866
0.913043	0.782609	0.391304	1.17391	0.826087			1.06324	0.909091	0.905138	1.03162	1.32016			1.16516	0.920814	1.319	1.1629	1.20362			0.992568	1.19966	1.39054	1.28378	0.980743			1.00444	0.969966	0.871672	0.823891	0.938567										0.925	0.920833	1.275	1.27917	0.85
0.976798	0.907966	0.707657	0.821346	1.07193			1.0318	1.32416	1.14851	1.01241	0.8829			0.965769	0.89899	0.960718	0.929854	0.981481			1.05792	1.06885	0.948634	1.0623	1.41749			1.01912	0.749522	0.56979	0.739962	1.5717										1.09597	0.957774	1.05374	0.96929	1.07869
1.02721	1.17279	1.25986	1.1483	1.03129			0.974874	0.919598	0.914573	0.938023	0.979899			0.992316	1.03381	0.999693	0.963424	0.954972			0.930693	0.831683	0.871287	0.910891	1.08911			1.10435	1.13913	0.913043	0.869565	1.77391										1.02679	1.08929	0.857143	0.973214	1.03571
0.849057	0.679245	0.710692	0.666667	1.13836			0.983968	1.06012	1.06613	1.09118	1.04509			0.963571	0.999286	0.964286	1.06714	1.16143			1.01621	0.816708	0.865337	0.90399	0.911471			1.24615	1.16923	0.507692	0.492308	0.769231										1.04673	0.931464	0.899533	0.752336	1.03972
1.0061	1.03811	1.23171	1.44665	1.14329			0.830409	0.836257	0.707602	0.80117	1.00585			1.08235	1.08235	1.00882	1.19706	1.16176			1.04076	1.01164	1.20087	1.23872	1.10917			0.92095	0.927802	0.91165	0.881791	0.97675										0.97849	1.03707	0.980778	0.891533	0.800458
1	0.7	0.7	0.7	2.1			0.977685	1.1083	1.03808	1.14609	1.14817			1.01225	0.86113	0.940776	0.987747	1.0599			1	1.06557	1.37705	1.18033	1.01639			0.994958	0.895798	0.693277	0.697479	0.865546										1.15652	0.98913	1.12826	1.2913	1.43696
0.914692	0.687204	0.957346	1.03318	1.11374			0.870337	1.34991	1.53108	1.23623	1.09591			1.10261	1.06903	1.13619	1.27985	1.28918			1.16535	1.15748	1.32283	1.46457	1.28346			1.034	0.832	1.209	1.942	1.734										0.955752	1.07227	1.20649	1.24189	1.11504
1.3125	0.6875	1.3125	1.4375	1.1875			0.962801	0.736324	0.840263	0.956236	0.833698			0.958333	1.14583	0.729167	1.47917	2.54167			1.01031	1.06661	1.33307	1.23077	1.01427			0.925081	0.892508	0.892508	0.794788	0.985342										0.758621	0.344828	0.344828	0.275862	0.965517
0.967123	0.925114	0.936073	0.922374	0.790868			0.787879	0.666667	0.333333	0.393939	0.909091			0.998716	1.06055	1.12385	1.10385	0.996514			0.833333	0.75	0.5	0.833333	1.83333			0.990244	1.13902	1.36098	1.19756	0.992073										1.15385	0.461538	0.692308	0.923077	2.84615
0.973597	0.778878	0.640264	0.69637	1.09241			0.945946	0.837838	0.666667	0.837838	1			0.955752	0.814159	0.699115	1.0531	1.15929			0.937282	0.881533	0.716376	0.738676	1.04669			0.973786	1.07282	0.996117	1.0932	1.01068										0.935644	0.79703	0.752475	0.727723	1.17327
1.06959	0.884144	0.76117	0.727956	0.891657			0.990476	0.8	0.790476	1.14286	1.71429			0.987174	1.10942	1.23006	1.24649	1.0994			1.29167	1.41667	1.45833	1.79167	1.33333			1.0339	1.16949	2.22034	2.71186	1.86441										0.98301	0.854369	0.800971	0.796117	0.929612
0.625	1.375	1.125	1.0625	1.75			0.91	0.68	0.66	0.706667	0.906667			0.928328	0.989761	0.812287	1.20819	1.0785			0.896737	0.926959	0.830207	0.862552	0.869984			1.00919	0.944189	0.790545	0.875903	0.917269										0.919872	1.13462	0.75641	0.817308	0.897436
0.979798	0.808081	0.89899	0.787879	0.858586			0.995577	0.90889	0.922601	0.880142	1.11853			0.936434	0.979845	1.04186	1.13178	1.13333			0.917431	0.743119	1.19266	0.93578	1.23853			1.03395	0.976176	0.946397	0.91483	1.17987										1.00209	0.859735	0.799023	0.881368	1.02233
0.975	1.11875	0.996154	1.00865	1.13413			1.15294	1.29412	1.18824	1.22941	1.11765			0.761905	1.42857	1.95238	2.19048	0.666667			0.965278	0.797222	0.847222	0.965972	1.11389			1.00749	1.12179	1.3107	1.34372	1.15401										0.764706	1.76471	2.94118	2.35294	1.05882
1.13861	0.910891	2.07921	3	1.86139			1.08013	0.742189	0.716472	0.793411	0.827843			0.984943	0.659917	0.659398	0.671859	0.776739			1.25346	0.824885	0.820276	1.22581	1.91705			0.766667	2.43333	1.56667	1.23333	0.933333										1.33333	1	0.8	1.26667	1.46667
1.13333	1.73333	3.2	2.53333	2.86667			0.995773	0.955618	0.981684	1.01303	0.94329			0.917271	0.939042	1.02177	1.07547	1.12772			1.04425	0.933628	0.916814	1.02655	1.12035			1.07024	1.04342	1.01022	1.01022	1.01277										0.936508	0.412698	0.301587	0.412698	0.603175
1.28571	0.809524	2.02381	1.95238	2.42857			1.11573	0.605341	0.661721	0.667656	0.905045			0.997381	0.870089	0.717391	0.636983	0.710843			0.955259	0.934066	0.984825	0.973051	1.07091			1	1.06557	1.37705	1.18033	1.01639										1.10309	0.515464	0.546392	0.402062	0.958763
1.01384	1.08886	0.915513	0.836854	0.987618			0.711111	0.822222	1.17778	1.35556	1.71111			0.829268	1.14634	1.04878	0.658537	1.43902			1.02012	0.944018	1.02378	0.963044	1.02854			1.00897	0.99657	0.948021	0.957784	1.0496										1.39744	0.923077	1.0641	0.961538	1.44872
0.984962	1.14662	0.827068	1.15414	1.22932			0.945238	1.17381	1.35357	1.14405	0.841667			0.913386	0.92126	0.870079	0.84252	0.84252			0.981763	0.924012	1.08815	1.21581	1.08815			0.805556	0.833333	1.08333	0.75	1.25										1	0.659367	0.479319	0.613139	0.941606
1.00163	1.39239	1.20272	0.998913	0.859783			0.918478	1	1.0163	1.15761	0.902174			1.08059	1.02564	1.37363	1.22711	1.04029			0.957447	0.638298	0.510638	0.446809	1.3617			0.990402	1.17687	1.28611	1.25091	0.971664										1.2	1	1.7	2.4	2.1
0.982592	1.40232	1.35397	1.34236	1.54739			1.04615	0.826923	0.857692	0.976923	1.12692			1.02202	0.760665	0.591274	0.476177	0.654571			1.08333	0.99566	1.0408	1.06163	1.0434			0.964527	0.905405	0.75	0.925676	0.978041										1.12292	1.15947	1.04651	1.10963	1.17276
1.07254	0.994819	1.20207	1.18135	1.27979			1.06034	1.02091	1.06993	1.00343	1.12924			0.936923	1.03846	1.08615	1.18	0.949231			1.02774	1.1219	1.12044	1.03869	1.00292			1.00998	0.888519	1.02329	1.09484	0.941764										0.910853	0.833333	0.856589	0.889535	1.28876
1.02329	0.978785	0.841514	0.880616	0.952995			1.16505	0.825243	1.13592	1.3301	2.15534			1.02435	0.89991	0.688007	0.63661	0.900812			0.900374	0.932752	0.947696	0.975093	1.03238			0.786885	1.04098	1.67213	1.61475	1.27869										1.10435	1.13913	0.913043	0.869565	1.77391
1.02319	1.04928	1.15652	1.17971	1.26957			1.07784	1.23952	1.18563	1.23952	1.41916			0.902367	1.17456	1.2929	1.33136	1.1213			0.926471	0.720588	0.455882	0.514706	1.01471			0.94847	0.876006	0.761138	0.756844	0.93022										1.01913	0.85025	0.915141	1.07404	1.39933
0.945586	0.98549	1.00121	0.977025	1.01511			0.925926	1.0463	0.944444	0.877315	0.648148			1.09434	0.745283	0.707547	0.537736	0.990566			0.984674	0.952746	0.980843	1.08429	1.12388			0.937282	0.881533	0.716376	0.738676	1.04669										0.989437	0.90493	0.897887	1.15493	1.3838
2	1.57143	0.857143	2.42857	1.71429			1.03053	1.10033	1.30207	1.07525	0.920393			0.757895	1.02105	0.989474	1.37895	1.06316			1.02742	0.922581	0.825806	0.780645	0.845161			0.978015	0.913945	0.654523	0.639447	0.983668										1.02571	1	0.948586	0.96401	1.47044
0.943794	0.941452	1.10304	1.15925	0.871194			0.7	0.5	0.9	1.2	1.8			1.04974	0.974016	0.980698	0.933927	0.979955			0.945525	0.964981	1.15564	1.10506	1.54864			1.0294	0.899948	0.834966	0.888087	1.05467										1.01938	0.600775	0.414729	0.445736	0.410853
0.333333	0.5	0.5	0.333333	0.333333			0.925	0.965	1.055	1.16	1.31			0.885246	0.737705	1.09836	1.18033	1.34426			1.02059	0.734248	0.850905	0.95758	0.847162			0.666667	1.25	0.833333	0.833333	0.833333										1.19277	1.25301	1.44578	1.56627	1.45783
0.895833	2.125	5.35417	7.375	2.4375			0.951542	0.806167	0.722467	0.779736	1.07489			1.05505	1.0675	1.4751	1.43971	1.14679			0.964945	0.539668	0.949262	1.43727	1.49815			1.00867	1.0224	0.794798	0.753613	0.955202										1.42857	3.74026	6.14286	5.37662	4.1039
1.0277	1.10811	1.01318	1.03108	1.09628			0.852814	0.744589	0.757576	0.796537	1.08658			0.942568	1.04054	0.962838	0.949324	1.02703			0.8	1.16667	1.3	1.23333	1.4			0.710526	0.473684	0.684211	0.815789	0.921053										1	0.875	2.875	3	2
0.892857	1.05357	0.928571	0.678571	0.767857			1.0383	1.01721	1.23322	1.19406	1.1179			0.912621	1.12621	1.24272	1.14563	0.980583			1	1.18182	1.25455	1.61818	1.74545			1.25	0.75	0.625	0.75	1										1.09756	0.97561	0.731707	0.780488	2.07317
1.09189	3.32973	4.78108	4.87568	1.89189			1.07031	0.8125	0.681641	0.527344	0.980469			1.09649	1.08772	0.850877	0.964912	0.824561			1.18522	1.94968	3.01392	3.07923	2.05246			1.00752	0.977444	1.30827	1.44361	1.37594										0.833333	0.916667	1.11111	0.972222	1.69444
1.03196	1.00434	1.09556	1.11139	1.2206			1.03767	1.10181	1.10367	1.10149	1.03549			1.02686	1.18641	1.39336	1.49763	1.14692			1.0884	1.01657	0.729282	0.654696	0.773481			0.930233	1.05814	1.12403	1.17829	0.903101										0.861538	0.661538	0.661538	0.846154	1.81538
1.0145	1.03295	0.969122	0.993736	1.09179			1.16216	1.18726	1.20077	1.37066	1.0444			0.895238	1.00952	1.05714	1.09524	0.914286			1.05405	1.13514	1.10811	1.54054	2.21622			1.54054	0.378378	0.594595	1.24324	1.59459										1.18182	0.840909	1	0.931818	1.88636
0.879781	0.918033	1.04918	1.10929	1.40984			0.90604	1.16107	1.19799	1.08054	0.775168			1.22727	1.40909	2.95455	3.5	3.86364			1.05242	1.03629	1.00403	1.09274	1.32661			0.985507	1.49275	1.81159	1.83092	1.14734										1.00065	1.22989	1.53093	1.80125	1.8378
1.04626	0.669039	0.537367	0.530249	0.953737			1.08209	1.07836	1.04851	0.989739	1.14552			0.969697	0.858586	0.777778	0.626263	0.989899			0.975089	0.982206	1.03203	0.818505	0.870107			1.06349	1.33968	1.62857	1.43175	1.1873										1.10938	1.09375	1.60156	2.14062	1.65625
0.996047	1.51779	1.68775	1.6917	1.09486			0.979798	0.943067	0.936639	0.97337	1.13315			0.968085	0.972995	0.992635	0.927987	1.03437			1.17021	0.914894	1	1.30851	1.34043			1.03786	0.938053	0.814159	0.858407	1.04376										1.00881	1.02077	0.937067	0.898678	0.762115
1.04918	1.27687	1.43169	1.3898	1.04554			1.01948	1.12174	1.38783	1.33183	1.1433			1.02459	1.19704	1.43314	1.42775	1.1967			1.06202	0.992248	0.860465	0.953488	1.25581			1.09091	1.22727	1.22727	1.86364	2.22727										1.02321	0.995284	0.919455	0.907357	0.968135
0.96572	0.94809	0.713026	0.693438	0.734574			1.07168	1.0681	0.88172	0.81362	0.860215			1	1.25413	2.9637	3.15182	1.49175			0.971831	1.59155	1.8169	2.12676	1.57746			0.96988	0.923494	0.826506	0.88012	1.07651										0.470588	1.23529	1.05882	1.29412	2.23529
1.02222	0.744444	0.861111	0.961111	1.07778			1.00354	1.05604	1.03972	1.06175	1.1488			1.06623	1.06769	1.20087	1.24309	1.09243			0.894014	0.79686	0.576055	0.635918	0.997056			0.891019	1.3552	1.5005	1.41776	1.15641										0.973684	1.2	1.08421	1.06842	1.20526
1.06522	0.847826	0.826087	0.804348	1.17391			2.14286	2	1.28571	2.14286	3.57143			1.09728	1.06226	0.941634	0.88716	1.16732			0.965484	1.02685	1.07958	1.07383	1.01918			0.974343	1.06964	1.02382	0.955406	1.04093										1.06957	1.42609	1.25217	1.32174	1.37391
1.02667	0.979449	1.06034	1.07477	1.10625			0.91129	0.677419	0.451613	0.443548	0.822581			1.01268	0.726449	1.06884	1.05978	1.11594			1.02294	0.761468	0.857798	1.09174	2.05963			0.965342	0.94732	0.841497	0.865527	0.877542										1.05906	1.13747	1.19552	1.28513	1.18228
0.88785	0.990654	0.82243	0.691589	0.82243			1.07581	1.12816	1.02166	1.09928	1.16606			1.02981	1.93767	2.04607	1.73713	0.943089			1.09302	1.83721	2.51163	2.55814	2.60465			0.793103	1.55172	1.37931	1.41379	1.44828										1.04786	0.876722	0.934735	0.96773	1.00218
1.05459	1.03368	1.03484	0.923345	0.939605			1.05263	1.66667	2.66667	2.64912	1.19298			0.942373	1.07458	1.47119	1.16949	0.8			1.01796	0.964072	1.05988	1.29341	1.1497			0.985915	0.943662	0.795775	0.855634	1.25352										1.08229	1.00998	1.06733	1.22444	1.43142
1.105	0.83	0.705	0.615	0.785			1.02273	1.46591	2.37358	2.45597	1.31818			0.936735	1.04694	1.19796	1.19592	1.02857			1.00545	1.03168	0.874432	0.813919	0.873183			1.02287	0.913596	0.806861	0.794155	0.867853										1.00749	0.940075	0.831461	0.835206	1.10861
1.375	1	1.75	0.625	0.5			1.07799	1.18718	1.39341	1.31889	1.13865			0.970992	0.825954	0.621374	0.418321	0.491603			0.6	1.5	4.1	9	4.6			0.966482	0.885333	0.8687	0.922883	0.984879										1.00954	1.18256	1.35014	1.21117	1.23433
0.93778	0.89436	0.893912	0.901522	0.919875			1.00892	0.882985	0.618742	0.434491	0.46432			0.903509	3.45614	3.99123	5.20175	2.38596			1.00809	0.861511	0.695144	0.722122	1.04047			1.58333	0.666667	1	0.916667	2										1.0333	0.909435	0.762109	0.747477	0.961907
0.972681	0.926938	1.00794	0.943456	0.956163			1.02863	0.92638	1.05317	1.11656	1.15542			0.956418	0.590517	0.746648	0.89272	0.993774			1.19444	0.898148	0.731481	0.75	1.23148			1.04878	0.771341	0.579268	0.597561	0.783537										1.17568	0.824324	0.756757	1.14865	1.45946
0.989111	0.981624	0.997505	0.979129	1.16697			1.03559	1	1.08039	0.986654	0.970766			1.05452	1.07075	1.11087	1.06738	1.00459			0.886364	1.61364	1.34091	1.56818	0.977273			0.879781	0.863388	1.04372	1.08197	1.16393										1.25	1.41667	0.75	1.33333	1.25
1.35714	0.785714	1.5	0.714286	1.21429			0.978635	0.796439	0.81365	0.894955	0.990504			0.959438	0.99298	1.05148	1.03198	0.952418			0.990698	0.781395	0.837209	1.05581	1.20465			1.15714	1.11071	1.34286	1.19643	1.25										0.946108	1.11976	1.27545	1.31737	1.05988
0.950763	0.837026	0.781388	0.792713	1.18661			1.32432	1	0.77027	0.648649	1.16216			0.92201	0.641248	0.689775	0.707106	0.82669			0.9	1.1	1.2	1.3	0.9			0.953152	0.916809	0.872516	0.895419	0.982302										0.964527	0.905405	0.75	0.925676	0.978041
0.79661	0.77724	0.491525	0.552058	0.79661			1.03803	0.856525	0.834054	0.942956	0.998271			0.885714	0.885714	0.942857	0.857143	1			1.01399	1.05944	1.07343	1.12238	1.15385			1.02957	1.22214	1.12206	1.02047	1.06444										1.09828	0.788698	1.03194	1.40295	1.70025
1.07816	1.08276	1.72874	1.88046	1.38161			1.00486	1.04921	1.2503	1.19927	1.14763			0.9251	0.904382	0.905179	0.807171	0.995219			1.24022	1.82123	2.18436	2.75419	2.71508			1.12245	1.18367	1.32015	1.48724	1.49617										1.04	0.48	0.38	0.5	0.9
0.6	1.7	1.1	1.3	3.2			0.980392	0.852941	0.990196	1.03922	0.990196			1.55556	0.555556	1	0.777778	0.777778										0.979885	0.800766	0.681034	0.811303	1.26724										1.07512	0.896714	1.4507	1.50704	1.29577
1.00682	1.06387	1.11087	1.12774	1.00287			1.0394	0.994206	0.951333	1.0956	1.14774			1	0.684211	1.47368	1.21053	0.842105										1.05076	1.14721	1.24873	1.03046	1.11675										0.94847	0.876006	0.761138	0.756844	0.93022
0.4	4.3	4.3	2.6	1.7			1.32258	1.09677	2	2.41935	2.80645			1.23077	1.5	1.34615	1.46154	1.92308										0.999538	1.03883	1.27554	1.29034	1.08414										1.0064	0.977148	0.931444	1.0192	0.978976
1.88889	0.777778	0.666667	1	0.777778			0.992233	1.19417	1.16893	1.12621	1.13398			1.03238	1.18476	1.30857	1.49714	1.24952																								0.970027	0.566757	0.422343	0.569482	0.929155
1.07548	0.948718	0.701697	0.654027	0.821957			1.10227	1.19091	1.10227	0.952273	1.18182			1.02725	1.07164	1.33098	1.33905	1.13925																								1.12221	1.03875	0.873323	0.873323	0.977645
0.714286	1.71429	1.42857	1.42857	1.14286			1.10494	0.882716	0.864198	0.839506	0.993827			0.969163	0.823789	0.995595	1.17181	1.74009																								0.740741	0.740741	1.51852	2.48148	3.11111
1.02431	0.976127	0.956676	1.00177	1.20248			0.933266	0.901921	1.21335	1.34783	1.16279			1.21053	1.15789	1.47368	0.894737	0.789474																								1.12851	0.959839	0.803213	0.995984	1.44578
0.893939	0.988981	0.92562	0.914601	0.793388			0.975852	1.00781	1.14773	1.18111	1.0767			0.857143	0.571429	0.714286	0.428571	1																								0.896552	0.5	0.37931	0.189655	0.827586
0.75	1.125	0.625	0.5	1.375			1.03597	1.21583	1.73022	1.85612	1.1223			1.04246	1.04854	1.1149	1.11213	1.18105																								0.965338	1.18024	0.790295	0.69844	1.11265
1.15068	0.917808	1.0137	1.26027	1.69863			0.989293	1.0364	1.10493	1.1556	0.977159			1.00338	0.973338	0.959444	0.870447	0.871198																								1.01113	1.2055	1.3462	1.30236	1.00458
1.00335	1.1407	1.21441	1.17755	1.28141			0.943255	0.927195	1.02998	1.19486	0.998929			1.00996	1.18492	1.33713	1.26031	0.933144																								0.896737	0.926959	0.830207	0.862552	0.869984
1.09524	0.904762	1.47619	2.04762	3.19048			0.995334	1.16098	1.30679	1.324	1.18752			2	2.27273	2.90909	4	1.72727																								1.06375	0.87251	0.780876	0.952191	1.49004
1.57143	0.285714	0.428571	0.428571	0.571429			0.971212	0.995455	1.16136	1.13939	1.10985			1.01494	1.06297	1.19851	1.14728	0.954109																								0.842105	1.36842	2.05263	2.31579	1.31579
1.01087	0.934783	0.942029	1.11594	1.17029			1.00937	1.07495	0.998126	0.976889	0.964397			0.666667	0.888889	3	3.77778	1.88889																								0.854545	0.4	0.527273	0.690909	1.38182
0.986745	0.677467	0.865979	1.01325	1.10751			0.969212	0.971325	0.900091	0.938123	1.131			0.981818	1.2	1.4	1	0.636364																								1.0294	0.899948	0.834966	0.888087	1.05467
0.55	0.45	0.35	0.35	0.15			0.984227	1.15457	1.40063	1.33754	1.42902			0.998848	0.991364	1.00173	0.885808	0.866328																								0.954491	0.952096	1.02275	1.09341	0.91497
0.975348	1.05038	0.959271	0.853162	1.13183			0.991477	0.744318	0.714489	0.796875	0.995739			1.01016	1.01439	1.27688	1.30821	1.00762																								1.04425	0.933628	0.916814	1.02655	1.12035
1.02184	0.96788	0.868094	0.808137	1.11949			1.00457	1.20091	1.01826	1.02283	1.17352			1.01878	0.899061	0.989655	0.973031	0.799617																								0.955259	0.934066	0.984825	0.973051	1.07091
0.992177	1.01397	0.95176	0.979326	1.02738			1.125	0.875	1.125	0.6875	1			0.990989	1.00381	1.06939	1.01191	1.08613																								1.24194	1.14516	0.935484	1.19355	1.72581
0.90301	0.690635	0.648829	0.770903	0.88796			0.948339	1.01845	0.660517	0.553506	0.678967			1.01932	1.43637	1.77437	1.92237	1.54396																								1.05381	1.07474	1.1136	1.19283	1.08969
1.4375	1.6875	1.6875	2.0625	3.25			1.16364	1.28182	1.29091	1.4	1.37273			0.9	0.8	1	0.7	1.1																								1.00524	0.857143	0.879423	0.830931	1.13761
0.875	1.5	0.625	1.125	1.75			0.956853	0.813029	0.654822	0.650592	0.575296			1	1.11799	1.11219	1.16054	1.10832																								0.932584	0.994382	0.926966	1.39326	1.60112
0.953196	0.877854	1.03311	1.05365	1.16781			1.01085	0.975826	1.10113	1.20523	1.10261			0.972292	1.40218	1.42905	1.54576	1.35097																								0.974708	0.966926	0.655642	0.657588	0.949416
1.00294	1.11412	1.22412	1.18471	1.00765			0.846154	1	0.589744	0.948718	1.33333			0.972746	1.11321	1.14046	1.2327	1.03354																								0.737705	0.557377	0.819672	1.11475	1.60656
1.11875	1.03125	1.0125	0.9375	1.4625			1.15534	0.631068	1.17476	1.24272	1.30097			1.10256	1.58974	2.33333	2.89744	1.20513																								1.12	0.84	0.96	1.2	1.48
0.9	1.4	1.5	0.8	2			0.863636	1.13636	1.63636	1.81818	1.36364			1.15541	1.20946	0.722973	0.945946	1.31081																								1.00404	0.982243	0.67805	0.55156	0.533961
1.31683	1.19307	1.12376	1.20792	1.15842			0.99596	1.02626	1.1697	1.29293	1.31515			1.11332	0.860835	1.86879	2.16501	1.80915																								0.984674	0.952746	0.980843	1.08429	1.12388
1.28571	1	1.14286	1.42857	1.28571			0.967682	0.791013	0.705756	0.582025	0.719298			1.13725	0.941176	1.27451	1.23529	1.98039																								0.913469	0.822423	0.598194	0.686983	0.829947
0.982968	1.13382	1.0146	0.963504	1.11192			0.959184	0.639456	1.43537	2.32653	1.55782			1.03016	0.986731	1.00121	1.10615	1.07117																								1.04453	1.69636	2.96761	3.4413	1.48583
1.03261	1.32609	1.3587	1.44565	1.03261			1.08696	0.913043	1.21739	1.65217	1.80435			0.956044	1.3956	2.23077	2.37363	1.24176																								1.06179	1.05614	0.942559	0.981723	1.31158
1.0712	0.914239	0.873786	0.996764	0.915858			1.03443	1.17216	0.958242	0.902564	1.01245			1.01507	0.983051	1.13559	1.24859	1.12053																								1.2	1.34737	1.42105	2.16842	1.77895
1.01532	1.16138	1.36433	1.30252	1.15153			1.00791	0.935095	0.714999	0.613272	0.79509			1.33333	1.41667	1.83333	1.58333	1.83333																								1.00193	0.928571	0.849421	0.878378	1.03668
1.03783	0.86421	0.686712	0.71678	0.932105			1.00321	1.11882	1.12974	1.2203	1.2447			0.953373	0.909722	1.00893	1.05456	1.06548																								1.15385	3.65385	4.96154	4.69231	1.84615
1.2	0.92	0.72	0.96	0.92			1.03922	0.686275	0.588235	0.960784	1.37255			1.09677	0.903226	1.22581	0.967742	2																								1.04598	0.816092	0.678161	0.747126	0.980843
1	0.363636	0.636364	0.818182	0.818182			1.01843	0.797235	0.361751	0.260369	0.294931			0.7	2	2.13333	1.56667	1.3																								0.948725	1.06489	1.04863	1.06898	1.09515
1.34783	0.913043	0.73913	1.08696	1.47826			0.976882	0.963449	0.90378	0.901281	1.04155			1.00181	1.04529	1.08152	1.05978	1.11051																								1.01897	0.972833	0.76671	0.769297	0.944804
0.922153	1.27847	1.58675	1.48993	1.16266			1.00284	0.831818	0.949432	1.03977	0.840341			0.791667	0.958333	1.125	0.958333	1.75																								0.96988	0.923494	0.826506	0.88012	1.07651
0.898058	0.645631	0.478155	0.553398	0.946602			1.06455	1.05199	1.14433	1.18422	1.04034			1.06309	0.936909	0.902208	0.990536	1.00631																								1.17021	0.914894	1	1.30851	1.34043
0.954082	1.13946	0.887755	0.967687	1.26531			0.959839	0.939759	1.05221	1.04016	1.26908			1.125	0.953125	0.625	0.578125	0.53125																								1.04348	1.21739	1.82609	2.21739	1.73913
0.5	0.6	0.5	1.2	0.5			1.21053	1.42105	1.36842	1.42105	1.68421			0.930456	0.91247	0.934053	1.06954	1.10791																								1.05405	0.540541	0.432432	0.445946	0.608108
1.0026	1.72088	1.13552	0.944348	0.808824			0.8625	0.95	0.975	0.9375	1.0875			0.956835	0.776978	0.81295	0.877698	1.05755																								0.730769	1.11538	1.84615	1	0.807692
0.991803	0.844262	0.754098	0.803279	1.03279			1.03939	1.6	1.56364	1.43939	1.1303			0.957014	0.909502	0.968326	0.952489	1.16968																								1.15385	1.30769	1.61538	0.846154	1
0.891304	0.923913	0.695652	0.75	1.5			0.995336	1.03358	0.956157	0.968284	0.99347			0.886139	0.905941	0.90099	0.886139	1.07921																								1.0339	0.837288	0.705085	0.840678	0.952542
0.864865	0.810811	0.756757	0.567568	1.21622			0.793103	0.689655	0.672414	0.62069	1.08621			1.00073	1.04949	1.00873	1.05167	0.914847																								0.978125	0.78125	0.84375	1.00469	1.08281
0.961694	0.782258	0.707661	0.806452	0.846774			1.06257	1.04014	1.23613	1.27863	1.27627			0.989676	0.998525	1.09587	1.08112	1.10472																								0.975037	1.11747	0.974058	1.04503	1.04356
0.952251	0.92377	0.772356	0.723141	0.876649			0.980583	0.718447	0.815534	0.699029	1.3301			0.935956	0.843671	0.674735	0.709531	1.00252																								0.642857	0.785714	0.571429	0.428571	1.21429
1.10243	1.10243	0.889452	0.90568	1.10243			0.975758	1.00606	1.05253	1.0404	1.11515			0.982759	1.3046	1.90805	2.53448	2.01149																								1.00794	0.833333	0.992063	0.960317	0.820106
0.857143	0.714286	2	0.857143	1			1.09122	0.891892	1.04054	1.25	1.26351			1.02655	1.61188	2.42984	2.69406	1.50442																								0.95935	0.739837	1.06098	1.27236	1.49593
0.833333	0.833333	0.75	0.75	1.36111			1.05562	1.02249	1.08402	0.908876	0.908876			1.0989	0.945055	1.17582	1.65934	1.26374																								1.00444	0.803254	0.621302	0.596154	1.10207
0.930394	1.02552	1.13225	1.22042	1.38979			1.04858	1.4083	1.61969	1.39318	1.06725			1.06226	0.603113	0.70428	1.00389	1.41245																								0.885294	1.09706	0.994118	1.08529	1.2
0.91866	1.03349	1.13397	1.36842	1.38756			1.04233	0.587302	1.01058	1.14815	1.12698			1.00303	1.14242	1.32273	1.21364	1.04848																								1.02647	0.752941	0.508824	0.582353	0.867647
0.857143	0.285714	0.571429	1.42857	0.714286			1.16516	0.920814	1.319	1.1629	1.20362			0.908222	1.02103	0.864245	0.90631	0.992352																								0.983757	0.87614	0.878959	0.79641	0.96477
0.863636	0.727273	0.681818	0.704545	0.954545			0.993109	0.978776	1.05366	1.03344	1.00726			1.04684	1.31161	1.83503	1.84318	1.81874																								1	1.03846	0.692308	0.730769	1.34615
1.06633	0.903061	0.571429	0.683673	1.14031			1.09918	0.792299	1.39673	1.64061	1.33606			1.0102	1.41156	2.12245	2.21088	1.51701																								1.05076	1.14721	1.24873	1.03046	1.11675
1.02108	1.03991	1.0625	1.0512	1.08283			1.00699	0.902098	0.608392	0.559441	0.391608			1.5	1.25	2	3.25	3.75																								1.0161	1.61972	2.15895	2.17706	1.28571
0.635036	0.328467	0.394161	0.452555	0.642336			0.982759	1.18966	1.08621	1.36207	0.862069			0.914474	0.784539	0.723684	0.695724	0.751645
1.01504	0.924812	0.714286	1.03008	0.849624			0.965769	0.89899	0.960718	0.929854	0.981481			1.22222	1.11111	1.33333	2.11111	1.55556
0.772727	0.772727	0.772727	1.09091	1.31818			0.992316	1.03381	0.999693	0.963424	0.954972			1.0578	0.520231	0.32948	0.213873	0.699422
0.986467	1.08615	1.21224	1.11274	0.911846			1.12734	1.10487	1.07116	1.16854	1.83146			1	1	1.83333	2.5	2.66667
1.05357	0.803571	0.75	1.17857	1.23214			0.963571	0.999286	0.964286	1.06714	1.16143			0.966412	1.1087	1.15511	1.1026	0.840916
1.38095	1.42857	1.38095	1.61905	2.66667			1.16216	0.945946	0.837838	0.851351	1.39189			0.98057	0.866667	1.04791	0.967839	0.788275
2.18182	1.27273	0.545455	0.909091	2			1.00574	0.988522	0.954089	1.03013	1.14778			1.02564	1.07051	1.28205	1.28205	1.17308
0.911765	0.441176	0.147059	0.205882	0.588235			1.08235	1.08235	1.00882	1.19706	1.16176			1.02886	1.0745	1.22752	1.09933	1.0349
0.974684	0.816456	0.797468	0.78481	1.05696			1.10303	0.869697	0.763636	0.836364	1.00303			1.10327	0.902675	1.00074	1.00149	0.715453
1.02168	1.06503	1.06792	0.878613	0.823699			1.01225	0.86113	0.940776	0.987747	1.0599			1.03236	1.04112	1.06707	1.15976	1.17526
1.0034	0.908472	0.919251	0.94497	1.23979			1.10261	1.06903	1.13619	1.27985	1.28918			1.05714	0.981155	0.827964	0.801216	1.07356
1.01674	0.957502	0.92756	0.800064	0.905023			0.997007	1.00416	1.52492	1.86194	1.97671			0.8625	1	0.925	1.1875	1.7125
1.00545	1.05164	0.947402	0.934253	0.9195			0.958333	1.14583	0.729167	1.47917	2.54167			1.05298	1.37417	2.16225	2.49007	1.99338
1.875	0.75	0.875	0.625	1.125			1.04372	0.699454	1.01093	1.17486	1.04918			1	0.666667	0.75	0.666667	0.416667
0.855372	0.834711	0.661157	0.642562	1.00207			0.998716	1.06055	1.12385	1.10385	0.996514			0.967076	0.935909	0.946298	0.930495	0.960931
1.01444	0.974729	0.866426	1.05776	1.15162			0.952837	0.893884	0.791452	0.794399	1.07811			0.368421	0.315789	0.315789	0.263158	0.315789
1.0018	1.11895	1.00481	0.927906	0.880745			0.955752	0.814159	0.699115	1.0531	1.15929			1.103	1.45494	1.18455	1.52361	1.67382
0.913793	0.655172	0.603448	0.931034	1.08621			1.13596	0.888889	0.950292	1.05409	0.902047			0.92511	1.01322	1.19383	1.08811	1.23348
1.12403	0.968992	0.976744	0.937984	1.57364			0.987174	1.10942	1.23006	1.24649	1.0994			1.03746	0.998471	0.853976	0.924312	1.03287
1	1.10417	0.708333	0.625	1.125			0.928328	0.989761	0.812287	1.20819	1.0785			1.01684	1.01813	1.23187	1.2487	1.06347
0.965846	0.924543	0.959492	1.08102	0.947577			0.936434	0.979845	1.04186	1.13178	1.13333			1.1	0.5	1.4	1.2	1.1
0.951807	1.16867	3.04819	4.60241	3.51807			0.761905	1.42857	1.95238	2.19048	0.666667			0.967213	0.868852	1.15164	1.2541	0.95082
1.04878	1.17073	2.12195	1.87805	1.39024			0.984943	0.659917	0.659398	0.671859	0.776739			1.34375	0.6875	0.96875	1.4375	1.1875
1.00988	0.986166	0.964427	0.907115	1.21146			0.917271	0.939042	1.02177	1.07547	1.12772			0.835294	0.835294	1.14118	1.43529	1.77647
1.30769	0.846154	1.30769	1.38462	2.53846			1.05882	0.960784	0.745098	0.882353	1.2549			1	1.375	2.5	1.375	1.75
1.06159	1.18841	1.22464	1.18478	1.73188			0.997381	0.870089	0.717391	0.636983	0.710843			0.997555	1.03423	0.838631	0.836186	0.838631
0.947552	1.13287	1.16783	0.975524	1.16084			0.829268	1.14634	1.04878	0.658537	1.43902			1.06391	1.04135	0.994361	1.10338	1.14662
0.992014	1.00043	0.934815	0.87071	1.1472			1.11905	1.07143	0.952381	0.619048	1.52381			0.90625	0.84375	0.59375	0.75	0.84375
0.831658	0.761307	0.487437	0.39196	0.575377			0.913386	0.92126	0.870079	0.84252	0.84252			1.14948	1.13402	1.16495	1.06186	0.778351
0.972727	0.681818	0.736364	0.945455	1.43636			1.0354	1.15044	0.880531	0.730088	0.862832			1.07431	1.02262	1.24394	1.29402	1.08562
1.02588	0.951072	1.05338	1.00526	0.847149			1.01531	1.05505	1.01677	0.942606	0.79719			0.97849	1.03707	0.980778	0.891533	0.800458
1.00098	0.959512	1.02244	1.00732	1.06146			1.08059	1.02564	1.37363	1.22711	1.04029			1.02765	1.1129	1.22811	1.01843	1.00691
1.03102	0.986472	0.771777	0.698306	0.721403			1.03811	1.15891	1.20543	1.19057	1.12016			1.04119	1.12815	1.26316	1.35927	1.02517
1	0.980769	1.21154	2.01923	3			0.845283	0.586792	0.492453	0.501887	0.960377			1.02703	0.986486	1.10811	1.15766	1.05405
1.04762	0.842687	0.880102	0.865646	0.986395			1.04255	1.19574	1.35532	1.41277	1.40213			0.990179	0.925	0.633929	0.49375	0.519643
1.07009	0.624287	0.303993	0.236349	0.612877			0.808765	0.681275	0.557769	0.525896	0.788845			0.975352	0.909624	1.01526	1.01408	1.01526
0.428571	0.428571	0.428571	0.428571	0.857143			0.962756	0.954243	0.821495	0.868582	0.941474			0.758621	0.344828	0.344828	0.275862	0.965517
0.842857	1	1.14286	1.11429	0.942857			0.879464	0.857143	0.714286	0.834821	1.26339			0.972498	1.02956	0.858746	0.872591	0.858372
0.998465	1.06394	1.09642	1.05013	1.03069			1.02202	0.760665	0.591274	0.476177	0.654571			0.996068	0.917814	0.691309	0.700354	0.938262
1.0225	0.83875	1.07125	1.24562	1.23063			0.957537	0.978769	0.995754	1.10616	1.38429			0.935644	0.79703	0.752475	0.727723	1.17327
1.375	1.375	1.375	2.375	5			0.971459	1.17548	1.0814	1.07505	1.06237			1.01242	0.774327	0.776398	0.799172	1.12008
1.03539	1.08475	1.17871	1.26072	1.40055			1.06667	0.666667	0.733333	2.33333	2.73333			0.947368	0.758772	0.561404	0.776316	1.11842
0.963101	0.88334	0.761461	0.715617	0.798733			1.00982	1.06871	1.153	1.25404	1.09122			1.12	0.981818	1.31636	1.34182	1.17818
1.43478	1.95652	1.82609	2.52174	3.52174			0.988	0.950667	1.06333	1.04467	0.922667			0.928571	0.928571	0.714286	0.857143	1.10714
1.00761	0.970588	1.09379	1.12402	1.04977			1.02857	0.933333	0.790476	1.18095	1.26667			1.09508	1.19016	1.06393	1.0377	1.03443
1.1087	1.12319	1.50725	1.35507	1.23913			0.936923	1.03846	1.08615	1.18	0.949231			0.963608	0.899525	0.943038	1.09098	1.06013
1.25	1.2	1.15	2.25	2.05			1	0.787546	0.575092	0.81685	1.29304			0.995945	1.05677	1.25304	1.25385	1.20438
0.909091	0.818182	0.545455	0.545455	1			1.36364	2.45455	3.09091	2.63636	2.24242			1.25	1.875	1.75	2	1.125
0.950877	0.74386	0.666667	0.705263	1.24211			1.02435	0.89991	0.688007	0.63661	0.900812			1.1	0.716667	0.766667	0.475	0.4
0.745455	0.636364	0.690909	0.909091	1.16364			1.95	0.75	1.05	0.95	1.55			0.90604	0.57047	0.331096	0.250559	0.348993
0.986531	0.998912	0.93619	0.987483	0.958707			0.974209	0.943066	1.00779	0.990268	0.857908			0.940594	0.990099	1.15347	0.841584	1.21287
0.99322	1.05838	1.10245	1.08851	1.15744			0.978814	1.11017	1.58475	1.74576	1.42373			1.1	0.854545	0.854545	1.02727	2.17273
1.09561	1.57143	1.94151	1.79415	1.17323			1.00208	0.952543	0.930422	0.986198	1.20117			1.00787	0.973891	0.834764	0.912732	0.982117
0.9181	0.887797	0.544636	0.540541	1.03767			0.902367	1.17456	1.2929	1.33136	1.1213			1	0.142857	0.428571	0.714286	1.42857
0.94	1.11143	1.04	1.14143	1.26714			0.990099	0.871287	0.90099	1.0099	0.910891			1.00528	0.876915	0.885367	0.946117	0.877443
1.10345	1.17931	0.765517	1.01379	1.48276			1.09434	0.745283	0.707547	0.537736	0.990566			1.01161	0.87373	1.08273	1.13643	1.19013
1.06098	1.20732	1.17073	1.08537	1.52439			1.11697	1.12385	1.12156	1.02982	0.940367			1.01236	1.26982	1.42225	1.70443	1.7518
1.04035	1.18342	1.26192	1.22304	1.02054			1.16418	0.731343	0.925373	1.31343	1.52239			1.12	1.46667	1.6	2.10667	1.97333
1.02468	1.01131	1.15527	1.1383	0.862982			0.991334	1.02773	1.06586	1.14211	1.07452			0.936508	0.412698	0.301587	0.412698	0.603175
0.970297	1.16832	1.13861	1.20792	0.80198			1.15534	1.1068	1.21845	1.37379	0.990291			1.01417	0.897945	0.666903	0.718639	0.95039
1.08939	1.27933	1.3743	1.30168	1.34078			0.757895	1.02105	0.989474	1.37895	1.06316			0.852941	0.794118	0.705882	0.764706	1.08824
1.05882	1.02101	1.11765	1.08824	1.21218			0.747573	0.771845	0.878641	1.13592	1.42233			0.972512	0.904265	0.693365	0.672512	0.923697
1.02673	0.998817	0.900402	0.774781	0.955997			0.980721	0.841576	0.895222	0.889355	0.900251			1.02965	0.970352	1.18283	1.22854	0.991353
1.01269	1.22773	1.79553	1.75206	1.02256			1.03365	1.04087	0.879808	0.935096	1.11298			1.33333	1	1.83333	0.666667	2.5
1.55	1.4	1.75	2	2.2			0.963168	1.16206	1.1105	1.06814	0.952118			1.00708	0.916274	0.761792	0.823113	1.16981
1.00759	1.08539	1.21252	1.27514	1.40987			1.04974	0.974016	0.980698	0.933927	0.979955			0.966887	1.09555	1.04825	0.993377	0.846736
1.27778	0.722222	1.33333	1.44444	2.05556			0.923077	1.55769	1.76923	2.53846	1.65385			1.05985	0.697007	0.756858	0.835411	0.927681
0.999205	1.06598	1.22019	1.19475	1.2504			0.885246	0.737705	1.09836	1.18033	1.34426			0.950108	1.03471	1.0846	1.19957	1.12148
1.08814	1.27288	1.36271	1.31017	1.00169			1.05505	1.0675	1.4751	1.43971	1.14679			1.03309	0.982627	1.31003	1.32802	1.05233
1.17669	0.721805	0.729323	1.12406	1.31955			0.942568	1.04054	0.962838	0.949324	1.02703			0.968288	1.14376	1.2833	1.39958	1.2389
1.04187	0.990431	0.834928	0.7811	1.01914			0.912621	1.12621	1.24272	1.14563	0.980583			0.995763	0.894068	0.699153	0.728814	1.07203
0.928058	0.989209	0.802158	0.992806	1.04676			1.09649	1.08772	0.850877	0.964912	0.824561			1.02436	1.17144	1.53534	1.585	1.10602
0.900293	1.06745	1.15249	1.13196	1.09971			0.6	0.9	0.7	0.7	1.4			1.03393	0.799616	0.483995	0.315621	0.347631
1.01976	1.01186	0.794466	0.901186	0.948617			1.27273	2.36364	3.72727	3.54545	5.81818			1.01379	1.14483	1.75862	2.18621	2.71724
1.05099	1.09859	1.12631	1.07897	0.941161			1.02686	1.18641	1.39336	1.49763	1.14692			1.00439	1.00781	0.928258	1.07711	1.2328
0.766667	0.633333	0.791667	0.766667	0.716667			0.967742	0.419355	0.483871	0.483871	0.83871			0.901015	0.672589	0.482234	0.525381	0.850254
0.88746	1.01608	0.762058	0.771704	0.958199			1.03277	1.19319	1.79733	1.84562	1.43596			0.746479	1.04225	0.704225	0.577465	0.577465
0.812274	0.830325	0.66426	0.631769	0.841155			0.997595	0.987975	1.00914	0.922799	0.899711			1.3	0.8	1.1	1.1	1.4
1.06791	1.23721	1.38791	1.32	1.10419			0.895238	1.00952	1.05714	1.09524	0.914286			1.24138	0.896552	1	1.24138	1.48276
0.989094	0.998322	0.900587	0.924077	1.0344			1.07692	1.17308	1.82692	1.69231	1.88462			1.09195	0.885057	1.04598	1.1954	1.24138
1.0625	0.9375	0.9375	1.0625	1.3125			0.995657	1.02389	0.977199	1.07383	0.925081			1.00213	0.997868	0.810235	0.891258	0.923241
0.982169	1.00543	0.736491	0.525855	0.483061			0.83871	0.709677	1.35484	0.806452	1.19355			0.951487	1.14163	1.09624	1.06964	1.01252
1.02189	0.973502	0.87788	0.846774	1.08756			1.11374	0.938389	1.1327	1	1.05213			0.959291	1.01773	1.34209	1.20486	1.1543
1.03563	1.01754	0.945713	0.913976	0.779788			1.22727	1.40909	2.95455	3.5	3.86364			0.910569	0.536585	0.662602	0.703252	0.691057
1.06349	1.11844	1.06105	1.10256	1.08913			1.02185	0.99229	1.19095	1.07787	0.731432			0.97973	1.03378	0.97973	1.16622	1.92568
0.375	0.125	0.625	0.75	1.25			1.01802	0.990991	0.783784	1.10811	1.25225			1.00667	1.26667	1.20667	1.16	1.10667
1.01597	1.14584	1.109	0.938901	0.900522			0.987817	0.841295	0.797692	0.813402	0.907663			1.05253	1.12121	0.988889	1.14646	1.20606
0.958333	0.489583	0.604167	0.604167	1.32292			1.08271	0.766917	0.834586	1.07519	1.56391			1.04049	1.08099	1.1294	1.04665	1.06338
1.0154	1.02989	1.13315	1.11504	1.13496			1.20253	0.873418	0.898734	0.860759	0.772152			1.26549	1.02655	1.00885	1.0531	1.26549
0.906902	1.74799	1.63965	1.63082	1.49759			1.16	1.88	2.84	2.9	2			0.967242	0.873734	0.775462	0.792734	1.17689
0.969208	1.08651	1.04252	1.0132	1.02346			1.11419	1.13495	1.04844	1.14187	1.02422			0.973786	1.07282	0.996117	1.0932	1.01068
1.08108	0.889189	1	0.956757	1.15676			1.28571	1.42857	4.04762	5.57143	3.47619			1.12121	0.757576	0.590909	0.727273	1.5
0.903581	0.980818	0.892327	0.882353	1.09488			0.969697	0.858586	0.777778	0.626263	0.989899			0.815217	0.826087	0.467391	0.391304	1.02174
0.891304	0.971014	1.23188	1.13768	1.39855			0.928825	1.0314	1.04788	1.02216	0.989913			0.996491	0.715789	0.719298	0.912281	1.15439
0.96732	0.705882	0.535948	0.37037	0.496732			0.968085	0.972995	0.992635	0.927987	1.03437			1.00927	0.986612	0.969104	1.08702	1.04943
0.982575	1.14618	1.37561	1.44337	1.18974			1.02459	1.19704	1.43314	1.42775	1.1967			0.886364	1.22727	1.52273	1.61364	2.25
0.929182	1.01343	1.03419	1.05861	1.20391			0.833333	0.666667	2.66667	2.83333	1.5			1.00442	1.01622	1.04277	0.958702	1.06637
1.05776	1.0495	0.813531	0.927393	1.00165			1	1.25413	2.9637	3.15182	1.49175			1.0659	1.14613	1.51003	1.30086	1.28367
0.7	0.7	1.5	1	1.8			1.06623	1.06769	1.20087	1.24309	1.09243			0.642857	2.03571	1.42857	1.39286	1.35714
0.8	0.666667	1.26667	1.53333	1.73333			1.09728	1.06226	0.941634	0.88716	1.16732			0.998209	0.908684	1.1128	1.1889	1.40555
1.05556	0.833333	0.833333	0.944444	1.20833			1.22222	1.1746	1.33333	1.01587	1.15873			1.06915	1.62117	1.51714	1.47865	1.30307
0.96059	1.01506	1.0141	1.04101	1.00224			1.01268	0.726449	1.06884	1.05978	1.11594			0.766667	2.43333	1.56667	1.23333	0.933333
0.914894	0.957447	0.531915	0.434043	0.8			1.02981	1.93767	2.04607	1.73713	0.943089			1	1.3	0.9	1.2	3.5
0.6875	1	1.125	0.8125	0.4375			1.04517	0.998193	1.03975	1.0271	0.95935			0.996011	1.00798	0.91445	0.761968	0.911791
1.13245	0.81457	0.860927	0.84106	0.966887			0.942373	1.07458	1.47119	1.16949	0.8			1.00573	0.873926	0.765043	0.770774	1.18625
1.07107	1.01777	0.972081	0.969543	0.885787			1.48649	1.72973	1.24324	1.48649	1.75676			1.01794	0.829596	1.06278	0.959641	1.17489
0.939863	0.837629	0.842784	0.851375	0.938144			1.05163	1.35326	1.52446	1.33967	1.05978			1.02411	0.987478	0.991741	0.982816	0.978953
0.925926	0.814815	1.18519	1.14815	1.03704			1.11592	1.15744	0.932526	0.809689	0.859862			1.00342	1.08164	1.1215	1.10429	1.1229
1.10092	1.10175	1.12177	0.980817	1.04254			1.04437	0.94198	0.940842	0.881684	0.967008			0.666667	5.25	5.91667	7.08333	3.41667
1.06757	0.918919	0.77027	0.716216	1.43243			1.5	1	1.25	1.125	1.09375			1.10455	1.08636	1.37727	1.34091	1.3
0.867647	1.13235	0.852941	1.01471	1.14706			0.936735	1.04694	1.19796	1.19592	1.02857			0.996409	0.989228	1.42549	1.54937	1.37343
1.02907	1.29797	1.24128	1.20349	1.28052			1.03393	1.13706	1.30007	1.45509	1.13706			0.945455	0.975758	0.981818	1.14545	1.31515
0.3125	0.5	0.46875	0.5	0.53125			0.970992	0.825954	0.621374	0.418321	0.491603			1.01075	1.10797	0.93702	0.827957	0.839149
1.11111	0.962963	1.11111	0.851852	1.59259			0.961131	0.855124	1.10601	1.33569	1.16961			0.996659	0.932071	0.935412	1.04788	0.993318
1.0509	1.01149	0.940887	0.970443	1.08374			0.903509	3.45614	3.99123	5.20175	2.38596			1.47619	0.952381	1.38095	1.7619	1.7619
1	1.33333	0.75	1.5	1.83333			0.956418	0.590517	0.746648	0.89272	0.993774			1.01621	0.816708	0.865337	0.90399	0.911471
1.17532	3.64286	7.60065	8.23701	1.73701			0.95724	0.822167	0.569157	0.520685	0.684471			1.07024	1.04342	1.01022	1.01022	1.01277
1.09465	1.1893	1.2428	1.20165	1.24691			1.05452	1.07075	1.11087	1.06738	1.00459			1.06957	1.42609	1.25217	1.32174	1.37391
1.00436	1.11944	1.27201	1.21011	0.987794			0.959438	0.99298	1.05148	1.03198	0.952418			1.06878	0.913832	1.42857	1.42479	1.34996
0.955119	1.03404	0.995209	0.951589	0.959909			0.894737	0.842105	1	0.526316	0.684211			0.968603	0.871272	1.00628	0.993721	0.934851
1.01955	0.682114	0.689356	0.7958	0.803765			1.06065	1.24008	1.53032	1.59941	1.12654			1.01418	1.12057	1.24113	1.59574	1.29078
1.57895	0.842105	0.894737	0.894737	1.10526			0.92201	0.641248	0.689775	0.707106	0.82669			1.16867	1.50602	1.45783	1.3253	1.07229
1.65217	4.08696	4.04348	4.86957	1.86957			0.885714	0.885714	0.942857	0.857143	1			1	1.06557	1.37705	1.18033	1.01639
1.02273	1.19886	1.17045	1.27273	1.50568			0.971098	1.11416	0.953757	0.732659	0.736994			0.977965	0.685474	0.515228	0.433263	0.651228
1.09224	0.784067	0.618449	0.721174	0.716981			1.11037	0.966555	1.61873	1.78595	1.67559			0.828829	0.738739	0.63964	0.765766	1.14414
0.8	0.5	0.7	0.7	0.7			1.00969	1.05085	0.987893	0.903148	0.90799			0.965966	1.36336	2.08208	2.44044	1.54655
0.971279	1.05483	0.89295	0.929504	1.1671			0.9251	0.904382	0.905179	0.807171	0.995219			1.00918	0.824922	0.885052	0.907993	1.40304
1.44444	0.666667	0.444444	0.666667	0.888889			1.55556	0.555556	1	0.777778	0.777778			0.9	0.844186	0.817442	0.904651	0.904651
0.948864	1.18466	1.25284	1.39773	1.20455			1	0.684211	1.47368	1.21053	0.842105			1.01509	0.892629	0.503192	0.361579	0.338363
1.06995	1.03541	1.27547	1.30829	1.2962			1.23077	1.5	1.34615	1.46154	1.92308			1.09561	1.08786	1.33333	1.29587	1.17313
0.910406	1.07846	1.06678	1.08403	0.941013			1.03238	1.18476	1.30857	1.49714	1.24952			1.00594	1.07955	1.1493	1.04185	0.891066
0.910331	0.732943	0.502924	0.499025	1.15595			0.923077	1	1.30769	2	2.69231			1.02961	1.11513	1.18092	1.19737	1.26974
1	0.866667	1.33333	1	1.06667			1.02725	1.07164	1.33098	1.33905	1.13925			0.538462	1	2.38462	3.53846	3.23077
1	1.69231	0.846154	0.692308	1.46154			0.969163	0.823789	0.995595	1.17181	1.74009			1.01192	0.988601	0.899136	0.893955	1.04767
1.03209	0.705882	0.65508	1.04813	1.2139			1.12687	0.977612	0.985075	1.18657	1.72388			1.00931	0.884597	0.998604	0.942764	0.957189
1.0077	0.934727	1.18665	1.21856	1.04474			1.08235	0.955882	1.22353	1.07353	1.20588			1.02994	1.12575	1.14371	1.10778	1.26946
1.01961	0.875817	0.843137	0.830065	1.24837			1.21053	1.15789	1.47368	0.894737	0.789474			1.60606	1.18182	1.57576	1.66667	2.42424
1.0459	1.14447	1.01129	0.952596	0.943567			1.00977	0.881922	0.886401	0.879072	0.934853			1.02479	1.38176	2.00149	2.471	2.25583
1.04692	1.1059	1.08445	1.14075	1.06702			1.0241	1.02862	1.13657	1.17389	1.06042			1.02691	1.19388	1.46177	1.537	1.21835
0.992903	1.08194	0.91871	0.899355	1.61355			0.857143	0.571429	0.714286	0.428571	1			1.05018	1.11111	0.903226	1.11111	1.18996
1.04982	0.858243	0.515152	0.488444	0.877247			1.04246	1.04854	1.1149	1.11213	1.18105			1.09063	0.808157	0.575529	0.577039	0.731118
0.942013	0.658643	0.311816	0.191466	0.156455			1.00338	0.973338	0.959444	0.870447	0.871198			0.961538	0.913462	1.30769	1.375	0.971154
0.969343	0.955474	0.866423	0.842336	0.939416			1.00996	1.18492	1.33713	1.26031	0.933144			1.04696	0.975652	1.08348	0.906087	0.944348
1.5	1.18182	0.545455	1.09091	2.54545			1.00994	1.16174	0.716533	0.513663	0.65443			0.990402	1.17687	1.28611	1.25091	0.971664
0.777778	0.444444	0.666667	1.11111	1			2	2.27273	2.90909	4	1.72727			0.997561	0.932927	0.781707	0.784146	1.0122
1.02381	1.14928	1.29802	1.31113	1.09872			1.01494	1.06297	1.19851	1.14728	0.954109			0.545455	0.545455	0.636364	0.636364	1.27273
1.01352	1.12357	1.15225	1.03707	0.976685			0.878788	0.949495	1.00673	1.02357	1.35354			1.02897	1.21553	1.33024	1.30127	1.219
1.03657	0.9064	0.971702	0.875925	0.961254			1.04545	0.918182	1.13636	1.25455	1.54545			1.02328	1.06196	1.32676	1.32912	1.08327
0.988462	0.877885	0.945513	0.971795	0.925962			0.666667	0.888889	3	3.77778	1.88889			0.994364	1.00816	0.978855	0.9348	0.811546
0.944444	1.72222	1.5	0.722222	1.66667			1	1.1	1.5	1.1	1			0.959596	0.982323	1.03535	0.98064	1.02189
0.5	0.5	0.5	0.7	1.3			1.07646	1.47485	1.79276	1.89336	1.51509			1.03167	0.9752	0.968333	0.879054	0.898894
1.00826	0.917355	0.842975	1	0.942149			0.975168	1.04228	1.05403	1.03339	0.93255			1.04715	0.781638	0.747725	0.789082	0.997519
0.978261	0.891304	1.08696	1.56522	1.45652			0.981818	1.2	1.4	1	0.636364			1.03175	0.724868	0.62963	0.703704	0.941799
1.05006	1.10195	1.06177	1.0659	1.2372			1.02116	1.74452	2.50265	2.29327	1.30234			0.95092	0.748466	0.840491	0.907975	0.91411
0.555556	0.333333	0.222222	0.444444	0.333333			1.17568	0.864865	1.02703	0.972973	1.14865			1.0455	0.700871	0.762827	0.937076	0.848015
1	0.571429	1	1.14286	0.571429			1	1.02759	1.68966	2.06897	1.61379			0.994163	0.61284	0.626459	0.850195	0.978599
1.01403	1.05951	1.14272	1.13014	1.12482			1.03071	1.09241	1.01825	1.1179	1.05939			0.937042	0.604685	0.603221	0.721816	1.00146
0.988593	1.06876	0.896388	0.843156	0.922687			1.03908	1.00501	1.14663	1.25084	1.26553			1.0454	1.13516	1.04875	1.0098	0.978592
0.636364	0.363636	0.454545	0.727273	0.545455			0.925714	0.485714	0.411429	0.285714	0.617143			1.02541	0.877429	1.17638	1.61584	1.3991
1.01299	0.584416	0.714286	0.805195	1.12987			0.998848	0.991364	1.00173	0.885808	0.866328			1.16667	3.5	2.5	1	1.33333
1.01437	1.00287	1.10441	1.12835	1.03736			1.0829	1.12382	1.15845	1.11857	1.18678			1.04237	1.29944	1.58192	1.59322	1.57627
0.894309	0.829268	0.886179	0.723577	0.601626			0.909091	0.912879	0.810606	0.685606	0.810606			0.93731	0.77452	0.703741	0.697674	0.91911
1.0461	1.00709	1	1.09929	1.12766			1.01016	1.01439	1.27688	1.30821	1.00762			0.901554	1.09845	1.22798	1.25907	1.2228
1.01138	0.971205	0.907143	0.837946	0.973214			1.33333	0.666667	1	2	2			0.73913	1.3913	1.95652	1.8913	1.3913
1.09091	0.863636	0.772727	0.818182	1.04545			1.28	1.12	1.176	1.088	1.12			1.25	1.19531	2.10938	1.57812	1.03906
0.85554	0.720898	0.608696	0.654979	0.834502			1.05914	0.806452	0.841398	1.1828	1.30108			1.03591	1.04144	1.1326	1.04834	0.939227
1.01615	1.25863	1.59243	1.78925	1.63976			1.025	0.557143	0.935714	0.964286	1.11429			1.10619	1.24779	1.32448	1.51622	1.39528
0.774194	1.06452	0.580645	0.741935	1.3871			1.05669	1.33107	1.28345	1.4059	1.17007			0.997209	0.9	0.833953	0.757209	0.767442
0.997481	1.26952	1.65743	1.56423	0.894207			1.01878	0.899061	0.989655	0.973031	0.799617			0.972409	0.985868	0.998654	1.08748	1.21602
1.04984	1.02793	1.05038	1.08872	1.21632			0.990989	1.00381	1.06939	1.01191	1.08613			1.26316	0.894737	0.578947	0.842105	2.10526
0.746269	0.58209	0.507463	0.597015	0.940299			1.01932	1.43637	1.77437	1.92237	1.54396			0.871795	1.21795	2.08974	2.57692	2.28205
1.08219	1.30822	1.28082	1.22603	1.08904			1.04636	1.03642	1.00414	0.906457	0.798841			1.04712	0.751309	0.879581	0.876963	1.17016
0.836207	0.560345	0.439655	0.439655	0.801724			1.47368	0.789474	0.947368	0.684211	1.78947			0.962315	0.989457	1.1873	1.16308	1.03264
1.0804	1.32611	1.98013	2.47967	1.89702			1.11765	0.941176	0.647059	0.941176	2			1.09288	1.1548	1.36533	1.39319	1.12074
0.666667	1.16667	0.666667	1.66667	1.16667			0.857143	0.857143	0.642857	0.928571	1.64286			1.10345	0.793103	0.827586	0.87931	1.24138
0.956989	1.02151	1.07527	1.2043	1.52688			1.04141	1.04448	0.93865	1.03681	1.21319			0.777778	1	1.55556	2.05556	2.5
1.05618	1.17228	1.02996	1.1573	1.32397			0.971761	0.799003	0.871262	0.916944	0.917774			1.03673	0.926531	0.620408	0.514286	0.983673
1.1875	2.125	1.8125	1.5	1.1875			1.0154	1.05403	1.09291	1.01792	1.09366			1.0294	0.899948	0.834966	0.888087	1.05467
1.20833	1.23333	1.55833	1.36667	1.35			0.9	0.8	1	0.7	1.1			1.01897	0.966645	0.902551	0.968607	1.06606
1.06147	0.891253	0.983452	0.891253	0.8487			1	1.11799	1.11219	1.16054	1.10832			1.03901	1.05647	1.16119	1.27618	1.02361
1.00296	1.19639	1.32651	1.22191	0.917959			1	0.5625	0.4375	0.9375	0.8125			1.04259	1.08889	0.97037	0.955556	1.04259
1.04089	1.03788	1.19964	1.181	0.995189			0.972292	1.40218	1.42905	1.54576	1.35097			1.03684	0.768421	0.715789	0.926316	0.678947
1.03504	1.03066	0.970803	1.01898	1.16058			0.97856	1.2879	1.46708	1.70444	1.47167			1.19355	1.22581	2.03226	2.12903	2.41935
1.03875	1.09813	1.04711	1.00585	0.971564			1.04976	0.889246	0.635634	0.715891	0.820225			1.00745	0.912166	0.898821	0.916511	1.20732
1.08264	1.28926	0.991736	0.92562	1.09917			1.41667	2.41667	2.75	2.41667	1.75			0.923077	1.04895	1.21678	1.44056	1.13986
1.01242	0.875822	0.798393	0.66618	0.818115			0.919614	0.942122	0.672026	0.633441	0.845659			1.10795	0.963068	1.00426	1.0554	1.25
1.05607	1.16822	1.28037	1.6729	1.52336			1.06488	0.589485	0.817673	1.00336	0.885906			1.16667	1.20833	1.08333	0.833333	1.77083
1.00199	0.828799	0.771732	0.719973	1.10816			1.3	1	0.6	0.7	1			0.988309	1.0608	1.08574	0.970382	0.939984
1.07534	1.43379	1.94749	1.70548	1.33333			1.02564	0.85447	0.84754	0.857935	1.18226			1.08532	0.982935	1.01024	0.989761	1.01024
1.02532	0.753165	0.636076	0.683544	1.01424			1.18367	1.5102	1.34694	1.36735	1.2449			1.29032	0.516129	1.12903	1	1.70968
1.2	0.55	0.5	0.35	1.1			0.905588	0.961464	0.919075	0.990366	1.08671			1.04301	1.03629	1.20161	1.22984	1.1828
1.0496	1.0256	0.9616	0.9872	1.0224			0.972746	1.11321	1.14046	1.2327	1.03354			0.948357	0.99061	0.771518	0.86072	0.920188
0.9529	0.896381	0.777392	0.803669	0.933565			1.10256	1.58974	2.33333	2.89744	1.20513			0.987768	1.1682	1.60245	1.62997	1.65443
0.836177	0.824232	0.969283	1.00171	0.988055			1.15541	1.20946	0.722973	0.945946	1.31081			1.00125	0.913071	0.969981	1.04315	1.13571
1.25	1.02083	0.6875	0.458333	0.770833			0.973978	0.988848	0.884758	0.933086	0.947955			0.947826	0.623188	0.585507	0.746377	0.998551
0.938462	1	0.692308	0.769231	0.938462			1.00518	0.875235	0.681262	0.604991	0.890301			1.01504	1.05949	0.919848	0.86432	0.897703
1.00136	1.4464	1.34464	1.32836	1.29444			0.846154	0.620192	0.5625	0.677885	1.13942			1.26316	1.57895	2.68421	3.73684	3.42105
0.940559	0.715035	0.493007	0.583916	0.90035			1.11332	0.860835	1.86879	2.16501	1.80915			1.06977	0.914729	0.883721	0.922481	1.27907
0.914286	1.08571	0.6	0.714286	1.08571			0.666667	0.555556	0.555556	0.555556	0.333333			1.10553	1.10553	1.1809	0.924623	1.11558
1.03832	1.09138	1.04864	1.03169	1.28592			1.13725	0.941176	1.27451	1.23529	1.98039			1.0182	0.990899	1.04778	1	1.09101
1.36842	1.15789	1.26316	1.15789	1.10526			1.03016	0.986731	1.00121	1.10615	1.07117			0.846667	0.766667	0.92	0.88	1.12667
0.5	0.666667	1.16667	0.5	1.66667			0.956044	1.3956	2.23077	2.37363	1.24176			1.03704	1.10331	0.990253	0.906433	1.1306
1.41379	2.06897	1.86207	2.48276	1.84483			1.01507	0.983051	1.13559	1.24859	1.12053			0.855025	2.66886	5.8682	6.82372	1.97364
1.06295	1.07439	1.02003	0.934192	1.04864			0.891304	0.956522	0.717391	0.717391	0.326087			0.943089	0.544715	0.53252	0.654472	1.25203
0.827692	1.05846	1.00308	1.12923	1.10462			1.03045	1.16045	1.195	1.18273	1.04727			1.10794	1.30159	1.34286	1.09524	1.11746
1.07729	1.18375	1.24882	1.24409	1.05244			1.10714	1.01728	1.07488	0.975806	0.942396			1.12317	0.944282	0.888563	0.826979	1.19648
1.00217	1.16035	1.32394	1.26869	1.03684			1.03091	1.1343	1.09765	1.04814	1.00027			1.09091	1.63636	2.09091	1.18182	2.18182
1.05956	1.04288	1.08457	1.07802	0.865992			1.33333	1.41667	1.83333	1.58333	1.83333			1.05727	0.896144	0.945017	0.980527	1.03207
1	0.875	0.375	0.75	1.125			0.953373	0.909722	1.00893	1.05456	1.06548			1.00752	0.977444	1.30827	1.44361	1.37594
0.987179	0.961538	0.910256	0.974359	1.79487			1.09677	0.903226	1.22581	0.967742	2			1.0553	1.21495	1.15595	1.14785	1.1814
1.06658	1.19191	1.0718	1.12206	0.911227			1.10727	1.36182	2.22	2.38545	1.73091			0.6	1	0.8	1.5	1.5
0.967871	0.971888	0.863454	0.939759	0.799197			0.7	2	2.13333	1.56667	1.3			1.01535	0.88136	0.990351	1.06864	0.916009
1.04057	1.42243	1.59427	1.61814	1.4105			1.00181	1.04529	1.08152	1.05978	1.11051			1.06179	1.05614	0.942559	0.981723	1.31158
0.979411	1.05219	1.00024	0.98779	1.10558			0.791667	0.958333	1.125	0.958333	1.75			1.04892	0.932374	0.768345	0.870504	1.02446
1.03647	1.32219	1.27356	1.45593	1.33739			0.963768	1.02174	1.54348	2.19565	1.42029			0.964471	0.935009	0.873484	0.928943	1.02686
1.0628	1.1401	1.08776	1.08535	1.06522			1.00909	0.818182	1.94545	2.38182	1.66364			1.02895	1.04512	1.11627	1.0457	0.898732
1.03687	1.29954	1.5576	1.56682	1.37327			1.08911	0.950495	1.24752	1.52475	0.851485			1.03333	0.633333	0.866667	0.833333	0.883333
0.833333	0.666667	1.33333	1	2.33333			0.729032	1.10968	1.21935	0.954839	0.851613			0.993895	0.64123	0.366988	0.332942	0.551068
1.03731	0.915423	0.868159	0.838308	0.813433			1.06309	0.936909	0.902208	0.990536	1.00631			0.466667	2.6	1.53333	2.4	1.2
0.960069	1.1467	1.1697	1.09505	0.952257			1.125	0.953125	0.625	0.578125	0.53125			1.01853	1.10655	1.11581	1.13856	1.12003
1.05753	1.02648	1.06393	1.06941	1.22283			0.930456	0.91247	0.934053	1.06954	1.10791			0.894737	0.578947	1.84211	2.31579	1.15789
0.979077	0.891717	1.00863	1.11605	1.13978			0.956835	0.776978	0.81295	0.877698	1.05755			0.955086	1.00132	1.11493	1.22985	1.24306
0.984772	0.939086	0.923858	0.817259	0.928934			0.957014	0.909502	0.968326	0.952489	1.16968			0.961014	0.846004	0.865497	0.8577	1.09357
1.06667	1.8	3.93333	8.53333	8.53333			1.04521	0.972074	0.984043	1.02992	1.01064			1.08929	1.10714	1.28571	1.64286	1.875
1.01233	0.884932	0.958904	1.18219	1.12055			1.1157	0.917355	0.947658	1.02204	1.2562			0.954397	0.7557	0.527687	0.442997	1.1987
0.4	0.8	0.9	1.1	2.2			0.945152	0.876592	0.98237	0.941234	0.834476			1.46429	1.25	1.17857	1.07143	1.53571
1.06431	1.04019	0.990354	1.09003	1.23955			0.984848	1.25758	1.63636	1.36364	0.848485			0.962324	0.853294	0.727215	0.712271	0.921911
1.02703	0.72973	2.13514	2.40541	2.48649			0.989848	1.1802	1.61675	1.81472	1.4467			1.03246	0.891964	0.865354	1.04364	1.28366
1.33333	1.14286	0.904762	1.02381	0.97619			1.01878	1.10798	1.3276	1.37507	1.3036			0.891019	1.3552	1.5005	1.41776	1.15641
1.00418	1.0408	1.00076	0.956918	1.01026			0.886139	0.905941	0.90099	0.886139	1.07921			1.05405	1.13514	1.10811	1.54054	2.21622
1.05481	1.01509	1.00516	1.02661	1.13741			1.44444	0.888889	0.888889	1.44444	0.777778			1.13106	1.26032	1.14722	1.11131	0.854578
0.977273	0.977273	0.681818	0.909091	1.70455			1.00073	1.04949	1.00873	1.05167	0.914847			1.06202	0.992248	0.860465	0.953488	1.25581
1.02757	1.03562	1.12129	0.968617	0.938083			0.989676	0.998525	1.09587	1.08112	1.10472			0.965342	0.94732	0.841497	0.865527	0.877542
0.970297	1.08515	0.89703	0.918812	1.01386			0.935956	0.843671	0.674735	0.709531	1.00252			0.990853	0.989695	0.855505	0.84057	0.750724
0.828571	4.45714	5.74286	5.08571	1.25714			0.77	0.68	0.46	0.34	0.2			1.044	1.412	1.564	1.604	1.208
0.847826	0.98913	1.3587	1.42391	1.15217			1.00755	0.971685	0.849457	0.89193	1.12223			1.16667	0.816667	1.13333	1.08333	1.08333
1	0.375	0.875	1.25	2.125			0.982759	1.3046	1.90805	2.53448	2.01149			1.15385	1.30769	1.61538	0.846154	1
1.20958	1.26946	1.49701	1.30539	1.13174			1.02655	1.61188	2.42984	2.69406	1.50442			0.952381	1.15333	0.960952	0.848095	0.742381
1.04918	1.06557	1.01639	1	1.16393			1.0989	0.945055	1.17582	1.65934	1.26374			1.08475	1.0678	0.966102	1.11864	1.48305
1.08955	1.20896	1.29851	1.64179	1.89552			0.916345	1.09653	1.35393	1.36937	0.984556			1.17308	1.21635	0.913462	0.903846	1.04808
1.27273	0.863636	0.772727	0.909091	1.27273			1.0303	1.06324	1.12714	1.15613	1.26482			1.02294	0.761468	0.857798	1.09174	2.05963
1.09594	1.10045	1.03499	1.03837	0.970655			0.985765	1.02491	0.900356	1.09609	1.4484			1.3125	0.5625	0.6875	1.25	2
1.08333	1	0.833333	1.41667	1.58333			1.03548	0.900222	0.906874	0.95122	0.898004			1.0072	0.995074	0.852596	0.830997	0.972717
1.00561	1	0.866279	0.836006	0.748797			1.06226	0.603113	0.70428	1.00389	1.41245			1.27027	2.35135	4.83784	3.97297	2.43243
1.43333	0.6	0.666667	0.833333	1			0.9375	1.625	1.5625	1.125	1.21875			1.01253	0.983299	1.15031	1.26931	1.18163
1.0812	0.918803	0.649573	0.876068	1.05128			0.863636	1.59091	2.18182	1.59091	1.5			0.974458	0.972519	0.748464	0.710314	0.987068
0.875	0.803571	0.642857	0.553571	0.625			1.00303	1.14242	1.32273	1.21364	1.04848			1.08205	1.05641	1.09402	1.34017	1.17949
0.836364	1.47273	1.05455	0.945455	0.818182			1.05	1.25	1.1	2.4	5.35			1.00545	1.03168	0.874432	0.813919	0.873183
1.28571	0.142857	0.428571	0.571429	0.285714			1.07778	1.21333	1.49333	1.65	1.29667			0.974563	0.993641	0.81876	0.898251	0.914149
1.00917	1.53211	0.986239	0.857798	0.926606			1.11278	0.887218	1.05263	1.16541	1.3985			0.75	0.875	0.5625	1.625	1
1.01477	1.05288	1.20062	1.11897	1.13608			1.16667	2.16667	3.8	3.33333	1.93333			0.978799	0.713781	0.798587	0.911661	0.95053
0.904762	0.690476	0.97619	1.17857	1.02381			0.90566	0.924528	0.396226	0.679245	0.471698			1.07143	1.23529	0.962185	1.04622	1.07143
0.99639	0.812274	0.693141	0.895307	1.16245			0.985612	0.97482	0.857914	0.75	0.848921			0.995473	0.696095	0.511602	0.606112	0.863045
0.833333	0.611111	0.888889	0.666667	0.611111			0.625	1	1.75	3.625	2.375			1	0.545455	0.681818	1	0.863636
1.04264	1.01421	1.12532	1.21189	1.19251			0.984496	1.03101	0.958421	0.968288	1.09866			0.973684	0.815789	1.07895	1.55263	2.26316
0.979622	1.04076	1.01784	0.981401	1.06246			0.903781	1.08265	1.05574	1.02351	1.02424			0.879781	0.863388	1.04372	1.08197	1.16393
1.06818	1.0414	0.989448	1.01786	1.2224			0.967677	0.977778	0.844444	0.753535	1.1596			1.01087	0.616848	0.652174	0.809783	0.991848
0.9125	0.625	0.6625	0.6	0.85			0.908222	1.02103	0.864245	0.90631	0.992352			0.975744	0.615215	0.457552	0.532525	0.919515
1	2.5	2.33333	1.83333	2.66667			0.5	0.666667	0.833333	1.33333	0.666667			1.05603	0.943032	0.895951	0.897834	0.991055
1.02521	0.848739	0.890756	0.915966	1.16807			0.615385	0.307692	0.615385	0.615385	0.923077			0.938462	1.06154	1.15769	1.08462	1.27692
1	0.625	1	1.125	2			1.04684	1.31161	1.83503	1.84318	1.81874			1.02957	1.22214	1.12206	1.02047	1.06444
1.05263	1.01504	0.721805	1.21053	1.6015			1.0102	1.41156	2.12245	2.21088	1.51701			0.909091	0.363636	0.727273	0.363636	0.909091
1.04746	1.00961	0.820809	0.842554	0.882621			1.5	1.25	2	3.25	3.75			1.03294	1.18972	1.08959	1.04875	0.923584
1.47059	1.23529	1.17647	1.94118	1.76471			0.940351	1.10526	1.22807	1.11579	0.94386			0.961538	1.42308	1.11538	1.96154	1.92308
0.986422	1.07925	1.03505	1.0941	1.19766			0.914474	0.784539	0.723684	0.695724	0.751645			1.4	0.9	1.1	1.1	1.4
0.625	0.125	0.625	0.75	0.25			0.791667	0.958333	0.895833	1.58333	1.60417			0.980315	0.830709	0.775591	0.866142	0.96063
1.07317	0.987805	0.792683	0.756098	1.31707			1.03371	1.33258	1.31461	1.20225	0.853933			0.994631	1.01498	1.02345	1.08223	0.887256
1.00257	1.02829	1.09901	1.13138	0.877197			1.22222	1.11111	1.33333	2.11111	1.55556			1.20588	0.647059	0.441176	0.205882	0.558824
1.07422	1.33008	1.46875	1.64453	1.30078			1.0578	0.520231	0.32948	0.213873	0.699422			0.636364	0.818182	0.818182	1.36364	1
1.05758	0.942424	1.06061	1.29394	1.33182			0.994849	1.07791	1.18802	1.19317	1.00837			0.990698	0.781395	0.837209	1.05581	1.20465
0.714286	0.428571	0.571429	1.14286	0.714286			1	1	1.83333	2.5	2.66667			0.992987	1.11921	1.1129	1.10379	1.09958
0.965164	0.805328	0.663934	0.714139	1.43033			1	0.936893	1.15291	1.14078	1.20813			1.1119	1.20741	1.16821	0.993585	0.990734
0.948956	1.33643	2.05568	2.19258	1.17169			0.966412	1.1087	1.15511	1.1026	0.840916			1.01295	0.966818	0.791136	0.773409	1.05159
1.07143	1.28571	1	1.21429	2.57143			0.936858	0.700441	0.370044	0.314244	0.58884			0.847826	0.608696	0.652174	0.576087	1.06522
1.125	0.625	2	1.125	1.75			0.98057	0.866667	1.04791	0.967839	0.788275			1.2381	1	1.14286	1.66667	2.52381
1.07744	0.996633	0.976431	1.10606	1.29125			1.05912	1.09966	1.30574	1.41723	1.07264			0.9	1.1	1.2	1.3	0.9
0.950294	0.899281	0.816874	0.865271	0.93002			1.02564	1.07051	1.28205	1.28205	1.17308			1	1.25	1.5	1.25	0.75
1.04358	1.13028	1.08534	1.1271	1.27099			1.02886	1.0745	1.22752	1.09933	1.0349			0.999106	0.975552	1.0327	1.00636	1.20751
1.03146	0.899007	0.884106	0.844371	1.13742			1.10327	0.902675	1.00074	1.00149	0.715453			0.988511	1.04835	1.17683	1.18018	0.982767
0.71875	0.734375	0.46875	0.609375	1			1.00452	1.07255	1.2004	1.06632	0.789955			0.959686	0.890258	0.902576	0.982083	0.989922
1.04878	2.58537	7.5122	9.70732	3.17073			1.03236	1.04112	1.06707	1.15976	1.17526			0.95512	0.990027	0.740027	0.675199	0.536237
1.03555	0.712519	0.829985	1.01236	1.20093			0.625	1.875	1.25	1.375	0.75
1.12072	1.11923	0.980626	1.05514	1.20864			1.05714	0.981155	0.827964	0.801216	1.07356
0.93988	0.957916	0.92986	0.963928	1.22345			0.8625	1	0.925	1.1875	1.7125
0.947368	1.12281	0.789474	0.789474	1.14035			1.02297	1.16052	1.22796	1.17339	0.894981
0.995953	1.15692	1.32689	1.40782	0.960881			1.05298	1.37417	2.16225	2.49007	1.99338
1.04425	1.05098	0.970777	0.969956	0.997866			1.375	1.375	1	2	1.875
1.03162	1.46245	2.44664	2.43478	1.35968			1	0.666667	0.75	0.666667	0.416667
1.4	3.4	2.7	3.5	1.8			0.95645	0.899118	0.819735	0.82194	0.853914
0.992248	1.17984	1.04341	1.01085	1.12403			1.06667	0.76	0.693333	0.586667	0.7
0.936212	0.79686	0.728165	0.756624	1.25123			1.14815	0.617284	0.555556	0.493827	0.851852
0.969945	0.934426	0.82878	0.861566	1.23133			0.967076	0.935909	0.946298	0.930495	0.960931
0.583333	1.25	1	0.916667	0.833333			1.03226	0.880184	1.08756	1.37097	1.36866
1.07965	0.867257	0.80826	0.988201	1.0354			0.368421	0.315789	0.315789	0.263158	0.315789
1.57143	2.28571	1	2.14286	1.14286			1.00531	1.16237	1.30956	1.33687	1.44006
0.766667	1.13333	1.78333	1.58333	1.33333			1.09881	1.29249	1.3913	1.73518	1.67589
1.04844	0.750865	0.730104	0.806228	1.05882			1.103	1.45494	1.18455	1.52361	1.67382
1.04423	1.14347	1.19782	1.23574	1.2325			0.92511	1.01322	1.19383	1.08811	1.23348
0.96945	0.906314	0.835031	0.927699	1.49898			0.925	0.920833	1.275	1.27917	0.85
0.964464	1.00089	1.02446	1.01214	0.970357			0.787037	1.04012	0.833333	0.716049	0.790123
1.04762	0.714286	0.761905	1.47619	2			1.03746	0.998471	0.853976	0.924312	1.03287
1.09048	1.262	1.58851	1.67427	1.55625			1.01684	1.01813	1.23187	1.2487	1.06347
0.5	0.5	0.833333	0.5	1.16667			1.07576	1.0947	1.15909	1.18561	1.15909
0.985141	0.934621	0.904903	0.870728	1.10401			1.1	0.5	1.4	1.2	1.1
0.968992	1.27907	0.953488	1.00775	1.08527			1.07317	1.18293	1.15854	1.28049	1.28049
0.75	1.125	0.75	0.875	1.25			1.09597	0.957774	1.05374	0.96929	1.07869
1.22222	0.777778	0.777778	1.11111	0.666667			0.967213	0.868852	1.15164	1.2541	0.95082
0.963686	0.850949	0.843902	0.921951	0.97561			1.34375	0.6875	0.96875	1.4375	1.1875
0.977528	1.57303	2.52809	2.7191	1.58427			1.01091	0.993939	0.92	0.778182	1.09939
0.888889	0.666667	0.555556	0.555556	0.555556			0.91875	0.925	0.49375	0.48125	0.575
0.992149	0.914622	0.874387	0.719333	0.94897			0.835294	0.835294	1.14118	1.43529	1.77647
1.11111	0.555556	1	1	2.66667			0.583333	1.16667	0.916667	1	1.33333
1	0.741176	0.798693	0.981699	1.21569			0.958895	0.804698	0.535786	0.467873	0.647786
1.10429	1.05263	0.991228	1.11111	1.16862			0.93808	1.01548	0.705882	0.839009	0.947368
0.968468	1.07558	1.04454	1.12613	1.25926			0.929022	0.969243	0.937697	0.904574	0.828864
0.978062	0.848263	0.780622	0.88117	1.04936			0.972626	1.13516	1.12318	1.15056	1.03165
1.42857	0.857143	0.714286	0.714286	0.857143			1.02679	1.08929	0.857143	0.973214	1.03571
0.988827	1.15922	1.07542	1.03631	1.15363			1	1.375	2.5	1.375	1.75
0.916667	1.08333	0.75	1.25	1.41667			0.388889	0.277778	0.666667	0.333333	0.166667
1.09047	0.983845	1.00808	1.021	0.945073			0.846154	1.07692	0.846154	1.30769	1.07692
0.995719	1.04623	1.11901	1.00514	0.928082			0.997555	1.03423	0.838631	0.836186	0.838631
1.02397	1.00218	0.994553	0.934641	1.17538			1.06391	1.04135	0.994361	1.10338	1.14662
1.15789	0.578947	0.631579	1.26316	1.89474			0.90625	0.84375	0.59375	0.75	0.84375
0.966942	0.929752	0.871901	0.867769	1.05372			0.999105	0.923008	0.669651	0.615936	0.708147
1.15789	0.631579	1	1.10526	1.57895			1.14948	1.13402	1.16495	1.06186	0.778351
1.28571	0.714286	0.714286	0.714286	0.428571			1.07431	1.02262	1.24394	1.29402	1.08562
0.952218	1.06655	1.09386	1.10495	0.982935			1.04673	0.931464	0.899533	0.752336	1.03972
1.5	0.9375	1.5	1.1875	1.0625			0.97849	1.03707	0.980778	0.891533	0.800458
1.04908	1.28988	1.38497	1.44939	1.2408			1.15652	0.98913	1.12826	1.2913	1.43696
0.538462	1.15385	1.38462	1.84615	4.76923			0.993243	1.0973	0.987838	0.971622	1.30811
1.05857	1.06616	1.19848	1.12798	0.955531			1.02765	1.1129	1.22811	1.01843	1.00691
0.917425	0.906372	0.909623	0.896619	0.887516			1.04119	1.12815	1.26316	1.35927	1.02517
0.949712	0.934717	0.906113	0.84083	0.771165			0.991943	0.932856	1.00358	0.871979	0.954342
0.96558	0.823499	0.455228	0.328934	0.363354			1.02703	0.986486	1.10811	1.15766	1.05405
0.987342	0.924051	0.949367	0.911392	1.03797			1	0.982387	1.09002	0.970646	0.925636
0.891304	1.1087	0.869565	1.09783	1.20652			0.955752	1.07227	1.20649	1.24189	1.11504
0.989779	1.14225	1.05026	0.965077	0.900341			0.99768	1.18329	1.17865	1.14385	1.19258
0.935606	0.941288	1.24621	1.19129	1.07955			0.990179	0.925	0.633929	0.49375	0.519643
0.985274	0.91834	0.834003	0.914324	1.13788			1.01867	1.02992	1.07262	1.05012	1.10125
0.997263	0.935219	0.837591	0.817518	0.90146			1.11607	1.28571	1.11607	1.41964	2.55357
1.05807	1.0689	1.2687	1.20669	1.02264			0.975352	0.909624	1.01526	1.01408	1.01526
1.0263	0.916844	1.05544	1.04407	1.02914			1.087	1.14312	1.13938	1.02619	0.987839
0.939424	0.693148	0.63853	0.624628	0.833168			0.758621	0.344828	0.344828	0.275862	0.965517
0.957692	1.075	1.03654	1.00192	1.04038			0.972498	1.02956	0.858746	0.872591	0.858372
1.28571	0.857143	0.714286	0.428571	1			1.04975	0.995025	1.23383	1.36318	1.199
1.01961	0.809524	0.703081	0.843137	0.890756			1.15385	0.461538	0.692308	0.923077	2.84615
1	0.9	0.5	0.5	1.3			0.996068	0.917814	0.691309	0.700354	0.938262
0.892308	0.901099	0.841758	0.881319	0.841758			0.935644	0.79703	0.752475	0.727723	1.17327
0.969415	1.13165	1.10239	1.06516	1.18883			0.931124	0.947189	0.871285	1.01707	0.885542
1.57143	2	0.857143	2.42857	2.14286			0.98301	0.854369	0.800971	0.796117	0.929612
1.01362	0.811081	0.740236	0.874659	1.21798			0.919872	1.13462	0.75641	0.817308	0.897436
0.428571	0.285714	0.428571	0.571429	0.285714			1.01242	0.774327	0.776398	0.799172	1.12008
1.01685	0.929775	1.04705	0.969452	1.04459			0.947368	0.758772	0.561404	0.776316	1.11842
1.10266	1.14449	1.10266	1.13308	1.4943			1	0.990228	1.17264	1.05537	1.12704
0.960089	0.884701	0.929047	0.878049	0.891353			1.22581	0.967742	1.67742	1.83871	1.09677
0.9	1.07385	1.14923	1.05077	0.966154			1.12	0.981818	1.31636	1.34182	1.17818
0.5	1.16667	1	1	0.666667			1.04	0.7	1.24	0.82	0.74
1.00526	1.03158	1.02632	0.993421	0.973684			0.928571	0.928571	0.714286	0.857143	1.10714
0.923077	0.867521	0.863248	0.850427	1.00427			1.09508	1.19016	1.06393	1.0377	1.03443
1.01614	1.05393	0.932909	0.892569	1.00382			1.41026	1.58974	1.28205	1.48718	1.38462
0.939394	0.883222	0.756837	0.753141	0.997783			1.00209	0.859735	0.799023	0.881368	1.02233
1.0625	0.90625	0.65625	0.84375	1.34375			2.14286	0.571429	1.14286	0.571429	2.71429
0.722222	0.222222	0.222222	0.277778	0.166667			1	1.16038	0.971698	0.971698	0.943396
1	0.625	0.625	0.9375	1			0.963608	0.899525	0.943038	1.09098	1.06013
0.907895	1.19079	0.947368	1.14474	1.26316			0.995945	1.05677	1.25304	1.25385	1.20438
1.0244	0.94687	0.683133	0.583627	0.905232			0.8	0.85	1.1	0.4	0.7
0.666667	1.16667	1.16667	0.666667	0.166667			1.25	1.875	1.75	2	1.125
0.999431	0.949403	1.0398	1.15065	1.05514			1.29032	1.09677	1.48387	1.6129	1.22581
1.03636	0.659091	0.936364	0.981818	0.831818			0.764706	1.76471	2.94118	2.35294	1.05882
0.967249	0.876638	1.2893	1.5786	1.45306			1.33333	1	0.8	1.26667	1.46667
0.666667	0.833333	0.666667	0.833333	1.66667			1.1	0.716667	0.766667	0.475	0.4
0.969231	1.38462	1.13846	1.36923	1.66154			0.982759	1.12069	1.34483	1.39655	0.931034
0.987055	2.32039	2.33657	2.02589	0.728155			0.872727	0.927273	1.09091	1.21818	1.6
0.909091	1.18182	1.90909	2.81818	2.09091			0.90604	0.57047	0.331096	0.250559	0.348993
1.19444	1.27778	1.77778	2.94444	2.63889			0.940594	0.990099	1.15347	0.841584	1.21287
0.818182	0.909091	0.454545	1	1.09091			1.1	0.854545	0.854545	1.02727	2.17273
0.9	0.568182	0.818182	0.745455	1.10455			1.11236	1.20225	2.03371	2.98876	1.46816
1.18653	1.20207	1.27461	1.1658	1.17098			1.00787	0.973891	0.834764	0.912732	0.982117
1.07753	0.873108	0.688941	0.549476	0.763912			1.03116	1.12166	1.50742	1.44807	1.19881
1.02632	0.719298	0.587719	0.672515	0.871345			0.846715	0.832117	0.788321	0.813869	1.28832
0.995316	1.24169	1.47119	1.51569	1.12834			1.06827	0.737952	0.792169	0.800201	1.24799
0.994864	0.939839	1.05429	1.02715	0.893617			1	0.142857	0.428571	0.714286	1.42857
0.92	0.76	0.785	0.73	1.125			1.00528	0.876915	0.885367	0.946117	0.877443
1.14008	1.00389	1.11673	1.07004	1.1751			0.985612	0.827338	1.35252	1.28058	1.11511
1.16239	1.06553	1.26496	1.29915	1.18519			1.01161	0.87373	1.08273	1.13643	1.19013
1.11268	1.01408	1.14085	1.21127	1.25352			1.06322	1.1092	1.82759	2.15517	1.90805
0.666667	0.333333	0.5	0.5	1			0.988748	1.09611	1.18519	1.05485	1.01453
1.21591	1.04545	0.920455	0.75	1			1.03512	1.28512	1.42769	1.35744	0.795455
0.949833	0.719064	0.525084	0.304348	0.344482			1.05128	0.623932	0.854701	0.837607	1.58974
1.13449	1.06125	1.43009	1.48868	1.27696			0.894737	0.684211	0.578947	0.684211	1.21053
1.02096	0.886228	0.898204	0.814371	0.844311			1.00444	0.969966	0.871672	0.823891	0.938567
1.05067	1.04493	1.30688	1.50765	1.17878			0.987154	0.982708	0.969862	0.966403	0.945652
0.97337	0.909091	0.863177	0.72314	0.738292			1.01236	1.26982	1.42225	1.70443	1.7518
0.8	0.8	0.909091	1.18182	1.23636			1.12	1.46667	1.6	2.10667	1.97333
0.973684	0.881579	0.833333	0.763158	0.761696			0.813187	0.456044	0.543956	0.89011	0.598901
1.55102	1.18367	1.34694	1.2449	1.30612			0.936508	0.412698	0.301587	0.412698	0.603175
1.36364	0.345455	0.181818	0.109091	0.327273			1.01727	0.666027	0.558541	0.614203	0.898273
1.125	0.625	0.625	1.125	0.5			1.04987	0.724409	0.759843	0.875328	1.08793
1.09833	1.11925	1.341	1.23013	1.08577			1.03224	0.901276	0.810611	0.833445	1.02351
0.960557	1.38283	1.40139	1.32947	0.858469			1.10309	0.515464	0.546392	0.402062	0.958763
0.978325	0.97643	0.93407	0.852316	0.880171			1.01417	0.897945	0.666903	0.718639	0.95039
1.10811	3.10811	4.85135	4.77027	1.86486			0.852941	0.794118	0.705882	0.764706	1.08824
1.08981	1.14078	1.46481	1.52427	1.18083			1.39744	0.923077	1.0641	0.961538	1.44872
1.01504	0.95841	0.87732	0.769557	0.812936			0.972512	0.904265	0.693365	0.672512	0.923697
1.3125	1.1875	0.9375	1.125	1.375			0.988785	0.980992	0.993347	0.953621	0.995058
1.33333	1.66667	1.16667	1.33333	2.83333			1.02965	0.970352	1.18283	1.22854	0.991353
1.02526	0.914425	1.17033	1.24287	0.762021			1.33333	1	1.83333	0.666667	2.5
1.66667	0.666667	1.66667	1.83333	2.5			1.00708	0.916274	0.761792	0.823113	1.16981
1.13578	0.997845	1.04957	1.08405	1.02155			0.916427	0.533141	0.446686	0.582133	0.896254
1.1213	1.44083	1.28698	1.27811	1.05325			1	0.659367	0.479319	0.613139	0.941606
0.571429	0.628571	0.914286	0.771429	1.11429			0.966887	1.09555	1.04825	0.993377	0.846736
1.19048	1.9619	3.55238	3.41905	2.04762			1.2	1	1.7	2.4	2.1
1.0838	0.979177	0.997461	1.00152	1.13916			1.05985	0.697007	0.756858	0.835411	0.927681
0.736842	0.684211	0.473684	0.789474	0.684211			0.950108	1.03471	1.0846	1.19957	1.12148
1.15054	0.978495	1.29032	1.21505	1.31183			1.03309	0.982627	1.31003	1.32802	1.05233
0.993548	1.09677	0.974194	1.25806	1.63226			1.00576	0.902074	1.03725	1.04992	1.10599
0.974085	1.1128	1.1128	1.07317	0.922256			0.968288	1.14376	1.2833	1.39958	1.2389
0.785714	1.16667	1.78571	1.71429	1.16667			0.995763	0.894068	0.699153	0.728814	1.07203
0.888889	1.33333	1	1.77778	1.55556			1.12292	1.15947	1.04651	1.10963	1.17276
1.10161	1.09913	1.0855	1.03098	0.936803			1.0888	0.857923	0.685792	0.754098	1.17077
1.02668	0.725296	0.758893	0.833992	0.683794			0.979167	1.10417	0.8875	0.8625	1.10833
1.11232	1.05072	0.699275	0.710145	0.503623			1.02436	1.17144	1.53534	1.585	1.10602
0.625	0.375	0.875	0.375	1.125			1.07921	1.06931	1.06931	1.0495	1.09901
0.545455	0.545455	0.727273	0.636364	0.636364			1.03393	0.799616	0.483995	0.315621	0.347631
1.04453	1.09647	1.14471	1.11688	1.15584			1	1.66667	1.13333	1.6	1.2
0.7	1.4	0.9	0.6	0.4			1.01379	1.14483	1.75862	2.18621	2.71724
0.907882	1.06743	1.21083	1.17759	0.909782			1.01912	0.749522	0.56979	0.739962	1.5717
0.990196	1.01225	1.00735	0.904412	0.985294			0.910853	0.833333	0.856589	0.889535	1.28876
0.333333	0.166667	0.333333	0.333333	0.333333			1.00439	1.00781	0.928258	1.07711	1.2328
1.46429	1.17857	0.714286	0.535714	0.75			0.901015	0.672589	0.482234	0.525381	0.850254
0.974892	1.07862	1.17082	1.11443	0.905742			0.746479	1.04225	0.704225	0.577465	0.577465
1.06599	1.81218	1.99492	1.80711	1.43147			1.10435	1.13913	0.913043	0.869565	1.77391
1.28571	0.914286	0.8	0.828571	0.8			1.01913	0.85025	0.915141	1.07404	1.39933
1.39394	1.12121	1.66667	2.39394	0.909091			1.3	0.8	1.1	1.1	1.4
1.0303	0.333333	0.575758	0.69697	1.06061			1.24138	0.896552	1	1.24138	1.48276
1.00407	0.884146	0.888211	0.896341	0.873984			0.989437	0.90493	0.897887	1.15493	1.3838
1.11111	0.555556	0.666667	0.666667	1.66667			1.09195	0.885057	1.04598	1.1954	1.24138
1.01356	1.09403	1.07324	1.06329	1.00633			1.02571	1	0.948586	0.96401	1.47044
0.873239	0.802817	1.09859	1.19718	0.535211			1.24615	1.16923	0.507692	0.492308	0.769231
1.03636	0.836364	0.709091	1.07273	1.09091			1.01717	1.07662	1.06385	1.0524	1.16094
0.916667	0.848485	1.00758	1.02273	0.94697			0.92095	0.927802	0.91165	0.881791	0.97675
1	2.3125	1	1.4375	1.375			1.06704	1.21788	1.34078	1.5	1.37989
1.125	1.04167	1.06481	0.875	0.953704			1.00213	0.997868	0.810235	0.891258	0.923241
1.051	1.45233	1.33925	1.16408	1.09534			0.966378	1.10759	1.29971	1.13833	0.785783
1.05449	1.01923	1.50321	1.41026	1.08654			1.2	1.03077	0.969231	0.923077	1.15385
1.01564	0.905028	0.595531	0.424581	0.623464			0.951487	1.14163	1.09624	1.06964	1.01252
1.21622	0.783784	0.135135	0.216216	0.405405			1.01938	0.600775	0.414729	0.445736	0.410853
0.965718	0.326363	0.199177	0.165924	0.251286			1.01768	1.10413	1.25737	1.27112	1.02947
0.849833	1.05562	1.02447	1.00445	0.915462			0.959291	1.01773	1.34209	1.20486	1.1543
1.09804	1.23039	1.36275	1.5049	1.07353			1.12121	0.927273	0.830303	0.612121	0.30303
1.08692	1.10077	1.22154	1.13	0.855385			0.957447	1.28511	1.18723	0.910638	1.0766
0.96211	1.15515	1.17153	1.10497	1.04813			0.994958	0.895798	0.693277	0.697479	0.865546
1.06777	1.02075	1.11757	1.14246	1.12172			1.19277	1.25301	1.44578	1.56627	1.45783
0.833333	0.666667	1	0.5	1			0.910569	0.536585	0.662602	0.703252	0.691057
0.955224	2.04776	3.13731	3.32836	1.13433			0.987868	1.02946	0.946274	0.70364	0.469671
1.08184	0.971228	1.09335	0.994885	1.06138			0.97973	1.03378	0.97973	1.16622	1.92568
0.5	0.666667	1	0.666667	0.333333			1.00667	1.26667	1.20667	1.16	1.10667
1.06759	1.27383	1.22357	1.18891	1.09705			1.01813	1.1845	1.55599	1.62638	1.24529
0.983784	0.940541	0.92973	1	1.01081			1.05253	1.12121	0.988889	1.14646	1.20606
0.99026	1.05844	1.25649	1.13636	1.05844			0.910448	1.26866	1.22388	1.13433	1.31343
1.11111	0.666667	1.33333	0.666667	0.888889			0.943218	1.14511	1.28076	1.45741	1.03155
1.04386	1.10526	1.39766	1.44152	1.39181			1.04049	1.08099	1.1294	1.04665	1.06338
0.875	1	0.625	0.9375	0.9375			1.034	0.832	1.209	1.942	1.734
1.00256	0.980375	1.02816	1.0529	0.958191			0.945833	0.697917	0.866667	0.945833	1.12917
1.01998	1.24306	1.4495	1.404	0.975583			1.00321	1.40385	1.90064	1.76603	1.22756
1.01357	0.777662	0.722338	0.685804	0.713987			1.42857	3.74026	6.14286	5.37662	4.1039
0.571429	0.714286	0.571429	0.428571	0.571429			0.925081	0.892508	0.892508	0.794788	0.985342
1.11111	0.666667	1.11111	0.666667	1.66667			1.08333	1.58333	1	0.416667	1.66667
0.631579	0.684211	0.789474	1	1			1.26549	1.02655	1.00885	1.0531	1.26549
0.954225	1.19014	1.29225	1.29577	1.20423			1	0.875	2.875	3	2
1.07341	1.11111	1.17659	1.1369	1.22024			1.06604	0.966981	1.21226	1.10849	1.10849
1.4	2.5	1.7	1.2	2			0.990244	1.13902	1.36098	1.19756	0.992073
1.00176	1.05986	1.13732	1.14437	0.867958			0.967242	0.873734	0.775462	0.792734	1.17689
1.01936	1.07477	1.0351	1.09073	1.01841			0.973786	1.07282	0.996117	1.0932	1.01068
1.16216	1.35135	1.35135	1	0.864865			1.26415	1.39623	2.0566	2.28302	1.81132
1	0.833333	1	0.666667	0.5			1.09756	0.97561	0.731707	0.780488	2.07317
0.99734	1.19415	1.1773	1.11613	0.968972			1.12121	0.757576	0.590909	0.727273	1.5
1.02275	1.09606	1.2548	1.1638	0.970172			0.815217	0.826087	0.467391	0.391304	1.02174
1.02182	0.905455	1.02545	1	0.850909			0.996491	0.715789	0.719298	0.912281	1.15439
0.9	0.566667	0.511111	0.788889	1.31111			1.00927	0.986612	0.969104	1.08702	1.04943
1.04915	1.26095	1.4647	1.34316	1.11707			0.939655	1.08908	1.29943	1.22931	1.07414
0.826087	1.13043	0.956522	1.86957	1.34783			0.89548	1.0791	1.4435	1.38559	1.20198
0.987925	1.06202	1.0697	1.08397	1.15862			0.886364	1.22727	1.52273	1.61364	2.25
1.17496	1.38202	2.12039	2.0931	0.894061			1.00442	1.01622	1.04277	0.958702	1.06637
1	0.8	0.2	0.866667	0.933333			0.960836	0.947781	0.981723	0.866841	1.05744
1	0.779116	0.662651	0.983936	0.975904			1.0659	1.14613	1.51003	1.30086	1.28367
0.992908	0.979905	1.16785	1.01418	1.06383			1.25573	1.12214	1.01145	0.996183	1.1145
1.16667	1.05263	1.40351	1.35088	0.912281			1.0339	1.16949	2.22034	2.71186	1.86441
0.861386	0.960396	1.10891	1.12871	1.20792			0.642857	2.03571	1.42857	1.39286	1.35714
1.04762	0.809524	1.04762	0.857143	1.42857			1.05769	0.75	0.961538	0.980769	1.09615
0.571429	0.714286	0.952381	0.761905	0.571429			1.02666	0.981603	0.97691	0.967336	0.881922
0.8	0.9	1.1	1	0.9			0.833333	0.916667	1.11111	0.972222	1.69444
1.00433	0.852814	1.01299	1.24242	0.961039			0.998209	0.908684	1.1128	1.1889	1.40555
1.15789	0.947368	1.63158	1.21053	0.578947			1.25	0.125	0.75	0.75	1
0.571429	0.714286	0.428571	0.285714	0.142857			1.02054	1.15798	1.65561	1.78199	1.36019
1.3913	1.52174	1.52174	1.3913	1			0.986166	0.854414	0.770092	0.826087	0.929513
0.863636	0.863636	1.18182	1.18182	2.36364			1.00996	1.02624	1.0807	1.08137	0.921953
1.11504	1.32743	1.59292	1.21239	1.24779			1.00919	0.944189	0.790545	0.875903	0.917269
0.986207	1.14483	1.48621	1.53276	1.13621			1.04324	0.986053	0.979079	0.93166	1.24547
1.18352	0.895131	0.966292	0.962547	0.917603			1.03395	0.976176	0.946397	0.91483	1.17987
1.3125	1.125	1.125	0.75	0.875			1.00793	1.1321	1.2424	1.15059	1.05218
1.05686	1.04348	0.959866	1.01338	1.09365			0.952632	1.02632	1.24211	1.15789	1.16316
0.965789	0.957895	1.08947	1.06053	0.934211			1.22074	1.39096	1.59574	1.59043	1.31117
1.01475	0.997319	0.936997	0.908847	0.91555			0.861538	0.661538	0.661538	0.846154	1.81538
0.866667	1.13333	2.33333	1.53333	2.4			1.00749	1.12179	1.3107	1.34372	1.15401
1.06343	1.00297	0.888999	0.810704	0.890981			1.06915	1.62117	1.51714	1.47865	1.30307
1.014	1.05132	0.846034	0.618974	0.615863			0.992568	1.19966	1.39054	1.28378	0.980743
0.981073	1.29653	1.34069	1.41325	1.62776			1.05792	1.06885	0.948634	1.0623	1.41749
1.06433	1.4386	1.45906	1.15643	1.1462			0.766667	2.43333	1.56667	1.23333	0.933333
0.976789	0.918762	0.845261	0.814313	0.843327			1.00727	1.02437	0.988457	0.980761	1.02651
1	0.960784	0.862745	0.784314	1.62745			1	1.3	0.9	1.2	3.5
1.12308	0.707692	0.8	0.892308	0.630769			0.883109	0.968529	1.12909	1.14258	1.28838
0.583333	0.916667	0.5	1	1.25			1.18182	0.840909	1	0.931818	1.88636
1.0201	0.849246	0.839196	0.924623	0.98995			0.996011	1.00798	0.91445	0.761968	0.911791
1.04893	0.972477	0.889908	0.929664	1.14373			1.00573	0.873926	0.765043	0.770774	1.18625
1	0.590909	0.181818	1	1.45455			1.01794	0.829596	1.06278	0.959641	1.17489
0.978631	0.978631	0.908417	0.749673	0.554732			1.02411	0.987478	0.991741	0.982816	0.978953
1.25	0.875	1	0.875	1.25			1.00342	1.08164	1.1215	1.10429	1.1229
0.894737	1.10526	1.21053	1	0.473684			1.00065	1.22989	1.53093	1.80125	1.8378
0.48	1	0.8	0.96	0.52			0.833333	1.83333	1.58333	1.75	1.58333
1.01818	0.721212	0.748485	0.657576	0.687879			1.10938	1.09375	1.60156	2.14062	1.65625
0.992265	1.21215	1.35912	1.29227	1.02376			0.666667	5.25	5.91667	7.08333	3.41667
0.989305	0.942959	1.03743	1.06952	1.12478			0.984252	0.952756	0.958005	0.892388	0.958005
1.16	0.96	0.64	0.68	1.36			1.0252	1.05984	1.12441	1.17165	1.11339
0.93552	0.780989	0.724847	0.73652	0.873819			1.10455	1.08636	1.37727	1.34091	1.3
0.986072	0.947075	0.749304	0.760446	0.969359			1.00881	1.02077	0.937067	0.898678	0.762115
1.02952	1.37269	1.76753	1.60886	1.1845			0.996409	0.989228	1.42549	1.54937	1.37343
0.666667	1	1	1.16667	1.5			1.02899	1.05072	0.782609	0.891304	1.16667
1.02053	1.36756	1.18686	1.43121	1.08214			0.895577	0.941032	1.12285	1.12039	1.15479
1.22222	1	1	0.944444	1.88889			0.930693	0.831683	0.871287	0.910891	1.08911
0.90927	0.95069	0.978304	0.808679	0.95858			0.945455	0.975758	0.981818	1.14545	1.31515
1.14286	0.904762	0.904762	0.761905	1.19048			1.02321	0.995284	0.919455	0.907357	0.968135
1.03011	1.31442	1.75214	1.84849	1.62948			1.01075	1.10797	0.93702	0.827957	0.839149
1.01288	0.740741	0.732689	0.764895	1.13849			0.996659	0.932071	0.935412	1.04788	0.993318
1.07338	0.821803	0.907757	1.15933	1.0608			1.47619	0.952381	1.38095	1.7619	1.7619
1.2381	0.857143	0.666667	0.52381	0.857143			1.01621	0.816708	0.865337	0.90399	0.911471
0.988675	0.873321	0.765868	0.607322	0.648143			0.470588	1.23529	1.05882	1.29412	2.23529
1.07722	1.14286	1.13851	1.22925	1.20608			0.924528	0.867925	0.867925	1.03774	1.37736
1.09456	0.928367	1.06304	0.859599	1.0745			1.07024	1.04342	1.01022	1.01022	1.01277
1.18182	1.17532	1.51948	1.55844	1.14286			0.973684	1.2	1.08421	1.06842	1.20526
1.2341	0.82659	1.08092	1.28035	1.21676			1.06957	1.42609	1.25217	1.32174	1.37391
0.636364	0.772727	0.409091	0.590909	0.727273			1.06878	0.913832	1.42857	1.42479	1.34996
1.01089	1.02823	1.04395	0.97621	0.995161			0.968603	0.871272	1.00628	0.993721	0.934851
0.96577	0.919315	0.809291	0.963325	1.16504			1.05906	1.13747	1.19552	1.28513	1.18228
0.867647	0.786765	0.845588	0.955882	1.25735			1.04076	1.01164	1.20087	1.23872	1.10917
1.42857	0.857143	0.785714	1.07143	1.71429			1.08368	1.17089	1.26934	1.23418	0.943038
0.924528	0.830189	0.641509	0.849057	2.11321			1.09854	1.11314	1.22263	1.12044	1.16058
1.0489	0.977046	0.976547	0.944112	1.18214			1.01418	1.12057	1.24113	1.59574	1.29078
1.10204	0.877551	0.877551	1.08844	1.20408			0.929721	1.09272	1.21041	1.22862	1.17019
1.3	1.2	1.2	1.5	1.4			1.16867	1.50602	1.45783	1.3253	1.07229
1.07794	0.869305	0.922062	0.808153	1.02638			0.995633	1.14585	1.37205	1.28384	0.819214
0.885714	1.28571	1.68571	2.21429	1.9			1	1.06557	1.37705	1.18033	1.01639
1.03571	1.75	0.857143	0.928571	1.57143			0.977965	0.685474	0.515228	0.433263	0.651228
0.985475	1.04134	0.90838	0.832402	1.05251			1.00526	1.00066	1.15	1.12303	1.05559
1.5	1	1	0.5	0.833333			0.828829	0.738739	0.63964	0.765766	1.14414
0.889706	0.963235	1.29412	1.93382	1.5			1.04786	0.876722	0.934735	0.96773	1.00218
0.97019	1.53388	2.12737	2.09485	1.26558			1.01944	1.04956	0.964043	1.13411	1.06803
1.08065	1.23548	1.40968	1.35484	1.36774			0.965966	1.36336	2.08208	2.44044	1.54655
1.07786	1.14355	1.26277	1.34063	1.25791			1.00918	0.824922	0.885052	0.907993	1.40304
0.785714	1	1.64286	1.85714	1.07143			0.9	0.844186	0.817442	0.904651	0.904651
0.714286	1	1.42857	1.42857	0.857143			1.00897	0.99657	0.948021	0.957784	1.0496
0.983555	1.0141	0.945967	0.968677	0.840251			1.08229	1.00998	1.06733	1.22444	1.43142
1.03126	1.13042	1.02958	1.0316	1.04807			1.16535	1.15748	1.32283	1.46457	1.28346
1.33333	1.5	0.666667	1.33333	2			0.951429	0.857143	0.791429	1.01714	1.16857
0.973441	1.11085	1.18014	1.03118	0.976905			1.00749	0.940075	0.831461	0.835206	1.10861
0.5	1.5	1.66667	1.16667	0.666667			1.01509	0.892629	0.503192	0.361579	0.338363
0.924528	0.924528	0.679245	1.11321	0.471698			1.04229	1.23134	2.00746	2.17662	1.55224
1.33333	1.5	0.5	1.16667	1.16667			1.00954	1.18256	1.35014	1.21117	1.23433
0.942441	0.735994	0.693784	0.679969	0.559478			1.09561	1.08786	1.33333	1.29587	1.17313
0.705882	0.509804	0.196078	0.196078	0.137255			1.01031	1.06661	1.33307	1.23077	1.01427
1.10169	0.878935	1.02906	1.12591	1.03148			1.00594	1.07955	1.1493	1.04185	0.891066
1.125	2.625	2.75	3.25	0.875			1.02961	1.11513	1.18092	1.19737	1.26974
0.943333	0.91	0.806667	0.69	0.806667			1.01087	1.13043	1.46739	1.22826	1.59783
1.02224	1.07501	1.00929	0.94922	0.909061			0.538462	1	2.38462	3.53846	3.23077
0.939252	1.18037	1.11589	1.13458	1.13832			1.01192	0.988601	0.899136	0.893955	1.04767
1.00743	0.834212	0.674309	0.567268	0.666349			1.0333	0.909435	0.762109	0.747477	0.961907
0.944444	1.01768	0.866162	0.815657	0.823232			1.00931	0.884597	0.998604	0.942764	0.957189
0.953846	1.11795	1.02393	0.823932	1.05299			0.820513	0.721154	0.564103	0.573718	0.804487
0.3	0.5	0.8	0.6	0.5			1.07871	1.02993	1.1286	1.27162	1.38248
0.929006	1.1217	1.12779	1.22921	0.953347			1.02994	1.12575	1.14371	1.10778	1.26946
1.12785	1.28311	1.48858	1.49315	1.22374			0.805556	0.833333	1.08333	0.75	1.25
1.07456	0.763158	0.635965	0.552632	0.868421			0.965035	1	0.657343	0.727273	0.937063
0.960377	0.875472	0.822642	0.818868	0.89434			1.04786	1.00698	1.07577	1.07577	1.1007
0.988345	0.955711	1.00233	1.02098	1.09091			1.02638	1.04077	1.13509	1.2446	1.52758
1.0303	1.0854	1.27594	1.20523	1.11295			0.833333	0.75	0.5	0.833333	1.83333
1.10638	0.648936	0.5	0.62766	1.04255			1.60606	1.18182	1.57576	1.66667	2.42424
1.02415	1.04114	1.15474	1.18247	1.01163			1.02479	1.38176	2.00149	2.471	2.25583
1.01664	1.18759	1.41755	1.36762	1.18306			1.17568	0.824324	0.756757	1.14865	1.45946
0.9956	1.03493	1.10781	1.05418	0.986524			1.02691	1.19388	1.46177	1.537	1.21835
0.990211	1.00115	1.07321	1.06572	1.02484			1.05018	1.11111	0.903226	1.11111	1.18996
1.03258	1.18652	1.27978	1.12809	0.916854			1.09063	0.808157	0.575529	0.577039	0.731118
1	1.3	0.5	0.3	0.3			1.25	1.41667	0.75	1.33333	1.25
1.04891	1.00815	1.59783	1.57337	1.21467			0.961538	0.913462	1.30769	1.375	0.971154
0.997192	0.917939	0.90548	0.865181	0.908756			1.13995	0.941476	1.257	1.4402	1.64885
2.4	2.2	1	2.4	3.3			1.04696	0.975652	1.08348	0.906087	0.944348
0.85	0.65	0.55	0.45	0.4			0.990402	1.17687	1.28611	1.25091	0.971664
1.00699	0.940994	1.00078	1.15295	1.27019			0.946108	1.11976	1.27545	1.31737	1.05988
1.00701	0.86215	0.838201	0.840537	0.953271			0.857143	0.809524	0.809524	0.857143	0.904762
0.934783	1.3913	0.934783	0.978261	0.847826			0.964527	0.905405	0.75	0.925676	0.978041
0.833333	0.166667	0.833333	1	0.5			1.02341	0.819246	0.892068	0.876463	1.3264
0.984967	0.815686	0.720261	0.684967	0.886928			0.910714	0.471429	0.339286	0.35	0.360714
1.02041	0.367347	0.693878	0.673469	1.30612			1.04409	0.869489	0.703704	0.775132	0.943563
0.978545	1.00373	1.13993	1.06437	0.973881			0.997561	0.932927	0.781707	0.784146	1.0122
1.16327	2.2449	4.02041	3.79592	2.18367			1.08772	1.31579	1.77193	1.59649	1.59649
1.04998	1.15906	1.17992	1.14776	1.19426			1.09828	0.788698	1.03194	1.40295	1.70025
1.1284	0.984436	1.03502	1.11284	0.92607			1.04	0.48	0.38	0.5	0.9
0.987755	1.06122	1.2449	1.36735	1.04082			0.545455	0.545455	0.636364	0.636364	1.27273
0.833333	0.666667	0.333333	0.5	0.666667			1	2.47368	3.94737	3.05263	2.42105
1.02016	1.41129	2.2379	2.07661	1.41129			1.07512	0.896714	1.4507	1.50704	1.29577
1.00922	0.863389	0.865753	0.753723	0.87497			1.02897	1.21553	1.33024	1.30127	1.219
1.18625	1.15473	1.16046	1.18338	0.968481			1.00998	0.888519	1.02329	1.09484	0.941764
1.25	1	1.5	0.75	1.25			1.02328	1.06196	1.32676	1.32912	1.08327
1.05797	1.18841	1.49275	2.14493	1.65217			0.786885	1.04098	1.67213	1.61475	1.27869
1.15	1.05	1.35	1.53333	1.46667			0.994364	1.00816	0.978855	0.9348	0.811546
1	1.10526	1.57895	1.21053	1.26316			0.959596	0.982323	1.03535	0.98064	1.02189
0.945455	1.12727	1.63636	1.36364	1.03636			1.02992	0.920598	0.884925	0.884925	0.973533
1.79412	1.23529	2.20588	2.5	1.85294			0.98	0.718182	0.694545	0.805455	1.30364
0.333333	0.333333	0.5	0.833333	0.666667			1	0.913043	0.73913	0.956522	1.86957
1.13636	0.681818	0.727273	0.272727	1.18182			0.7	1.25	0.95	1	1.2
0.946721	1.02049	1.36475	1.44672	1.27049			1.03221	1.12215	1.4443	1.51007	1.18389
0.967742	0.774194	1.77419	1.58065	1.22581			1.03167	0.9752	0.968333	0.879054	0.898894
0.895349	1.06977	1.38372	1.17442	0.767442			0.94847	0.876006	0.761138	0.756844	0.93022
1.22222	1	0.833333	1.5	1.22222			1.04715	0.781638	0.747725	0.789082	0.997519
1.18182	1	1.27273	1.09091	0.545455			1.03175	0.724868	0.62963	0.703704	0.941799
1.0365	1.08029	1.12409	1.24088	0.956204			0.849741	0.709845	1.2228	1.41451	1.43005
1.01961	1.19118	1.20711	1.13235	1.01348			0.95092	0.748466	0.840491	0.907975	0.91411
1.06031	1.19143	1.20105	1.25962	1.04021			1.07863	1.10081	0.939516	0.889113	1.01613
1.16667	1.38889	1.16667	1.2037	1.11111			1.0064	0.977148	0.931444	1.0192	0.978976
1.02495	1.01143	0.784823	0.780665	0.746362			1.00828	0.919255	0.719462	0.622153	1.0559
1.55556	3.55556	3.22222	4	1.66667			1	1.25	1.02273	0.886364	0.954545
1.08571	0.990476	0.761905	0.638095	1.3619			1.0455	0.700871	0.762827	0.937076	0.848015
0.982094	1.09381	1.02725	0.993383	0.993383			0.970027	0.566757	0.422343	0.569482	0.929155
1.00533	0.88	0.674667	0.534667	1.03333			0.994163	0.61284	0.626459	0.850195	0.978599
0.913043	1.08696	1.17391	1.34783	0.956522			0.937282	0.881533	0.716376	0.738676	1.04669
0.873239	1.12676	0.746479	0.943662	1.38028			1.12221	1.03875	0.873323	0.873323	0.977645
1.05514	0.611028	0.804024	1.22951	1.66021			0.937042	0.604685	0.603221	0.721816	1.00146
0.90625	1.09375	0.71875	0.8125	0.75			1.0454	1.13516	1.04875	1.0098	0.978592
1.07831	0.933735	1.1988	1.22892	1.18675			0.740741	0.740741	1.51852	2.48148	3.11111
1.0387	0.926342	1.59925	1.89513	1.51935			1.12851	0.959839	0.803213	0.995984	1.44578
1.26923	0.730769	1.11538	1.69231	1.30769			0.896552	0.5	0.37931	0.189655	0.827586
1.26923	0.576923	0.807692	0.615385	1.23077			0.989247	0.922427	0.847158	0.912442	1.1851
0.785714	1.42857	1.64286	3.42857	5.42857			1.00242	1.06545	1.23636	1.14424	0.796364
1.02591	1.12953	1.35233	1.35751	0.963731			1.01514	1.14329	1.10696	0.998991	0.886983
1.11828	1.02151	0.677419	0.978495	1.52688			0.964428	0.818698	0.903109	1.05593	1.00095
1	2.16667	1.83333	3.16667	3.66667			1.02541	0.877429	1.17638	1.61584	1.3991
0.686441	0.805085	0.771186	0.983051	0.923729			0.891947	0.685015	0.469929	0.479103	0.769623
0.676471	0.5	0.588235	0.647059	0.823529			0.965338	1.18024	0.790295	0.69844	1.11265
1.14634	1.31707	1.02439	1.43902	1.65854			1.16667	3.5	2.5	1	1.33333
0.933333	1.13333	0.8	0.733333	0.933333			1.04237	1.29944	1.58192	1.59322	1.57627
1.13043	1.07971	1.23188	1.28986	1.12681			0.93731	0.77452	0.703741	0.697674	0.91911
1.1958	1.48252	1.78322	1.53147	1.51049			0.901554	1.09845	1.22798	1.25907	1.2228
1.57143	0.857143	1	0.857143	0.714286			1.01638	0.982421	0.89972	0.805833	1.08789
0.764706	0.470588	0.411765	0.411765	0.470588			1.0186	1.16529	1.26653	1.45455	1.34091
0.846154	0.846154	1.23077	1.23077	1.69231			1.01113	1.2055	1.3462	1.30236	1.00458
1.33333	1	1	2.16667	2.5			0.73913	1.3913	1.95652	1.8913	1.3913
1.25455	0.672727	1.18182	1.83636	1.8			1.25	1.19531	2.10938	1.57812	1.03906
1.07895	0.671053	1.06579	1.63158	1.90789			1.03591	1.04144	1.1326	1.04834	0.939227
1.14286	0.771429	2.14286	2.48571	2.42857			1.10619	1.24779	1.32448	1.51622	1.39528
1	0.777778	0.555556	0.833333	1.61111			0.997209	0.9	0.833953	0.757209	0.767442
0.986264	0.925824	0.980769	1.12912	1.36538			1.02941	0.773356	0.903114	0.961938	1.11419
0.943418	1.02002	0.815627	0.770593	0.841416			0.972409	0.985868	0.998654	1.08748	1.21602
0.96603	1.03822	1.16985	1.30149	1.42038			0.705882	0.882353	1.23529	1	1.52941
1.28571	0.571429	0.5	0.928571	1.07143			1.08176	1.46541	1.27673	1.33019	1.12264
0.974811	0.959698	0.929471	0.919395	1.0806			1.29167	1.41667	1.45833	1.79167	1.33333
1.01847	1.10026	1.06332	1.219	1.16887			1.26316	0.894737	0.578947	0.842105	2.10526
0.950485	1.06262	1.29563	1.30049	1.2568			1	0.3	0.7	0.7	1.1
0.947557	1.01006	0.930316	0.903017	1.10201			0.896737	0.926959	0.830207	0.862552	0.869984
0.666667	1.88889	1	0.888889	0.555556			0.871795	1.21795	2.08974	2.57692	2.28205
1.09943	0.997159	0.946023	1.08807	1.19318			1.04712	0.751309	0.879581	0.876963	1.17016
0.982358	1.11067	1.31676	1.38573	1.12189			1.06375	0.87251	0.780876	0.952191	1.49004
1.02144	0.958993	1.12209	0.993476	0.993476			0.989168	0.974914	0.90935	0.917902	0.957241
1.02534	0.918129	1.01754	1.01754	1.16569			0.962315	0.989457	1.1873	1.16308	1.03264
1.00538	1.09677	1.22043	1.21505	1.46237			0.75	1.25	0.875	0.5	0.125
0.842105	0.631579	0.578947	0.631579	0.736842			0.917431	0.743119	1.19266	0.93578	1.23853
1.02662	1.26656	1.42869	1.31796	0.885819			0.922468	0.731013	0.759494	0.818038	0.851266
1.01914	1.09638	1.02256	1.03896	1.13534			0.966994	0.9438	0.684211	0.664585	0.74041
1.03556	1.22444	1.3	1.25111	0.911111			0.842105	1.36842	2.05263	2.31579	1.31579
1.1	1.7	0.9	1.5	1.2			0.854545	0.4	0.527273	0.690909	1.38182
0.615385	1.44231	1.80769	2.09615	1.98077			0.965278	0.797222	0.847222	0.965972	1.11389
0.906389	0.931649	0.933135	0.955423	1.07578			1.25346	0.824885	0.820276	1.22581	1.91705
0.99021	0.923077	1.00699	1.09371	1.14685			1.09288	1.1548	1.36533	1.39319	1.12074
1.03698	1.07263	1.12024	1.05049	0.93822			0.957166	0.815486	0.943987	0.973641	0.680395
1.07692	0.846154	1.07692	0.692308	1.61538			1.10345	0.793103	0.827586	0.87931	1.24138
1.05797	0.710145	0.702899	0.76087	1.15217			0.777778	1	1.55556	2.05556	2.5
1.64286	1.42857	1.14286	0.928571	1.28571			1.03673	0.926531	0.620408	0.514286	0.983673
1.03993	1.50031	1.4791	1.51154	1.15471			0.967331	0.873144	0.851506	0.880781	0.929147
1.02619	1.15254	1.03544	0.887519	1.06163			0.978015	0.913945	0.654523	0.639447	0.983668
1.08403	1.21849	1.15546	1.02941	0.869748			0.925299	1.31821	1.7452	1.73821	1.12142
0.897959	0.612245	1.04082	1.06122	0.897959			1.0294	0.899948	0.834966	0.888087	1.05467
1.10714	0.321429	0.285714	0.357143	0.464286			0.954491	0.952096	1.02275	1.09341	0.91497
1.05573	1.08824	0.995356	0.996904	1.18266			1.01897	0.966645	0.902551	0.968607	1.06606
0.992308	0.576923	0.692308	0.915385	1.23846			1.00066	1.2368	1.29625	1.3278	1.07107
1.18182	1.18182	0.818182	1.54545	0.636364			0.666667	1.25	0.833333	0.833333	0.833333
0.990515	0.993225	0.761518	0.727642	1.04336			1.04425	0.933628	0.916814	1.02655	1.12035
0.936704	1.04173	0.997878	0.969943	1.1814			1.03901	1.05647	1.16119	1.27618	1.02361
1.5	1.33333	1.33333	2.5	1.66667			0.968847	0.965732	0.88785	0.919003	1.00312
0.995789	0.850526	0.951579	1.04421	1.22526			0.955259	0.934066	0.984825	0.973051	1.07091
1.28571	1.14286	1.14286	1.28571	1.28571			0.9	0.7	0.4	0.5	0.6
0.952381	0.815126	0.773109	0.795518	1.03361			1.04259	1.08889	0.97037	0.955556	1.04259
1.02007	1.03859	0.918493	0.920346	1.01575			1.03684	0.768421	0.715789	0.926316	0.678947
1.01772	0.896552	1.00287	0.984195	0.89751			1.19355	1.22581	2.03226	2.12903	2.41935
0.828746	0.691131	0.406728	0.40367	0.681957			1.04051	0.99076	0.983346	0.939078	0.916622
0.887615	1.27064	1.37385	0.997706	0.667431			1.06939	0.822449	0.416327	0.463265	0.620408
1.05745	0.781056	0.781056	0.849379	1.15373			1.02012	0.944018	1.02378	0.963044	1.02854
1.01704	1.0287	0.878027	0.867265	1.01973			1.24194	1.14516	0.935484	1.19355	1.72581
0.769231	0.923077	0.769231	0.884615	0.653846			0.953444	0.959184	0.83801	0.808673	0.960459
0.95977	1.12069	1.28161	1.31034	1.46552			1.00745	0.912166	0.898821	0.916511	1.20732
0.8	0.533333	0.6	0.6	1.33333			0.932083	1.08667	1.00292	0.999167	1.15042
1.32203	1.23729	1.57627	2.01695	1.72881			1.05381	1.07474	1.1136	1.19283	1.08969
1.00327	0.943368	0.911402	0.865593	0.81777			0.923077	1.04895	1.21678	1.44056	1.13986
1.0292	1.06975	1.1514	1.35271	1.51829			1.00524	0.857143	0.879423	0.830931	1.13761
0.7	0.933333	0.533333	1.06667	1.16667			1.10795	0.963068	1.00426	1.0554	1.25
0.825806	0.935484	0.870968	0.658065	0.612903			1.00867	1.0224	0.794798	0.753613	0.955202
1	1.44444	5.88889	12.7778	15.2222			1.04444	1.45185	2.11852	2.44444	1.3037
1.16071	0.821429	0.946429	1.76786	2.57143			1.05213	0.867299	1.34123	1.4218	1.82464
1.06494	1.03247	0.967532	1.20455	1.54545			0.981763	0.924012	1.08815	1.21581	1.08815
1.10345	1.25862	1.12069	0.741379	0.948276			1.16667	1.20833	1.08333	0.833333	1.77083
1.00726	1.00163	0.838484	0.792819	0.625047			0.957447	0.638298	0.510638	0.446809	1.3617
1.02229	0.907643	0.633758	0.570064	0.796178			1.0464	1.19026	1.38979	1.42691	1.22274
0.894737	1.26316	1.10526	1	1.10526			0.988309	1.0608	1.08574	0.970382	0.939984
1.00726	0.920193	0.829504	0.827086	1.1451			1.08333	0.99566	1.0408	1.06163	1.0434
1.16667	1.35417	2.10417	2.76042	1.63542			0.953032	1.03473	1.20837	1.19983	1.16966
1.11765	1	1.23529	2.05882	1.11765			0.764706	0.882353	0.941176	0.764706	0.823529
0.916833	0.850299	0.892216	0.979375	0.934797			0.932584	0.994382	0.926966	1.39326	1.60112
1.19196	1.03571	0.991071	1.00893	1.30357			1.02774	1.1219	1.12044	1.03869	1.00292
1.00902	1.11497	1.11146	1.09509	1.07236			1.08532	0.982935	1.01024	0.989761	1.01024
1.00972	1.15546	1.35949	1.31016	1.19283			1.29032	0.516129	1.12903	1	1.70968
1.11047	1.12209	0.726744	0.796512	1.02907			1.04915	0.912393	0.938034	0.950855	1.23718
0.995185	1.02729	1.06902	1.03692	1.12841			1.04301	1.03629	1.20161	1.22984	1.1828
0.333333	0.333333	0.333333	0.5	0.166667			0.900374	0.932752	0.947696	0.975093	1.03238
0.966396	0.903824	0.939745	0.994206	1.1321			0.948357	0.99061	0.771518	0.86072	0.920188
0.952096	1.35529	1.4511	1.52894	1.39122			0.974708	0.966926	0.655642	0.657588	0.949416
1.26316	1.73684	1.52632	1.15789	2.57895			1.0512	0.7536	0.6336	0.816	1.2272
0.5	0.571429	0.5	0.785714	1.07143			1.03874	0.90882	0.814064	0.93683	1.00358
1.14286	0.714286	0.285714	0.714286	1.57143			0.737705	0.557377	0.819672	1.11475	1.60656
0.917355	1.00826	1.09917	0.975207	1.16529			0.987768	1.1682	1.60245	1.62997	1.65443
1	0.666667	0.666667	0.833333	0.833333			1.12	0.84	0.96	1.2	1.48
1.36364	0.636364	0.818182	0.818182	1.63636			1.00125	0.913071	0.969981	1.04315	1.13571
0.69863	0.69863	0.739726	0.931507	1.15068			1.00404	0.982243	0.67805	0.55156	0.533961
1.00832	1.04279	0.994566	0.994227	0.940228			0.926471	0.720588	0.455882	0.514706	1.01471
0.984959	1.01524	0.996657	0.933445	0.975423			0.984674	0.952746	0.980843	1.08429	1.12388
1.03145	1.01879	0.973351	0.955002	1.06466			0.913469	0.822423	0.598194	0.686983	0.829947
0.978247	1.00512	1.00597	1.06803	1.11132			0.947826	0.623188	0.585507	0.746377	0.998551
1.01296	1.19793	1.39326	1.46327	1.25756			1.01474	0.692632	0.711579	0.966316	1.19158
0.874251	1.13772	2.06587	2.8503	2.49701			1.01504	1.05949	0.919848	0.86432	0.897703
1.06936	1.71098	2.01156	2.43931	2.53179			1.26316	1.57895	2.68421	3.73684	3.42105
1.00434	1.03905	0.941432	0.932755	0.921909			0.710526	0.473684	0.684211	0.815789	0.921053
1.00302	0.980612	1.04373	1.06161	1.08552			1.01459	1.13226	1.19808	1.17479	1.05123
1.2	0.6	1.5	0.8	2.4			1.06977	0.914729	0.883721	0.922481	1.27907
0.916418	1.12537	0.847761	0.907463	1			1.08	0.44	0.4	0.36	0.48
0.932836	0.947761	0.966418	0.91791	1.34328			1.10553	1.10553	1.1809	0.924623	1.11558
0.992604	1.07988	0.912722	0.980769	1.05325			1.05995	1.04178	1.03815	0.988193	0.86921
0.994182	1.02456	0.982547	1.06335	1.01422			1.24868	1.66667	2.56085	2.55556	1.28042
0.990476	1.14725	1.16484	1.08059	0.822711			1.0182	0.990899	1.04778	1	1.09101
1.04621	0.998815	0.906398	0.944313	1.01777			1.02742	0.922581	0.825806	0.780645	0.845161
0.951872	1.13904	0.823529	0.754011	0.951872			0.945525	0.964981	1.15564	1.10506	1.54864
1.00876	0.938686	0.867153	0.875912	1.20584			0.846667	0.766667	0.92	0.88	1.12667
0.988722	1.3609	1.37594	1.06015	1.07519			0.884956	0.941003	1.09735	0.99115	0.941003
0.891304	0.673913	1.43478	0.869565	1.78261			0.974806	0.78876	0.972868	0.784884	0.75
0.885593	0.75	0.559322	0.512712	0.529661			1.05319	0.957447	1.07447	1.12766	1.11702
1.10473	1.11149	1.13851	1.10135	1.14865			1.03704	1.10331	0.990253	0.906433	1.1306
0.730769	0.846154	0.807692	0.461538	1.30769			0.855025	2.66886	5.8682	6.82372	1.97364
1.03	0.7	0.95	1.28	1.14			1.25	0.75	0.625	0.75	1
0.727273	1.45455	0.909091	1.54545	1.18182			0.943089	0.544715	0.53252	0.654472	1.25203
0.555556	0.666667	1	0.777778	0.666667			1.04453	1.69636	2.96761	3.4413	1.48583
0.835616	0.657534	0.972603	1.27397	1.9589			1.10794	1.30159	1.34286	1.09524	1.11746
0.837037	0.97037	0.781481	0.855556	0.92963			1.12317	0.944282	0.888563	0.826979	1.19648
0.903226	0.548387	0.645161	0.774194	1.80645			1.09091	1.63636	2.09091	1.18182	2.18182
0.889273	0.920415	0.920415	0.922145	1.43426			1.05727	0.896144	0.945017	0.980527	1.03207
0.994059	0.885149	0.778218	0.845545	1.22178			1.2	1.08	0.96	0.96	1.24
1.03342	0.918206	0.756376	0.751979	0.922603			1.00752	0.977444	1.30827	1.44361	1.37594
1.05333	0.432	0.717333	0.921333	1.168			1.0553	1.21495	1.15595	1.14785	1.1814
0.962264	0.622642	0.622642	0.5	0.962264			0.6	1	0.8	1.5	1.5
1.0283	1.00906	0.853962	0.803396	0.929811			1.01535	0.88136	0.990351	1.06864	0.916009
1	1.09091	1.09091	1.09091	1.27273			1.09901	1.0132	0.960396	1.06931	1.32013
0.990805	0.898851	0.781609	0.825287	0.954023			1.06179	1.05614	0.942559	0.981723	1.31158
0.969495	1.11535	1.15157	1.14967	0.99142			1	0.953737	1.14235	1.43416	1.76868
1.26667	0.6	0.8	1.13333	1.53333			1.04892	0.932374	0.768345	0.870504	1.02446
0.913043	0.857708	0.857708	0.893281	1.14625			0.555556	0.722222	0.888889	0.722222	0.333333
1.0155	1.11111	1.11111	1.12145	1.0491			0.964471	0.935009	0.873484	0.928943	1.02686
1.00102	1.03683	1.02711	1.05422	1.12276			1.02059	0.734248	0.850905	0.95758	0.847162
1.2	0.6	0.65	0.875	1.125			0.930233	1.05814	1.12403	1.17829	0.903101
1	0.882432	0.931081	1.06351	1.17838			1.07471	0.689655	0.636494	0.560345	1.0546
1.16667	1	1.33333	0.833333	1.16667			1.18391	0.942529	1.11494	1.33333	1.37931
1.07233	0.902516	1.03459	0.877358	0.874214			0.428571	0.428571	0.571429	0.714286	1.71429
1.06756	1.00736	1.28963	1.30301	1.15184			0.964945	0.539668	0.949262	1.43727	1.49815
0.961579	1.37579	1.71421	2.02474	1.35263			1.02895	1.04512	1.11627	1.0457	0.898732
1.3	1.2	2.1	2.3	3.9			1.03333	0.633333	0.866667	0.833333	0.883333
1.04405	1.12232	1.12827	1.09077	1.02649			0.818182	1.36364	1.36364	1.09091	1.63636
1.01749	0.918033	0.965027	0.993443	1.2612			1.02582	0.631114	0.650815	0.741168	1.01902
1.0413	1.03835	0.849558	0.837758	1.33628			0.85446	1.84507	1.277	1.1784	1.21127
1.01824	1.35804	1.5268	1.439	1.39681			1.2	1.34737	1.42105	2.16842	1.77895
0.931472	1.06599	1.00635	1.08629	1.11294			0.875	1.25	0.625	0.75	1.625
1.01843	0.97235	0.894009	0.746544	0.806452			0.993895	0.64123	0.366988	0.332942	0.551068
1.28889	0.911111	0.911111	1.42222	1.62222			0.996599	0.93254	0.816327	0.754535	0.826531
0.928602	0.952822	0.848778	0.832772	0.806655			0.466667	2.6	1.53333	2.4	1.2
1.05172	1.0431	0.862069	0.810345	1.2069			0.714286	0.642857	0.428571	0.428571	1.14286
1.03918	0.875639	0.720613	0.776831	1.50596			1.54054	0.378378	0.594595	1.24324	1.59459
1.01089	1.09298	1.07707	1.04961	1.08004			1.01853	1.10655	1.11581	1.13856	1.12003
0.666667	0.466667	0.6	0.533333	0.8			0.894737	0.578947	1.84211	2.31579	1.15789
0.857143	1.14286	2.28571	1.42857	1.71429			1.03154	0.848993	0.683893	0.652349	0.954362
1.01005	0.981575	0.864322	0.938023	1.60804			1.19355	1.48387	0.887097	1.08065	1.6129
0.827319	1.03698	0.963316	0.941843	0.899195			0.8	1.16667	1.3	1.23333	1.4
1.05882	1.57353	1.14706	0.955882	2.08824			0.955086	1.00132	1.11493	1.22985	1.24306
0.962882	0.960699	0.827511	0.99345	1.60044			1	1.18182	1.25455	1.61818	1.74545
1.13115	0.819672	0.688525	0.557377	1.13115			1.18522	1.94968	3.01392	3.07923	2.05246
0.869414	1.02003	0.891592	0.89424	1.09169			1.00193	0.928571	0.849421	0.878378	1.03668
0.995543	1.29277	1.36853	1.45458	1.3627			0.961014	0.846004	0.865497	0.8577	1.09357
1.01711	1.16372	1.09013	1.22989	1.21449			1.08929	1.10714	1.28571	1.64286	1.875
1.20588	1.09559	0.860294	0.875	1.23529			0.97545	0.967267	0.927987	0.92144	1.27987
1.03766	1.00377	0.864407	0.879473	1.2806			1.15385	3.65385	4.96154	4.69231	1.84615
0.985645	1.0528	1.05766	1.05085	1.02044			0.954397	0.7557	0.527687	0.442997	1.1987
1.00093	1.17148	1.20503	1.22926	1.00093			1.04598	0.816092	0.678161	0.747126	0.980843
1.07008	0.936658	0.959569	0.880054	0.90027			0.948725	1.06489	1.04863	1.06898	1.09515
0.7	0.7	0.8	0.7	0.6			1.46429	1.25	1.17857	1.07143	1.53571
0.93612	0.871451	0.799685	0.827287	0.90694			0.985507	1.49275	1.81159	1.83092	1.14734
0.779412	0.676471	0.235294	0.161765	0.264706			1.06349	1.33968	1.62857	1.43175	1.1873
0.970968	1.02516	1.14065	1.14645	0.876774			1.01897	0.972833	0.76671	0.769297	0.944804
0.526316	0.473684	0.157895	0.210526	0.263158			0.962324	0.853294	0.727215	0.712271	0.921911
0.222222	0.333333	0.444444	0.777778	1.22222			0.968421	0.681053	0.594737	0.726316	0.88
0.818182	0.363636	0.909091	1.18182	1.36364			1.0884	1.01657	0.729282	0.654696	0.773481
1.14286	1.19048	0.761905	1.2381	1.57143			1.03786	0.938053	0.814159	0.858407	1.04376
1.0087	1.08183	1.12605	1.11605	1.04472			1.04348	0.434783	0.956522	1	0.956522
1.09605	0.819209	0.581921	0.59322	0.59322			1.09091	1.22727	1.22727	1.86364	2.22727
1.0697	1.01818	1.04545	1.10606	1.40606			0.96988	0.923494	0.826506	0.88012	1.07651
0.947853	0.981595	0.733129	0.671779	0.757669			1.03246	0.891964	0.865354	1.04364	1.28366
0.96438	1.13953	1.29114	1.33	0.82514			0.891019	1.3552	1.5005	1.41776	1.15641
0.911859	0.75641	0.791667	0.866987	0.725962			1.05405	1.13514	1.10811	1.54054	2.21622
1.04659	1.01364	0.930682	0.9125	0.882955			1.05242	1.03629	1.00403	1.09274	1.32661
0.951129	1.00419	1.05539	1.06377	1.14103			1.08333	0.708333	0.402778	0.444444	0.972222
1.04743	0.872859	0.809618	0.774704	1.14822			0.975089	0.982206	1.03203	0.818505	0.870107
0.666667	5	2.66667	1.83333	2.33333			1.17021	0.914894	1	1.30851	1.34043
0.959184	0.819728	0.877551	0.928571	1.07143			0.974343	1.06964	1.02382	0.955406	1.04093
1.07519	1.03008	0.902256	0.864662	1.08271			0.967438	0.972579	0.743787	0.757498	0.966581
0.915078	0.883882	0.941075	1.0104	1.06759			0.9	0.8	1.4	1	1.4
0.75	0.5625	0.3125	0.1875	0.5			0.75	0.75	2.25	3	2
0.95614	0.45614	0.54386	0.385965	0.675439			1.13106	1.26032	1.14722	1.11131	0.854578
0.545455	0.409091	0.318182	0.363636	0.954545			1.06202	0.992248	0.860465	0.953488	1.25581
0.931469	1.0979	1.07413	1.10909	1.11189			0.940959	1.26568	1.80074	2.49815	1.53137
0.873656	0.784946	0.715054	0.774194	1.08871			0.965342	0.94732	0.841497	0.865527	0.877542
1.01543	0.990741	0.969136	0.966049	0.962963			1.04348	1.21739	1.82609	2.21739	1.73913
1.10073	1.11442	1.05238	1.12571	1.14827			0.990853	0.989695	0.855505	0.84057	0.750724
0.962963	0.901235	0.962963	1.19342	1.46091			1.044	1.412	1.564	1.604	1.208
1.08978	1.10635	1.07597	1.12707	1.26105			1.16667	0.816667	1.13333	1.08333	1.08333
1.03073	0.977654	0.953445	0.872439	1.07635			1.05405	0.540541	0.432432	0.445946	0.608108
1.13559	1.20339	0.79661	0.40678	1.20339			0.730769	1.11538	1.84615	1	0.807692
0.921315	0.979084	0.960159	0.996016	0.914343			0.993136	0.902726	0.784389	0.775211	0.875976
1.08824	1.44118	1.70588	1.94118	1.94118			1.15385	1.30769	1.61538	0.846154	1
0.5	0.5	0.333333	1	0.833333			1.00446	1.00817	0.780089	0.71471	0.751114
0.989276	1.02145	1.06971	1.1126	0.978552			0.952381	1.15333	0.960952	0.848095	0.742381
1.02539	1.02014	1.24956	1.37653	1.13573			0.793103	1.55172	1.37931	1.41379	1.44828
0.714286	0.428571	1	1.14286	0.714286			0.869565	1.15217	0.891304	1.26087	1.36957
0.722222	0.611111	1.33333	1.38889	1			0.971831	1.59155	1.8169	2.12676	1.57746
0.769231	1.46154	2.92308	3.15385	1.65385			0.985915	0.943662	0.795775	0.855634	1.25352
1.02233	1.1545	1.22209	1.10984	0.969221			0.894014	0.79686	0.576055	0.635918	0.997056
1.00658	1.26316	1.37829	1.36184	1.25164			1.00181	0.879061	0.897112	0.902527	0.960289
0.9	1.60345	2.08276	1.9069	0.896552			1.00905	0.823529	0.609729	0.557692	0.914027
1.30496	1.41844	0.964539	0.829787	1.34043			1.02047	0.988741	0.939611	0.971341	0.995906
0.891892	1.02703	0.810811	0.72973	0.486486			1.08475	1.0678	0.966102	1.11864	1.48305
0.730769	0.692308	0.653846	0.692308	0.923077			1.17308	1.21635	0.913462	0.903846	1.04808
1.11435	1.07175	1.37892	1.30269	0.926009			1.01975	1.02813	0.994016	0.976062	1.12687
0.950078	1.01248	1.09204	1.03432	1.46958			0.965484	1.02685	1.07958	1.07383	1.01918
0.942766	1.17965	1.09698	1.23211	1.11606			1.03184	1.07249	1.07114	1.08808	1.02507
1.02039	1.09668	1.10876	1.0861	1.10801			1.02294	0.761468	0.857798	1.09174	2.05963
0.666667	0.666667	0.5	0.833333	0.5			1.3125	0.5625	0.6875	1.25	2
1.02611	0.90553	0.918587	0.926267	1.06912			1.0072	0.995074	0.852596	0.830997	0.972717
0.833333	2.16667	3.66667	3.83333	2.33333			1.02287	0.913596	0.806861	0.794155	0.867853
0.947293	0.932336	1.0292	1.01496	0.881054			0.928571	1.0813	0.851916	0.733449	0.771777
1.07807	0.657993	0.959108	0.892193	1.07435			1.00218	1.0518	1.06361	1.08706	1.09178
1.01373	0.929062	0.954233	0.881007	0.885584			1.27027	2.35135	4.83784	3.97297	2.43243
0.988235	1.05882	0.705882	0.458824	0.823529			1.01253	0.983299	1.15031	1.26931	1.18163
0.5	0.5	0.5	0.333333	0.166667			0.974458	0.972519	0.748464	0.710314	0.987068
0.979542	1.15139	1.47709	1.33142	1.23159			0.966482	0.885333	0.8687	0.922883	0.984879
1.0643	0.974501	1.06208	1.0765	0.995565			1.09302	1.83721	2.51163	2.55814	2.60465
1.03727	1.17391	1.03106	1.30435	1.2795			1.0339	0.837288	0.705085	0.840678	0.952542
1.11546	1.18395	1.34442	1.33072	1.24853			1.04136	1.03693	1.05613	1.05465	1.22452
1.08333	1.38333	1.85	1.76667	1.03333			1.07143	2.21429	1.52381	1.59524	1.38095
1.00682	1.07231	1.03547	0.944065	0.819918			0.978125	0.78125	0.84375	1.00469	1.08281
0.990674	1.10545	1.08752	0.871593	0.955524			0.975037	1.11747	0.974058	1.04503	1.04356
0.9	1.1	1.6	1.9	1.7			0.891566	0.786575	0.681583	0.762478	1.09811
0.960168	1.4109	1.36478	1.24528	0.821803			0.642857	0.785714	0.571429	0.428571	1.21429
1.01672	1.06689	1.37793	1.43144	0.939799			1.00794	0.833333	0.992063	0.960317	0.820106
1.04545	1.65	1.9	2.08182	1.68636			1.01796	0.964072	1.05988	1.29341	1.1497
0.75	1.05	0.9	1.3	1.25			1.08205	1.05641	1.09402	1.34017	1.17949
1.07821	0.969274	1.02793	1.09777	1.05028			1.00545	1.03168	0.874432	0.813919	0.873183
1.07246	0.985507	1.11594	1.34783	1.26087			0.974563	0.993641	0.81876	0.898251	0.914149
1.14407	0.79661	1.04237	1.15254	1.26271			1.58333	0.666667	1	0.916667	2
1.13235	1.14706	1.40196	1.26961	1.19118			0.6	1.5	4.1	9	4.6
0.963768	1.23913	1.39855	1.56522	1.14493			0.75	0.875	0.5625	1.625	1
0.705882	1	2.11765	2.70588	1.23529			0.946349	0.984861	0.856122	0.770861	0.818699
1	1.5	2.33333	1	1.33333			0.978799	0.713781	0.798587	0.911661	0.95053
0.982708	0.9066	1.03117	1.02837	0.945689			1.07143	1.23529	0.962185	1.04622	1.07143
1.12676	0.971831	0.943662	1.12676	1.23944			1.04878	0.771341	0.579268	0.597561	0.783537
0.98329	1.0045	1.00771	1.06298	1.05656			1.00809	0.861511	0.695144	0.722122	1.04047
1.14167	1.08333	1.03333	0.983333	1.55833			0.90795	1.0272	0.92887	0.953975	1.04393
0.906606	0.845103	0.769932	0.835991	1.12984			1.19444	0.898148	0.731481	0.75	1.23148
0.666667	0.5	0.5	0.333333	0.5			0.995473	0.696095	0.511602	0.606112	0.863045
1.02486	1.08668	1.16444	1.01785	0.895475			0.95935	0.739837	1.06098	1.27236	1.49593
1.07692	0.961538	1	1.11538	0.846154			1	0.545455	0.681818	1	0.863636
1.2	1	1.7	0.9	1.3			0.973684	0.815789	1.07895	1.55263	2.26316
0.998648	1.05205	0.955611	0.939838	0.950653			1.00444	0.803254	0.621302	0.596154	1.10207
0.5	0.333333	1.33333	1	0.833333			1.13333	0.955556	0.881481	1.00741	1.25926
1.03801	1.07602	1.03801	1.06433	0.938596			0.879781	0.863388	1.04372	1.08197	1.16393
0.940039	1.05609	1.11799	1.03675	0.791103			1.01087	0.616848	0.652174	0.809783	0.991848
1.03091	1.04187	1.11715	1.04686	1.08475			0.975744	0.615215	0.457552	0.532525	0.919515
0.5	0.5	0.5	0.5	0.666667			1.05603	0.943032	0.895951	0.897834	0.991055
1	0.820513	0.905983	0.909402	0.861538			0.938462	1.06154	1.15769	1.08462	1.27692
0.972727	1.24318	1.24205	1.11023	1.12159			1.15714	1.11071	1.34286	1.19643	1.25
1	1.11176	1.62353	1.6	1.21765			0.953152	0.916809	0.872516	0.895419	0.982302
0.5	1.1	0.7	1.6	1			1.02957	1.22214	1.12206	1.02047	1.06444
0.928767	1.09315	1.01872	1.05571	1.07352			0.988235	1	0.705882	0.776471	0.788235
1.12598	1.09449	1.20472	1.02756	1.33465			0.886364	1.61364	1.34091	1.56818	0.977273
1.14557	1.3481	0.974684	0.962025	0.670886			0.909091	0.363636	0.727273	0.363636	0.909091
1.05464	1.06776	1.20109	1.2	0.972678			1.03294	1.18972	1.08959	1.04875	0.923584
0.9375	0.53125	0.1875	0.375	0.6875			0.961538	1.42308	1.11538	1.96154	1.92308
0.948594	0.890398	0.749758	0.734239	0.611057			1.12245	1.18367	1.32015	1.48724	1.49617
1.00355	0.823669	0.95503	0.862722	1.08521			0.953488	0.893023	0.652326	0.690698	1.02093
1.02063	1.07487	1.18335	1.13751	1.04736			1.4	0.9	1.1	1.1	1.4
0.992908	0.900709	0.617021	0.801418	1.14184			0.980315	0.830709	0.775591	0.866142	0.96063
0.986532	1.08321	0.997595	0.920635	0.966811			0.994631	1.01498	1.02345	1.08223	0.887256
1.03694	1.12432	1.31622	1.19099	1.26396			0.666667	3.125	3.125	3.04167	1.08333
1.01547	1.09242	1.00635	0.894486	1.07418			0.885294	1.09706	0.994118	1.08529	1.2
1.33333	1.33333	0.833333	1	1.5			1.20588	0.647059	0.441176	0.205882	0.558824
1.03305	1.03701	1.02644	0.972241	0.879048			0.636364	0.818182	0.818182	1.36364	1
0.964263	0.91423	0.984405	0.903184	0.965562			1.02647	0.752941	0.508824	0.582353	0.867647
1.01905	1.04917	0.970498	0.920713	1.0295			0.990698	0.781395	0.837209	1.05581	1.20465
0.966019	0.533981	0.322816	0.298544	0.570388			0.992987	1.11921	1.1129	1.10379	1.09958
1.0241	0.951807	0.931727	1.19679	1.39357			0.983757	0.87614	0.878959	0.79641	0.96477
1.03849	0.881245	0.971335	0.825553	0.970516			1.01332	0.895473	0.836884	0.779627	0.871505
0.384615	1.38462	2.07692	1.15385	0.846154			1.1119	1.20741	1.16821	0.993585	0.990734
1.14286	2.71429	2.14286	2.71429	3.14286			1.01295	0.966818	0.791136	0.773409	1.05159
1	1.10345	1.03448	1.10345	1.41379			0.847826	0.608696	0.652174	0.576087	1.06522
0.9664	1	1.2432	1.1184	1.088			1.2381	1	1.14286	1.66667	2.52381
0.980583	0.805825	0.699029	0.572816	0.61165			0.933442	0.775974	0.589286	0.625	0.87987
0.970093	1.31776	1.2243	1.0486	0.914019			0.941176	1.02941	1.23529	0.676471	1.29412
1.0247	1.30149	1.64073	1.64632	1.19385			0.979885	0.800766	0.681034	0.811303	1.26724
0.909091	1.47273	1.18182	1.08182	1.25455			1	1.03846	0.692308	0.730769	1.34615
1.25926	2	2.85185	2.81481	1.81481			0.9	1.1	1.2	1.3	0.9
0.877193	1.01754	1.03509	1.07018	1.57895			1.01399	1.05944	1.07343	1.12238	1.15385
0.769231	0.846154	0.923077	1.61538	1.38462			1	1.25	1.5	1.25	0.75
1.00335	1.07343	1.17155	1.08774	0.883647			0.999106	0.975552	1.0327	1.00636	1.20751
0.972894	0.840606	0.741051	0.622787	0.573642			0.8	1.31429	0.885714	0.771429	1.34286
0.931741	0.830717	0.68942	0.594539	0.426621			0.988511	1.04835	1.17683	1.18018	0.982767
0.987284	0.775658	0.578565	0.456857	0.521344			0.959686	0.890258	0.902576	0.982083	0.989922
1	1.14286	1	0.857143	1			0.95512	0.990027	0.740027	0.675199	0.536237
0.666667	0.5	1.16667	4	3.33333			1.06114	0.931587	0.883552	0.780204	0.962154
1.02733	1.06891	1.00399	0.959567	0.971526			1.01574	0.950433	0.757671	0.753737	0.716758
1.2	1.28889	1.15556	0.755556	1.15556			1.02117	0.957212	0.852669	0.775033	0.838112
1.11858	1.14867	1.3823	1.33982	0.969912			1.05076	1.14721	1.24873	1.03046	1.11675
1.00955	1.15143	1.20327	1.01637	1.15689			1.15789	1.78947	1.68421	1.68421	1.31579
1.08824	2.14706	6.98529	11.0441	5.51471			1.0161	1.61972	2.15895	2.17706	1.28571
0.976443	0.991755	1.01885	0.963486	0.817432			1.24022	1.82123	2.18436	2.75419	2.71508
1.08913	0.923913	0.791304	0.917391	0.943478			0.999538	1.03883	1.27554	1.29034	1.08414
1	0.666667	0.333333	0.714286	0.619048			1.01181	0.749344	0.825459	1.00787	1.27034
0.932853	0.50478	0.303228	0.257114	0.316275
0.833333	0.722222	0.444444	0.277778	0.444444
0.909091	0.545455	0.272727	0.272727	0.272727
1.00973	0.756637	0.657522	0.49823	0.448673
0.965174	0.915423	1.00929	1.0524	1.1141
1.07941	1.10588	1.23676	1.25735	1.05
0.991039	0.383513	0.332437	0.302867	0.37276
1	0.333333	0.333333	0.5	0.166667
1.00596	0.97816	0.89411	0.796161	0.831238
1.01186	1.06061	1.16469	1.05665	0.968379
1.07099	1.19444	1.18827	1.05864	0.854938
1.02706	1.14502	1.24675	1.10498	0.998918
0.996214	0.813631	1.14262	1.15061	0.857804
0.5	0.666667	0.5	0.833333	0.5
0.918919	1.07027	1.6	1.58378	1.20541
0.97561	1.27642	1.46341	1.04065	0.926829
1.1	0.7	0.5	0.8	0.9
0.625	0.875	0.5	0.5	0.25
1.0552	0.882166	0.671975	0.565817	0.451168
1.33333	0.777778	0.444444	0.444444	1.11111
1.03533	1.08565	1.19807	1.14882	0.977516
0.976873	0.860315	1.09251	1.12951	0.950046
0.991723	1.23369	1.32911	1.29163	0.932327
0.993015	0.605355	0.385332	0.308498	0.374854
0.879747	0.892405	1.37342	1.91139	1.40506
0.992337	0.953065	0.781609	0.8659	1.04693
1.48387	1.16129	1.29032	1	1.12903
1.31579	0.192982	0.0701754	0.175439	0.315789
1.06667	1	0.7	0.733333	0.433333
0.864198	1.29012	1.48765	2.38272	2.2716
1.04348	1.10175	1.0213	1.05235	0.836439
1	0.5	0.5	0.75	1
1	1.2	1	1.1	2.1
0.818182	1	1.18182	1.63636	2.13636
0.989672	0.891783	0.754827	0.752133	0.968119
0.965517	1.48276	1.82759	1.62069	1.86207
1.01693	0.965637	0.934263	0.880976	1.00847
0.947661	0.880846	0.792873	0.77951	0.924276
1.1822	1.07203	1.04237	1.02119	1.30085
1.54545	1.18182	1.90909	1.72727	1.45455
1.05156	1.14531	0.889062	0.878125	0.885938
0.935279	1.07741	1.16963	1.02961	0.979695
1	1.3	0.5	0.7	0.8
1.2381	1.12698	1.06349	1.15873	1.20635
1.5	0.916667	0.583333	1.08333	1.33333
1.02929	1.04603	0.90795	0.778243	1.13389
1.06467	1.00462	0.997691	1.17321	1.06928
1.07407	1.1004	1.0705	1.04016	1.02008
0.918216	0.95539	0.907063	0.799257	1.14126
0.952842	1.07255	1.11487	1.00605	1.14994
1.30435	0.608696	0.695652	1.56522	2.52174
0.880952	0.714286	0.482143	0.625	1.125
1.05344	0.751908	0.473282	0.354962	0.812977
0.972881	0.805085	0.674576	0.571186	0.850847
1.7	3.5	5	4.8	4
1.14545	0.975758	1.07273	0.933333	1.71515
1.21622	0.92973	1.23243	1.61622	1.88108
1.02008	1.06641	0.998456	1.03166	1.17915
1.0884	1.09392	1.9558	2.07182	1.53039
0.946237	0.978495	0.752688	0.913978	1.3871
0.75	0.75	0.75	0.375	0.125
1.02628	1.30242	1.36682	1.1118	0.886141
0.946281	0.665289	0.760331	1.06198	1.21074
1.16971	1.05352	1.01305	0.969974	0.976501
1.18182	1.15152	1.0303	1.12121	1.12121
1.01808	1.26287	1.30042	1.18776	1.21697
0.988166	0.786982	0.804734	0.789612	0.754109
0.836601	1.23529	0.810458	0.797386	0.901961
1.04045	0.901124	0.577528	0.379775	0.519101
1.28571	1	1.28571	2.85714	3.14286
0.8	0.65	0.5	0.35	0.95
0.969816	0.856955	1.07218	1.1916	0.972441
0.908451	0.732394	0.901408	0.922535	1.30986
0.987144	0.850755	0.790274	0.700615	0.810397
1.08444	0.937778	1.08889	1.06667	1.44889
1.13472	1.49568	2.00691	2.03109	1.66149
1.6	1.1	0.9	1.1	1.7
1.26667	1.50667	1.58667	1.46667	0.946667
0.999026	0.944499	1.51022	1.81597	1.3554
1.05053	0.957447	0.75	0.723404	0.962766
0.861111	0.722222	0.761111	0.716667	1.21111
1.05105	0.891361	0.812827	0.863874	1.05759
1.08411	1.35514	1.85047	1.70093	1.35514
1.02165	1.30199	1.43134	1.43647	1.13048
1.08889	1.76667	2.51111	2.87778	1.71111
0.757576	2.15152	2.45455	2.39394	3.06061
1.04348	0.26087	0.478261	0.521739	0.782609
0.95279	1.12017	1.23176	1.2618	1.30901
1.06596	0.853946	1.03534	1.09658	0.958775
0.882166	0.621019	0.378981	0.359873	0.111465
1.13218	1.6092	2.31034	2.41379	1.02299
0.625	0.375	0.75	1.5	1.375
1.05814	1.31395	1.11628	1.30233	1.09302
0.914179	1.04104	0.973881	1.12313	0.940299
0.8	1.4	1.7	1.7	1.4
1.17857	1.16071	0.982143	0.892857	1.30357
1.28125	1.09375	0.78125	1.1875	1.40625
1.06667	1	0.666667	0.8	1
1.01014	0.916836	1.13692	1.20081	1.07404
1.00529	0.899471	0.698413	0.531746	0.407407
1.10938	1.12891	1.27344	1.27344	1.03125
0.96	1.26667	0.92	0.92	0.946667
0.666667	0.666667	0.666667	1	2
1.09655	1.62943	1.1154	0.62069	0.428506
1.03854	1.22718	1.53347	1.53955	1.01014
0.931973	1.19501	1.59637	1.80045	1.59184
1.00384	1.34933	1.61228	1.58253	1.05182
1.0486	1.04059	1.02401	1.02058	0.906804
1.27273	0.909091	0.545455	0.727273	0.909091
0.938017	1.10537	1.19421	1.15909	0.902893
1.12387	1.10876	1.06042	1.09668	1.22356
0.25	0.625	0.5	1	0.25
0.890295	0.902954	0.962025	0.869198	1.22363
0.444444	0.555556	0.777778	0.777778	1.44444
0.950331	3.78477	5.57616	4.86755	1.03974
1.0625	1	1.1875	1.375	1.375
1.01174	0.896714	0.751174	0.70892	0.913146
0.820896	1.02985	1.18657	0.962687	1.25373
1.05455	1.01818	0.563636	0.854545	1.21818
1.10744	1.88154	1.73829	1.47383	1.34711
1.12963	1.13889	1.22222	1.16667	1.37963
1.05222	0.878165	0.936709	0.966772	0.911392
1.12698	1.03968	1.28175	1.56349	1.28571
1.25926	1.39815	2.23148	3.12037	3.21296
0.99765	0.968045	0.887688	0.852914	0.828008
0.6	0.5	0.2	0.3	0.5
1.01653	0.784779	0.480037	0.407361	0.54398
0.5	0.5	0.75	0.5	0.875
0.94955	0.842706	1.13576	1.1446	0.971562
1.07358	0.969811	1.03962	1.15283	1.13585
1.0165	1.0495	1.27723	1.29703	0.871287
1.14286	1.57143	2	2.14286	1
1.01829	1.10976	1.0453	0.956446	0.920732
0.666667	0.166667	0.333333	0.5	0.666667
1.01274	1.04299	0.847134	0.748408	0.582803
1	0.333333	0.5	0.333333	0.166667
0.833333	1.33333	1.16667	0.833333	1.66667
1.125	0.9375	1.5	1.375	1.6875
1.00893	1.67857	2.11607	2.30357	1.66071
0.88417	0.969112	1.38996	1.66795	1.50579
0.962664	1.1017	1.40234	1.44525	1.399
1.01124	1.07303	1.12079	0.994382	1.04494
0.975126	0.960358	0.989895	0.96541	1.10066
0.973472	0.95271	1.03345	1.06344	1.10842
0.8	0.9	1.8	1.7	0.9
1.28148	1.65926	1.77037	1.47407	1.24444
1	0.909091	0.909091	1.18182	1.36364
1.04941	1.11462	1.20949	1.28953	1.1087
0.769231	1.84615	0.846154	0.769231	1.07692
1.05148	1.02725	1.11204	1.09765	1.03482
1.03956	1.20728	1.42722	1.51108	1.2231
1.08511	0.628478	0.466448	0.456628	0.695581
0.969807	0.960947	0.995299	1.00814	0.985174
1.0246	1.22778	1.45873	1.4246	0.996825
1.08642	1.02469	1.30864	1.69136	1.69136
1.05405	0.810811	1.05405	0.810811	1.05405
1.00112	1.14782	1.10974	1.16013	1.05711
0.907432	1.07171	1.04302	1.03651	1.08214
1.02206	1.00551	0.946691	0.946691	1.15993
1.03452	1.06329	1.12313	1.16571	1.26467
0.998999	0.951976	1.12556	1.08854	1.06153
1.1809	1.59799	2.78894	3.43216	4.31658
1.03756	1.10172	1.19405	1.10446	1.13263
0.996622	1.05574	1.05068	1.02027	1.14696
1.20482	0.716867	0.668675	0.722892	1.24096
0.88743	1.07692	1.13321	1.17636	1.02627
1.0427	1.26713	1.08441	0.96425	0.888779
1.02397	1.09866	1.04459	1.03512	1.05574
1.0224	0.949084	1.09572	1.06212	1.10794
1.38462	1.15385	1.30769	0.923077	2.76923
1.00386	0.974903	0.953668	0.832046	0.820463
0.959803	1.00387	0.975272	0.942693	1.02203
1.09783	0.597826	0.652174	0.641304	0.891304
1.08333	0.75	0.583333	0.583333	0.5
0.854167	0.916667	1.5	1.72917	1.8125
0.714286	0.571429	1.57143	1	0.714286
1.02265	1.21842	1.33417	1.30599	0.986412
0.942263	0.923788	1.02079	1	0.778291
1.02294	1.01835	0.899083	0.933486	1.13761
0.90367	0.715596	0.658257	0.683486	0.91055
0.7	0.533333	2.1	2.43333	0.966667
1.02547	1.08271	0.951603	0.974978	0.934222
1.14091	0.781818	0.631818	0.704545	1.07727
1.03861	1.139	0.817246	0.866152	1.08237
1.05882	1.11765	0.941176	0.882353	1.41176
0.929545	0.713636	0.670455	0.815909	0.634091
0.7	0.8	1.2	2.1	1.3
0.972149	1.20955	0.98939	1.07958	0.953581
1.25532	1.06383	0.978723	1.17021	1.68085
1.25	0.833333	1.5	1.75	2.41667
0.961538	1.19107	1.28908	1.48387	1.84615
0.727273	0.727273	1.72727	1	1.81818
1.00777	1.40674	2.16321	2.59326	2.33161
1.09009	1.1982	1.67568	1.97297	2.31532
1.0625	1.12019	1.08413	1.2524	1.30529
0.979221	1.07792	1.49091	1.31169	0.844156
0.975218	0.96852	0.959143	0.945077	1.11119
1.05263	1.02193	0.97807	1.04386	1.02632
1.01133	1.08381	1.04077	1.02718	0.915062
1.09928	1.06172	0.943649	0.847048	0.856887
0.984229	0.976344	0.910394	0.816487	1.07599
1.01996	1.08403	0.882353	0.863445	1.09454
1.16667	2.33333	1.16667	2	3.83333
1	0.625	0.875	1.125	1.25
0.960177	0.802781	0.647914	0.497472	0.571429
0.857143	0.571429	0.52381	0.333333	0.380952
0.920705	0.859031	0.709251	0.709251	0.76652
1.19014	0.929577	0.915493	0.704225	1.14789
1.10448	0.880597	0.746269	1.07463	1.10448
1.00978	1.01711	0.968215	1.02934	1.00978
0.975454	1.05443	1.10032	1.07364	0.974386
0.997868	0.906183	0.8742	0.933902	0.895522
1.03021	1.03625	1.01813	0.984894	0.915408
0.940299	1.0597	0.91791	1.02985	1.23881
1.13846	0.923077	0.953846	1.15385	1.67692
1.14405	1.2714	1.33194	1.22547	1.58246
1.10256	1.00641	0.891026	1.05128	1.25641
0.984412	0.791367	0.901679	0.854317	0.676259
0.995506	0.968539	0.982022	1.02022	1.18427
0.953488	1.07442	0.934884	0.911628	1.12558
0.428571	0.857143	0.714286	0.571429	1
0.954496	0.564464	0.530878	0.516793	0.576381
1.16456	1.02532	1.02954	0.987342	0.805907
1.33333	0.166667	0.833333	0.666667	1.33333
1.0852	1.06726	0.950673	1.08969	1.19731
1.02729	0.721248	0.998051	1.1306	1.09552
1.00746	1.35634	1.65299	1.46269	1.22015
0.894737	0.684211	0.473684	0.368421	1.26316
1.01896	0.94449	0.885706	0.761866	0.776869
0.823529	0.764706	0.647059	0.470588	0.529412
1.01141	1.42083	1.91583	1.79601	1.4679
0.965278	1.30556	1.41667	1.61111	1.38889
1.5	1.56667	0.966667	1.26667	1.8
0.904762	0.547619	1	1.14286	1.54762
0.74359	0.641026	0.564103	0.538462	1.61538
1.01639	1.5082	2.04918	2.36066	1.77049
1.03562	1.07557	1.03461	0.967176	0.913995
1.00461	1.42857	2	1.90323	1.39171
0.942446	1.64029	2.55396	2.18705	1.52518
0.934911	1.52663	1.14201	1.25444	1.33136
0.986422	1.28038	1.34555	1.25798	1.0387
0.9	1.5	1.7	1.6	0.9
0.996179	0.944211	1.05044	1.01949	1.10776
1.03211	0.774309	0.671722	0.575379	0.867975
1.5	0.833333	1.5	3	3
1.6	2.93333	3.13333	3.66667	3.6
0.5	0.833333	0.833333	0.333333	0.166667
1.01703	0.996477	0.857311	0.877275	0.869642
0.887097	0.790323	0.467742	0.709677	0.967742
0.96867	0.85422	1.12148	1.13939	1.01471
0.945525	0.923476	1.10246	1.0415	0.985733
0.727273	0.636364	1.54545	0.909091	0.545455
1.01618	1.05763	1.07583	1.01416	0.932255
1.16031	1.0916	0.732824	0.870229	1.00763
0.857143	1.42857	4.42857	3.71429	2.57143
0.8	2.4	4.2	2.6	1.3
0.989987	1.03129	1.33542	1.25532	1.07509
1.01136	1.25744	1.5603	1.4689	0.832883
0.956476	0.934183	0.81104	0.760085	0.908705
0.986561	0.989282	0.999667	0.957739	0.927639
1.03175	1.1746	1.39683	1.50794	0.984127
0.714286	0.714286	0.571429	0.857143	0.714286
0.996479	1.14261	1.27993	1.24296	1.04754
0.946269	1.10746	1.41194	1.31045	1.30746
1.5	2.5	2.5	2	1.66667
0.950998	1.01633	1.00544	0.945554	0.980036
1.16667	1.66667	0.5	1.83333	1.33333
0.99139	1.15416	1.36531	1.3403	1.01435
0.674699	0.710843	0.662651	0.879518	0.674699
1.20805	1.16779	1.26846	1.04027	0.85906
0.909091	1.1157	1.19008	1.21488	1.18182
1.07583	1.06161	1	0.924171	0.947867
1.06818	1.45455	1.45455	1.45455	0.931818
0.924025	1.03901	0.988706	1.06571	1.12731
1.11029	0.845588	1.11765	1.04412	1.02206
0.898839	0.988391	0.92869	0.958541	1.02488
1.16578	0.887701	0.855615	0.791444	1.03743
0.969309	0.769821	0.913043	1.19437	1.19949
1.0622	0.736842	0.985646	0.842105	0.966507
0.916667	1.0625	0.354167	0.270833	0.333333
1.19444	1.45833	1.76389	1.83333	2.04167
0.964485	1.07625	1.17618	1.15494	1.03238
0.996737	0.903752	0.890701	1.01305	0.769984
1.42857	0.571429	0.428571	0.428571	1.14286
1.02791	0.986047	0.851163	0.891473	1.17209
0.972362	1.24874	1.11809	1.02764	0.984925
0.982513	1.09516	1.21147	1.25254	1.31354
0.948522	0.899428	0.901811	0.931363	0.905148
0.953216	0.959064	0.94152	0.888889	1.17544
0.887755	0.826531	0.72449	0.94898	1.53061
1.04047	1.05783	1.01151	1.02084	1.05551
1.10294	1.33824	1.41176	1.58824	2.23529
1.00669	1.14716	1.59866	2.23411	1.50836
0.428571	0.142857	0.571429	1.28571	0.714286
0.868613	0.70073	0.620438	0.70073	1.21168
1.16667	0.666667	0.666667	0.666667	0.916667
2.18182	0.818182	0.636364	0.636364	1.63636
1.00649	0.83579	0.706368	0.615271	0.743219
1.02888	0.939606	1.02976	0.941794	0.982932
0.947276	0.823374	0.745167	0.710896	0.697715
1.05132	0.874633	0.917155	0.916422	1.12757
1.02629	0.995305	0.9723	0.928638	1.01127
0.8125	0.625	0.75	0.25	0.5625
1.04511	1.11905	1.32268	1.40852	1.37093
0.997891	1.07008	1.02311	0.939252	0.766851
0.909091	0.727273	0.272727	0.181818	0.363636
0.973684	1.08907	1.13765	1.16599	1.01215
1.06154	1.41538	1.07692	1.27692	0.784615
0.785714	1.54762	2.40476	2.2619	2.02381
0.92	0.96	1.88	1.88	1.44
1.01316	0.742481	1.12782	1.27068	0.990602
0.791667	1	0.458333	0.541667	0.916667
0.998342	1.05627	1.02984	0.91658	0.773057
0.6	1.1	1.6	2.3	1.5
0.986441	1.17966	1.22034	1.40678	1.3322
0.986379	0.99741	0.948525	0.912426	1.0864
0.681818	0.454545	0.772727	1.09091	0.954545
0.983885	1.13071	1.17547	1.19427	1.13295
0.625	0.625	0.5	0.625	1.25
1.03175	1.53968	2.04762	2.19048	2.68254
1.57895	2.78947	3.36842	3.05263	2.10526
1.02125	1.03746	0.985017	0.982317	1.1108
1.07059	0.988235	0.847059	0.635294	1.21176
0.980224	1.1735	1.15066	1.10336	0.859327
0.951411	1.17868	1.28527	1.36364	1.27273
0.810811	1	0.945946	1.43243	2.56757
1.02303	1.20066	1.53399	1.44737	1.16447
0.986954	0.995193	1.15496	1.17166	1.03845
0.8125	0.5	0.3125	0.140625	0.195312
0.915832	0.851703	0.903808	0.921844	1.1523
0.98707	1.02531	1.04462	1.03096	1.01639
1.1	0.9	0.7	0.85	1.6
0.916667	1.41667	1.33333	1.83333	1.33333
1.07123	1.16999	1.18044	1.17189	0.854701
1.38462	0.692308	0.923077	1.23077	1
1.10897	1.07051	1.01923	1.16026	1
1.33333	2.16667	1.5	2.5	1.66667
0.833333	0.5	0.666667	0.5	1
1.16071	1.39286	0.803571	1.07143	1.26786
1.0608	1.02717	1.18241	1.41656	1.56921
1.125	1.625	1.25	2	1
0.967442	0.962791	0.85814	0.632558	0.444186
1.07522	1.13149	1.26082	1.18777	1.33225
1.08801	0.777154	0.597378	0.559925	1.05805
1.03463	1.5943	1.45801	1.27063	1.0081
0.990762	0.866051	0.762125	0.840647	1.57506
2.16667	1.33333	1.66667	2.5	2.5
1.05797	0.710145	1.17391	1.26087	1.89855
1.00992	1.05568	0.900076	0.870328	0.951182
0.851852	0.481481	0.407407	0.296296	0.592593
1.07039	0.720874	0.711165	1.1068	1.29854
0.928421	0.970526	1.24	1.24421	0.915789
0.997602	1.05516	1.1283	1.06475	0.994005
1.03065	1.14559	1.22414	1.26054	1.21648
0.84	0.72	1.04	0.8	0.6
0.968315	1.10896	1.09815	1.13833	1.31685
1.07692	1.23077	1.46154	0.461538	1.69231
0.995465	0.861678	0.752834	0.800454	0.709751
0.714286	0.285714	0.285714	0.428571	0.857143
1.02344	1.00073	1.19194	1.20586	0.989744
0.949495	1.06349	1.25253	1.10245	0.786436
1.01504	1.09524	1.03008	1.05263	1.07519
0.992772	0.971089	0.988384	0.986061	0.978575
1.17368	0.710526	0.5	0.531579	0.986842
1.09375	1.79688	2.03125	1.82812	1.625
0.986111	0.715278	0.826389	1.11111	1.01389
0.985714	0.771429	0.814286	1.11429	0.921429
1	0.743392	0.635463	0.685022	0.830396
0.990488	0.851944	1.1584	1.13151	1.09801
1.12033	1.28631	1.46888	1.81743	1.6971
1.02252	1.08623	1.0962	1.05341	1.01351
1.01639	1.03279	1.21311	1.29508	1.96721
1.01271	1.11958	1.20508	1.21722	1.368
0.982063	0.913983	0.936812	0.984509	1.11048
0.666667	0.166667	0.666667	0.5	1.66667
0.979529	0.76737	0.666873	0.626551	1.00186
1.03385	1.03125	1.4974	1.3125	0.963542
1.0195	0.62117	0.532033	0.451253	1.01671
1.05263	0.877193	0.684211	1	1.57895
1.00043	0.851046	0.771233	0.8344	1.06103
0.952542	0.971751	0.99435	0.912994	1.09492
0.938378	0.955538	0.788612	0.790952	1.0624
1.21053	1.10526	1	0.789474	1.05263
1.23377	0.993506	1.03247	0.928571	2.06494
1.01912	0.994785	0.830508	0.940026	1.20817
1.00662	1.01347	1.02032	1.03448	1.11669
1.1527	0.966705	0.926521	0.892078	1.18714
0.989462	0.717767	0.55755	0.614359	0.992755
0.676471	1.20588	1.29412	1.35294	2.38235
1.22222	1.05556	1	1.66667	1.72222
1.01105	0.929765	0.930615	0.945908	1.05947
1.01395	0.855814	1.04186	1.27907	1.48372
0.992387	0.988356	0.921182	0.993283	1.10614
0.998313	0.866142	0.670979	0.665917	0.879078
0.973799	1.12664	1.13537	1.21834	1.17467
0.962229	0.933175	0.782356	0.753302	0.934628
0.983651	1.06391	1.09884	1.11766	1.02502
1	1.09091	1.09091	0.909091	0.454545
1.04314	0.911765	1.06863	1.26863	1.43922
1.28571	1.35714	2.14286	1.71429	1.92857
1.06389	1.19687	1	0.877445	1.22164
1.11111	0.555556	0.638889	0.722222	0.916667
1.02005	1.03238	1.01311	0.997687	1.03315
1.0352	0.949458	0.954874	1.13899	1.0713
1.01804	1.0372	1.0575	1.12965	1.12852
0.933333	0.946939	0.77415	0.760544	0.912925
1.21053	0.631579	0.578947	0.789474	0.736842
1.04678	0.964912	0.929825	0.921053	0.953216
0.912386	0.753286	0.587415	0.506372	0.438072
0.375	0.875	1.25	0.75	0.75
1.15217	0.630435	0.630435	0.804348	1.04348
1.17647	0.941176	1.29412	0.705882	1.88235
1.01778	1.10278	1.14222	1.20472	1.15889
1.08547	1.00285	1.01994	0.962963	1.03134
0.999029	1.09229	1.14125	1.14863	0.924811
0.901141	0.467681	0.21673	0.239544	0.509506
1.56522	1.47826	1.52174	2.04348	4.04348
0.970085	0.901709	1.30342	1.04274	1.13248
0.903226	0.870968	0.709677	0.677419	0.612903
0.94614	1.1526	1.21903	1.15978	1.15619
1.06211	1.30807	1.60373	1.47453	1.11553
0.777778	0.444444	0.666667	0.555556	1.22222
1.03417	0.978031	0.890968	0.838893	0.979658
1.00546	1.20197	1.43013	1.40502	1.35044
0.976861	0.923541	1.09926	1.07579	1.04661
1.22222	1.77778	2	1.66667	1.22222
0.75	1.4	1.1	1.25	1.7
1.10163	1.14701	1.13249	1.00726	0.972777
0.971898	0.948545	0.802691	0.660202	0.611716
1.13221	1.05529	1.69712	2.35577	1.98798
0.92468	0.912838	0.90289	0.903837	1.02937
1.04545	0.772727	0.409091	0.818182	0.818182
1.03801	0.912281	0.832359	0.778752	0.881092
0.5	0.833333	1.33333	0.333333	0.5
0.993238	1.0308	1.29226	1.24493	1.13674
1.00299	0.790732	0.892377	0.886398	0.985052
0.981322	1.07184	1.00144	0.938218	1.00431
0.995126	1.00244	0.985378	0.8684	0.889521
1.10438	0.938413	0.990605	0.912317	1.17432
0.979478	1.12765	1.18157	1.22087	1.16939
2	1.83333	0.666667	3	2.16667
1.03123	0.986787	1.1033	1.05946	1.03123
1.34363	1.23938	1.23938	1.21622	1.55212
0.987351	0.604167	0.530506	0.453125	0.639137
1.05128	1.07692	1.05128	1.38462	1.17949
0.666667	0.5	1.5	1.5	0.5
0.875	1	1.40625	1.03125	1.125
1.00514	0.917808	1.01884	1.07192	1.16438
1.02194	1.60516	1.58096	1.23134	1.0052
0.959911	0.928731	0.743875	0.777283	0.98441
0.971725	0.911404	0.994345	1.00943	1.13289
1.00599	0.964072	0.892216	0.958084	1.02994
1.61818	0.8	0.763636	0.4	0.618182
0.93412	1.34513	1.82498	1.66077	1.18682
1.31579	1.05263	1.47368	1.57895	1.89474
1.04682	0.879859	0.918728	0.848057	0.811837
1.1	1	1.2	1.3	1.5
1.09524	0.809524	0.285714	0.285714	0.428571
0.6	1.1	0.7	0.9	0.3
1.07317	1.36585	1.56098	1.5122	1.2439
1.02496	1.05782	1.1246	1.01131	1.06529
0.98183	1.0623	1.08306	1.13043	1.2122
1.03333	0.97	0.93	0.816667	1.14
0.861111	0.5	0.861111	1.13889	1.75
1.57143	1.14286	0.571429	0.714286	1.85714
1.12429	2.03143	2.40714	2.34143	1.29143
1.57143	0.857143	1.42857	2.14286	1.71429
0.916667	0.833333	0.916667	1	1.5
1.21429	1.10714	1.17857	0.928571	1.71429
1.03077	1.06923	1.10769	0.730769	1.25385
0.992245	1.07367	1.15276	1.07389	1.0606
0.942661	1	1.13532	1.12615	0.866972
0.892857	0.571429	0.607143	0.535714	0.928571
0.908046	1.24138	1.24138	1.14943	1.28736
0.6	0.6	1	0.4	1
0.666667	0.733333	2.26667	3.6	2.66667
1.07519	0.936627	0.798067	0.692803	0.856069
1.07941	1.18088	1.45735	1.50882	1.30294
0.991764	1.08584	1.22078	1.25277	1.04561
1.0625	1.21875	1.13542	1.39583	1.33333
0.971667	1.185	1.72333	1.95333	1.43833
1.05488	1.02744	1.2439	1.35976	1.6372
0.893023	0.808372	0.756279	0.71907	0.711628
1.5	0.9	0.7	0.5	1.2
1.00582	1.0495	1.1283	1.10229	1.03979
0.935516	0.967262	0.636905	0.69246	0.781746
0.653846	0.884615	0.923077	1.5	1.30769
0.974594	0.994633	0.790076	0.674738	0.663764
0.736842	1.57895	1.05263	1.73684	1.47368
0.8	1.2	1	1	1.8
0.962386	1.01175	0.961211	0.968263	0.944755
0.538462	0.846154	0.615385	0.461538	0.461538
1.03169	0.938995	0.894589	0.833369	0.848674
0.975664	1.19174	1.4115	1.25147	0.99705
1.16667	1.16667	1	1.83333	1.66667
0.997333	1.15333	1.39867	1.28667	1.00667
1.07479	1.02493	0.936288	1.05263	1.19114
0.363636	1.18182	0.818182	1.36364	1.27273
0.714286	0.857143	0.571429	0.428571	0.714286
1	0.875	1.125	0.5	1.25
0.97381	0.995238	1.05714	1.17143	1.1881
1.10035	1.06574	0.865052	0.83391	0.882353
0.935368	0.902154	0.854578	0.82316	0.947935
1.00746	1.60448	1.75373	1.28358	0.895522
0.990987	1.01996	1.23112	1.30901	1.18777
1.3	1.45	0.8	1.65	1.1
0.9677	0.827755	0.931167	0.903946	0.842928
1.09677	0.854839	0.66129	1.16129	0.709677
1.00479	1.11308	1.37963	1.48105	1.2097
1.34848	1.31818	1.60606	1.31818	1.33333
1.02314	1.06679	1.03943	1.0578	0.998554
0.857143	0.214286	0.357143	0.285714	0.678571
1	0.826517	0.93573	0.915506	0.834607
0.993576	1.0257	0.974304	1.01927	1.0364
0.96385	1.12164	1.25989	1.32975	1.1871
1.57143	2.28571	1.71429	1.85714	4
1.03743	1.0803	1.00885	0.929568	0.879891
0.867647	0.808824	1.36765	1.77941	1.89706
1.05556	0.777778	0.5	0.444444	0.444444
1	0.30137	0.191781	0.178082	0.424658
1.00901	1.14414	1.24324	1.29955	0.981982
1.04218	1.01985	0.91067	0.717122	0.950372
0.957576	0.787879	0.830303	0.751515	0.90303
1.06637	0.827434	0.721239	0.707965	0.89823
0.982759	0.793103	1.01724	1.05747	0.954023
0.5	1.625	1.25	0.625	1.125
0.986014	1.0979	0.902098	0.895105	0.748252
1	1.16667	0.5	0.666667	1
0.985496	0.937415	1.02532	0.993509	0.969389
1.07979	0.776596	0.888298	0.840426	1.09574
1.00702	1.0766	1.0898	1.07894	1.05235
0.933921	1.11894	0.907489	0.986784	0.881057
1.09375	1.03454	1.23684	0.995066	0.909539
1.08333	1.0625	0.708333	0.708333	1.02083
0.969789	1.06747	1.2286	1.09768	0.995972
1.19048	0.857143	0.571429	0.52381	1
1.07692	0.884615	1.03846	0.961538	0.884615
1.00692	1.0727	1.02293	0.995673	1.08351
0.454545	0.545455	0.454545	0.454545	0.636364
0.917385	0.922414	0.878233	0.79023	0.699713
1.07443	1.0916	1.16794	1.18321	1.06298
1.07035	1.19849	1.74874	1.6809	1.19598
2.45455	1	0.363636	0.727273	1.54545
0.960106	1.02926	1.10904	1.20745	1.47074
0.625	0.375	1.375	1.25	0.5
1.01535	1.34868	1.51535	1.58553	1.34868
0.969063	1.19836	1.15469	1.03731	0.788899
2.1	2.8	2.1	2.7	3.6
1.07581	2.45487	4.00542	4.12274	1.36282
0.944751	0.542818	0.759669	1.03867	1.1326
0.985776	1.17069	1.27655	1.24413	1.13066
0.714286	0.857143	1	0.857143	1
1.01488	1.00879	1.03697	0.979148	0.91028
1	1.27064	1.22625	1.09021	1.1599
0.833333	0.666667	0.833333	0.666667	0.666667
1.19608	1.11765	1.64706	1.58824	1.66667
0.952555	0.737226	0.733577	0.835766	0.872263
1.17197	1.17516	1.32484	1.31529	1.2293
0.993243	0.783784	0.648649	0.682432	0.837838
0.333333	0.666667	0.833333	1	0.333333
1.00339	1.10038	1.06819	1.02033	0.976281
1.02715	1.3472	1.45812	1.29174	1.0156
1.5	1.5	1.33333	1.33333	2
0.888889	0.666667	1.11111	1.66667	1.44444
1.19672	1.62295	2.77049	4.08197	4.22951
1.4717	2	1.71698	1.71698	1.33962
0.758621	1.34483	1.03448	1.75862	1.17241
1.02948	0.911572	0.946507	0.9869	0.85917
0.985438	1.10473	1.58331	1.70736	0.99972
1.04301	1.08602	1.0086	0.969892	1.00215
0.963669	1.06358	1.80291	1.96094	1.27975
1.01477	0.99789	0.951477	1.05696	1.56751
0.931947	0.94518	1.24953	1.12476	1.13422
1.03738	1.12383	0.922897	0.824766	0.885514
1.15745	1.81277	3.28511	3.00426	1.41702
2	2.375	2.75	2.875	1.625
0.980583	0.988471	0.970267	0.966828	1.05198
0.857143	0.142857	0.285714	0.285714	0.142857
1.21705	1.31008	1.30233	1.69767	1.34884
1.02928	0.889405	0.936338	0.90381	0.997212
0.995341	1.10949	1.0099	0.964473	1.12464
0.984191	0.9556	0.879583	0.856374	0.845947
1.04167	0.541667	0.666667	0.416667	0.5
1.08333	0.416667	0.583333	0.333333	0.75
0.666667	0.5	0.833333	0.833333	0.5
0.7	0.3	0.5	0.4	0.7
1.03069	0.872488	0.8692	0.870661	0.917428
1.01333	1.04	0.84	1.18667	1.30667
1.0039	0.998051	1.03314	0.974009	1.07862
0.675325	1.14286	1.38961	1.20779	1.37662
0.714286	0.214286	0.571429	0.857143	0.428571
1.13171	0.92439	0.970732	1.20488	2.81707
0.631579	2.57895	2.47368	2.78947	1.57895
1.02105	0.923977	0.91462	0.897076	1.04094
1.09045	1.00754	0.871859	0.919598	1.22613
0.925262	0.925262	0.816143	0.850523	0.73991
0.828283	0.686869	1.12121	1.28283	1.53535
1.00429	0.984286	0.998571	0.984286	1.05857
1.02108	0.993976	0.76506	0.76506	1.03916
0.996686	1.03665	1.01645	1.02301	1.0933
0.967811	0.697425	0.667382	0.848712	1.15021
2.57143	2.71429	2	1.42857	0.857143
1.27907	0.674419	0.44186	0.395349	1.44186
0.998734	1.0519	1.04051	1.04557	1.07215
1	1.04167	0.948864	0.897727	1.07386
1	1	0.666667	1	0.166667
1.04167	1.14762	1.01429	0.95119	1.07738
1.33333	1.375	0.833333	1.375	2
1.23333	1.21667	1.35	1.13333	0.85
1.01531	1.30657	1.53846	1.30172	0.914488
1	0.48	1	1.18	1.16
0.96728	0.99591	0.91411	0.676892	1.01022
1	0.580645	0.5	0.919355	1.54839
1.02625	1.03018	1.03182	0.894685	0.867454
1.03527	1.55883	2.25873	2.19346	1.04069
0.666667	0.5	0.666667	0.833333	0.666667
1	0.857143	1.14286	1.42857	1.71429
0.75	0.25	0.5	0.375	0.5
1.03476	1.07219	0.737968	0.799465	1.06417
0.986994	0.897399	0.777457	0.885838	0.961705
1.12766	1.42553	1.85106	2.61702	1.7234
1.01548	0.983788	0.849668	0.822402	1.10317
0.857143	0.885714	0.628571	0.828571	1.22857
1.10753	0.849462	0.860215	1.15054	2.01075
1.08284	1.12426	1.16568	1.4497	1.10059
1.2	1.9	2.9	3.9	2.1
1.00715	1.00531	1.00286	1.02737	1.16854
0.993878	1.03265	1.07959	1.17347	1.78571
1.02078	0.867532	0.742857	0.812987	0.825974
0.918182	0.945455	0.904545	1.07727	1.23636
1.03077	0.8	1.01538	0.907692	1.36923
0.976198	1.06423	1.53603	1.5282	0.988262
1.00463	1.08796	0.962963	1.03704	1.125
1.16667	0.833333	1.5	1.66667	0.833333
1.19355	1.03226	0.903226	1.12903	0.677419
0.990757	0.890815	0.823801	0.741768	0.890237
1.09186	1.08399	1.17323	1.31234	1.30184
1.2	0.9	1.1	0.7	1.1
0.933333	0.866667	1.53333	1.4	1.06667
1.21739	1.08696	1.34783	1.26087	3.65217
1.06706	1.11885	1.10781	1.04754	1.03735
1	1.62069	1.13793	1.06897	1.17241
0.862069	0.862069	1.44828	1.62069	2.06897
1.00667	1.10671	0.982425	0.954975	1.02406
0.966701	1.25871	1.30482	1.27818	0.907787
0.994994	0.941219	1.02088	0.90532	0.877717
0.932143	0.8625	0.733929	0.869643	1.28929
1.03111	0.928889	1.00889	1.08889	1.18222
1.1405	0.991736	0.92562	1.33058	2.10744
1.07692	0.384615	1	1.19231	1.46154
1.07333	1.11664	1.04889	0.958329	0.917717
1.09386	1.00085	0.993174	1.02218	1.13737
1.01149	1.04406	1.07727	1.01149	1.25926
1.5	0.9	0.9	0.9	1.2
1.01408	1.09038	1.10563	1.12324	1.28638
1.07989	1.24518	1.36915	1.44077	1.46006
1.0775	1.08661	1.14173	1.16784	1.08869
1.05556	0.694444	0.640741	0.742593	1.25926
0.666667	0.777778	0.666667	1	0.555556
0.992564	0.976786	1	1.06239	1.23359
1.04506	0.98099	1.00047	1.00868	1.11899
1.33333	1.33333	1.66667	1.5	1.33333
1.02772	1.01609	1.00693	1.05865	1.08142
0.971429	0.987578	1.00497	0.934783	0.902484
1.15	0.9	1.1	0.95	1.35
1.02205	1.279	2.32311	2.29626	1.53787
1.06334	1.15956	1.09257	1.07674	1
1.00474	1.90521	3.35545	3.21327	1.71564
1.05305	1.30079	2.09819	2.15519	1.54176
0.833333	0.708333	0.583333	0.541667	1.25
0.733333	0.533333	1.06667	0.8	0.666667
0.333333	0.833333	0.833333	1	0.5
0.97	1.05	1.15	1.2	1.05
0.8	1.5	2.3	1.1	1.6
1.16364	1.67273	1.47273	1.30909	0.872727
0.993289	0.926174	0.838926	0.865772	1.27517
1.00699	0.968032	0.892108	0.802198	1.02098
1.07143	1.17857	1.35714	1.35714	2.17857
1.75	0.375	0.875	1.375	1.75
1.00945	1.16693	1.1748	1.15433	1.26142
1.02222	1.08889	0.688889	0.688889	0.977778
1.18841	1.17391	0.855072	1.2029	1.71014
0.875	0.625	1.75	1.625	0.5
0.988531	1.09558	1.07045	1.14528	1.23867
1.09286	1.27143	1.3	1.55	1.70714
1.07627	1.22881	1.48305	1.72881	1.26271
1	1.11111	0.888889	2.22222	1.88889
0.951299	0.938312	0.795455	0.821429	1.19156
1.11111	1.85185	1.81481	1.89815	1.37037
0.742857	0.742857	1.34286	1.32857	1.05714
0.823529	0.823529	0.823529	1.05882	1.29412
1.06597	1.1119	1.14057	1.04624	0.972102
1.28261	0.565217	0.478261	0.521739	0.956522
0.999544	1.08842	0.953965	0.949407	1.11076
1.0389	0.916446	0.907162	0.937666	1.01061
1.00917	0.896149	0.938827	0.955428	1.19679
1.03681	0.877301	0.97546	0.920245	1.21472
1.02282	0.91068	0.745146	0.738835	0.830097
1.11236	1.31461	1.30337	1.22472	1.10112
1	0.375	0.75	1	0.75
1.03006	1.13323	1.14866	1.05443	0.903331
1	1.55435	2.33478	1.99565	1.52174
1.02388	0.876428	0.893043	0.885774	1.12461
1.71429	1.42857	1.28571	1	1.85714
0.885246	0.967213	0.655738	0.819672	0.836066
0.996091	0.960261	0.76873	0.771987	0.87101
1.21053	1.05263	0.578947	0.421053	1.52632
1.34884	1.04651	1.04651	0.953488	1.34884
1.06554	1.08701	0.960452	1.0339	1.2678
1.04405	0.751101	0.561674	0.718062	1.01982
0.971643	0.913858	0.783842	0.8229	1.23542
0.970432	0.878179	1.11473	1.3217	1.37197
1.01625	0.96875	0.97125	1.1025	1.06875
1.06667	0.824561	0.807018	1.03509	1.41404
0.882353	1	1.64706	1.79412	0.705882
0.786885	0.655738	0.508197	0.590164	0.786885
0.763158	1.18421	1.36842	1.13158	1.21053
0.777778	0.777778	0.777778	0.888889	1
1	1.28	1.4	1.22	1.44
0.920103	0.876289	0.966495	0.865979	1.04124
1.02811	1.01959	0.988075	0.903748	0.973595
2.14286	2.42857	3	2.42857	2.42857
1.04828	1.026	0.93779	0.906221	1.0065
0.927552	0.995717	1.07281	1.08797	1.14436
1.02033	0.951715	0.992376	0.997459	0.996188
0.92	0.88	1.04	0.72	1.52
0.307692	0.153846	0.307692	0.461538	0.461538
0.882353	5.64706	14.8824	14.8235	2.64706
1.29134	1.38976	1.62992	1.58661	1.48819
0.972152	1.01392	1.01266	1.08354	1.08101
1.2449	1.40816	1.59184	2.04082	2.57143
1.024	0.99756	0.918033	0.92662	0.952674
1	0.5	0.833333	1.66667	1.16667
1.03212	0.997026	0.983938	1.09518	1.06901
1.01372	1.12864	1.53688	1.63122	1.70326
0.73913	0.565217	0.173913	0.565217	1.56522
1.14286	1	1.14286	1.5	0.714286
0.95425	1.01107	1.08412	1.10493	0.94938
0.708333	0.541667	0.708333	0.708333	0.875
1.16667	0.833333	0.666667	0.833333	1.16667
0.846154	2.23077	3.30769	4.84615	3.07692
1	1.5	2.875	2	1.25
0.940206	1.21237	1.09691	1.01031	1.04124
1.01408	0.894366	1.09155	0.964789	1.05634
0.965395	1.03319	1.00141	0.985876	0.944915
0.910256	0.767033	0.772161	0.734799	0.859707
0.978166	0.851528	1.13974	1.31878	1.26201
1.06822	1.08652	1.04659	1.10316	1.16306
1.0549	1.32353	0.694118	0.678431	0.988235
1.04668	1.10074	1.0774	0.993857	0.825553
1.06073	0.948043	0.916329	0.846829	1.06748
0.714286	0.642857	0.678571	0.857143	1.14286
0.652174	1.08696	1.17391	0.478261	0.478261
2.71429	1.85714	3.28571	3.14286	3.42857
1.69231	0.846154	0.923077	1.30769	2
0.984436	0.964981	1.28405	1.90661	2.28016
0.941296	1.13664	1.50405	1.65891	1.3087
0.978333	1.1613	1.3536	1.29642	1.23382
0.969544	1.04241	1.19899	1.16872	1.12033
1.05128	1.09502	1.11312	1.08296	1.17195
1	0.666667	0.777778	0.666667	0.777778
1.11221	1.19802	1.63696	2.24422	3.99835
1.21053	1.44737	3.15789	4.36842	3.05263
1.04127	0.971736	1.08793	1.15298	1.19605
1.00667	1.68792	2.46405	2.35878	1.60638
0.974359	0.871795	1.12821	1.12821	1.10256
0.647059	0.823529	0.823529	1.23529	0.941176
1.5	0.9	0.4	0.3	0.3
0.963636	0.945455	0.636364	0.672727	1.27273
1.03484	0.931908	1.06545	1.07918	0.934547
0.889571	1.60736	2.83742	3.2362	1.72699
2.66667	5.83333	1.66667	1	3.16667
1.3	2.7	1.5	2	2
0.98804	0.856994	0.972439	0.974519	1.00468
1.05093	1.06481	1.26389	1.125	0.930556
0.922366	0.80037	0.837338	0.828096	1.04991
1.10256	1.01603	1.07853	1.07532	0.908654
0.75	0.625	0.583333	0.375	0.75
0.857143	1.57143	1.57143	1.28571	1
1.02175	1.09362	1.25359	1.32473	1.14965
0.99312	0.996216	1.00447	0.988992	1.16271
0.833333	0.666667	0.595238	0.529762	0.886905
0.833333	0.416667	0.833333	0.375	0.583333
0.955642	0.883268	0.962646	0.921401	0.562646
1	0.7	0.5	0.4	0.4
0.8	0.622222	0.666667	0.555556	1.11111
1.02421	0.881997	0.996974	1.25567	1.29576
1.95652	1.21739	1.04348	0.869565	2.26087
1.13492	1.00397	1.28175	1.22222	1.28571
0.925532	0.914894	1.09574	1.55319	1.24468
1	0.714286	0.714286	0.857143	0.857143
1	2.71429	2	2.57143	1.71429
0.97	1.17	1.17	1.06	1.04
0.858586	1.05051	1.37374	1.41414	1.08081
0.785714	0.785714	0.357143	0.5	1.57143
0.527778	0.5	0.833333	0.555556	0.944444
1.05267	0.988214	1.06851	1.02578	1.03573
0.823529	0.705882	0.470588	0.882353	1.23529
0.97728	1.04434	1.12589	1.11986	1.0056
0.982367	1.06322	1.15218	1.09309	1.06799
1.02703	2.59459	2.66216	3.13514	1.98649
1.36842	0.526316	1	0.842105	1.42105
1.07407	0.951852	0.940741	0.881481	1.1037
0.769231	1.15385	0.769231	0.923077	1.53846
1.30882	1.23529	1.08824	1.5	1.64706
1.08955	1.16418	1.0597	0.850746	1.28358
1.02687	1.02388	0.971642	1.00224	1.12836
1.11765	0.647059	0.470588	0.588235	1.29412
0.992095	0.454545	0.618577	0.772727	1.39526
1.02907	1.04942	1.47674	1.51453	1.23547
0.989622	1.13343	1.28169	1.22387	1.01779
0.996307	1.11173	1.46168	1.56233	1.3361
0.982587	1.04975	1.07463	0.992537	0.87728
1.13158	0.964912	0.530702	0.298246	0.45614
0.7	1.2	1.2	1.9	1.8
1.1	1.06667	1.56667	2.53333	2.83333
0.993799	0.962795	1.01902	1.00041	0.988838
1	1.55556	1.66667	1.33333	0.444444
1.02702	0.98572	0.871478	0.884601	0.915091
0.997353	0.968767	1.01218	0.999206	1.07147
1.02069	0.986207	0.662069	0.751724	0.758621
0.772727	0.818182	0.818182	0.727273	0.772727
1.01498	0.885128	0.802997	0.898446	1.08047
1.00637	1.12229	1.3535	1.22484	0.944586
1.02273	1.06818	1.5	1.34091	1.75
0.8	1.2	1.5	0.8	1
0.956229	0.891835	0.871633	0.924242	1.01347
0.8	1.65	0.5	0.45	0.1
0.971521	1.11464	1.0155	0.95566	1.01081
0.732759	0.491379	0.387931	0.637931	1.10345
1.0318	0.929243	0.9588	0.994626	1.01075
1.0299	1.23473	1.4771	1.54389	1.13104
1.66667	1	1	2.16667	2
0.818182	1.18182	1.09091	0.727273	1.90909
0.984486	1.06076	1.12605	1.11506	1.10278
1.00034	0.951912	0.965166	0.912319	1.05217
0.995475	0.877828	0.624434	0.572398	0.884615
0.571429	1.14286	1	1	1.14286
1.66667	1.66667	1.33333	0.833333	2.5
1.00738	0.907749	0.575646	0.476015	0.653137
0.897196	0.850467	0.785047	0.943925	0.962617
1.06771	1.02344	1.05469	0.992188	1.17708
1.01768	1.03457	0.928055	0.936495	0.96865
1.02754	0.790254	0.64089	0.647246	1.0625
1.05882	0.897059	1.20588	2.73529	4.36765
1.00176	0.974581	1.0215	0.963088	0.884532
1.02787	1.12156	1.17445	1.14909	1.11316
0.976	0.796	0.592	0.648	0.86
1.05696	0.875527	0.892405	1.10127	0.989451
0.714286	1.14286	1.14286	1.85714	0.857143
0.916667	1.02083	2.02083	1.85417	1.47917
0.916667	1.33333	0.5	0.25	0.583333
0.960714	0.850458	0.627015	0.510531	0.43315
0.6	1.3	0.5	0.7	0.1
0.999566	0.939091	0.958912	0.896846	1.01389
1.19277	1	1.01205	1.10843	1.78313
1.13636	1.15909	1.04545	0.977273	1.20455
1.0234	1.03343	1.16602	1.15933	1.0546
1	0.932394	1.07606	1	0.830986
1	0.428571	1.42857	1.14286	1.57143
1.05053	0.983642	0.954198	1.00981	0.954925
1	0.839291	0.668287	0.663712	1.02659
0.979907	1.03555	1.03632	1.00876	0.97965
2.28571	1.71429	0.714286	1.14286	1.71429
0.907572	0.695991	0.477728	0.374165	0.787305
0.87037	1.09259	0.728395	0.691358	0.617284
1.07095	1.26858	1.42061	1.28041	0.873311
1.33333	0.333333	0.5	0.333333	0.166667
0.977901	1.12155	1.29834	1.34254	1.11602
0.913876	1.44976	1.57416	1.66986	1.39234
1.02091	1.13091	1.23182	1.24364	1.08727
[truncated: 12,098 more rows]
