# Supplementary material for: The phosphatase inhibitor LB-100 creates neoantigens in colon cancer cells through perturbation of mRNA splicing
Source: EMBO Rep. 2024 Apr 10;25(5):10. doi: 10.1038/s44319-024-00128-3 (PMC11094086; doi:10.1038/s44319-024-00128-3)
Supplement: Supplementary file 5 — Dataset EV5 [file 44319_2024_128_MOESM5_ESM.xlsx]

## Sheet: Legend Dataset EV5
Dataset EV5 Related to Figure 5. NetMHCpan predicted MHC-I binders from ASE stimulated by inhibition of PP2A/PP5 by LB-100 in SW-480 and HT-29 colorectal adenocarcinoma cells.

## Sheet: HT-29 SE
HT-29 SE (Skipped Exons) predicted immunopeptides
File	# peptides, BG	# unique, BG	# peptides, GI	# unique, GI		#peptides generated by LB-100			peptides present in ASE	peptides present in background transcriptome	unique peptides generated by LB-100	length of peptide
1	1017298	758	1022947	772		1956			FLLDSLHKA	FLLDSLHKA	KLQELQVL	8
2	1023283	872	1027196	901					HLDDLFFTL	HLDDLFFTL	ALLEALHL	8
3	2533288	3923	2585613	2814					TLAEHIIEA	TLAEHIIEA	FLAVLEFL	8
4	1551496	829	1551496	829					SLIEDLILL	SLIEDLILL	ALSDISVV	8
5	1203036	382	1204016	387					SLLEKPSEL	SLLEKPSEL	ILLHFLYL	8
6	702830	837	718951	761					FLLDSLHKASV	FLLDSLHKASV	ALYREVML	8
7	751865	698	752201	1168					YLQPETNGV	YLQPETNGV	FLNEIPEL	8
8	914391	635	928881	1111					ALLDGRVQL	ALLDGRVQL	YLDQFQKL	8
9	993141	851	1001842	841					FVNPAPPYL	FVNPAPPYL	FLEDINNV	8
10	546758	874	547962	865					KLFEPSLQPPV	KLFEPSLQPPV	FMFEGVEI	8
11	662587	1163	666088	1161					KLLPTALSL	KLLPTALSL	SLFEKHKL	8
12	590781	1314	612110	1312					GVLEVLSEV	GVLEVLSEV	KLEGLQLV	8
13	1474314	1248	1523307	1279					ALLGPLASL	SLLDGGNKV	LLGTIIQL	8
14	1622434	934	1633837	936					SLLDGGNKV	HLLPENLLV	FLQEDLKL	8
15	1552266	1667	1565552	1676					HLLPENLLV	YIWPWLISL	KLSRIVEL	8
16	1575695	1407	1583038	1306					YIWPWLISL	KLADVDSEL	LYETNWEV	8
17	1758675	1168	1772997	1233					KLADVDSEL	GLLPGLASA	LLDDHIVM	8
18	1580231	780	1596149	786					GLLPGLASA	IIYSQTPKV	YLSYIKSL	8
19	1590906	1172	1606145	1226					IIYSQTPKV	KLAECLEHL	FLSDDELL	8
21	1660983	1937	1705748	1814					KLAECLEHL	ALLSGISAL	SLDIEQLL	8
22	1894643	2160	1894937	2159					ALLSGISAL	YLSKSLEKL	FLFSDTQI	8
23	1990123	2859	2008120	2826					YLSKSLEKL	GLYPSISLL	KMQVPFQV	8
24	1808844	3315	1846434	3615					GLYPSISLL	VLMESLKSI	FLNSCHKV	8
25	1898234	1271	1917463	1316					VLMESLKSI	QLMGLLPGL	ILGQIELV	8
26	1813520	2140	1823474	2126					QLMGLLPGL	ALWLGGLPEL	QLYETTVV	8
27	1464864	2119	1481748	2194					ALWLGGLPEL	ALWAAPETL	VLEHLSSL	8
28	1240150	2346	1248067	2535					ALWAAPETL	SLDDNQFRM	FLTKCIQL	8
									SLDDNQFRM	RLAFDIMRV	IQDGIPAV	8
									RLAFDIMRV	FMSEVTNEA	FLLDLDPL	8
									FMSEVTNEA	ALYKKMTQA	LLDLDPLL	8
									ALYKKMTQA	SIAEQLQEL	TLLKMPSV	8
									SIAEQLQEL	ALWLGPFQA	FLGSVNGL	8
	37416636		37826319						ALWLGPFQA	QLMENIGAIQV	SLDGLQQL	8
									QLMENIGAIQV	KVFQGVLEL	ILPQSIQL	8
									KVFQGVLEL	GMLGEDPPVHV	YLDGHVFA	8
									GMLGEDPPVHV	SLFEGTPWSPSL	LYPPPPGL	8
									SLFEGTPWSPSL	SLIEDLILLL	TLSKVQQV	8
									SLIEDLILLL	YLAVQTLQI	LWDRVLGL	8
									YLAVQTLQI	GQFDHSHIV	SLPQTTEL	8
									GQFDHSHIV	YVFSSPAGV	RLGQEVYL	8
									YVFSSPAGV	QLPELFHKI	FLDNKVLL	8
									QLPELFHKI	SLPASTFRV	FLFGPLDL	8
									SLPASTFRV	ALQARVLQL	LHEIPHEV	8
									ALQARVLQL	RLPDINIYQL	ILPKIQRV	8
									RLPDINIYQL	VLSEVECHL	FLWKLEQV	8
									VLSEVECHL	GVAEFFEFV	LLLDTTSL	8
									ALKGIIERL	LLVSGLQQI	GMDHPISL	8
									GVAEFFEFV	QLLQELCTV	SLMPGQNL	8
									LLVSGLQQI	FHLLPENLLV	FLPVAFHV	8
									QLLQELCTV	ALTHILVPV	YLTEKVAL	8
									FHLLPENLLV	SLSMLPTNV	ALAEWLVL	8
									ALTHILVPV	SLNHPHIVAV	ILSELLKL	8
									SLSMLPTNV	RLYHGTPRA	LLHFPPTL	8
									SLNHPHIVAV	IVFNGPHLL	FLAALNAL	8
									RLYHGTPRA	ALEPAFHLL	YIPPLQRV	8
									IVFNGPHLL	FLADFNGFSHL	QLYGPTNV	8
									ALEPAFHLL	SMAPQETSL	LFDNFLRL	8
									FLADFNGFSHL	LQNPDIVLV	FLGFMSFV	8
									SMAPQETSL	FLQDASKPL	LLLDTHRV	8
									LQNPDIVLV	FLARGPSGL	ALEVSVGL	8
									FLQDASKPL	TLIKMPYEI	ALLGPLASL	9
									FLARGPSGL	FITEIPELI	ALKGIIERL	9
									TLIKMPYEI	RLLDVNNQRL	VLFDYQPEA	9
									FITEIPELI	YLWPAHKNEL	QLNERVHRV	9
									RLLDVNNQRL	ALQSNHFEL	SLLGQPQPL	9
									YLWPAHKNEL	SLAEHREAL	TLTDLSMWV	9
									FKSLLEKPSEL	HSLIEDLILL	YVFQLTHDV	9
									ALQSNHFEL	YLADADCLPSA	TLKAKLQEL	9
									SLAEHREAL	MLGEDPPVHV	KLSFREFLL	9
									HSLIEDLILL	KMALEVVFL	AQAEGSSHI	9
									YLADADCLPSA	GLYPVAQPSL	YQPEAPDEL	9
									MLGEDPPVHV	VLGESPVPHTV	SLTDSSEEA	9
									KMALEVVFL	FLPELPAV	GLRQGGVSL	9
									GLYPVAQPSL	LLDVNNQRL	ALEGMVRGL	9
									VLGESPVPHTV	YTFPAGVSV	VSHPEVYRV	9
									FLPELPAV	KQLWNPPQV	FAADTLTDL	9
									LLDVNNQRL	AFHLLPENLLV	RLSEIDVSS	9
									YTFPAGVSV	ALLVLGSVMSV	FLYTNSVKL	9
									KQLWNPPQV	LVLGSVMSV	TMAEHFLTL	9
									AFHLLPENLLV	KLSDRLKSL	SLQEQLNGV	9
									ALLVLGSVMSV	AFLLDSLHKA	VLTPRVPTL	9
									LVLGSVMSV	ALALLDGRVQL	KLYRHSVSL	9
									KLSDRLKSL	HLHSDHPEL	KLYRHSVAV	9
									AFLLDSLHKA	GMLGEDPPV	HLYRALTEV	9
									ALALLDGRVQL	EMAEQLMTL	FIAEVAAAV	9
									HLHSDHPEL	MMHPGPSAL	KLYRHSVPV	9
									GMLGEDPPV	SLAADGSPGL	LLLSATWLL	9
									EMAEQLMTL	LLHQSSTEV	HLADIYQHM	9
									MMHPGPSAL	FLQDASKPLPV	FLLREESAL	9
									SLAADGSPGL	KLSPLREKL	ILSPQPYPA	9
									LLHQSSTEV	SDLINDFISV	SQPSYIPFL	9
									FLQDASKPLPV	KLLFITEIPEL	SMGSTTVRV	9
									KLSPLREKL	TLAFDGRTFV	KLEEVQRKL	9
									SDLINDFISV	LLQNPDIVLV	SVLEVLTAA	9
									KLLFITEIPEL	SLSPVGSPV	VLSTVPTEA	9
									TLAFDGRTFV	GLATFPATA	NLDPASCLL	9
									LLQNPDIVLV	HLPEEPEAL	YLCTFSWAL	9
									SLSPVGSPV	KLMDGAPSESEKL	YMLGWGVPA	9
									YPALLGPLASL	FMSEVTNEAV	GVMPIAMSI	9
									GLATFPATA	GTVEEILNV	LLLIFIAEV	9
									HLPEEPEAL	MLNSSLMRI	LLGPGAERL	9
									KLMDGAPSESEKL	SLDGFLLAA	GLQPSFAVL	9
									FMSEVTNEAV	KLLECLPKC	TLDQVLEDV	9
									GTVEEILNV	ILQETSVIESL	LAYQKQWEV	9
									MLNSSLMRI	FLLDSLHKASVPL	MLWAADDFL	9
									SLDGFLLAA	FLPKKLLEC	TTAPEVLGV	9
									KLLECLPKC	YLQTQDPIKL	HMDGSSCEL	9
									ILQETSVIESL	SLGPCQEAV	KLPSTPPTT	9
									FLLDSLHKASVPL	VLTGTVEEI	FITGLAVGL	9
									FLPKKLLEC	MTLAEHIIEA	FAGPVAFAV	9
									YLQTQDPIKL	FLSLTGFSL	IQMPHESVV	9
									SLGPCQEAV	VLNLKEPLYV	AILLHFLYL	9
									VLTGTVEEI	RLYHGTPRAL	KQWEVKRKM	9
									MTLAEHIIEA	SAFSTLVEV	GVPAFITGL	9
									FLSLTGFSL	FQASGSQPV	VIAILLHFL	9
									VLNLKEPLYV	ALAIVDGHLQL	FLYILAARA	9
									RLYHGTPRAL	KSLLEKPSEL	RLRENGDAL	9
									SAFSTLVEV	AVIFQLEYV	TQYSVAYEA	9
									FQASGSQPV	AQAEFPLEA	LLFHYLFAT	9
									ALAIVDGHLQL	HLDAPTEPV	QLNGVMPIA	9
									KSLLEKPSEL	AMSSPLATA	VLSKEVRKA	9
									AVIFQLEYV	LALLDGRVQL	FALSDISVV	9
									AQAEFPLEA	TLGQFDHSHIV	TLLFHYLFA	9
									HLDAPTEPV	GLNLDTDLFV	FLFFNFLHX	9
									AMSSPLATA	RIFTQNVLV	GLAGSPRPA	9
									LALLDGRVQL	REHSLIEDLILL	YLFATCNCI	9
									TLGQFDHSHIV	KTDPKGVFV	SLLPLGTLC	9
									GLNLDTDLFV	RLLDVNNQRLEL	SVFLYILAA	9
									RIFTQNVLV	FSDLINDFISV	SMSVFLYIL	9
									REHSLIEDLILL	FLDPQSCGDLL	VAFAVSMSV	9
									KTDPKGVFV	ALLSGISALQA	GLAGKADRI	9
									RLLDVNNQRLEL	RLYHGTPRALL	CLLSCNQRL	9
									FSDLINDFISV	SILERLEQM	LLSVNSDTL	9
									FLDPQSCGDLL	AVFSEEALIQV	ALRRMLWAA	9
									ALLSGISALQA	AVWNPLLEA	TISEKSSLL	9
									RLYHGTPRALL	KLNTEVREI	LLLLSATWL	9
									SILERLEQM	GLASAMKYL	GLPFPACPV	9
									AVFSEEALIQV	AMVQASPGL	ALVTFFFIL	9
									AVWNPLLEA	GLQISIQSL	ALLEALHLY	9
									KLNTEVREI	SLLDGGNKVV	ELDPVKDVL	9
									GLASAMKYL	GHLDDLFFTL	SVPVSFPLL	9
									AMVQASPGL	FLAFPTLRA	VVDIAITEV	9
									GLQISIQSL	ALQDLYQKM	ALSEADHYF	9
									SLLDGGNKVV	ALGLRTINV	NTFDALIVV	9
									GHLDDLFFTL	GLPELPVGPAL	ALIVVGSVV	9
									FLAFPTLRA	YIGVSTVQV	ALVQFGQSV	9
									ALQDLYQKM	FLARGPSGLLL	VMLENYANV	9
									ALGLRTINV	LLFITEIPEL	VLLEVQVPA	9
									GLPELPVGPAL	FDLFEAFAKV	SLHPTQRAL	9
									YIGVSTVQV	RLHLTLANV	LLFQEPVTF	9
									FLARGPSGLLL	SLYDPVCGSDGV	RVSLLLPRL	9
									LLFITEIPEL	SMMHPGPSA	ALLPMSFPF	9
									FDLFEAFAKV	LAFLLDSLHKA	LLEVQVPAA	9
									RLHLTLANV	RLLGRVVFKL	NLYETNWEV	9
									SLYDPVCGSDGV	FLALALLDGRVQL	ALLGTIIQL	9
									SMMHPGPSA	ALGHLEAAV	FLEESISFV	9
									LAFLLDSLHKA	TLAYDNGINL	VMDEFLYNL	9
									RLLGRVVFKL	LLGRVVFKL	ALDYISHFL	9
									FLALALLDGRVQL	LLIFKDLKL	ILDEAKQRL	9
									ALGHLEAAV	AIVDGHLQL	YLEPSILGL	9
									TLAYDNGINL	GQLMGLLPGL	YMFDGPVDA	9
									LLGRVVFKL	KLEEQFKRL	VMFEAPSEL	9
									LLIFKDLKL	SMLPTNVSEEL	KLMELVKYM	9
									AIVDGHLQL	MMTLAEHIIEA	GLEERIVKV	9
									SLAALEEEEEL	FLAEALTL	YLSLDIEQL	9
									GQLMGLLPGL	WIADNQPRL	YLMSKLRKL	9
									KLEEQFKRL	VIASTNPEL	QLSDLVALV	9
									SMLPTNVSEEL	GLAARHVLV	YLDQFQKLL	9
									MMTLAEHIIEA	SPALWAAPETL	LIQENVVSV	9
									FLAEALTL	NLILQETSV	MLMADPAKV	9
									WIADNQPRL	KLNPEYFQT	ILDEAIREA	9
									VIASTNPEL	QLQGQGVQV	FLEDINNVL	9
									GLAARHVLV	QLQELPFTPL	NLQDHIESI	9
									SPALWAAPETL	RESLLDGGNKV	KIYEKPNSI	9
									NLILQETSV	YLWPAHKNELM	KILGQIELV	9
									KLNPEYFQT	RMLMDFEQL	SVLEHLSSL	9
									QLQGQGVQV	GLNSDPDMV	LLAQEVREV	9
									QLQELPFTPL	RLGCTLPQL	ALDAALASL	9
									RESLLDGGNKV	SLHKASVPL	LLQDPGHFL	9
									YLWPAHKNELM	SLFEGTPWS	FIFSLIWSV	9
									RMLMDFEQL	QLLTPEHVL	SMNEELICL	9
									GLNSDPDMV	WLLQNPDIVLV	WIQDGIPAV	9
									RLGCTLPQL	GVGLYPSISLL	YQYSLEWFL	9
									SLHKASVPL	RLIQCENEV	GLPNDTLSV	9
									SLFEGTPWS	MLVTDLEYA	LLDDHIVMT	9
									QLLTPEHVL	KLFEPSLQPPVM	RLMRHFNYL	9
									WLLQNPDIVLV	RLPDINIYQLKV	KMQEDLESM	9
									GVGLYPSISLL	LLQNPDIVL	SLASFSQFI	9
									RLIQCENEV	FHLHSDHPEL	VLNPKSITM	9
									MLVTDLEYA	GVQDLHVGV	NLFDKGILA	9
									KLFEPSLQPPVM	YALYKKMTQA	MLQDTLRFL	9
									RLPDINIYQLKV	FLDPQSCGDL	LLFQEDLEI	9
									LLQNPDIVL	ELDAKSVTL	ALLLYNLYV	9
									FHLHSDHPEL	SLLVRGFMV	TLQDLLKAL	9
									GVQDLHVGV	SLDDNQFRMSI	IVSDLFPTI	9
									YALYKKMTQA	VQASHELEV	KLTLINFTL	9
									FLDPQSCGDL	LLLIGSAAV	VVAGFSIHV	9
									ELDAKSVTL	LLDGGNKVV	AMQRPPPGV	9
									SLLVRGFMV	GQFDHSHIVRL	YLCPIYKTL	9
									FLLETVVRV	QLMENIGAI	SMHPLLEEA	9
									SLIEDLILL	SQAELGWTA	VLAAAMTSL	9
									LLDSGPPSL	AQKLADVDSEL	LLQVITQTL	9
									VLFNKLTYL	GLLPGLASAM	WVMDLLQRL	9
									KMVPPYPEV	ALEPQGLLL	VLYEESMNT	9
									RLLPLDHYL	AVLMESLKSI	LLSGGSISI	9
									YMAQTVHGV	KQQHGVQQL	ALLPTDDFL	9
									YLPVKIEQV	AFDLFEAFAKV	FQPATIAKV	9
									ILDPSNTEI	AGQLMGLLPGL	AMIPLQAYA	9
									VLFDYQPEA	YLWPAHKNELML	QLYGEFDLL	9
									YLSNVDVYL	VLITGPWQEA	SILGLMPFI	9
									GLLPGGTQV	FLSASTSEKV	RLLQVITQT	9
									FLPKEVLSL	YLNAVTESEL	KVMEFKSLL	9
									SLQDLFPTI	RQYIWPWLI	LLFPEEGLV	9
									VLASDLQRV	REALLSGISAL	KLSRIVELI	9
									SILSKPFKV	KLSSSIIHEI	ILLKVPEPI	9
									YLDGHLITTV	HLLEDAVTKPEL	YTPEISTKL	9
									SQYPFPVTL	MGLLPGLASA	RIDIEVLSV	9
									SLQPRSHSV	LQLEYVDVV	MLTMEQIKV	9
									KLMPKTSLPTV	FEKSLLEKPSEL	GLQPTKANL	9
									VVDPILSKV	KIMPVKQPYYL	KLTEAMTMM	9
									KLTDIWEEL	LLVLGSVMSV	KLEGLQLVV	9
									GLYPSISLL	SLLEKPSELM	AQNETFALL	9
									QLNERVHRV	SLAEHREALL	ILDLVQKGL	9
									FLHPVTGQV	GTAEEVILL	WMNDPLSAI	9
									HLMEENMIVYV	ALPSNGWEEISGV	MVKEFQPYL	9
									LVLDYILAV	SLSDSGGTFV	DLDEALPAL	9
									RDLLEELSQV	SLEKFEEEL	FIEPQTANL	9
									YLDGHLITT	SLVLRGTQTV	KMENEQLTL	9
									RLAFDIMRV	LTVELQPHV	QLLDDHIVM	9
									ALMNEIQAA	HLLSPDASQGL	IIVPTMDTV	9
									HLMEENMIV	ALSLEEPNI	KAAEIQAKV	9
									YLAARTLEI	VLAFLLDSL	LLAQTDFPL	9
									ALMGTHQEL	QLWNPPQV	ALLEAQDDL	9
									QLMENIGAIQV	KLQETGKQNV	SLFEKHKLM	9
									RLQEASMRL	NLVDVDCHQL	SIIIGPFYI	9
									LLLSVILSL	LMGLLPGLASA	LLKAGLQNL	9
									ALAFRFVEV	KELDAKSVTL	ALFRPVAMM	9
									ALHDDLWEQL	TDEMAEQLMTL	MMFEVQDLA	9
									SLLGQPQPL	AQYLRQAEV	SLPSNKFPV	9
									RLTPLQTEL	TMSGRSPAL	GIPERLVGL	9
									RLYSGVLITL	VLMMANREV	FLNIFLSGI	9
									IRDLLEELSQV	SLIEDLIL	HLSSLAREV	9
									IIPEETLTV	FFVNPAPPYL	DLDKFTPRV	9
									SLIEDLILLL	FLLDSLHKAS	SLKPLSSWV	9
									QLPELFHKI	SMMHPGPSAL	VLAKKITTT	9
									VLFQALFAV	YTLKPHPAL	ELDPALEPV	9
									SILGSIPLL	GQSEQTYSM	FISDTCCSV	9
									SLGNPDMPSV	QQSGRVFMV	SVHDIIEKA	9
									IQVEKVFSI	GMFPQAMKNL	VLDILAKNL	9
									SLQNQLINI	SVDGETPVL	QQLSDLVAL	9
									RLPDINIYQL	GLKPGDWVI	RLVGLEERI	9
									RLMEQACNIKV	KDLYIGVSTV	SLLTRPEVI	9
									HLVKYEGSMKV	ITDEMAEQL	TLLFPEEGL	9
									GLPALVVAV	FLADFNGFSHLEL	VVMSSQLEL	9
									RFLLETVVRV	GALWLGPFQA	AQTDFPLQA	9
									AEELLEGKMSV	KLFEPSLQP	VLSVVAQQI	9
									YLYVRLDGTMSI	GLLPGLASAMKYL	KVFQGMLMA	9
									ELNDFIVAL	GLKASLERL	ILGNWLDGL	9
									ALRAEVWQL	FMREEIQDA	MTIEPPRGV	9
									SLAPLSPRA	GMAKQPVVASV	LLENVGEEL	9
									SLLLHPEPV	GLQFAPSQRV	SAFPRFYFL	9
									IVFNGPHLL	ALGHLEAAVVL	ALPALDAAL	9
									HMYASQWFL	GREHSLIEDLILL	KLVMEDIFI	9
									FIIEETVRA	RSDPLAYTV	FIDDLNMPA	9
									GIGDSLLNV	DLFEAFAKV	ALIVIEVHA	9
									VLYEPPPLSA	RIFFPGSHPV	KVEDQVQLL	9
									SLAPGDVVRQV	LQFAPSQRV	RLKMENEQL	9
									MQVPPYPEV	SLLDGGNKVVI	GTLDQLGEV	9
									HLASKIEEA	ALFYGTRTM	SISGGMYEA	9
									STPERVFSV	RQFNLTPPI	GIFSSFIRA	9
									FTFSVSLEV	YTQLLQELCTV	WMKGIPERL	9
									MLISPDLPISL	SAVLMESLKSI	ALATSVLDI	9
									GILLRLPQV	TLMIVTEYM	FLQEDLKLF	9
									VVEDFIHLV	YIWPWLISLL	GLIQVCVYI	9
									LLDQDYVNL	SIVFNGPHLL	YMLQDTLRF	9
									MQYQVLNEV	GLQQIPGLLPA	YLGNSGRLV	9
									HSLIEDLILL	SIIHEIDSI	ALRKNTEAL	9
									LLTCMDDLNNV	RTDPVSVLM	NLLKSYSSL	9
									RLLPLDHYLV	VGLYPSISLL	KLLRTSEDV	9
									TLTDLSMWV	YLRPHETAHV	RIEEFKPYI	9
									MMEEISIMV	ALWLGGLPELP	IQSQTFSQV	9
									ILYSWGELL	AQLGQNPRI	KLRKLMELV	9
									SLVPTRQEV	VLSEVECHLRV	NIGDVVIKA	9
									FLPELPAV	SMSSEEVKQV	LMFAFLLCV	9
									LLLELSEMI	NLLVSGLQQI	RQFPSLVNC	9
									SLTEGLLGA	HLHSDHPELL	VTQNILLKV	9
									KLSDRLKSL	NLFDTAEVYAA	VVAQQITTI	9
									KQWNKRWFV	NLEEVEFCV	HLAPSWMPA	9
									LLHEADALL	DLINDFISV	WLRKLPPLL	9
									ARGLLPGGTQV	YWLLQNPDIVL	FMFEGVEIP	9
									LMQEQLPDL	ILPGNVVQGL	GLQNLPITF	9
									SLGPEPLPI	RLYKRSERI	MLYNNRERI	9
									MLAGEGMSQV	ALQDLYQKMLV	SFLEDINNV	9
									GLFPERLVQEI	VLLHQSSTEV	HQIPPTYDL	9
									RLVQEIPETL	LIEDLILLL	STTPLIFVL	9
									YRVLFDYQPEA	VLEVLSEV	NQSEWRYLL	9
									ALQKVKYFV	SLKKQQHGV	RLRQFPSLV	9
									SLLQPFKEL	RQYIWPWLISL	YSLEWFLNI	9
									ILASNILIL	NVVQGLYPV	RMKSGLDKL	9
									KMDELLDLQL	NLFDTAEVYA	QAYEPKMQV	9
									QLINIRVEL	SLGRLPLGI	TMMFEVQDL	9
									EMAEQLMTL	NLGSQPVVL	FMDAMSHIC	9
									FLNPKKTSSV	FQLEYVFSS	ALERLIEHI	9
									YVPLESPPAV	KMLVTDLEYAL	NLHKEVDSI	9
									KLQELQVLEEV	GLYPSISL	NTVPELWSA	9
									SLRGEVESL	SLSRSPLVL	MQDFVATNL	9
									LILGGVEQL	RQGVLEVLSEV	HLHQPYQPL	9
									APRLLPLDHYL	ATPTQTWQV	FSSDFVKHL	9
									RIIDQSSNV	SMFNEVYGKNL	GMVYLEPSI	9
									SLFQGSVPPV	HIIEGLKASL	KVCPFQPIL	9
									YLRFNRQEQV	SLSRSPLVLRL	RAMHKYHFV	9
									FVELLDSGPPSL	FIKFHGHVYL	ILDSSLPSS	9
									RVLFDYQPEA	SLHKASVPLTA	NLTMSLLKL	9
									RGLLPGGTQV	LQSSGFPEI	LLTNKKPVL	9
									GMWNPNAPV	YVIPPPVAF	VMSSQLELM	9
									RLMEQACNI	MLMDFEQL	MMVPDYAMI	9
									FLHFDKNFV	RLFLCRMQL	KMQVPFQVL	9
									ALAEANAVKL	FPLEAGISHL	NVEDWLREV	9
									AVDMVVTEV	TGHLDDLFFTL	KIIGAFKNL	9
									HMNSSLLSL	HLQRDEQAQL	KCFENIARL	9
									SVLFNKLTYL	VLVPEMDVAL	MMQVIEEYI	9
									KLMDGAPSESEKL	VLMESLKKQQHGV	RWDPEAFQL	9
									FLPPSKTVL	AMTAEGEVTM	KCIEYLAEL	9
									ELLEGKMSV	VLPKLSSSI	KLKLTQEVL	9
									KMLVLDYILAV	LSLDDNQFRM	AMMVPDYAM	9
									VELLDSGPPSL	SLIEDLILLLE	VAAGFVAYL	9
									SLDPALRRA	RLQLEYVDVV	GLVVMSSQL	9
									VLQKGSVGL	AQSTSQLQV	KAQDQDFYL	9
									RMLAGEGMSQV	LVLRGTQTV	SLEPHREPL	9
									RVVEDFIHL	LLDSKASQA	YILKSPDEA	9
									DLLEELSQV	NLKPATRYV	PLVEATIMV	9
									ALSSVQPSA	KTGAPTVTV	AVLSALIVI	9
									FVSQVDTQV	ALTLGQFDHSHIV	VLSPGTDPA	9
									ALEDIREEL	VLAFLLDSLHKA	AMSLFHSSL	9
									KLDKEKLPV	ILLDSKASQAEL	LQNLPITFL	9
									FQENMIVYV	ALWLGPFQAPI	RMEYIPVAI	9
									VLPPPPIKKLV	YLQPETNGVI	ELLEILSQT	9
									KLRYSDLDFEV	FVIIYSQTPKV	LQDTLRFLV	9
									YVFQLTHDV	RIFVELQFTL	RLREVEDGI	9
									NQIDFIICL	TQLLQELCTV	KQLKDCQQL	9
									MLVLDYILAV	MAYMHVAEV	ILYGDFMSP	9
									IELNDFIVAL	KLQETGKQNVAV	VFLNEIPEL	9
									ILPPPRPPLAV	KVPHTVLNL	WTMEVAEAL	9
									RLVQEIPET	FMVPCNACL	RLDFLQAWI	9
									KLGAPQTHL	HLLPENLLVSGL	FLNEIPELE	9
									LLLDQDYVNL	ALFMSFLGI	RMQRAVLSA	9
									LLEELSQVL	RLGFLAEALTL	FLTGTLQNF	9
									IQDPASQRL	MVDSPVVTGV	KLSRMQRAV	9
									REHSLIEDLILL	QQIPGLLPA	IVEDVTQNI	9
									ILPPPRPPL	WLDGPVIRQGV	SVGLHEPLV	9
									YLFSHLNDFSA	SLLSLAITT	HIAHFTEPL	9
									SQYPFPVTLYV	ALEPAFHL	QMSHLLDML	9
									AVFSEEALIQV	TLYPSLEKF	AMHKYHFVA	9
									ALAQSWLTAV	SVATPGPPV	LMAAYTGRV	9
									GLLPGGTQVL	GVPEDQAAV	HLDHQHPQT	9
									GLFPYNYPPSPTV	GALWLGGLPEL	FLRSMENAI	9
									VRFLLETVVRV	AQSFNPSIEV	IQLYETTVV	9
									YSGDLLFSV	GQDGSGPFL	EYDDIPYKV	9
									GLRDEVLQA	FAKELDAKSVTL	YTADEQDQI	9
									GMWNPNAPVFL	VLFRASGGKPIAV	KVMDDYQVM	9
									SIIPEETLTV	FLPKKLLECL	RINSWENKL	9
									FLPPSKTVLPTV	QEKLLPTALSL	GTLGNPVKI	9
									VQLDSPLGL	LVAGQLMGL	FLKDSWISS	9
									GLTWLGPPTSL	KMALEVVFLA	RISNINRYL	9
									SLSFRPIVV	SLQPPVMQQQPL	KLLDCFFKP	9
									SLSDTHDRL	FSAGQLAMV	KQFKDMPAC	9
									RLQTENLQSL	ALQLASPLI	SQTKDPTAV	9
									YLQTVSHPEV	ALLHPLLQDPA	AQKDLDEAL	9
									SLWSSCVVL	GQLTRLSLV	QLQPKSSSA	9
									MIHPNVPAI	ALPDPSRSCRV	SLDIEQLLF	9
									GVFPDNFVL	SLAITTEHTL	QQGNTVLKL	9
									ALGLRTINV	TLSVDGETPV	GIYHQIPPT	9
									LVQEIPETL	SLFEGTPWSP	ELPDNLKAL	9
									ALHDPLEKDAL	LILEDPSEA	NLKDVEGFL	9
									FMQVPPYPEV	LALALLDGRVQL	RVRSNIHMV	9
									RLFLPKEVLSL	TLAEHIIEAT	KMMQVIEEY	9
									RLMQEQLPDL	GLRERAATL	VLSPLSPQI	9
									GLFLPPSKTV	RMHCGADGEWLV	SMNDQEEFI	9
									FDLFEAFAKV	ARESLLDGGNKV	FISSCSLPV	9
									AVTSRVMTV	SLDHFDISF	ALDTNEANF	9
									VLYEPPPLS	ALYKKMTQAA	YSLCKTHSL	9
									TLELAGSPSV	VLGSVMSVL	VLPEIDTAL	9
									GMSQVVRSL	LLEDAVTKPEL	SQQEVISAL	9
									SLYRKGNPDSV	KLADVDSELAA	ALRGTAPEV	9
									ALFAVFNSA	FITEIPELIL	LLCRPPPGV	9
									GVLASDLQRV	SLHLMQFQA	GTAPEVFLL	9
									RLLGRVVFKL	AVGGNEGVAQV	GVLPEIDTA	9
									TLAYDNGINL	FLQPTAHSPA	QLCEKPGSL	9
									LLGRVVFKL	ALRVGDGPRV	ILLKKLVKI	9
									LLIFKDLKL	SMEDSSAVL	KIDAVKFML	9
									FILRPLVEM	GVDGNAASV	FLTSDAPII	9
									SLEGGLLYA	SLAPQLYL	HTSEHFPFL	9
									FAPRLLPLDHYL	FLARGPSGLL	SQELGFHHV	9
									YMNDSLRTDV	ALIQVPSDI	FLLDLDPLL	9
									GVWEEWGSWSL	TLQIDVWDGDSLL	SLLAPAPTM	9
									FIDLMELKL	ALIQVPSDIPL	LLDLDPLLL	9
									ILFRGITREL	GFLPELPAV	FIDRALIVV	9
									KLQAGEIVEM	QLYLRPHET	SVMAVQVFL	9
									FLHFDKNFVQL	GLQQIPGLL	ALAEVNQGF	9
									NLHPRGFSL	KLADVDSELA	KIIPSSILA	9
									SQLLPSPAV	SQLPPAFDL	STIKNQIQV	9
									RMLMDFEQL	NIGAIQVRV	LLLASQAGI	9
									RLGCTLPQL	ITLRNLEEV	LLAPAPTMT	9
									VLKELGFCV	AKELDAKSVTL	RLEGSMRTL	9
									GVGLYPSISLL	LLTPEHVLRQV	FSALALAEV	9
									ILSDFEKDV	LQPHVVDQV	KIPEESKAL	9
									QLREMELEL	YNLGSQPVVL	VVSVMAVQV	9
									QLHDEDFLTSL	FSEEALIQV	TMTSLMPGA	9
									RLPDINIYQLKV	FRALEPQGLLL	ILEEVDREL	9
									ELDLPILKV	SLDDNQFRMSIL	ELLGHTYAI	9
									TLKAKLQEL	QKLADVDSEL	HLISISSLI	9
									ALHDDLWEQLNL	SQQLVHVTV	FQGPCGTTL	9
									SLPKPEPEA	VKLAECLEHL	CLVVGTSSV	9
									VLPPPPIKKL	AEMQEVGVGL	KASGFHYGV	9
									ALEAPPMDKV	TLPPSRSRV	LLDQLQMGC	9
									IMYERLQESL	TLIKMPYEISA	VLMTTLTKL	9
									VLYEPPPL	ELYEAARLV	FVLTPSTEV	9
									QLMENIGAI	IVFNGPHLLL	ALEALLFEV	9
									RIQDVMEGL	RVLGESPVPHTV	KMPSVAQFV	9
									QVIEGNAAV	ALDKKVEQDL	ALPRCPPQV	9
									VLHEDGPAA	HSLIEDLILLL	VLSSQFLAL	9
									SLTPRQTIHLV	FLRRHEGQLVA	RLVEREAGL	9
									AFDLFEAFAKV	ALQDLYQKML	IVAEEGYGV	9
									TLFTAKFPL	VLLGASNADQL	LLLSKMRTL	9
									FLSVDHSGL	WLGGLPEL	ALPLALRTV	9
									VVTEVVEPV	HVAEVVSAA	ALCTLKPSL	9
									VLFQRFFYT	VLWSGKATERA	LLQRSISSL	9
									QLNLDTQNEV	VLTGTVEEILNV	AVHDIAEKL	9
									SMEDYPDPQSA	KVLGAPVPA	ALLFEVTQC	9
									KLRELFEQA	HQLVASWLV	VVWAIGEYL	9
									IGVLASDLQRV	FITEIPEL	LTLLKMPSV	9
									RVVEDFIHLV	CLVYKVPSA	SLVTSVVWA	9
									KLSSSIIHEI	SLIQPGVLRC	ELVFQTFEV	9
									KLSFREFLL	WLSLDGFLL	ILGTGIKNA	9
									IMYERLQES	HMFQREKVEV	TVIRPFPGL	9
									VLVNMLIGI	FVMPTVKTEA	DLLEFLGSV	9
									LQLEYVDVV	LLQELCTVFNV	KLASRSQDL	9
									ILPPPRPPLA	GISALQARV	GLVINNQLV	9
									APLGDEAPTL	LQFGHFSSA	RCPPQVVTV	9
									RLYSGVLIT	SLRTEATQGL	TLLKMPSVA	9
									ILASNILILV	ALQSNHFELSL	KFFEALEAL	9
									KLNEQDTDKLL	FLDPQSCGDLLQA	EQINKFFEA	9
									ELLDSGPPSL	RLPDINIYQLKVL	YSAGDSVLV	9
									SLSFSPLPGNILV	KLADVDSELAAML	HQQQVVQAV	9
									HLTPGFVGA	GQPMDDIQVNM	MLDSQLPQL	9
									FISVKGPEL	TLQFGHFSSA	GLTEIPPGV	9
									ALNEETPKDKQV	GLVEKSAGDV	GLYPPPPGL	9
									FSLQDLFPTI	VLLQSSGFPEI	LLFPPQENV	9
									MLLSPGRNV	ATLGFAVLL	LVDDDLPSV	9
									SLEGGLLYAFV	SLYDPVCGS	MVGEGFIEV	9
									SLSGRKPVPLL	EHSLIEDLILL	LLNSPDPLL	9
									TMNSEEFVL	RLRLYHGTPRA	FTQSILTQV	9
									QLQRNLEYL	YLAVQTLQIDV	SLQPFRSQV	9
									WLGGRIQPL	LLFRSDPLA	GLSDQSSHL	9
									RMTPACPLL	SLSWREPIPA	LILPQSIQL	9
									VLAQPPKDLTL	LLDSLHKASV	AVVPPVNGV	9
									VLFKEVNTC	LLSPDASQGL	SLSTSPTEL	9
									LQTENLQSL	KLLECLPKCSSL	GLTQSIPIL	9
									FLSPFRKPLSQL	AVSSGFDGAIQL	SLSPPSTMI	9
									SLQDYPFEDWQL	WLLQNPDIV	FVWKKNFGI	9
									KLDKEKLPVHV	YLRQAEVLKA	GQWPGRPKL	9
									SYLSNVDVYL	SKDLYIGVSTV	RTLSKVQQV	9
									RLFLPKEVL	FMDFDWFPA	KAWENSPSL	9
									VLTPELSEEEV	YLKGKDLVA	YMDPRITPT	9
									KLNEQDTDKL	YLHSLQRV	KLQEAPSAA	9
									SLTPRQTIHL	RLQKPITGHL	YLDGHVFAS	9
									AQGFVITAV	TLSDHEQREL	SLSYGAIGV	9
									TDEMAEQLMTL	STYCVLNTV	DLWDRVLGL	9
									LLPGGTQVL	LLEADSGRVTL	ILLEHRDHI	9
									FVLPPPPIKKL	STFPSFGSV	AMATKFAHL	9
									SMNQLQQWV	YDLESNINKL	VQLPHPAAL	9
									SLIEDLIL	WLATPTQTWQV	GLLPRYEHA	9
									ALHDPLEKDALV	VLGSVMSV	FTNNQLFFL	9
									YVRLDGTMSI	YSLSRSPLV	VVWRYLLNV	9
									AQAEGSSHI	GLPELPVGPA	LLAEKRSSL	9
									VVVDPILSKV	RVEPQSVSL	TLSKVQQVL	9
									GMFPQAMKNL	VQANLSLFL	IQLPPGQSL	9
									SLQDLFPTIA	DLYIGVSTV	ALQSKGYPL	9
									GLPPPADRL	MLVTDLEYAL	IQSEMSEAV	9
									GLKNMIKEV	HLFAKELDA	NLVSLGLTL	9
									FLSPFRKPL	SMLPTNVSEELV	DLASPILAV	9
									GLKPGDWVI	ALLSGISALQARV	GQLSRPEEL	9
									TQPPAEPLITV	FQFYRFPPA	RMLEVTWSS	9
									GLYMAQTVHGV	VLVPPHPQRA	STDAGVLLV	9
									ITDEMAEQL	WLGPFQAPI	ELVGPPSQV	9
									SSYLSNVDVYL	NLFQLHHL	QQNGTPLKV	9
									FLSSFCWVL	ALLDGRVQLR	HVFASQPRL	9
									GLKASLERL	LVTDLEYAL	ILTQVGRTL	9
									VLDYILAV	RQLLTPEHV	RLAACAAKL	9
									THLMEENMIV	GMAKQPVVA	FADYLQSEV	9
									SSQYPFPVTL	GAIQVLPKL	ASLDGLQQL	9
									FMREEIQDA	LLFITEIPELI	FIQSEMSEA	9
									GMAKQPVVASV	ALPAPPGAL	YLSSWDYRC	9
									FSVDILRNV	TLSVDGETPVL	ALPPRLSNC	9
									FIDKTPSV	MLNSSLMRITL	LLVSTDAGV	9
									RLSEIDVSSEGV	KAFEIMLAA	SLLEREEST	9
									FLLETVVRVY	MTAQDLVSL	GLTLLPRLV	9
									KPAEELLEGKMSV	RELYEAARLV	AALPFTQSI	9
									SLFQVDSFKEA	FVHLNLVDV	LQGAVVPPV	9
									YQPEAPDEL	AVLTSAVPV	YLSAFDKKA	9
									GREHSLIEDLILL	KLADVDSELAAMLL	FTNPTTVNA	9
									SMQEVHIKTL	VLAAPQNSPV	SLSEPLLNS	9
									YQLERLMQEQL	IFFPGSHPV	GLDYNELAM	9
									DLFEAFAKV	LLFRSDPLAYT	LLNVYPDGL	9
									ALKAFQSSL	VQDPEPPKC	QLPQLTMPL	9
									LLYAFVGPAAV	RLLDVNNQRLE	SLGTEIWES	9
									QLLTCMDDLNNV	ATKVFQGVLEL	LLSDWDLST	9
									RIFFPGSHPV	SQAELGWTAL	GQLSQAAGL	9
									ILSDFEKDVDL	QLCWTQLLAL	FAFDDALRM	9
									ALELMEVQL	CLFDQISVPA	SLGEKKELA	9
									VLPRRTLSL	QLMENIGAIQVRV	QQQEQLYKM	9
									GLINVSNYSL	KLKELQAIA	GMSDLASPI	9
									ALFYGTRTM	PMDDIQVNM	MILSGGTAL	9
									IMVAYDAHV	LLLSQALPA	VMDHEGHAF	9
									TIIATPLSL	VIASTNPVQV	AVDPWLRDL	9
									RQFNLTPPI	VIRQGVLEV	GLSRPLRPL	9
									AAPEIVSGV	SLSDSGGTFVMPTV	ALPGGLSGC	9
									VLYEPPPLSAHDQL	VQLPELFHKI	CLEQGDVTV	9
									ILGGVEQLQAL	SLLPSGGGL	VLPVPPIEF	9
									SLQNQLINIRV	RLPPPRNCPNL	SAFPGMQPL	9
									SLFQGSVPPVM	VLPEGGAQC	AIKPRAVKV	9
									ILLNFCLSI	IVLVHYLNV	GVSMPPMPV	9
									LLLTKQRLV	FLCRMQLCL	WLRDLWDRV	9
									SIVFNGPHLL	GVENPDIVLV	AQADFDSCI	9
									YDELDAASSSL	SLSDSGGTFVM	QLPHPAALI	9
									LLPLDHYLV	LLPENLLVSGL	LVFHFEYTV	9
									SIIHEIDSI	RSPALWAAPETL	NQIECHPYL	9
									NLQSLTEGL	FVQRPQVVV	LLLSVGYCI	9
									LLSFRVAAV	SLAADGSPGLKSV	HLKDLNTQA	9
									VGLYPSISLL	CLARPTSQL	AQILIRFQI	9
									HLLRVVEDFIHL	LLSPDASQGLV	FLCSASSSA	9
									VLEEVLGDPEL	MVGHPAFAV	LLHEIPHEV	9
									AQPSPLSLV	TLTAGSSLL	VLQEAPWEV	9
									YLDQQMSESETL	RLALEFRAL	VLKDEVLEV	9
									SLAYDSPPDYL	YMHVAEVVSAA	FLFGPLDLI	9
									QLCWWEKLHRA	STHPTSASV	HMDEVNDEL	9
									VQSNPSPQL	ILLDSKASQA	FLVSKKIGL	9
									SLFQGSVPPVMA	IIYSDRWLA	HLVPKEMSL	9
									YLYLSLREHL	RIFFVNPAPPYL	ALVNVLPDL	9
									LLFWLSRYL	KLLFITEI	FLYIALVNV	9
									RLATAFDPAPSA	QLVAGQLMGL	FLALEKMFL	9
									ALLKTSKEDLLQA	ADMLTGDEQV	VIAGILTFL	9
									NLFDTAEVYAA	QLPELFHKIGV	TIDNFTHGL	9
									KQEEETAQL	FLDPQSCGDLLQAV	SAAELVHFL	9
									GQGDVCPGV	YSLFEGTPWS	GLLGAGFAI	9
									SLTSPLSPFSL	ALPDPSRSC	ELMQHMDEV	9
									GLEFQISNV	SMVKTGAPTV	TMAILLHEI	9
									KLCNHPALI	GLCSCKPGV	FLVSKKSLL	9
									GLNIIFHV	GTLRFQFSL	GTFEEEMLL	9
									SVLFQALFAV	ATTPRLQLV	FLDNKVLLS	9
									AMQYQVLNEV	GLSPSTTLEQM	FLVSKKWPT	9
									SLCEPSMSFL	LLDSKASQAEL	YLNLLANTI	9
									LIEDLILLL	LQLQGQGVQV	GLLTTMAIL	9
									RLYSGVLITLE	WLLQNPDIVL	GLGAVVRSI	9
									LILDPSNTEI	VLGTQDAPV	LLTTMAILL	9
									LVKYEGSMKV	FFLQDASKPL	KVSGYLNLL	9
									FLRREVQDV	HYLQPETNGV	IQNPSAAEL	9
									ATDELATKL	LLDGRVQL	AMAKYVKIL	9
									NLFDTAEVYA	FYDLESNINKL	ELMNKFHSM	9
									YAFVGPAAV	AVIQIAAAL	SQVSGYLNL	9
									RVFSVEESPAL	QLKPMFHGI	FLDSKEEGT	9
									RRLQEASMRL	SLKKIEEL	SLWESLGES	9
									LLAHAIAGA	GLVHPTTAA	GLAVAASFL	9
									GLYPSISL	QLDTDGALWL	LLAKLQKHI	9
									ALAQSWLTA	GRQLLTPEHVL	LTGPQLFSL	9
									ILGSIPLL	TMNFDPDCFL	VFSDQVHRL	9
									HIIEGLKASL	VLQLQGQGV	LLCAGIVVM	9
									VLLAGPPGC	AVLCLTVEL	VMVLFSLFV	9
									TLISMVNRM	HIVAVVEVV	SLLYFQWPT	9
									AQARGLLPGGTQV	FLLDSLHKASVP	LASAPIEEV	9
									LLRVVEDFIHL	LAFDGRTFV	SLQQLLLLC	9
									KQGEGSSGV	IRLLDVNNQRL	YLVEHLMTM	9
									YMNDSLRTDVFV	LVASWLVCL	RILPKIQRV	9
									MLMDFEQL	LRLYHGTPRA	LLTPSLHLL	9
									QLTNQPPCL	GQLMGLLPGLASA	SLLTPSLHL	9
									ALASGVLYGA	CLRNEGVSSV	FLSRNYISL	9
									FVGADLMAL	TLYPSLEKFEEEL	HLMTMVLFV	9
									KLHRAAAAV	WLSLDDNQFRM	SLKDFIFKT	9
									IMYDYGLRDL	SLMRITLRNL	RILEAHQNV	9
									ALRAEVWQLL	SLYSLFEGT	QLTPRILEA	9
									VLFDYQPEAPDEL	LLHLPLLWL	RLIRIDLAV	9
									VLLHGPPGC	GQSEQTYSMV	KMQYLVEHL	9
									TQDELQRLL	FHLLPENLLVS	IILSKPFHA	9
									VLPKLSSSI	GLYPVAQPSLG	RLTVAPPVL	9
									KVVEGITREL	SQTGHSPHI	SLAEAQLRF	9
									SLIEDLILLLE	QLPPAFDLFEA	RQWNVNWDI	9
									ILLRLPQV	QGVLEVLSEV	VAPPVLTQL	9
									RLQLEYVDVV	WLSLDGFLLA	PLSTVSPSL	9
									GLVICDEGHRL	LLRFREDSFQV	QLSLAEAQL	9
									SLRRALELMEV	KMTQAAILI	NIWGGSFVA	9
									WFIDKTPSV	AVYTMSPTA	QVNSDVLSL	9
									MLISPDLPI	LLPLLVVAA	ILSKPFHAT	9
									SSDSSPPEV	LMSHSSSFL	ILGIANNRL	9
									ALWGQGDVCPGV	VLLKSGELQA	RLLDVQLDX	9
									SLTDSSEEA	RQLLTPEHVL	FMVGESPQV	9
									AVFPGEGKV	AVFSEEALI	GLDESKVFL	9
									SLLEVHSRPCL	YLSKSLEKLSPL	ALNLEFPTV	9
									NVKPSVVKV	TVLNLKEPLYV	ALAAKYYSV	9
									KILYSWGELL	AVKSVSQSV	KLDKYELAV	9
									SSSQYPFPVTL	ALWAAPETLQ	VLQPDAPQI	9
									FLWECVTSRRI	SQDEQLCWTQL	KLVRLMTHV	9
									RMLSVQALA	VLTGTVEEIL	SLLLDTTSL	9
									TLVKSGVPEA	WMFLQIVIV	SSNEFIVEV	9
									KMAPLGDEAPTL	QLMGLLPGLASA	MSDEIVHNL	9
									KSYDGRAYV	MQFQANFQA	AVDGFNWEL	9
									QLSGKMLVL	ALGPAGCEA	ALYTRKFRL	9
									GLPEEDSVL	GLATFPATAA	SMIPSAATL	9
									VLCAAVELL	KLLFITEIPELI	KLVNMLDKL	9
									SLASQLLPSPAV	IASTNPVQV	GLDESKNIL	9
									ILSLRLATA	TMSWLASYL	FLYWPLLES	9
									MAPLGDEAPTL	RLPPWHTFPGA	NLDGCEISL	9
									GLRDEVLQAA	LHLPEEPEAL	SLQQRGLEL	9
									LLETVVRV	QPMDDIQVNM	QIAAEFLFV	9
									RGALMNEIQAA	RQEKLLPTALSL	YVIAEESQL	9
									FLRQAKPAEEL	LVPPHPQRA	LMTHVDLGV	9
									VMYLQVLEC	QLMGLLPGLA	KLVSVEAFA	9
									ALCFQENMIV	VNMMTLAEHIIEA	FQGSEEQTV	9
									GLGEPPPPQEA	SLGNASNMEL	NLEFPTVTL	9
									CLPAATPAL	RLPDINIYQLK	LLSGTAHFA	9
									CLDSSQHEA	CLFDQISV	KLGLDESKV	9
									VLIGDRLYSGV	ALWAAPETLQF	SIPEVEGYV	9
									ILVPMAASPGL	LIEDLILL	ILLSGTAHF	9
									DLLEYFSLV	HVKLAECLEHL	YLAGFSVRS	9
									SALMGTHQEL	VLYKWDRRA	FWDDSALTI	9
									SLLESDMKRKGKL	KVFQGVLELEGV	IVSPVFDNI	9
									AVISSASTV	TLGVAEFFEFV	TLRFATPGV	9
									FLRMHGLSL	QLTRLSLVL	FLQSKLSSS	9
									YLDGHLITTVQ	AVAASSLTL	FLWKLEQVC	9
									FQVDSFKEA	LLQAVHLFA	QVLPPLRDV	9
									FMNQRGARV	TLIENCSLQYTL	ITCSISHQV	9
									FVGPAAVIV	LVDVDCHQL	IAAEFLFVL	9
									LLFSVDILRNV	FLQPTAHSP	RVAHPSHVL	9
									ALDSLNTSRRV	VLQLQGQGVQV	VLMVVLGLV	9
									LTMAILAPV	YQWLKDKIL	FLKDQVLPP	9
									FLLETVVRVYPA	RLGFLAEAL	MLDKLSRRA	9
									GALMNEIQAA	GMFPQAMKNLRL	NVLHSMNRV	9
									ILITKVCWSL	FLNNYKPGT	DLHDVTAPV	9
									VYLDGHLITTV	KLADVDSELAAM	SAATLIIVV	9
									ALHDPLEKDA	ELLVAVHML	HVLSSQQFL	9
									RLLATSKEDLLQA	QYIWPWLISL	TLYTDGISF	9
									LLKWDSWQRL	GLYPSISLLN	MMGPLTQQL	9
									RDLLEELSQVL	KAFNSQQLV	YLMQPSGSV	9
									KELLEQKAVL	LQLPGRQEL	SLLNRNEFL	9
									VMFDPDWNPA	KLLPTALSLE	SLMPGQNLM	9
									KVVDDSVIL	VVLRSTVPV	ILSVIKMQL	9
									LQAGEIVEM	SLNHPHIVA	AQSALSPYL	9
									FVLPPPPIKKLV	TKVFQGVLEL	ALDSQSAGI	9
									KLAPKRKAV	ALASSRMHSA	ALQNGFYPA	9
									YLPVKIEQVV	QLPGRQELL	LMLPDSRGL	9
									QEIRDLLEELSQV	RLPEMVGHPA	FLDSKDPEY	9
									LLQLCPQSL	RLRDLGPGKSV	STLPRSFSL	9
									VVDDSVILF	YLSEMGYV	LTYDPTTAL	9
									GLFLPPSKTVL	KTFRGMTLL	ALACSPARL	9
									VLITLENCL	VIIYSQTPKV	RLWPAGFSX	9
									GLRQGGVSL	SQIHSILSKMV	LLMEPGGTI	9
									NLIGANRLV	RGLATFPATA	KLVSSGSGV	9
									TMNSEEFVLV	SIASLLSLA	SVEDSPPHL	9
									YMTVAVDMV	KLMDGAPSE	SLYPHLYSR	9
									QMQGLCIEL	RLQLEYVDV	FLDSKGLEY	9
									FLSVDHSGLGL	TTVWPVLTV	SLRSCPLLL	9
									AVGGNEGVAQV	SPSMAPQETSL	SIKTWFESV	9
									NLDTQNEVL	AFLLDSLHKASV	IAGGQILSV	9
									KMLVLDYIL	TVIASTNPV	QVTDSPPHL	9
									MLAGEGMSQVV	LRLAFDIMRV	QLEEQLRPL	9
									CLGWGLPAL	FQKAFNSQQLV	SLSSTGTYM	9
									NLWGDGQAA	AMSSPLATAA	ELIVYTHAL	9
									FQSQVTQVI	AAMSSPLATA	KQWKGQFTT	9
									YLSLREHLA	SVGAWLEAL	SQVTKQIAL	9
									ALIQVPSDI	LLQSSGFPEI	FQGFSQFLL	9
									AFSLQDLFPTI	NLFDTAEV	ALTYDPTTA	9
									SMIHPNVPA	FLKVASGPSPEI	KLSPVMPNP	9
									KLQELQVLEEVL	NMMTLAEHI	YIFLDSKGL	9
									ALIQVPSDIPL	VVFEYKARA	YTPVPSSSV	9
									GFLPELPAV	RPLLPLLVVA	FLDSKARRT	9
									FSVEESPAL	SLLLIGSAAV	LMQPSGSVL	9
									SLAQCLHWNV	TVWPVLTV	TLFRGCKSI	9
									YADPAAYVM	NLSLFLEAA	GQILSVIKM	9
									SQLPPAFDL	WLSLDVKRL	WMHHHSYLM	9
									AAVELLHEA	MLSSWNHAF	RQWKRWFRL	9
									HLESEVSAL	MLPTNVSEEL	SLCMALLRL	9
									GVSLLGQPQPL	ELQPHVVDQV	FLLHFPPTL	9
									FQPESIACA	SLLIFKDLKL	YLYPDPEDV	9
									FVKHSMEHV	VVASVSLLI	GLFDNFLRL	9
									LLEELSQV	SLQRVDVSCV	VLAEVPKQV	9
									YNYPPSPTV	HLMQFQANFQA	LLNPYTLAV	9
									RSSDKVVLV	NVDPVQHTY	ILLDDNMQI	9
									HLLRVVEDFIHLV	ALEVVFLA	VLDPVLLQM	9
									VLEQVQLDSPLGL	QLARGGTMV	FLGEHVVRM	9
									ILLRLPQVA	RTFVEYLNAV	LLFSYVEEL	9
									FSEEALIQV	IIHEIDSIL	SLLEAVSFL	9
									QQMSESETL	IDVWDGDSLL	HQIDLIVQL	9
									QVSPGSVHL	QSFNPSIEV	ALRDIVQFV	9
									AEMQEVGVGL	ALAIVDGHL	RLVQRLQEV	9
									ALEGMVRGL	GPLDGGALEI	ALYDVYLDV	9
									IVFNGPHLLL	GLGFVQRPQV	ALSPGQHRL	9
									HSLIEDLILLL	IKLFEPSLQPPV	GLFSVWQEV	9
									AAVAVVPLV	YMHVAEVVSA	HLGPWLEEL	9
									KLLGKLCEQNKV	SLLSLAITTEHTL	FILSELLKL	9
									ALMGTHQELEM	SLSNLACMHMV	SVWQEVFQL	9
									VLLGASNADQL	ITGHLDDLFFTL	YLAPEILKC	9
									VLDSPHQRSPSL	HLDDLFFTLY	FLAALNALL	9
									SIPLLSFRV	VPLQDYQSAL	NVAPIISKV	9
									LMEENMIVYV	YLADADCLPSAA	ILAPKLRPV	9
									YIDLEPDTPL	TLVEVAGTCV	ALLRDPYAL	9
									SLTDSSEEAL	ALLRQIQV	VLFAEEPGL	9
									IQDSKDSSL	RVGEEEILI	QLLRYPPFL	9
									ILGGVEQL	HGREHSLIEDLILL	ALLCGPPGL	9
									VYRVLFDYQPEA	ALLDGRVQLRF	TLWYRAPEL	9
									SLWSSCVVLPLL	NLVDVDCHQLV	QLIAREIEV	9
									SLIVTDNLV	YVIPPPVAFSM	RLEPNVEEL	9
									HLAHLTPGFV	LLALFMSFL	RLREINPLL	9
									TLFVGLPPPA	GFDGAIQLV	LLDILAPKL	9
									HMFQREKVEV	VGMLGEDPPV	VLQDNLDKL	9
									IMITPICPHSL	NMMTLAEHIIEA	LLMSCLVSV	9
									RLDKTLFVGL	AMDACINLGL	LLASGMATL	9
									ALHPVRQTDTL	KVEVQLPEL	FLTGLASSV	9
									FLQLITAV	HADSIDLEL	FINARNWTL	9
									ILSKPFKV	PLISKAFEI	GLPPRSLGV	9
									RLPDINIYQLKVL	NLGKSGLRV	QMMDHEARL	9
									KLCEQNKVV	FYTQLLQELCTV	MLLQREPRL	9
									SLAYDSPPDYLQTV	EMQEVGVGL	SLKPQSATV	9
									IVVPAGVEL	FLALRPSFRNL	LLLDALCLL	9
									SMIHPNVPAI	SQHDWLSLDV	AQAQKLVYL	9
									RLDKTLFV	KMLVTDLEYA	AVANTTFTV	9
									SGIGDSLLNV	TLFDLMYM	GLASSVFIL	9
									IQREPVSAV	PLLPLLVVA	KLRPVSTQL	9
									YLGDRRPVPA	KENLILQETSV	FLGPCGLRL	9
									VLTEAWQSYL	HTLHATLGV	YIYRLEPNV	9
									RLLAPAALA	LLEKPSELM	RLGGWLFRA	9
									AQKEDELSL	QLWNPPQVQGPL	WLSEAGLRL	9
									LLCEGLNII	AVCEKVLGA	ALNALLQWL	9
									DLFEKLCRA	GLQQIPGL	AMAAANAQL	9
									EHSLIEDLILL	VLGAPVPAF	RLLQVDPEA	9
									GVLYGAFSL	RALEPQGLLL	DLISRLLQV	9
									KVAAPEIVSGV	SLFEGTPWSPSLPA	ALTPPPLPA	9
									NAGDAIYEV	QLMENIGAIQVL	ATAGWLVSL	9
									SMQEVHIKT	TLIENCSLQYT	QLGEHPPDL	9
									LLPLDHYL	QLQELPFTP	ALAQCFSQL	9
									VTDNLVISI	LQSAATLGV	FLPVAFHVL	9
									DRLYSGVLITL	PALWAAPETL	CLPPTFPKA	9
									MLDRYRILI	VLPPRGVQDL	FLYSVLGSI	9
									TLQPTPEV	VLETSIAEQL	ALPADTLLL	9
									GLPKGWEV	FTLYPSLEKF	YVAFSSPEL	9
									QLLTEMDGL	SLFEGTPWSPSLP	FVIEAMAAA	9
									GELDLPILKV	MALEVVFLA	FQGSSVLSL	9
									FLQLITAVI	SLNHPHIVAVV	ISDHFPVEV	9
									FLAAVLLL	ERLPDINIYQL	VLEEPVGEL	9
									VLSKGVCTM	FLAEALTLGQF	FMYDPKKRA	9
									VELLHEADALL	KVICNSFTI	TLVSGIAPA	9
									KLQELQVL	SQAAEGSEV	QMLPRDQHL	9
									MVFHIIDLL	TLDDLFRNSDV	QLFERMCMA	9
									YDLESNINKL	YWLLQNPDIVLV	NIWPGFSKL	9
									YLSNVDVYLD	RQVDVTSFA	QVDVPVPRV	9
									NLKNQIIKA	LLPENLLV	KQFGMAPGI	9
									AVNRVLMKL	SAADWSEFL	RLLHFLFMA	9
									HMCDPAGAEL	SVMAQQANI	LVYTSSMEV	9
									RLQIQPGDEVVQI	WVIPANAGL	LLMRPIICI	9
									LISPDLPISL	KLTEDKKEGL	GIYGEGHQI	9
									YLAARTLEIPL	FLLETVVRV	GLAAVRSSV	9
									YLFSHLNDF	SLIEDLILL	RLAAVRSTV	9
									SLCHPGFSAL	LLDSGPPSL	KLQALANAL	9
									KLKQRVIQYL	VLFNKLTYL	AASGQVWAV	9
									FQGSVPPVM	KMVPPYPEV	YMFNLIVGT	9
									VLPQPSDQGV	RLLPLDHYL	ALVTDLRDV	9
									SLGELKELFIL	YMAQTVHGV	VMAALGVAV	9
									QARGLLPGGTQV	YLPVKIEQV	RLVGARPLL	9
									YASQWFLTL	ILDPSNTEI	VLAAGRVAL	9
									VLQEPPAKKAAV	YLSNVDVYL	RLPMSIIIV	9
									SLKPLANVAV	GLLPGGTQV	MLFLGDFNA	9
									PRLLPLDHYL	FLPKEVLSL	KVRGGLPLV	9
									KVLEDPAIA	SLQDLFPTI	KLIFEIGFL	9
									MLMDFEQLQPDL	VLASDLQRV	TQMESVLGA	9
									TLKEELPPKEEV	SILSKPFKV	SQTKLIFEI	9
									SLGHQELIL	YLDGHLITTV	KLPGEGAAL	9
									GMAKQPVVA	SQYPFPVTL	AVMPHPERA	9
									GAIQVLPKL	SLQPRSHSV	RLSDFGFSC	9
									VSHPEVYRV	KLMPKTSLPTV	VQLYGPTNV	9
									AQKSVPQAV	VVDPILSKV	LLDALCLLL	9
									QMSESETLI	KLTDIWEEL	SIMRSLLEA	9
									YPFPVTLYV	GLYPSISLL	SIAPMDVCV	9
									ELLDLQLQRNL	FLHPVTGQV	QVDGSPPGL	9
									SSPDFVFML	HLMEENMIVYV	TLMGGQVYF	9
									ALMSPRRGL	LVLDYILAV	ALADACEAM	9
									FLPPSKTV	RDLLEELSQV	LLRPLVLYA	9
									RKLTDIWEEL	YLDGHLITT	VLGSILGQL	9
									TLIAKSSMQNV	RLAFDIMRV	MMDHEARLL	9
									VLQEPPAKKA	ALMNEIQAA	ILLILTDGV	9
									AQPPKDLTL	HLMEENMIV	GMEGAVLPV	9
									RLRELTSIV	YLAARTLEI	ASDDRSPEV	9
									KLMPKTSL	ALMGTHQEL	VQEPDLAQV	9
									KAQARGLLPGGTQV	QLMENIGAIQV	YLTEKVALS	9
									VLQEPPAKKAA	RLQEASMRL	ALMVSRPVL	9
									RLFVPRLLA	LLLSVILSL	AMVAVMAAL	9
									KLKKYEKEYQT	ALAFRFVEV	QLYGPTNVA	9
									SLWSSCVVLPL	ALHDDLWEQL	WLVSLVLLV	9
									SLCEPSMSF	RLTPLQTEL	ALLLDALCL	9
									IIFHVALAL	RLYSGVLITL	IMRSLLEAV	9
									QLQALSSRL	IRDLLEELSQV	GMAPGIGPI	9
									IFFPGSHPV	IIPEETLTV	NLVLIPLHA	9
									VQINEQVVV	SLIEDLILLL	QIDLIVQLL	9
									KLQAGEIVEMI	QLPELFHKI	PMTPKVVTL	9
									LLATSKEDLLQA	VLFQALFAV	ASPKTIHEV	9
									ALQSTLKAKL	SILGSIPLL	SLGAVCVAL	9
									ALVLYEPPPL	SLGNPDMPSV	QMRNLIQTL	9
									ILRPGRLDKTLFV	IQVEKVFSI	SILGQLAVI	9
									KLKELQAIA	SLQNQLINI	GLVDVFGRA	9
									AIYEVVSL	RLPDINIYQL	CLACDTWAV	9
									VLAQPPKDL	RLMEQACNIKV	TLSGSIAPM	9
									LQFDIRLDV	HLVKYEGSMKV	AQDWAAIRL	9
									GLSLVLKKI	GLPALVVAV	LTPPPLPAA	9
									VQLPELFHKI	RFLLETVVRV	SLVISAYAV	9
									AMLDRYRILITKV	AEELLEGKMSV	KLQARALCV	9
									ELMEVQLERKL	YLYVRLDGTMSI	RVALSTHRV	9
									KQVYMTVAV	ELNDFIVAL	RLQAEPRCV	9
									LDLFEKLCRA	ALRAEVWQL	FQTENLGAL	9
									IISYETFRL	SLAPLSPRA	ILSELLKLC	9
									TLDLFEKLCRA	SLLLHPEPV	RQLKQQAFL	9
									LLDSGPPSLG	IVFNGPHLL	ELYSSYVGL	9
									VSLLGQPQPL	HMYASQWFL	QLKQQAFLL	9
									ALVLYEPPPLSA	FIIEETVRA	WVSKGLAAV	9
									RSVLFQALFAV	GIGDSLLNV	MIMEGQYQF	9
									GLVTPAGVLL	VLYEPPPLSA	LLGTPSENI	9
									YLQTVSHPEVYRV	SLAPGDVVRQV	TMPKAFATA	9
									FVGLPPPADRL	MQVPPYPEV	LLLGTTTQT	9
									LLFGATEEEI	HLASKIEEA	GLDQTQALA	9
									GLLRDQDPL	ALXPXRALPSL	FASSHTPRI	9
									STGKPPLSV	STPERVFSV	GLVTCLLEM	9
									HLSTFAVLA	FTFSVSLEV	AIQGDVTQA	9
									LMPKTSLPTV	MLISPDLPISL	FLQATGCSM	9
									ILPPQPHRY	GILLRLPQV	FMATAGDCL	9
									QTLDLFEKL	VVEDFIHLV	LQVDPEARL	9
									MLIGIIVFNKL	LLDQDYVNL	SQYYILLIL	9
									VLQKGSVGLV	MQYQVLNEV	SIPSHSSEL	9
									QLFMQVPPYPEV	HSLIEDLILL	EMADAFHLA	9
									QLDSPLGLEI	LLTCMDDLNNV	ELLAHRPLL	9
									ADMLTGDEQV	RLLPLDHYLV	KAYRHTEKV	9
									YLGDRRPVPAGL	MMEEISIMV	LQWLLRPLV	9
									QLPELFHKIGV	ILYSWGELL	PLLPGTSEI	9
									GVDITKIQV	SLVPTRQEV	FMSFVTTTF	9
									KMAPLGDEA	FLPELPAV	PLLPYWLLV	9
									ALASGVLYGAFSL	LLLELSEMI	VMPHPERAV	9
									FIDLMELKLMM	SLTEGLLGA	AAINVLLSI	9
									RSILSKPFKV	KLSDRLKSL	HIIVVLDPV	9
									KVCWSLLEV	KQWNKRWFV	QLLALLGWV	9
									SLSGRKPVPLLL	LLHEADALL	GLPLVTCAL	9
									LVLYEPPPLSA	ARGLLPGGTQV	SMDETHPGY	9
									AVFPGEGKVKMSV	LMQEQLPDL	RLLCSGHDV	9
									ELDAASSSL	SLGPEPLPI	HLFTKEQLF	9
									ISPDLPISL	MLAGEGMSQV	TLLAGSPPF	9
									VLYEPPPLSAH	GLFPERLVQEI	MLQDSLEHV	9
									KLMMEKLGA	RLVQEIPETL	SLLTALFRV	9
									NLLQLCPQSL	ALQKVKYFV	FLVTDLAGV	9
									KLVNEYACRV	SLLQPFKEL	KQLEHLQLL	9
									YLYVRLDGT	ILASNILIL	ALDSASILL	9
									GLPESPDKSPV	KMDELLDLQL	NLLLDTHRV	9
									RLEQENDDLAHEL	QLINIRVEL	GLTPKFIDV	9
									VLLAGPPGCGKTL	EMAEQLMTL	FQPYPLPHV	9
									QIQKEIWRI	FLNPKKTSSV	ILGPIPSHM	9
									KLSFREVQAI	YVPLESPPAV	YLSIYDPPV	9
									VLVSNYTQTL	SLRGEVESL	SQAKVIYGL	9
									IASFPIYKV	LILGGVEQL	LLHPFFAGL	9
									FYDLESNINKL	APRLLPLDHYL	KLTEPKDLL	9
									SLYKICKAYSV	RIIDQSSNV	FVNSEFETL	9
									FVDNKLKQRV	SLFQGSVPPV	YQWTNGSFL	9
									AVIQIAAAL	YLRFNRQEQV	SLVGRNYDV	9
									SLKKIEEL	FVELLDSGPPSL	QLFDLMRRM	9
									KLSFREVQA	RGLLPGGTQV	WLQERYEIV	9
									GLRQGGVSLL	GMWNPNAPV	KMTDVQIAT	9
									RQWRGLLPA	RLMEQACNI	GLLYLQAIL	9
									ALRRGDVVKV	FLHFDKNFV	VLALDSASI	9
									KLLRRADLNQGI	ALAEANAVKL	GLQEYHSRA	9
									HFDKNFVQL	AVDMVVTEV	ALLDRFASS	9
									FIIEETVRAMTHV	HMNSSLLSL	SISSFRVLL	9
									ILLRLPQVAMA	SVLFNKLTYL	KVIYGLEPI	9
									AKPAEELLEGKMSV	KLMDGAPSESEKL	AQPCDVWSI	9
									GVTGQVHVL	FLPPSKTVL	KVAGALLRA	9
									GLILPPPRPPL	ELLEGKMSV	LLYLQAILA	9
									ALHDDLWEQLN	KMLVLDYILAV	ILLMVQGTV	9
									ALKFFRVQL	VELLDSGPPSL	GTFGKVVEC	9
									WQLPGKNLL	SLDPALRRA	VMMEKILGP	9
									KVVITVQQL	VLQKGSVGL	FLKENNFQP	9
									CLRNEGVSSV	RMLAGEGMSQV	GLKESCFPA	9
									GLGKTLQCI	RVVEDFIHL	SQEDPYLSI	9
									SMGKSYDGRAYV	DLLEELSQV	YLKGDCVEC	9
									AMLDRYRIL	ALSSVQPSA	GLLGSPYAL	9
									YLSNVDVYLDGHL	FVSQVDTQV	FQIATPHSL	9
									GLPAGPEPA	ALEDIREEL	RLASERVTV	9
									QLPPAFDLFEA	KLDKEKLPV	SLFVPPSHI	9
									YVGESERAV	FQENMIVYV	RLAKGETNL	9
									ILVGQSRVL	VLPPPPIKKLV	FLLCVMEEI	9
									GLDTDTETDL	KLRYSDLDFEV	VLAASHAAL	9
									LLSVILSL	NQIDFIICL	WLGEGEHVM	9
									SNQIDFIICL	MLVLDYILAV	CVMEEIEPL	9
									RQAKPAEEL	IELNDFIVAL	SLSGYGAVL	9
									LVSNYTQTL	ILPPPRPPLAV	GLSAPHEPL	9
									QLSNKELAI	RLVQEIPET	HLTAFGTSL	9
									NQLQFDIRL	KLGAPQTHL	SALEVSVGL	9
									GLPALVVAVSV	LLLDQDYVNL	FLTFXGLHA	9
									AVFSEEALI	LLEELSQVL	DLXGPLMPL	9
									RLDVLITYT	IQDPASQRL	GLHAEQAFA	9
									VHLASKIEEA	REHSLIEDLILL	SAPHEPLEV	9
									VLAQPPKDLTLEL	ILPPPRPPL	VTVNYNITV	9
									ALHDPLEKDALVL	YLFSHLNDFSA	SIVGSNLRL	9
									FQPPPPTPSA	SQYPFPVTLYV	TAFGTSLFV	9
									YLYLSLREHLA	AVFSEEALIQV	NLTSALTPI	9
									NLPEPPPHNM	ALAQSWLTAV	CSFDVVSSV	9
									FGMLLSPGRNV	GLLPGGTQVL	RVLFDYQPEA	10
									KLRELFEQAV	GLFPYNYPPSPTV	YLQTVSHPEV	10
									HLAKGQRML	VRFLLETVVRV	GLINVSNYSL	10
									KLKQGIEKKV	YSGDLLFSV	SLTDSSEEAL	10
									VLYGAFSL	GLRDEVLQA	ALQSTLKAKL	10
									FLCLGWGLPALV	GMWNPNAPVFL	VSLLGQPQPL	10
									KLIWEISGGKL	SIIPEETLTV	GLRQGGVSLL	10
									VLFNKLTYLG	FLPPSKTVLPTV	ALRRGDVVKV	10
									FLCLQSLLI	VQLDSPLGL	GLGAWGVAQA	10
									TLVKSGVPEAL	GLTWLGPPTSL	VLFDYQPEAP	10
									KADSPVNGL	SLSFRPIVV	RQWKEQNREL	10
									KWGLRDEVLQA	SLSDTHDRL	ILSPQPYPAV	10
									LLFGATEEEIQEI	RLQTENLQSL	KLYRHSVLEV	10
									ALRNDLDQA	SLWSSCVVL	GLGDPGSLFL	10
									FIIEETVRAM	MIHPNVPAI	ILAYQKQWEV	10
									ALGSADCEL	GVFPDNFVL	FLEDLPFEQI	10
									LASNILILV	ALGLRTINV	SLLGPGAERL	10
									RLPDINIYQLK	ALPSLPPDL	SLPQTTAPEV	10
									LLLSVILSLRL	LVQEIPETL	SVLEVLTAAV	10
									HLVGDALKA	ALHDPLEKDAL	KTLDQVLEDV	10
									LIEDLILL	FMQVPPYPEV	LLGTEPGPGV	10
									ALVLYEPPPLS	RLFLPKEVLSL	TMAEHFLTLL	10
									SQHEATPGA	RLMQEQLPDL	GLQPSFAVLL	10
									ALGLVTPAGV	GLFLPPSKTV	KLYRHSVSLL	10
									VVEPVRFLL	FDLFEAFAKV	AVLTPRVPTL	10
									SQPAYPEKL	AVTSRVMTV	ALLSVNSDTL	10
									TLLAHAIAGEL	VLYEPPPLS	TTMAEHFLTL	10
									GVPEALRAEV	TLELAGSPSV	FIAEVAAAVV	10
									LVLYEPPPL	GMSQVVRSL	QSLQEQLNGV	10
									SLCHPGFSA	SLYRKGNPDSV	LHLYRALTEV	10
									HFAPRLLPLDHYL	ALFAVFNSA	ANLDPASCLL	10
									SADEPGLYM	GVLASDLQRV	MLGWGVPAFI	10
									QLPGKNLLQL	RLLGRVVFKL	KMGSVGDWEV	10
									FLRISNFEA	TLAYDNGINL	LLLLSATWLL	10
									KQLREMELEL	LLGRVVFKL	FLYTNSVKLY	10
									RLSLQPRSHSV	LLIFKDLKL	VKLYRHSVSL	10
									SLSSITSL	FILRPLVEM	VKLYRHSVAV	10
									YQWLKDKIL	SLEGGLLYA	SLGPLPGSSA	10
									AHMYASQWFL	FAPRLLPLDHYL	RLYQPYGDSA	10
									GMFPQAMKNLRL	YMNDSLRTDV	SVVDIAITEV	10
									YMAQTVEGQWL	GVWEEWGSWSL	VLLEVQVPAA	10
									FLLFGATEEEI	FIDLMELKL	ATFDLGIPQA	10
									HLTPGFVGADL	ILFRGITREL	AALVQFGQSV	10
									LLGKWHSNL	KLQAGEIVEM	VQFGQSVGSV	10
									SQELDLPILKV	FLHFDKNFVQL	KLIQENVVSV	10
									SILASNILI	NLHPRGFSL	KLFSGIVSDL	10
									GLYPSISLLN	SQLLPSPAV	YMFDGPVDAI	10
									QLCPQSLEA	RMLMDFEQL	VLYEESMNTV	10
									HVAGICHNI	RLGCTLPQL	YNLYETNWEV	10
									RLKNLELAAV	VLKELGFCV	YLSLDIEQLL	10
									FSFENFQSQV	GVGLYPSISLL	FLSDDELLEI	10
									HLVQTSWVA	ILSDFEKDV	KDLDEALPAL	10
									RLQIQPGDEV	QLREMELEL	FMFEGVEIPL	10
									SMTYSESLRSV	QLHDEDFLTSL	VLNWPGQVTI	10
									ALEDIREELTM	RLPDINIYQLKV	GLHEPLVEEL	10
									SIQREPVSAV	ELDLPILKV	FALLGTIIQL	10
									KLSVQSNPSPQL	ALHDDLWEQLNL	SLYNNTVPEL	10
									KLMDGAPSE	SLPKPEPEA	GLLQDPGHFL	10
									SLPTVKKLATA	VLPPPPIKKL	GMYEAVNYYV	10
									KQWNKRWFVLV	ALEAPPMDKV	KLMELVKYML	10
									KIDSEIKKTV	RTVPPLPAL	QLFPQLCQQL	10
									FLLFGATEEEIQEI	IMYERLQESL	YLLSGGSISI	10
									ALTWMSAVL	VLYEPPPL	FLKDSWISSL	10
									QELDLPILKV	QLMENIGAI	VLYDSWVKQL	10
									RLQLEYVDV	RIQDVMEGL	KVMFEAPSEL	10
									FAADTLTDL	QVIEGNAAV	AWIQDGIPAV	10
									WQLPGKNLLQL	VLHEDGPAA	SLRLDQAQHL	10
									KVNVKPSVVKV	SLTPRQTIHLV	RLLQVITQTL	10
									VIDRGPSSYL	AFDLFEAFAKV	FIDDLNMPAL	10
									ALVPGGPAPPA	TLFTAKFPL	YMLQDTLRFL	10
									LSLQPRSHSV	FLSVDHSGL	GLEDQLLGQV	10
									RLVQEIPETLR	VVTEVVEPV	VLNSGDIPNL	10
									LRLAFDIMRV	VLFQRFFYT	YLSFAEMDEV	10
									SLSLAPLSPRA	QLNLDTQNEV	YLTLTGALHL	10
									HQQPPHNSL	SMEDYPDPQSA	AIWIENMNTV	10
									SLSGRKPVPL	KLRELFEQA	YLGPFTIAGL	10
									SALHDDLWEQL	IGVLASDLQRV	GLQNLPITFL	10
									GLFLPPSKT	RVVEDFIHLV	SLPLNDMPEI	10
									GLGPAYGSL	KLSSSIIHEI	ILATHAVPQL	10
									TLLRQSPEC	IMYERLQES	GLLAQEVREV	10
									ALMSPRRGLPL	VLVNMLIGI	MMFEVQDLAV	10
									NLFDTAEV	LQLEYVDVV	YLDQFQKLLV	10
									GLNIIFHVA	ILPPPRPPLA	ILAKNLHKEV	10
									LLAHAIAGEL	APLGDEAPTL	GMLMADPAKV	10
									AHLTPGFVGA	RLYSGVLIT	QLAESQPKEL	10
									LLLCEGLNII	ILASNILILV	ALFRPVAMMV	10
									SLLIFKDLKL	KLNEQDTDKLL	AMQDFVATNL	10
									ILKVAAPEI	ELLDSGPPSL	SLYSFGFNEA	10
									RSLKPLANV	SLSFSPLPGNILV	MLQDTLRFLV	10
									VVASVSLLI	HLTPGFVGA	KILDLVQKGL	10
									PLGDEAPTL	FISVKGPEL	LLKVPEPINL	10
									HMYASQWFLTL	ALNEETPKDKQV	ILDSSLPSSI	10
									YMCGEGGLRQL	FSLQDLFPTI	ILFNVLPYKA	10
									SLSFRPIVVPA	MLLSPGRNV	GLMPFIECWL	10
									QLARGGTMV	SLEGGLLYAFV	YVLNPKSITM	10
									SLGELKELFI	SLSGRKPVPLL	ALLGTIIQLQ	10
									LVNEYACRV	TMNSEEFVL	RMVKEFQPYL	10
									KTFTETFFM	QLQRNLEYL	HLAPSWMPAL	10
									SLSSITSLKKL	WLGGRIQPL	MNLQDHIESI	10
									IIHEIDSIL	RMTPACPLL	LNLFDKGILA	10
									ADTLTDLSMWV	VLAQPPKDLTL	VLLKAGLQNL	10
									ALEPQLSGKMLV	VLFKEVNTC	KMENEQLTLL	10
									SIHEVDISNL	LQTENLQSL	KMTIEPPRGV	10
									IDLMELKLMM	FLSPFRKPLSQL	TLSNQININV	10
									GLCIELNDFIVAL	SLQDYPFEDWQL	RILDEAKQRL	10
									ACLPAATPAL	KLDKEKLPVHV	ADLDKFTPRV	10
									VQIPPAQKSV	SYLSNVDVYL	NLFDKGILAT	10
									LLRLPQVAMA	RLFLPKEVL	AGLPNDTLSV	10
									SILASNILIL	VLTPELSEEEV	RLLFQEDLEI	10
									GLDMDVGKQA	KLNEQDTDKL	VLFMDAMSHI	10
									GLGAWGVAQA	SLTPRQTIHL	VLDYDEEKKL	10
									ELILGGVEQL	AQGFVITAV	KVMEFKSLLL	10
									TVHDKMDEL	TDEMAEQLMTL	VLSALIVIEV	10
									QLILDPSNTEI	LLPGGTQVL	SMNTVLVQEV	10
									ASLGPEPLPI	FVLPPPPIKKL	FLPREGLKKI	10
									RFLLETVVRVY	SMNQLQQWV	QQLSDLVALV	10
									GLLGATHDFQSI	SLIEDLIL	SFLEESISFV	10
									VLLHGPPGCGKTL	ALHDPLEKDALV	SVLDILAKNL	10
									VPLQDYQSAL	YVRLDGTMSI	ALGNALLLGV	10
									YQYYPPGV	VVVDPILSKV	LALDYISHFL	10
									GVLQKGSVGL	GMFPQAMKNL	YMLNNISGDV	10
									VLYGAFSLQDL	SLQDLFPTIA	QVMDEFLYNL	10
									RLSEIDVSS	GLPPPADRL	AIAEETRNSV	10
									HGREHSLIEDLILL	GLKNMIKEV	YDLHGYLSYI	10
									VLQNPQTII	FLSPFRKPL	GQLYGEFDLL	10
									LLRRADLNQGI	GLKPGDWVI	SWVMDLLQRL	10
									SLFQGSVPP	TQPPAEPLITV	TLIGTLGNPV	10
									ELLGMGHRL	GLYMAQTVHGV	VLCMSPIGEV	10
									SVIPTPDSDV	ITDEMAEQL	VLDDNKKLCL	10
									KIIVMYLQV	SSYLSNVDVYL	ILIGQKKLEL	10
									AHFAPRLLPLDHYL	FLSSFCWVL	GILDEAIREA	10
									FLCLGWGLPAL	GLKASLERL	LLTRPEVITA	10
									RMTPACPLLL	VLDYILAV	QVPERGLVSV	10
									TQVIEGNAAV	THLMEENMIV	RLWYHENCRV	10
									AMDACINLGL	SSQYPFPVTL	YLEPSILGLM	10
									MLSMTYSESL	FMREEIQDA	RKLMELVKYM	10
									KVEVQLPEL	GMAKQPVVASV	KALLPTDDFL	10
									AGELDLPILKV	FSVDILRNV	SLYSNVCRSL	10
									EELLEGKMSV	FIDKTPSV	HLDHQHPQTI	10
									SLWSSCVVLPLLA	FLLETVVRVY	TMLTMEQIKV	10
									NLGKSGLRV	KPAEELLEGKMSV	TVFLNEIPEL	10
									VLTSQAQAI	SLFQVDSFKEA	CLLENVGEEL	10
									WVASEDPLL	GREHSLIEDLILL	SQLLDDHIVM	10
									HADADLLRV	SMQEVHIKTL	KMMQVIEEYI	10
									EMQEVGVGL	YQLERLMQEQL	QLLDDHIVMT	10
									QLQFDIRLDV	DLFEAFAKV	VYLEPSILGL	10
									NDLLEYFSLV	ALKAFQSSL	AKMQEDLESM	10
									TLEEILLERA	LLYAFVGPAAV	KLMFAFLLCV	10
									GLFPYNYPP	QLLTCMDDLNNV	VLSPEHSYSA	10
									SLLNVKCAA	RIFFPGSHPV	HMYSAEGEEV	10
									RIIDQSSNVEI	ILSDFEKDVDL	NLNKNDVTEV	10
									MLIHMRHPEV	ALELMEVQL	LQAYEPKMQV	10
									AVELLHEADALL	VLPRRTLSL	YLTYSLYSNV	10
									SLTCGQGLQV	ALFYGTRTM	SKILGQIELV	10
									WLRGLDDSL	IMVAYDAHV	VGLEERIVKV	10
									VYLDGHLITT	TIIATPLSL	FLTGTLQNFA	10
									RLLPADPDESSYFV	XLHRTVPPL	VLSPGTDPAA	10
									FIHLVGDALKA	RQFNLTPPI	FLNEIPELES	10
									QLMENIGAIQVL	AAPEIVSGV	NLYETNWEVY	10
									LQSAATLGV	VLYEPPPLSAHDQL	SISGGMYEAV	10
									LNDFIVAL	ILGGVEQLQAL	RLLAQTDFPL	10
									VVDPILSKVL	SLQNQLINIRV	TLLFPEEGLV	10
									SLYLRFNRQEQV	SLFQGSVPPVM	LLAQEVREVV	10
									VLFDYQPEAP	ILLNFCLSI	RIDIEVLSVV	10
									ELAQTKLQL	LLLTKQRLV	TMDTVQMSHL	10
									ALHPVRQTDTLEL	SIVFNGPHLL	ALKSVATVFL	10
									SLPPKPRERL	YDELDAASSSL	HMAEYECFQI	10
									SLVPTRQEVEA	LLPLDHYLV	VIRYNRLLQV	10
									RQWKEQNREL	SIIHEIDSI	SFLEDINNVL	10
									SVDHSGLGL	NLQSLTEGL	RKIYEKPNSI	10
									ERLPDINIYQL	LLSFRVAAV	SWMNDPLSAI	10
									VICDEGHRL	VGLYPSISLL	YLELLHIFSI	10
									KVICNSFTI	HLLRVVEDFIHL	ILDEAIREAC	10
									ATMNSEEFVLV	AQPSPLSLV	WYMFDGPVDA	10
									VVPPRGVLL	YLDQQMSESETL	SLSKIKQWAL	10
									GLGENGSQA	QLCWWEKLHRA	RVLSPLSPQI	10
									LLREPAGLSL	VQSNPSPQL	VLPEIDTALL	10
									YVPNVPEGSV	SLFQGSVPPVMA	GVLPEIDTAL	10
									SLAPGDVVRQEI	YLYLSLREHL	LLLCRPPPGV	10
									LELLGMGHRL	LLFWLSRYL	ALLTPLQSPA	10
									ALAQSWLTAVL	RLATAFDPAPSA	GLSQQEVISA	10
									RTFIIEETV	ALLKTSKEDLLQA	FLTSDAPIIL	10
									VVVDPILSKVL	NLFDTAEVYAA	YILLKKLVKI	10
									VVVSPSSLV	KQEEETAQL	FLLDLDPLLL	10
									FIFAADTLTDL	HLDLXLHRTV	ALAEVNQGFL	10
									SSLLLHPEPV	GQGDVCPGV	GFLLDLDPLL	10
									LILPPPRPPL	SLTSPLSPFSL	LLDLDPLLLA	10
									KFDLKISTL	GLEFQISNV	NLDPAILEEV	10
									TLISMVNRMV	KLCNHPALI	FELLGHTYAI	10
									VTQEEVEAL	GLNIIFHV	ALACHENETV	10
									WVIPANAGL	SVLFQALFAV	SLLDQLQMGC	10
									KLTEDKKEGL	AMQYQVLNEV	AILEEVDREL	10
									ATMNSEEFV	SLCEPSMSFL	KLLQRSISSL	10
									VLISGTPIQNDLL	LIEDLILLL	RDLLEFLGSV	10
									YLDEQLQNL	RLYSGVLITLE	TLKPSLVVEL	10
									KLIPLIFEV	LILDPSNTEI	FLRFYSDNSV	10
									FLWDEGFHQL	LVKYEGSMKV	TVLMTTLTKL	10
									LLFEYKPEV	FLRREVQDV	VLATGSRMFL	10
									SLLDILHSM	ATDELATKL	VLMTTLTKLA	10
									YLNNIYPEV	NLFDTAEVYA	LLTLLKMPSV	10
									SLSDGLEEV	YAFVGPAAV	LLVDDDLPSV	10
									SLLPHPIIV	RVFSVEESPAL	QMLDSQLPQL	10
									GLVDSLLYV	RRLQEASMRL	LGLYPPPPGL	10
									LLDSGPPSL	LLAHAIAGA	RDLWDRVLGL	10
									QMSPIIQSV	GLYPSISL	SMVGEGFIEV	10
									SLFPLLLRL	ALAQSWLTA	SLPPVPPMGL	10
									ALAAHPWKV	ILGSIPLL	SDLASPILAV	10
									SLLDPKIKV	HIIEGLKASL	SLLEREESTL	10
									LLLSQIFHV	VLLAGPPGC	RMLEVTWSSL	10
									SLWDRAEGV	TLISMVNRM	SMPPMPVASV	10
									RLLPLDHYL	AQARGLLPGGTQV	FIDEEQAFGV	10
									ILLKEIILV	LLRVVEDFIHL	VMDHEGHAFV	10
									YILPPLVSL	KQGEGSSGV	GLYPPPPGLT	10
									ILAERTFRL	YMNDSLRTDVFV	ALHDLLTTYA	10
									KMAELNTHV	TVAELFHAA	YLAQSDFFWL	10
									FLYTNSVKL	MLMDFEQL	KLQDALASNA	10
									LLDHRVLEV	QLTNQPPCL	QLPPGQSLSV	10
									RLFDLIQKM	ALASGVLYGA	YLLNVYPDGL	10
									VLFDYQPEA	FVGADLMAL	RLQGAVVPPV	10
									TMAEHFLTL	KLHRAAAAV	SLGLTLLPRL	10
									YLVPLHYRL	IMYDYGLRDL	GLSPMSFPTA	10
									SLQEQLNGV	ALRAEVWQLL	VELVGPPSQV	10
									FLPKEVLSL	VLLHGPPGC	RLGQEVYLSL	10
									YLAPWANQI	TQDELQRLL	SLSPPSTMIL	10
									SLQDLFPTI	VLPKLSSSI	SLANSSTTTL	10
									NLYAHIQKL	KVVEGITREL	GLEEPLLPGI	10
									VLTPRVPTL	SLIEDLILLLE	VLTPFSLHHA	10
									GMIEATAQV	ILLRLPQV	LLSDWDLSTA	10
									TLLRTVHSV	RLQLEYVDVV	ELLFPPQENV	10
									ILPPLVSLV	GLVICDEGHRL	GMSDLASPIL	10
									ALFPLLFLL	SLRRALELMEV	AVGSPLMQEV	10
									HLAQALVTV	WFIDKTPSV	LVYEGQLSQA	10
									KLWEAKVEEV	MLISPDLPI	SLPQTTELGV	10
									KLYRHSVSL	SSDSSPPEV	FIQSEMSEAV	10
									KLFEDMVTKL	ALWGQGDVCPGV	ILLEHRDHIM	10
									RLKEQILEL	AVFPGEGKV	MLDSQLPQLT	10
									KLYRHSVAV	SLLEVHSRPCL	TTFPEEAPTV	10
									HLYRALTEV	NVKPSVVKV	QLSRPEELRL	10
									FLNLDEVFKV	KILYSWGELL	AGQWPGRPKL	10
									YLWPAVQLA	SSSQYPFPVTL	LLFPPQENVQ	10
									FLWDEGFHQLV	FLWECVTSRRI	YLQEAGADDL	10
									RLIPMLKNV	RMLSVQALA	NLVSLGLTLL	10
									LLDPTSSRL	TLVKSGVPEA	YQPMSGNQAL	10
									ILLGDVQTI	KMAPLGDEAPTL	ALLVSTDAGV	10
									TLGELIYLV	KSYDGRAYV	SLQAQAQLGL	10
									ILGDILNSL	QLSGKMLVL	SIQLPPGQSL	10
									ALWGGTQPL	GLPEEDSVL	LGLSDQSSHL	10
									LLLPVAHML	VLCAAVELL	SLGAVKLQEA	10
									FMEDMMPKV	SLASQLLPSPAV	SLLSDWDLST	10
									KLMPKTSLPTV	ILSLRLATA	GNLVSLGLTL	10
									VLMQREVSV	MAPLGDEAPTL	SLVFHFEYTV	10
									TLDPALAAL	GLRDEVLQAA	SQPWSGGPSL	10
									MLWEHNSTI	LLETVVRV	TLSTRWPLTV	10
									KLTDIWEEL	RGALMNEIQAA	HLKDLNTQAV	10
									RLLSETTSL	FLRQAKPAEEL	ILLHEIPHEV	10
									YSDEIVVQV	VMYLQVLEC	SVLKDEVLEV	10
									ILLGKMKEV	ALCFQENMIV	GLASAPIEEV	10
									LLLGQSHSL	GLGEPPPPQEA	FLFGPLDLIV	10
									SLLPGITYSL	CLPAATPAL	FVFSDQVHRL	10
									HLAGILVGL	CLDSSQHEA	VLKDEVLEVL	10
									ALMDGLSLESL	VLIGDRLYSGV	ILYDFTARNA	10
									KLNHQVSEV	ILVPMAASPGL	ILTGPQLFSL	10
									VLFDIFVNI	DLLEYFSLV	KLAINLLAKL	10
									SLSPEPTHL	SALMGTHQEL	SLNKEELKKV	10
									YLHDKLDEYV	SLLESDMKRKGKL	ALVNVLPDLL	10
									TLSPSPFPV	AVISSASTV	GHLVPKEMSL	10
									VLVSDGVHSV	FLRMHGLSL	LLHEIPHEVG	10
									YVPYDGIPFV	YLDGHLITTVQ	QLFSLNKEEL	10
									KLIDHQGLYL	FQVDSFKEA	FLVSKKIGLL	10
									SLLDILHSML	FMNQRGARV	VLQEAPWEVE	10
									KLYSWQQEA	FVGPAAVIV	DVLQEAPWEV	10
									RLQQFIEEL	LLFSVDILRNV	LLCAGIVVMV	10
									TMVEAVAEV	ALDSLNTSRRV	LLSRDAVDFL	10
									YLFDRLAHEI	LTMAILAPV	GLLTTMAILL	10
									ELYGNLLKV	FLLETVVRVYPA	HFLFGPLDLI	10
									SMIDKYQAL	GALMNEIQAA	FLDNKVLLSF	10
									LLHSPLFQL	ILITKVCWSL	KGTFEEEMLL	10
									YLFSISEVL	VYLDGHLITTV	GLAVAASFLV	10
									LVSDGVHSV	ALHDPLEKDA	SLPDFGISYV	10
									SLASAICKV	RLLATSKEDLLQA	YLVEHLMTMV	10
									YLAEKPYKC	LLKWDSWQRL	SLLTPSLHLL	10
									SVLEPIKSV	RDLLEELSQVL	AIEFDEHINV	10
									QLPPGFPSI	KELLEQKAVL	FLQLTGGHEA	10
									FVDGSAIQV	VMFDPDWNPA	SLAEAQLRFI	10
									VLFRPIHPV	KVVDDSVIL	APLSTVSPSL	10
									MLQHQFPSV	LQAGEIVEM	ELDEDLFLQL	10
									SLMAEMDKV	FVLPPPPIKKLV	TVAPPVLTQL	10
									TVDEVIEEV	KLAPKRKAV	KQLTPRILEA	10
									GQLPNLQTV	YLPVKIEQVV	QYLVEHLMTM	10
									FIAEVAAAV	QEIRDLLEELSQV	HRILPKIQRV	10
									QLNESMFLL	LLQLCPQSL	KVAVSPTPPV	10
									ILPEDLEEL	VVDDSVILF	RMSDEIVHNL	10
									ALATLTILV	GLFLPPSKTVL	GLDESKVFLV	10
									ILYNGQSVEV	VLITLENCL	GLDESKKITV	10
									KMLDLMLEA	NLIGANRLV	FLYWPLLESA	10
									RLFDLIQKML	TMNSEEFVLV	FLKDQVLPPL	10
									LLLGGVPDL	YMTVAVDMV	LGLDESKVFL	10
									SLSPENVEI	QMQGLCIEL	VLQPDAPQIL	10
									AQAEDLYEI	FLSVDHSGLGL	RLMTHVDLGV	10
									RLMWKSQYV	AVGGNEGVAQV	AVDFEGTNGV	10
									SMLNKNPSL	NLDTQNEVL	YLTIAGVESI	10
									YLFSISEPV	KMLVLDYIL	IFMVGESPQV	10
									TMQSKLQEV	MLAGEGMSQVV	FKLDKYELAV	10
									GLNSVINSL	CLGWGLPAL	YALNLEFPTV	10
									GILGFSVTV	NLWGDGQAA	IDLHDVTAPV	10
									TMVPLVPAL	FQSQVTQVI	VVLQPDAPQI	10
									ILLEVNNRI	YLSLREHLA	KIFCETSQKL	10
									LLLSVILSL	ALIQVPSDI	TVYEEILRQA	10
									LLASHTAEL	AFSLQDLFPTI	SLGKGMKVHV	10
									VLPHVPLGV	SMIHPNVPA	GLDYRDFESL	10
									ALAFRFVEV	QLPHLDLXL	ILLSGTAHFA	10
									LLDDNMDQL	ALIQVPSDIPL	KLGLDESKNI	10
									ALQNLQLQL	GFLPELPAV	FALAAKYYSV	10
									FMAWPDHGV	FSVEESPAL	TLTFAERWQL	10
									SLSSFQPKI	SLAQCLHWNV	KLGLDESKKI	10
									RLVGVLWFV	YADPAAYVM	KLVSVEAFAL	10
									RLLDDNMDQL	SQLPPAFDL	MLIPKPPPKT	10
									FLAELLYII	AAVELLHEA	MLDKLSREEL	10
									QLIEFKAFV	HLESEVSAL	TIAGVESITV	10
									YLAEFNSTPAV	FQPESIACA	LGLDESKNIL	10
									RQFAHLFQL	FVKHSMEHV	NLDGCEISLV	10
									KLYRHSVPV	LLEELSQV	KQIAAEFLFV	10
									ILLEGPGTL	YNYPPSPTV	ALNLEFPTVT	10
									ILGNTMQSV	RSSDKVVLV	ALTYDPTTAL	10
									KVMEQLADV	HLLRVVEDFIHLV	SLYPHLYSRA	10
									KLQNGLQAL	VLEQVQLDSPLGL	SMMGPLTQQL	10
									GLAQLVFLL	ILLRLPQVA	ALSPYLSSPV	10
									FLSSFEEKI	FSEEALIQV	SIAGGQILSV	10
									GLPGNITFV	QQMSESETL	KLDKTGFHRV	10
									IIPEETLTV	QVSPGSVHL	KQWKGQFTTV	10
									ALWGGTQPLL	AEMQEVGVGL	ILGEIPNPSI	10
									RLFPGLAIKI	IVFNGPHLLL	YLMQPSGSVL	10
									FQATVLESV	HSLIEDLILLL	SLYTRSSMSL	10
									NLVAMDELVEV	AAVAVVPLV	LLTSSDPPAL	10
									ALSTLTNTV	KLLGKLCEQNKV	ILMLPDSRGL	10
									SLSPKIDLPEV	ALMGTHQELEM	AVDAPSEHGV	10
									RMMGSQPLL	VLLGASNADQL	ALSKVVIRRL	10
									TIYDRFVHL	VLDSPHQRSPSL	SSLMPGQNLM	10
									LLLSPLHHA	SIPLLSFRV	LLPLGASSSV	10
									ALLARLKQV	LMEENMIVYV	ALWEETSFQL	10
									LLPGITYSL	YIDLEPDTPL	LLLDILAPKL	10
									RLPPTPLLL	IQDSKDSSL	ALAEWLVLEA	10
									TLINPDIKV	ILGGVEQL	LLDDNMQIRL	10
									VLTGVVYLL	SLWSSCVVLPLL	FLGEHVVRML	10
									SLGNPDMPSV	SLIVTDNLV	AISDHFPVEV	10
									HVSEITQEV	HLAHLTPGFV	FLVYTSSMEV	10
									LLYGAELGV	TLFVGLPPPA	VLAEVPKQVV	10
									TVDPKLNHV	HMFQREKVEV	FLYSRGQREL	10
									KLLIIDSNLGV	IMITPICPHSL	QGLFDNFLRL	10
									NLKDMIFLL	RLDKTLFVGL	ELFDYLTEKV	10
									SLDPVTGAV	ALHPVRQTDTL	KDLISRLLQV	10
									ILNSDLANL	FLQLITAV	AFLLHFPPTL	10
									VAMDELVEV	ILSKPFKV	ALTPPPLPAA	10
									SLLPGITYSLRV	RLPDINIYQLKVL	RSLLEAVSFL	10
									LLSETTSLL	KLCEQNKVV	LLLDALCLLL	10
									QLSFNGLQTV	IVVPAGVEL	YRLEPNVEEL	10
									QIIEWFIQL	SMIHPNVPAI	VLFAEEPGLV	10
									RLAHEIEAL	RLDKTLFV	ALAKCVLAEV	10
									FLGKELKLV	SGIGDSLLNV	ILTDGVVTDM	10
									FMNGIYQVV	IQREPVSAV	HLIDNCAFRL	10
									QLNPGTFLI	YLGDRRPVPA	YCLPPTFPKA	10
									AVAGMVLTV	VLTEAWQSYL	VVLDPVLLQM	10
									VLLPQYEHI	RLLAPAALA	SVLFAEEPGL	10
									YLSWKAHRL	AQKEDELSL	FLGPCGLRLV	10
									KLIDHQGLYLA	LLCEGLNII	SLLMSCLVSV	10
									TLSAEQFHL	DLFEKLCRA	ALADACEAMV	10
									LLLSATWLL	EHSLIEDLILL	TYLYPDPEDV	10
									AVFAKNFRV	GVLYGAFSL	LLFSYVEELV	10
									HLADIYQHM	KVAAPEIVSGV	RPLLPGTSEI	10
									KLIPLIFEVTL	NAGDAIYEV	NILLDDNMQI	10
									LLTGSLPAL	SMQEVHIKT	VIYIPPLQRV	10
									FLWDEGFHQLVV	LLPLDHYL	HQIDLIVQLL	10
									RVKEVLPHV	VTDNLVISI	ALLLDALCLL	10
									ILHLPTYSV	DRLYSGVLITL	AVMPHPERAV	10
									KILEITLLI	MLDRYRILI	FQLLRYPPFL	10
									GLLPTPNPL	TLQPTPEV	KPMTPKVVTL	10
									YILPPLVSLV	GLPKGWEV	AVCPDITATV	10
									NLKEELNFV	QLLTEMDGL	GLFDNFLRLR	10
									SLADDLKIESL	GELDLPILKV	LLAQDLCWEL	10
									WVDSKLHQL	FLQLITAVI	VALSPGQHRL	10
									ALFQSRIGV	FLAAVLLL	ILNRKGPQEV	10
									LLLLPPPLL	VLSKGVCTM	ALYDVYLDVI	10
									SVLVSDGVHSV	VELLHEADALL	VVLEEPVGEL	10
									LLYELSEGI	MVFHIIDLL	KVLQDNLDKL	10
									FIHEALLEA	YDLESNINKL	IHQIDLIVQL	10
									MLEEDLLAL	YLSNVDVYLD	KQLIAREIEV	10
									KVLQNVLRV	NLKNQIIKA	VINYEDIEAL	10
									SLLYDLENL	AVNRVLMKL	ALAISDHFPV	10
									PLMPVVLHL	HMCDPAGAEL	LLQVDPEARL	10
									ALFPPVPLFTA	RLQIQPGDEVVQI	YLYPDPEDVF	10
									ILFNLLIFL	LISPDLPISL	FSVWQEVFQL	10
									STPERVFSV	YLAARTLEIPL	FVYRKDAVSV	10
									FLFSYGTIL	YLFSHLNDF	QLFERMCMAL	10
									LLNSPPSFV	SLCHPGFSAL	HLAGFEVWDV	10
									SLKDRIHCV	KLKQRVIQYL	FLLHFPPTLP	10
									FSLLDILHSM	FQGSVPPVM	RDLKPENILL	10
									YLTADSPNI	VLPQPSDQGV	LQVDVPVPRV	10
									ATDPVGHEV	SLGELKELFIL	LLRYPPFLPV	10
									RLSSRPEEV	QARGLLPGGTQV	SVLGSILGQL	10
									SMFLNLDEV	YASQWFLTL	FMSFVTTTFV	10
									FLGIHVFLV	VLQEPPAKKAAV	WLFRAIPASV	10
									SLLRALERL	SLKPLANVAV	SRLVQRLQEV	10
									RIIEETLAL	PRLLPLDHYL	TLWYRAPELL	10
									VVEDFIHLV	KVLEDPAIA	QMMDHEARLL	10
									LLSDNAASL	MLMDFEQLQPDL	ALLQWLLRPL	10
									FLEALPEGVFV	TLKEELPPKEEV	AQAQKLVYLV	10
									RLLQQKLSL	SLGHQELIL	RGLFSVWQEV	10
									FPLAPEPAAL	GMAKQPVVA	WLSEAGLRLL	10
									LLTPKAINL	GAIQVLPKL	GYLAPEILKC	10
									TILSHIKSV	AQKSVPQAV	LLGDGDAGSL	10
									LLLVHEPKL	QMSESETLI	SIMRSLLEAV	10
									RLLPTRQRV	YPFPVTLYV	ATAGWLVSLV	10
									FLLREESAL	ELLDLQLQRNL	LDLPENLVRA	10
									FLTILPREV	SSPDFVFML	RPLLPYWLLV	10
									SLGQVLALV	ALMSPRRGL	KLPLVGQYSL	10
									RLLPLDHYLV	FLPPSKTV	SRLLQVDPEA	10
									SLLPHPIIVSI	RKLTDIWEEL	GELYSSYVGL	10
									SVLTGVVYL	TLIAKSSMQNV	SQMRNLIQTL	10
									YLFDRLAHEIEA	VLQEPPAKKA	TNVAPIISKV	10
									GLNEKSDLV	AQPPKDLTL	SLLEAVSFLH	10
									VLMDGNQLSI	RLRELTSIV	MMDHEARLLV	10
									ALADSGGIEKL	KLMPKTSL	CVLAEVPKQV	10
									RLLGTEPGPGV	KAQARGLLPGGTQV	VALLCGPPGL	10
									LVFGHLYTI	VLQEPPAKKAA	REMADAFHLA	10
									AINPELLQL	RLFVPRLLA	ALSEKETRSI	10
									SLLTEQSLV	KLKKYEKEYQT	KLQALANALL	10
									LLLERLVCI	SLWSSCVVLPL	AVMAALGVAV	10
									ALAVVVLSL	SLCEPSMSF	KLPGEGAALA	10
									SMAPENMNI	IIFHVALAL	SCLACDTWAV	10
									TLLDTVELA	QLQALSSRL	FLYSVLGSIL	10
									KLMSTVDPKL	IFFPGSHPV	RGLPPRSLGV	10
									VLQQFDFNV	VQINEQVVV	TLTTSPWLQL	10
									KVLGFGHGV	KLQAGEIVEMI	RALTPPPLPA	10
									FISGHTSEL	LLATSKEDLLQA	FGLDQTQALA	10
									MLLTAELYL	ALVLYEPPPL	GFLGEHVVRM	10
									SLLEYNSMRL	ILRPGRLDKTLFV	ALNALLQWLL	10
									SLGMIEATAQV	KLKELQAIA	QQMMDHEARL	10
									TLFLNTEYL	AIYEVVSL	RMIMEGQYQF	10
									ILSPQPYPA	VLAQPPKDL	TLPSRLVQRL	10
									TLTDAQTRV	LQFDIRLDV	ILLDDNMQIR	10
									ELPEVIHML	GLSLVLKKI	GLGKTTLAHV	10
									SLAADQLLKL	VQLPELFHKI	YMLQDSLEHV	10
									VVQPLTLQV	AMLDRYRILITKV	YQWTNGSFLV	10
									RLLALLLLL	ELMEVQLERKL	VLFIGANESV	10
									YLDEQLQNLM	KQVYMTVAV	SSLLTALFRV	10
									LLLLQLQHL	LDLFEKLCRA	SFLVTDLAGV	10
									YLWPAVQL	IISYETFRL	MLEFDPAQRI	10
									FLEALPEGV	TLDLFEKLCRA	ILGPIPSHMI	10
									YLVLHVQAI	LLDSGPPSLG	NLGEGTFGKV	10
									YLNRSLLTA	ALVLYEPPPLSA	SLLTALFRVL	10
									GLLDTIGSAV	RSVLFQALFAV	LALDSASILL	10
									RLLDNEVFDL	GLVTPAGVLL	TLREGDLTNL	10
									KLVAGEHGL	FVGLPPPADRL	RKQLEHLQLL	10
									RALDKPVTV	LLFGATEEEI	VMMEKILGPI	10
									YQDDFMVVI	GLLRDQDPL	KLTEPKDLLI	10
									KMSPTSLKI	STGKPPLSV	ALLHPFFAGL	10
									NLADLENLV	HLSTFAVLA	KILGPIPSHM	10
									AIMTYLFSI	LMPKTSLPTV	FLHENQLTHT	10
									RLNGLEISI	ILPPQPHRY	ALRFLHENQL	10
									RIFPHLCSL	QTLDLFEKL	GLKESCFPAL	10
									ASLLDPKIKV	MLIGIIVFNKL	ALDSASILLM	10
									YLDAQTGAL	VLQKGSVGLV	FIGANESVSL	10
									LQNQQIFSV	QLFMQVPPYPEV	QLFDLMRRML	10
									WLKDLEEEL	QLDSPLGLEI	GTFGKVVECL	10
									ALPEGVFVFL	ADMLTGDEQV	QNLLLDTHRV	10
									QLLKLMSTV	YLGDRRPVPAGL	RLNPLSVDTV	10
									RLAEHLGEAEV	QLPELFHKIGV	GDLXGPLMPL	10
									GIDLISGLHHL	RVPPRPATA	TLDSSNPAAV	10
									MLAGEGMSQV	GVDITKIQV	SLXPHLGXWL	10
									SLSPEPTHLL	KMAPLGDEA	FLQHIIVRDL	10
									NLIPQTGQVQV	ALASGVLYGAFSL	GLRVSTVPAV	10
									VQIEHDPEL	FIDLMELKLMM	FVPPSHIRFV	10
									SQGEAVASV	RSILSKPFKV	TLAMVDSPAV	10
									YRVLFDYQPEA	KVCWSLLEV	VLHLQLNYTL	10
									ALQKVKYFV	SLSGRKPVPLLL	FKSLLEKPSEL	11
									KLDEYVKQF	LVLYEPPPLSA	YPALLGPLASL	11
									RQVDVSVEL	AVFPGEGKVKMSV	SLAALEEEEEL	11
									FLKNNLLKI	ELDAASSSL	YRVLFDYQPEA	11
									ILASNILIL	ISPDLPISL	KLQELQVLEEV	11
									YLGSFDHYA	VLYEPPPLSAH	VLEEVLGDPEL	11
									KLLFMETSAKL	KLMMEKLGA	SLAYDSPPDYL	11
									GVVDMFQTV	HLDLXLHRT	GVSLLGQPQPL	11
									ILSPQPYPAV	NLLQLCPQSL	ADTLTDLSMWV	11
									RILSRLEAV	KLVNEYACRV	FIFAADTLTDL	11
									SLRGEVESL	YLYVRLDGT	RLLGTEPGPGV	11
									KMLDLMLEAV	GLPESPDKSPV	ALLEALHLYRA	11
									LMSTVDPKL	RLEQENDDLAHEL	ALNPGQGPPGL	11
									SLLSTHYTI	VLLAGPPGCGKTL	YTTMAEHFLTL	11
									LMLEAVNNI	QIQKEIWRI	GLQPSFAVLLL	11
									MLDSGADYL	KLSFREVQAI	RQSLQEQLNGV	11
									WLLPPQERI	VLVSNYTQTL	ALLSVNSDTLL	11
									IVEGNIPEV	IASFPIYKV	AVLEFLYTNSV	11
									YQFNPMESI	FYDLESNINKL	TMAEHFLTLLV	11
									FLKYVVDKL	SLYKICKAYSV	RLQSLLPLGTL	11
									LLADCIIPI	FVDNKLKQRV	GLAGSPRPAQL	11
									APRLLPLDHYL	AVIQIAAAL	KLYRHSVLEVL	11
									SVFSISITL	SLKKIEEL	ALHLYRALTEV	11
									GLGDIISQQL	KLSFREVQA	SAVLTPRVPTL	11
									NLLKIDFGV	RQWRGLLPA	VLSTVPTEAFL	11
									FLSDLPLLRA	KLLRRADLNQGI	SIYDTLIWSFA	11
									FDELYGNLLKV	HFDKNFVQL	HMDGSSCELQV	11
									RLGGIKHLV	FIIEETVRAMTHV	SVKLYRHSVSL	11
									AMLEEDLLAL	ILLRLPQVAMA	YMLGWGVPAFI	11
									KLYRHSVLEV	AKPAEELLEGKMSV	KLGFALSDISV	11
									ALIEENPESTI	GVTGQVHVL	FLSYVVLSKEV	11
									YLRFNRQEQV	GLILPPPRPPL	GVWAGGTERAV	11
									GMLEEPLLGPL	ALHDDLWEQLN	SVKLYRHSVAV	11
									FLNALTLNM	ALKFFRVQL	VLLLLSATWLL	11
									ALMPKHPNSL	WQLPGKNLL	SLLPLGTLCPI	11
									TLAQRVKEV	KVVITVQQL	YQHMDGSSCEL	11
									YQWDVEDMKV	CLRNEGVSSV	LLLSATWLLAL	11
									RLVGALDAV	GLGKTLQCI	NQADLPFACTV	11
									VQYQVIPQI	SMGKSYDGRAYV	GVPSPVVLSTV	11
									GFLWDEGFHQL	AMLDRYRIL	VLLEVQVPAAL	11
									ALQGKLSKL	YLSNVDVYLDGHL	ATFDLGIPQAV	11
									GLNELDDLL	GLPAGPEPA	LLLPRLECNGV	11
									FVELLDSGPPSL	QLPPAFDLFEA	RCVLLEVQVPA	11
									RLLDRNDNPPV	YVGESERAV	RNLLFQEPVTF	11
									KLFQPFGKV	YLHLQVPV	FMFEGVEIPLV	11
									GHSLSDGLEEV	ILVGQSRVL	RLIEHINPDKV	11
									RVLFDYQPEA	GLDTDTETDL	ILLKVPEPINL	11
									ILFKSLNFI	LLSVILSL	ALLEAQDDLGV	11
									LLCDSPLPV	SNQIDFIICL	KLINGLSDEKV	11
									KLFEDMVTKLQAL	RQAKPAEEL	FLSDDELLEIL	11
									FLALTGFRL	LVSNYTQTL	SLLTRPEVITA	11
									HSLSDGLEEV	QLSNKELAI	YLAELTRHNYV	11
									RLLSETTSLLV	NQLQFDIRL	VLYEESMNTVL	11
									SQPSYIPFL	GLPALVVAVSV	FKVMFEAPSEL	11
									GLFPLNKDLAL	AVFSEEALI	NLYETNWEVYL	11
									ALFPPVPLFTAV	RLDVLITYT	SLFEKHKLMFA	11
									RIAENYTAV	VHLASKIEEA	KLLDCFFKPFL	11
									IDLISGLHHL	VLAQPPKDLTLEL	TFALLGTIIQL	11
									AVGAPMPYV	ALHDPLEKDALVL	FQEKLEGLQLV	11
									GLVSHICNL	FQPPPPTPSA	KGLLQDPGHFL	11
									RIFEEIRKI	YLYLSLREHLA	GMYEAVNYYVL	11
									ALIEENPESTISV	NLPEPPPHNM	LLAQTDFPLQA	11
									ELGPIVQFV	FGMLLSPGRNV	YMLQDTLRFLV	11
									ILQQNTNSL	KLRELFEQAV	KLFSGIVSDLF	11
									LQLKKIQKV	HLAKGQRML	YGILDEAIREA	11
									FLHFDKNFV	KLKQGIEKKV	GLVVMSSQLEL	11
									KLSAKEFGL	VLYGAFSL	WYNLYETNWEV	11
									HLIECGAHL	FLCLGWGLPALV	FISGDPLLESV	11
									KLFEDMVTKLQA	KLIWEISGGKL	YQVMDEFLYNL	11
									KLVAMGIPESL	VLFNKLTYLG	YLDQFQKLLVL	11
									SLEHILASL	FLCLQSLLI	YPVLYEESMNT	11
									GLSPFSEYA	TLVKSGVPEAL	LLNLFDKGILA	11
									SMGSTTVRV	RQLPHLDLXL	KMKAAEIQAKV	11
									VLFSHREPPLEL	KADSPVNGL	KWYMFDGPVDA	11
									GLATFPATA	KWGLRDEVLQA	QKDLDEALPAL	11
									YLFSISEVLL	LLFGATEEEIQEI	ARLLFQEDLEI	11
									KLYPGLSSYHERV	ALRNDLDQA	LKLFSGIVSDL	11
									RLAEHLGEA	FIIEETVRAM	SQEEIQGLIQV	11
									LLASGTPSA	ALGSADCEL	MLNNISGDVLV	11
									SLLAPANAV	LASNILILV	YYVLNPKSITM	11
									RLLDPTSSRL	RLPDINIYQLK	KLTQEVLEEWL	11
									TLATPPDHV	LLLSVILSLRL	GQIELVQQQHV	11
									ALPPESVPQI	HLVGDALKA	SKLIQENVVSV	11
									GIISPLTTL	LIEDLILL	LLTRPEVITAL	11
									SLPISQPWYL	ALVLYEPPPLS	IAGLPNDTLSV	11
									VLLKNALKL	SQHEATPGA	GLEDQLLGQVV	11
									GLSSYHERV	ALGLVTPAGV	KLIQENVVSVN	11
									VLEDGKQQV	VVEPVRFLL	KLPNPHYTPEI	11
									ILTDRSLWL	SQPAYPEKL	GLLAQEVREVV	11
									VISGYIKSV	TLLAHAIAGEL	LLKPYEEHFKA	11
									AHLAQALVTV	GVPEALRAEV	ILDSSLPSSII	11
									FVPFTVYQV	LVLYEPPPL	TEPLVEATIMV	11
									KLEEVQRKL	SLCHPGFSA	KYMLQDTLRFL	11
									YILSKTNSI	HFAPRLLPLDHYL	YMFDGPVDAIW	11
									ILEEWIKVL	SADEPGLYM	YNLYETNWEVY	11
									FSSELISSV	QLPGKNLLQL	QGMLMADPAKV	11
									VELLDSGPPSL	FLRISNFEA	YLSLDIEQLLF	11
									FMEDSIPQF	KQLREMELEL	QLVVAGFSIHV	11
									SLDLTGPLL	RLSLQPRSHSV	ELIEPWFIFSL	11
									ALFPPVPLF	SLSSITSL	KVPEPINLQWV	11
									ALPDSVLRRFV	YQWLKDKIL	ALDKMEKEWST	11
									AMPETAIGL	AHMYASQWFL	WYMFDGPVDAI	11
									RMLAGEGMSQV	GMFPQAMKNLRL	SLPSNKFPVSI	11
									GLGDPGSLFL	YMAQTVEGQWL	ASQLLDDHIVM	11
									MLWEHNSTIIV	FLLFGATEEEI	ILSQTKDPTAV	11
									SLQDSIPAEA	HLTPGFVGADL	QYLSLDIEQLL	11
									GMIEATAQVTV	LLGKWHSNL	IMDQNNFQEKL	11
									RVVEDFIHL	SQELDLPILKV	SMNEELICLRA	11
									LLYDIRTNAV	SILASNILI	GEELDPALEPV	11
									TLDLLSQRL	GLYPSISLLN	GLHDNANITFA	11
									MLPDYFNHRV	QLCPQSLEA	QAWIQDGIPAV	11
									LLPRALDKPVTV	HVAGICHNI	SSWVMDLLQRL	11
									FLSDLPLL	RLKNLELAAV	YRVLAAAMTSL	11
									QLDVLPETFTL	FSFENFQSQV	ILKSPDEASQL	11
									HLVDLLDHRV	HLVQTSWVA	PVLYEESMNTV	11
									ALQTEAIKL	RLQIQPGDEV	RLRQFPSLVNC	11
									SKLIPLIFEV	SMTYSESLRSV	AMQRPPPGVKL	11
									GMTAVPQHL	ALEDIREELTM	TLSPSGLEDQL	11
									SVLEVLTAA	SIQREPVSAV	TMDTVQMSHLL	11
									VLFPRHTNA	KLSVQSNPSPQL	YMLNNISGDVL	11
									GLTPETTYSV	KLMDGAPSE	AVLSALIVIEV	11
									SIPPSSQEV	SLPTVKKLATA	GLLQDPGHFLE	11
									SLIDFILISM	KQWNKRWFVLV	KLSDRDFLRSM	11
									YILNMLFNL	KIDSEIKKTV	SLYNNTVPELW	11
									RLLHSPLFQL	FLLFGATEEEIQEI	ALLGTIIQLQP	11
									LVAMDELVEV	ALTWMSAVL	SQLLDDHIVMT	11
									NLLTETATL	QELDLPILKV	HLSSLAREVSL	11
									FMRPGSMGL	RLQLEYVDV	VLVAAGFVAYL	11
									KLFEMDAQGRV	WQLPGKNLLQL	RINSWENKLKL	11
									TLASTDLTL	KVNVKPSVVKV	VLNWPGQVTIA	11
									FQVQGVQNL	VIDRGPSSYL	MVYLEPSILGL	11
									ELWNSNFEL	ALVPGGPAPPA	RLKMENEQLTL	11
									KLWEKDRGSV	LSLQPRSHSV	WVLNWPGQVTI	11
									VLSTVPTEA	RLVQEIPETLR	RYLLSGGSISI	11
									SISSDLWSL	LRLAFDIMRV	GLHEPLVEELR	11
									FMEDMMPKA	SLSLAPLSPRA	YLLSGGSISIM	11
									LLDNEVFDL	HQQPPHNSL	SVNDFQWISQL	11
									TLHSAPPVL	SLSGRKPVPL	GKALLPTDDFL	11
									VLPPPPIKKLV	SALHDDLWEQL	ELDPALEPVLL	11
									LLPPPLLGDQV	GLFLPPSKT	MMFEVQDLAVA	11
									ALLEALHLYRA	GLGPAYGSL	GPSVLEHLSSL	11
									AIIQYPILL	TLLRQSPEC	VSFLEESISFV	11
									NLAEPAYEA	ALMSPRRGLPL	FALLGTIIQLQ	11
									SAFSTLVEV	NLFDTAEV	YIEDYNQINTA	11
									WLKPEEVLL	GLNIIFHVA	NLYTADEQDQI	11
									YLNNIYPEVYV	LLAHAIAGEL	ALETYGAQPPI	11
									SIQDVVQPL	AHLTPGFVGA	SRVLSPLSPQI	11
									KLFDLLNKKA	LLLCEGLNII	FLLLCRPPPGV	11
									LLDTIGSAV	SLLIFKDLKL	GLSQQEVISAL	11
									MASLLDPKIKV	ILKVAAPEI	LLTPLQSPAQV	11
									ALAAHPWKVQV	RSLKPLANV	QLCEKPGSLLL	11
									GLGDIISQQLV	VVASVSLLI	GVLPEIDTALL	11
									QVSEVFNTV	PLGDEAPTL	ALRGTAPEVFL	11
									LIIDSNLGV	HMYASQWFLTL	KLVKIDAVKFM	11
									ALREIEIPL	YMCGEGGLRQL	ALAEVNQGFLL	11
									KIGSTPLHV	SLSFRPIVVPA	FLLDLDPLLLA	11
									VLHLVTSQV	QLARGGTMV	QGFLLDLDPLL	11
									SMFLNLDEVFKV	SLGELKELFI	GFLLDLDPLLL	11
									NLGPRLHGL	LVNEYACRV	LLAPAPTMTSL	11
									FLRKALPRL	KTFTETFFM	KIIPSILASTL	11
									YLSPFTIVT	SLSSITSLKKL	ALSLLAPAPTM	11
									SLGEINTSA	IIHEIDSIL	GLAVHDIAEKL	11
									QLLDIETKEEL	ALEPQLSGKMLV	KLLQRSISSLL	11
									ILTNTEIPLQL	SIHEVDISNL	GLYSQWLIRSL	11
									KIFTQLQGL	IDLMELKLMM	ARDLLEFLGSV	11
									LLLCDSPLPV	GLCIELNDFIVAL	FLALCTLKPSL	11
									FLSHPFGIAV	ACLPAATPAL	VTVLMTTLTKL	11
									HILNVSLSV	VQIPPAQKSV	ALCTLKPSLVV	11
									GLAHFLEHM	LLRLPQVAMA	LLEFLGSVNGL	11
									ILPPPRPPLAV	SILASNILIL	YMELFDGYDST	11
									VLYSSPAIL	GLDMDVGKQA	AQFVLTPSTEV	11
									NLDPASCLL	ELILGGVEQL	FLSQEHQQQVV	11
									LLLPPPLLGDQV	TVHDKMDEL	VLLVDDDLPSV	11
									YLFDRLAHEIEAL	QLILDPSNTEI	GLWGPEEEPHL	11
									ALARCLENV	ASLGPEPLPI	SLPPDPPEHEV	11
									LLYDIRTNA	RFLLETVVRVY	ALHDLLTTYAV	11
									YLCTFSWAL	GLLGATHDFQSI	VLGLYPPPPGL	11
									RLLDDNMDQLI	VLLHGPPGCGKTL	YLSAFDKKAQA	11
									GLATVPGYV	VPLQDYQSAL	ALFADYLQSEV	11
									ILSESPFSEKL	YQYYPPGV	SQMLDSQLPQL	11
									KLSEGQRLSSL	GVLQKGSVGL	GLTEIPPGVPL	11
									VVPELSWEL	VLYGAFSLQDL	QELLFPPQENV	11
									FLAKPITPSSL	HGREHSLIEDLILL	LRDLWDRVLGL	11
									NLIPQTGQV	VLQNPQTII	RQASLDGLQQL	11
									SLHYGSVLL	LLRRADLNQGI	MSDLASPILAV	11
									KVMEQLADVTL	SLFQGSVPP	SLLSDWDLSTA	11
									GLSNEDLEEL	ELLGMGHRL	AVMDHEGHAFV	11
									RLFPPDDSPLPV	SVIPTPDSDV	MLDSQLPQLTM	11
									MLSASTMLV	KIIVMYLQV	VLPVPPIEFGV	11
									LLSEEDPFFL	AHFAPRLLPLDHYL	LVDDDLPSVPV	11
									FLGTFSSPRSV	FLCLGWGLPAL	RIYHGGVEPSL	11
									AMASRDVFL	RMTPACPLLL	SLQPFRSQVYM	11
									VLPFDDNICL	TQVIEGNAAV	IQLPPGQSLSV	11
									SLESLLSFV	AMDACINLGL	LLVSTDAGVLL	11
									SIMPLESAV	MLSMTYSESL	GLYPPPPGLTE	11
									GLLDTIGSA	KVEVQLPEL	KQELGEESTRL	11
									TLYSPEQTSL	AGELDLPILKV	GMSDLASPILA	11
									ASLWDRAEGV	EELLEGKMSV	SQMEMKGFHFA	11
									SVFRETPPV	SLWSSCVVLPLLA	LLVDDDLPSVP	11
									YMLGWGVPA	NLGKSGLRV	LGLYPPPPGLT	11
									SLDNEPAQAL	VLTSQAQAI	YLGRDRLGQEV	11
									LMDGNQLSI	WVASEDPLL	FSSLQPFRSQV	11
									SLFPLLLRLL	HADADLLRV	GSMVGEGFIEV	11
									VLRVVIPEV	EMQEVGVGL	SMVGEGFIEVL	11
									GVMPIAMSI	QLQFDIRLDV	YGNLVSLGLTL	11
									IMYELVYWA	NDLLEYFSLV	ALENGGDMVHL	11
									GLFLPHHPFL	TLEEILLERA	AILLHEIPHEV	11
									SLDELHWAPEL	GLFPYNYPP	VDVLQEAPWEV	11
									ILPPPRPPL	SLLNVKCAA	LSVLKDEVLEV	11
									TSLLPHPIIV	RIIDQSSNVEI	RGHLVPKEMSL	11
									AVLDSNARV	MLIHMRHPEV	SLWESLGESWM	11
									LLLIFIAEV	AVELLHEADALL	GILTGPQLFSL	11
									SLDLTGPLLL	SLTCGQGLQV	KDELMQHMDEV	11
									MLFNLPETYL	WLRGLDDSL	ILLHEIPHEVG	11
									FLKDQDWNDFL	VYLDGHLITT	FQWPTQCPPRA	11
									ILEEPSKAL	RLLPADPDESSYFV	MQHMDEVNDEL	11
									ALLTHVDSM	FIHLVGDALKA	LLEEEDPWRSL	11
									SLLPGITYSLRVL	QLMENIGAIQVL	FLEKQQSGSEL	11
									AILLKEIILV	LQSAATLGV	YLVEHLMTMVL	11
									ILAYQKQWEV	LNDFIVAL	SPSLLTPSLHL	11
									NLKSIVVQI	VVDPILSKVL	SAPLSTVSPSL	11
									GLHKGTTYI	SLYLRFNRQEQV	SLPDFGISYVM	11
									KLNTEVREI	ELAQTKLQL	SLLTPSLHLLW	11
									YSGDLLFSV	ALHPVRQTDTLEL	MQYLVEHLMTM	11
									SIIPEETLTV	SLPPKPRERL	QSLPDFGISYV	11
									WVSELLWSL	SLVPTRQEVEA	SLDTMDDPDTV	11
									RLGAESPSI	SVDHSGLGL	KIFMVGESPQV	11
									AALWGGTQPL	ERLPDINIYQL	KLGLDESKVFL	11
									KVYGKTSHL	VICDEGHRL	VLQPDAPQILL	11
									IMPYELTRV	KVICNSFTI	GLKPDGTITPL	11
									KLNHVAAGL	ATMNSEEFVLV	VVVLQPDAPQI	11
									ALMDGLSLESLL	VVPPRGVLL	GLDESKKITVI	11
									RLYWVDSKL	GLGENGSQA	NMLDKLSREEL	11
									YYLWPAVQLA	LLREPAGLSL	ALNLEFPTVTL	11
									FLGCFLPLV	YVPNVPEGSV	YWPLLESARPV	11
									LLGPGAERL	SLAPGDVVRQEI	KLGLDESKNIL	11
									TLPEEHPCL	LELLGMGHRL	RESLLLDTTSL	11
									YLQTVSHPEV	ALAQSWLTAVL	RNSMIPSAATL	11
									SLSFTALEV	RTFIIEETV	FLQSKLSSSGA	11
									FISGITQTM	VVVDPILSKVL	RMSDEIVHNLD	11
									QVFAKNFRV	VVVSPSSLV	GDDLDPERESL	11
									RMLSASTML	SSLLLHPEPV	MLDKLSREELL	11
									GLRDHSVRV	LILPPPRPPL	SLLPLGASSSV	11
									SLRLLSETTSL	KFDLKISTL	RLPPGLTKEQL	11
									YLPTSPLLA	TLISMVNRMV	GLFFPVQQVTV	11
									VLSDETMAA	VTQEEVEAL	QLLTSSDPPAL	11
									LLDSPSTCI	WVIPANAGL	KLDIETGFHRV	11
									ALVFGHLYTI	KLTEDKKEGL	FLTATYFSPTL	11
									LLDILHSML	ATMNSEEFV	ALTYDPTTALQ	11
									GVFPDNFVL	VLISGTPIQNDLL	MLAQSALSPYL	11
									GLQPSFAVL	YLDEQLQNL	VLPSPGLPHFL	11
									ILSHVFQWL	KLYDGFQYL	SLQPASMMGPL	11
									SVINLLRNV	KLIPLIFEV	SLLNRNEFLEI	11
									YLFSISEV	HLVPEVPTV	GITGADANFSV	11
									QLLYFEEQL	FLWDEGFHQL	SQYTPVPSSSV	11
									SVGAFFTKV	LLFEYKPEV	MALTYDPTTAL	11
									FQPKIFTQL	YLSPEQPGV	IINSQEGVVAL	11
									TVSSVQYQV	SLLDILHSM	FLDSKGLEYPA	11
									TMQSVIALL	FLKEAIPKL	LLMEPGGTITF	11
									FLWLAVHEDGLSL	YLNNIYPEV	KIAEKEVRIKV	11
									LVNAGVVHV	SMDPLPVFL	YLMQPSGSVLT	11
									KVLRKIEEL	SLSDGLEEV	ASMMGPLTQQL	11
									LLLPVAHMLEV	SLLPHPIIV	GLTKEQLEEQL	11
									LLYFEEQLL	GLVDSLLYV	ILLDDNMQIRL	11
									FLIAAGVVV	LLDSGPPSL	GLFDNFLRLRL	11
									ALRDVIKAL	ALDDMISTL	YVALSPGQHRL	11
									VLSATPTTI	KLFDISMAI	RLLQVDPEARL	11
									QLLFEYKPEV	QMSPIIQSV	YLAPEILKCSM	11
									KLHGELRANV	SLFPLLLRL	ALANALLEKEV	11
									FMNGIYQV	ALAAHPWKV	SLLEAVSFLHA	11
									RLFLPKEVLSL	RVMEYIQQL	FLGEHVVRMLL	11
									LLGLFIQAV	SLLDPKIKV	KCVLAEVPKQV	11
									FRLLDDNMDQL	SLLEKPSEL	VQGLFDNFLRL	11
									GTPPPPYTV	LLLSQIFHV	RLSDFGFSCHL	11
									RLLDSPSTC	SLWDRAEGV	FPWLSEAGLRL	11
									RMLWEHNSTI	KMVPPYPEV	GLLGGIGEKGV	11
									SQYVPYDGIPFV	RLLPLDHYL	ILTDGVVTDMA	11
									VLHESDEPTL	ILLKEIILV	ALWEETSFQLD	11
									AVGTSVVTV	YILPPLVSL	WLIPDSADTTV	11
									FLLKDSLPKT	ILAERTFRL	VLFAEEPGLVL	11
									FQAGDRITV	KLLPEEPFL	QMMDHEARLLV	11
									LMPVVLHLV	KMAELNTHV	FMYDPKKRATA	11
									NILKETMTV	ILAGEMLSV	ILAELLAHRPL	11
									SLVEALLARL	VLYSDPWEI	APLLNPYTLAV	11
									IPYLDEQLQNL	LLAEKMQQL	RALWEETSFQL	11
									SLFQDVTDA	LLDHRVLEV	IVVLDPVLLQM	11
									SLGESNAQM	RLFDLIQKM	VLQDNLDKLQA	11
									LLQHRVEHL	YLVPLHYRL	YLYPDPEDVFS	11
									AVTSRVMTV	FLLPLIIVL	GLDTFRGVAFV	11
									FLEDLPFEQI	FLPKEVLSL	TLWYRAPELLL	11
									KLFEDMVTKLQ	YLAPWANQI	MRSLLEAVSFL	11
									MLDLMLEAV	SLQDLFPTI	VKDLISRLLQV	11
									QLADVTLRRLL	NLYAHIQKL	TLAVANTTFTV	11
									AQIGHVYPA	KLFEPSLQPPV	SILNRKGPQEV	11
									AMLEEDLLA	VLASDLQRV	LLPGTSEIHQI	11
									LLYTKEEEA	FLQDIPDGL	FAQMLPRDQHL	11
									FLWLLRLHL	GMIEATAQV	SSLLMSCLVSV	11
									SLALPLDYKL	TLLRTVHSV	QAFLLHFPPTL	11
									RVWSQDLILQV	ILPPLVSLV	KMRRAEASARV	11
									SLEEEETAV	ALFPLLFLL	AVIYIPPLQRV	11
									GLQEHLVNSA	HLAQALVTV	HRPLLPGTSEI	11
									AAHLAQALVTV	FIFSYITAV	ALLQWLLRPLV	11
									FLVQRAVHA	KLWEAKVEEV	LSVLFAEEPGL	11
									TMKGLLTKV	KLFEDMVTKL	RLVQRLQEVSL	11
									TLELAGSPSV	RLKEQILEL	QLLRYPPFLPV	11
									GMSQVVRSL	FLNLDEVFKV	ALTPPPLPAAA	11
									GLHLSNITV	YLWPAVQLA	VLLQMEGGGQL	11
									KIILPLREV	FLWDEGFHQLV	AQIEARGLAPL	11
									AELWNSNFEL	GLWEVLQXA	VLFASSHTPRI	11
									ALNPGQGPPGL	SLQPRSHSV	SYCLPPTFPKA	11
									SLLLGQSHSL	RLIPMLKNV	QLYSTREKQQL	11
									RMLPDYFNHRV	LLDPTSSRL	KVALLCGPPGL	11
									AVLERPVAEV	RLTDLVIQM	RLQEVSLRQGM	11
									FGIDLISGLHHL	ILLGDVQTI	SVFILSELLKL	11
									SLQERKQAL	TLGELIYLV	SMAARVGTETV	11
									KLGTEVFEEV	YIWPWLISL	QALLLDALCLL	11
									GLPEPGPLRL	ILGDILNSL	FLFMYDPKKRA	11
									KLDEYVKQFSI	ALWGGTQPL	ELFDYLTEKVA	11
									TMIERHLTA	LLLPVAHML	KNALLRDPYAL	11
									VLSVPAVTL	FMEDMMPKV	ALMVSRPVLRL	11
									ALFPPVPL	KLMPKTSLPTV	SLVGTMLAYSL	11
									ALEVIQEQVQL	VLMQREVSV	GLQVDVPVPRV	11
									RLLSETTSLL	TLDPALAAL	RRGLFSVWQEV	11
									FLKQNPQNI	TLLPKFYGL	NPLLFSYVEEL	11
									TLTGTPHYM	MLWEHNSTI	RVFDQHLGPWL	11
									SLLPGITYS	KLTDIWEEL	GMRADPGVLAA	11
									WLYLSINHL	VLQDRIWKI	LLAQDLCWELL	11
									YLCPSLQMRV	RLLSETTSL	FVYRKDAVSVV	11
									VLWNTENGQML	YSDEIVVQV	LQQMMDHEARL	11
									ILLLSQIFHV	ILLGKMKEV	SENIWPGFSKL	11
									VLERPVAEV	ALLPSLTKA	VKPMTPKVVTL	11
									FLLGINQADL	YLSKSLEKL	IYRLEPNVEEL	11
									QQMSPIIQSV	LLLGQSHSL	QLFINARNWTL	11
									LPLMPVVLHL	YLIKVKTTL	GQDPALPADTL	11
									TLLLQIGEV	VLMESLKSI	HLAVMPHPERA	11
									TLASTDLTLAV	SLLPGITYSL	FLTGLASSVFI	11
									TLDQVLEDV	HLAGILVGL	VLGSILGQLAV	11
									GLFPLNKDL	ALMDGLSLESL	FSQLGEHPPDL	11
									FTWENSNLEV	KLNHQVSEV	SFQLLRYPPFL	11
									KLLVAGATV	VLFDIFVNI	KLFGRLVSEEL	11
									ILLLGPIGA	QLCEDIIQL	MLQDSLEHVQL	11
									GLKGLEMLV	SLSPEPTHL	SYMLQDSLEHV	11
									FAPRLLPLDHYL	YLHDKLDEYV	ILFEYYRGFTL	11
									IINPKTALL	FLHPVTGQV	KMTDVQIATKL	11
									QLADVTLRRL	TLSPSPFPV	ALDSASILLMV	11
									SLRGRLWLL	VLVSDGVHSV	RMLEFDPAQRI	11
									ALEVIQEQV	YVPYDGIPFV	ILFVNSEFETL	11
									GVWEEWGSWSL	KLIDHQGLYL	KILGPIPSHMI	11
									SVFEELIKGHL	SLLDILHSML	KQLEHLQLLKL	11
									TLLFQCQEV	KLYSWQQEA	VLALDSASILL	11
									VLELDHVSEI	SLLSTMMXV	SLLTALFRVLL	11
									LAYQKQWEV	RLQQFIEEL	TLREGDLTNLL	11
									QLATLAQRV	ILADGTVLPTL	VQNLLLDTHRV	11
									KLRIPNVFSI	TMVEAVAEV	GSFLVTDLAGV	11
									TLSAEQFHLV	YLFDRLAHEI	GLKESCFPALL	11
									NILEEWIKV	ELYGNLLKV	NLGEGTFGKVV	11
									ILLEPDPVPA	SMIDKYQAL	RLAKGETNLFL	11
									LLDRNDNPPVL	LLHSPLFQL	RLASERVTVKV	11
									AMLSCGIHL	GMIEPVVNA	FLPQPSLXPHL	11
									RILLGDVQTI	YLFSISEVL	ALTPILTRSRV	11
									YVSLFPLLLRL	LVSDGVHSV	GLSAPHEPLEV	11
									VTPNIVISV	SLASAICKV	GPGLLGSPYAL	11
									LVLEQFLTI	YLAEKPYKC	ALPWLGEGEHV	11
									FLHFDKNFVQL	ALLEFAYTA	SGDLXGPLMPL	11
									LLAESSNPATL	SVLEPIKSV	LLCVMEEIEPL	11
									LLYNPFLKM	KLLKLFQGV	HLTAFGTSLFV	11
									ALPERKDTV	SLGETLPKA	RYLSEEPEPYL	11
									NLFPQHSEA	IQLGITHTV	GLSPARFLQHI	11
									YLLKMSGKV	QLPPGFPSI	HLGXWLSPTGV	11
									ALLEALHLYRAL	FVDGSAIQV	VMEEIEPLHDV	11
									LLPTLGELIYL	VLFRPIHPV	TLDSSNPAAVL	11
									ITDLADNIERL	MLQHQFPSV	SLDMWIGFSTV	11
									VLYSSPAILL	KLLHGGVAV	IERLASERVTV	11
									SELGPIVQFV	KLFKLKWLL	TLHKLEAMMRI	11
									TLYRFQLAA	KLFQGVNKA	HVMDVVVENSA	11
									RLYSLRDFTEL	SLMAEMDKV	RLSEIDVSSEGV	12
									RLFLGIHVFL	TVDEVIEEV	KLQELQVLEEVL	12
									QLLQEMKTL	GQLPNLQTV	VYRVLFDYQPEA	12
									RVQEPQAGV	TKLYDGFQYL	ALLEALHLYRAL	12
									FVDRALIVV	SMTEEQLQL	KLGFALSDISVV	12
									ALDKPVTV	KLSNDITSI	SLLGPGAERLPL	12
									GLSGGVASFV	QLNESMFLL	GLQPSFAVLLLL	12
									VLDRFIPGTTKV	KLNELLTNM	LLFQEPVTFEDV	12
									LLSQRLYWV	ILPEDLEEL	VLLEVQVPAALV	12
									NVKEKIYAV	ALATLTILV	FLDEYDDIPYKV	12
									KLRPSAMAV	ILYNGQSVEV	VLYEESMNTVLV	12
									KLFDLLNKKAKL	KMLDLMLEA	GWYNLYETNWEV	12
									KQLSFNGLQTV	RLFDLIQKML	RLLAQTDFPLQA	12
									RLPRKEKLHAV	NLALLLPTV	FLGHEDPKSQKL	12
									KILLEGPGTL	LLLGGVPDL	YMFDGPVDAIWI	12
									ALFQSRIAGV	SLSPENVEI	SLLTRPEVITAL	12
									SLLGPGAERL	ALMGTHQEL	YLMSKLRKLMEL	12
									GLVDSLLYVI	AQAEDLYEI	SLLNLFDKGILA	12
									LLLLLPPPL	RLMWKSQYV	ILKSPDEASQLL	12
									MLWAADDFL	SMLNKNPSL	FQGMLMADPAKV	12
									MVSDLVIIL	YLFSISEPV	AQKDLDEALPAL	12
									ALKECIRAL	TMQSKLQEV	KLCLSSGEIIKL	12
									MQNPWIQKA	GLNSVINSL	QLYETTVVRHGL	12
									GLPILVEL	GILGFSVTV	YMLNNISGDVLV	12
									AMVQTEDQYQL	TMVPLVPAL	LLQDPGHFLESL	12
									SLDNEPAQA	ILLEVNNRI	GLHEPLVEELRA	12
									ALEILQAV	LQMPXVWKI	KLLRTSEDVAKM	12
									ILANIQQGSV	LLLSVILSL	FIMDLVLDSSGV	12
									YQIVEGNIPEV	LLASHTAEL	MLYNNRERIFSL	12
									ALAGVQWHDL	VLPHVPLGV	HLRKCFENIARL	12
									SLAQSALQI	ALAFRFVEV	KIYEKPNSIEEL	12
									KLGQVPPGESV	ALHDDLWEQL	ILDEAKQRLREV	12
									AMDELVEV	LLDDNMDQL	KLTEAMTMMFEV	12
									HLGPSLQRTV	GVSDPIHGV	HMYSAEGEEVQL	12
									QIVEGNIPEV	FLTAVVQRI	RLVGLEERIVKV	12
									NLPEPDQNL	ALQNLQLQL	KMQEDLESMHPL	12
									TLISSTDFL	GLPGAPPLV	ILFFCVSDLANV	12
									GLKSTTNYV	FMAWPDHGV	GKGLLQDPGHFL	12
									SCEGLVDSLLYV	HIDPALPYI	KKWYMFDGPVDA	12
									SILPEDLEEL	SLSSFQPKI	LLDDHIVMTQNM	12
									AQLDVLPET	TTKLYDGFQYL	SLYSFGFNEASV	12
									LLIIDSNLGV	RLVGVLWFV	NLQDHIESISKV	12
									LLLQLQHLA	RLLDDNMDQL	FLKDSWISSLKV	12
									KGHSLSDGLEEV	FLAELLYII	LQAWIQDGIPAV	12
									KLCLPLMPVV	TLGKQIHTL	FLQEDLKLFSGI	12
									SLFTLDELI	QLIEFKAFV	FTEPLVEATIMV	12
									YLSKCLDLL	YLAEFNSTPAV	KLVLFMDAMSHI	12
									KLPLLFQL	SLFEGTPWSPSL	RLKMENEQLTLL	12
									RILGDILNSL	RQFAHLFQL	FVSFLEESISFV	12
									KLLIIDSNL	ILLEGPGTL	ALLTPLQSPAQV	12
									YLGYPALGL	ILGNTMQSV	ALRGTAPEVFLL	12
									VQTEDQYQL	KVMEQLADV	SLLAPAPTMTSL	12
									VLPPPPIKKL	KLQNGLQAL	NQGFLLDLDPLL	12
									SLLYYLTLA	GLAQLVFLL	ALPRCPPQVVTV	12
									YIKLQNGLQAL	FLSSFEEKI	LLFEVTQCRPSA	12
									GLFPDVGGGYFL	GLPGNITFV	GLWGPEEEPHLL	12
									ALNPEQAPTSL	IIPEETLTV	GLYPPPPGLTEI	12
									ALEAPPMDKV	ALWGGTQPLL	RVLGLYPPPPGL	12
									VMPGGSVNL	RLFPGLAIKI	GVLLVDDDLPSV	12
									GLQASSLRL	FQATVLESV	GQELLFPPQENV	12
									KMAELNTHVNV	NLVAMDELVEV	ALLVSTDAGVLL	12
									FNNLKEELNFV	ALSTLTNTV	KLQDALASNAGL	12
									SLLDILHSMLT	SLSPKIDLPEV	GMSDLASPILAV	12
									YLSPFTIV	SVIGIPFTL	ALPFTQSILTQV	12
									KISEWKLGL	RMMGSQPLL	ASQMLDSQLPQL	12
									AVIGIIVPI	TIYDRFVHL	GLSDQSSHLSYL	12
									LVSQGIEQV	LLLSPLHHA	GLHEEVDYSEKL	12
									SQAELGWTA	ALLARLKQV	LLAEKRSSLTTA	12
									ALMDGLSL	SLPLPQPPTL	LLVDDDLPSVPV	12
									QLAELRAEI	SILGSIPLL	SVLPVPPIEFGV	12
									TTAPEVLGV	LLPGITYSL	FLDSKEEGTSQV	12
									NLPNKGYSV	RLPPTPLLL	MAILLHEIPHEV	12
									QLYPLQDIL	TLINPDIKV	FLDSKEEGTSQA	12
									YLTLASTDLTL	VLTGVVYLL	VLQEAPWEVEGL	12
									ILLGDVQTIPI	SLGNPDMPSV	SLPDFGISYVMV	12
									FLVNPESGYNV	IQVEKVFSI	SLAEAQLRFIQA	12
									VMNNNSLLL	HVSEITQEV	RLTVAPPVLTQL	12
									FICPITREL	VLMQDFYVV	KKLGLDESKVFL	12
									QLMEGSSKTLQEV	LLYGAELGV	YVVVLQPDAPQI	12
									RVSDTPEGV	YLSFEAEEKL	YLAGFSVRSGRL	12
									GQLEIMPCSV	SLQNQLINI	GLDESKKITVIL	12
									HLSPSSSPV	FLQDIPDGLFL	GLIHPPRREPAL	12
									SISELTEKI	TVDPKLNHV	VLTPGMDHPISL	12
									AMRDLVNRL	KLLIIDSNLGV	LLSEEFENQHKV	12
									AMKNVGGIPAL	NLKDMIFLL	SLYPHLYSRAYI	12
									KQMPQPAFTL	VLIPHTPIAV	FLDSKGLEYPAV	12
									DLISGLHHL	SLDPVTGAV	VMALTYDPTTAL	12
									QMCNLPIKV	ANHLVPEVPTV	YLSSPVSSYQRV	12
									SLSGKGTQL	FLYPPVQRSI	KLLEAAPSGSGL	12
									GHLAGILVGL	RQFSTPFQL	ALADACEAMVAV	12
									ALPKPPIDLV	ILNSDLANL	GLFSVWQEVFQL	12
									RLLDSPSTCI	TLFGKIPSSTV	GLKDQRRGLFSV	12
									LLYFEEQLLI	AIDEISLFL	YLFVYRKDAVSV	12
									SLLPGITYSLR	VAMDELVEV	ALAISDHFPVEV	12
									ILLSLPRIFV	SLLPGITYSLRV	LLFSYVEELVEI	12
									TLEDLEKYV	LLSETTSLL	FLGDFNADCSYV	12
									FLQMCNLPIKV	QLSFNGLQTV	VLIPLHAAPHQA	12
									NLLLCDSPLPV	KIMKPVDEV	VLQDNLDKLQAL	12
									YLPTSPLL	LLTPLAPAL	AKCVLAEVPKQV	12
									YTTMAEHFLTL	LLLQQFQTL	YAPLLNPYTLAV	12
									RLLEGSGGSPSEV	RLISELSLL	FLYSRGQRELSV	12
									LLKQERLVTV	QIIEWFIQL	ILAELLAHRPLL	12
									RLDSIQAMNV	VLLQKVDHL	GLQQMMDHEARL	12
									KIDKKIIRM	QLLQELCTV	VVQGLFDNFLRL	12
									SLGMKTPEA	ELNDFIVAL	AHRPLLPGTSEI	12
									VLFDIFVNIL	RLAHEIEAL	YIYRLEPNVEEL	12
									SMLWKGINL	GLQSGPWGL	VLYAPLLNPYTL	12
									RVVEDFIHLV	SLFKPTLNI	SEIHQIDLIVQL	12
									QLLYFEEQLLI	FLGKELKLV	KSYMLQDSLEHV	12
									ILEEHMDKI	ILSEVERNL	FLHENQLTHTDL	12
									YIGSYDEEMEI	FMNGIYQVV	GLTPKFIDVPTL	12
									QLMEGSSKTL	FLPRLTSYL	VLFIGANESVSL	12
									AMQKLGTEV	QLNPGTFLI	YMLQDSLEHVQL	12
									FIVESTSGI	AVAGMVLTV	FLPTRSQEDPYL	12
									GLTTSTTEL	SLCSEPLIEL	SIYDPPVPDFTI	12
									GLDSGRSQQL	VLLPQYEHI	FLKENNFQPYPL	12
									RLVEESKLIPL	NLDVLLQKV	TLAEALLHPFFA	12
									AIAERLCAL	YLSWKAHRL	RLYVPTNGSASV	12
									YTNAIMTYL	KLIDHQGLYLA	FLLCVMEEIEPL	12
									RTLINPDIKV	TLSAEQFHL	RLNPLSVDTVAV	12
									SLDERKIKGV	LLNNLKVSV	NLSCSFDVVSSV	12
									FLSRARSPPQV	AVFAKNFRV	SGPGLLGSPYAL	12
									RLKEQILELL	KLIPLIFEVTL	SLFVPPSHIRFV	12
									ILNYDRAVEA	YLALFKNSV	VLFDYQPEAPDEL	13
									SLFVPFTV	RLGVSDPIHGV	YLQTVSHPEVYRV	13
									ILPPPRPPLA	SLLMSIHNI	SLPQTTAPEVLGV	13
									TLTQHTRYV	LLTGSLPAL	FLLGINQADLPFA	13
									ALFCIFTYL	FLWDEGFHQLVV	FLEDLPFEQIGNL	13
									GLAHFLEHMV	RVKEVLPHV	LLFQEPVTFEDVA	13
									VVSPDIASI	ILHLPTYSV	FLQAWIQDGIPAV	13
									AELQENTPVV	FLKEVESPYEV	KGWYNLYETNWEV	13
									APLGDEAPTL	KILEITLLI	SLYNNTVPELWSA	13
									ALFPPVPLFT	GLLPTPNPL	SLPLNDMPEIFGL	13
									ILLQVPGSQV	YILPPLVSLV	NLFDKGILATHAV	13
									YLTADSPNIL	GLWEVLQXAL	FDFKVMFEAPSEL	13
									RNLYAHIQKL	NLKEELNFV	ILSPGTLDQLGEV	13
									ALTASASVSV	SLADDLKIESL	KLSRMVKEFQPYL	13
									SQAQIVQGI	SMAPQETSL	ASLLNLFDKGILA	13
									SLSSLRAHL	FMNHMKHHV	HLLDMLLTNKKPV	13
									AQDENLPEDV	WVDSKLHQL	ILYGDFMSPGSDV	13
									PLWALQPSL	FIPAAVFSV	GLMPFIECWLRKL	13
									TDLADNIERL	ALFQSRIGV	GLSDEKVRWQETV	13
									FLPHHPFL	LLLLPPPLL	KMQEDLESMHPLL	13
									HMDGSSCEL	FLWEKSSCQI	YLMSKLRKLMELV	13
									LALEILQAV	MQVPPYPEV	ALAEVNQGFLLDL	13
									NLTLGGNLTV	VLIPHTPIA	VNQGFLLDLDPLL	13
									ILASNILILV	SVLVSDGVHSV	SLLDQLQMGCDGA	13
									FSLDPVTGAV	LLYELSEGI	KLASRSQDLIPRA	13
									SVYEDVPPFTSV	FITEIPELI	LLRQASLDGLQQL	13
									ILFGDTPRPA	FIHEALLEA	YLDGHVFASQPRL	13
									ELLDSGPPSL	KLFDISMAISYL	YLGRDRLGQEVYL	13
									TLFGFLGKI	MLEEDLLAL	IGQELLFPPQENV	13
									LLAPAELSA	KVLQNVLRV	SLSEPLLNSPDPL	13
									GQLNESMFL	SLLYDLENL	SLGTEIWESSSQA	13
									FLGKIDEL	PLMPVVLHL	SLPPDPPEHEVEL	13
									KIVEGDTPSL	ALFPPVPLFTA	RLQGAVVPPVNGV	13
									AVAPLALEI	ILFNLLIFL	YLPKGTFEEEMLL	13
									VAALWGGTQPL	STPERVFSV	ILYDFTARNANEL	13
									SLSTGQLPNL	FLFSYGTIL	TMAILLHEIPHEV	13
									LLDIETKEEL	LLNSPPSFV	GLASAPIEEVSPV	13
									SIDAEVREL	SLKDRIHCV	LLWRRFLDNKVLL	13
									RLTDLASQM	FSLLDILHSM	YLVEHLMTMVLFV	13
									SMMNDYYAA	YLTADSPNI	FLFVLCKERVDSL	13
									RLPGGNGPSV	ATDPVGHEV	FLDSKARRTTPLL	13
									FSLQDLFPTI	RLSSRPEEV	HLLSEEFENQHKV	13
									KLAMLEEDLLAL	CLDDPPAQI	LLMEPGGTITFFV	13
									ALKGKPVFI	GMIEPVVNAV	FLDSKDPEYKKFL	13
									FLIQQVTL	RLMPRRPGV	SMMGPLTQQLGHL	13
									FLPSEDLQERL	YLYNSKEPGV	FLDSKGLEYPAVV	13
									GLQPSFAVLLL	SMFLNLDEV	SVLTPGMDHPISL	13
									FVLPGEPRSQL	FLGIHVFLV	KPENILLDDNMQI	13
									VLMQGCFSA	SLLRALERL	ALWEETSFQLDRL	13
									YLWPAVQLANFYL	RIIEETLAL	KVVQGLFDNFLRL	13
									TQPEYTVRL	VVEDFIHLV	YLFVYRKDAVSVV	13
									SLLYVIHTC	LLSDNAASL	ALFQHRPPGPFPI	13
									QKLFEDMVTKL	FLEALPEGVFV	VLFAEEPGLVLEV	13
									SSFPGQTQV	RLLQQKLSL	LLYVALSPGQHRL	13
									LTPETTYSV	SIWELQPTA	ILAPKLRPVSTQL	13
									ALLAVGIWV	FPLAPEPAAL	FLLHFPPTLPSRL	13
									RLAGSLLTQAL	LLTPKAINL	RMLEFDPAQRITL	13
									ILPPLVSL	TILSHIKSV	YLIYRPANNIPYA	13
									RLPGDCFLLLV	LLLVHEPKL	FLQTLREGDLTNL	13
									KLPSTPPTT	RLLPTRQRV	SLDIFQIATPHSL	13
									SLGEINTSAKL	KLAPSFPSPPAV	TRSRVLNEEPLTL	13
									ALLEALHL	LLTCMDDLNNV	SLAYDSPPDYLQTV	14
									FVNILTHNL	FLTILPREV	LLFQEPVTFEDVAV	14
									RKILLEGPGTL	RMWEKLQXEL	KLFSGIVSDLFPTI	14
									GTAEEVILL	SLGQVLALV	KMFLDEYDDIPYKV	14
									LLLTGSLPAL	RLLPLDHYLV	SKGWYNLYETNWEV	14
									FLPFRLDHI	SLLPHPIIVSI	FLFSDTQIKNESFL	14
									VLLPQYEHILL	SVLTGVVYL	ALFVSFLEESISFV	14
									ALPEGVFVF	SLLGFSVNA	FLEGARWDPEAFQL	14
									RMTPACPLL	KALDDMISTL	RLLRQASLDGLQQL	14
									VLAQPPKDLTL	YLFDRLAHEIEA	RIGQELLFPPQENV	14
									MLWVTGPVL	GLNEKSDLV	SLSEPLLNSPDPLL	14
									LLLSCQARL	VLMDGNQLSI	YLDGHVFASQPRLV	14
									YVPDLNPVI	ALADSGGIEKL	SLPPDPPEHEVELV	14
									LLPNEDPEI	MMEEISIMV	KMFLDSKEEGTSQV	14
									ALPSNGWEEISGV	KLSPWPADL	KLDEILGEIPNPSI	14
									YLHRKEYSQNL	LVFGHLYTI	ALAISDHFPVEVTL	14
									RLSEEVEQKI	AINPELLQL	RLFLPTRSQEDPYL	14
									LLFMETSAKL	SLLTEQSLV
									LIKGHLPEL	LLLERLVCI
									YWVDSKLHQL	SLVPTRQEV
									SLYSTPIRRDHV	ALAVVVLSL
									QIINGLFPL	SMAPENMNI
									LLISDLSNM	TLLDTVELA
									ELQENTPVV	KLMSTVDPKL
									LLLVHEPKLKV	VLQQFDFNV
									AMMERILGPL	KVLGFGHGV
									NLEEFFALV	YLVWPLSQA
									FLSIMPLESAV	FISGHTSEL
									TLAKDVRLL	MLLTAELYL
									SMDFLKYVV	SLLEYNSMRL
									RMHGKFSLV	RLPDGKWSA
									VSLFPLLLRL	YTFPAGVSV
									SLFRNLLYEL	VLAGVGVLV
									SLPQTTAPEV	ALLPSLTKASL
									GLCRDDIFYI	FLCPDLKML
									VLEDGKQQVQV	MILTRTPTV
									VLSVPAVTLV	KVWQQSLQL
									LWDEGFHQL	SLGMIEATAQV
									KLQNGLQALL	TLFLNTEYL
									KLCVDEAELV	KQLWNPPQV
									ILLSDNAASL	TLTDAQTRV
									ALLPRLECSGV	ELPEVIHML
									FLSTFKPPA	SLAADQLLKL
									ILPLKTLTYV	VVQPLTLQV
									YVSLFPLLL	RLLALLLLL
									NLDEVFKVM	YLDEQLQNLM
									RLFLPKEVL	LLLLQLQHL
									ILTNTEIPL	YLWPAVQL
									VLTPELSEEEV	FLEALPEGV
									SLGSGFGSPSV	YLVLHVQAI
									SVLEVLTAAV	YLNRSLLTA
									KQFSIVKIV	FLDADMYNA
									ALPSRLHPQV	RLNMGEIETL
									KLKVDLTKYL	QILEKLNEL
									YLRSVDKSVIV	AQLTNFPKV
									SLLTAISAQRV	GLLDTIGSAV
									LMPKHPNSL	YLQAKQSLV
									SLTAAVPSSV	RLLDNEVFDL
									SLEAAESLDEL	KLVAGEHGL
[truncated: 37,742 more rows]

## Sheet: SW-480 SE
SW-480 SE (Skipped Exons) predicted immunopeptides
File	# peptides, BG	# unique, BG	# peptides, GI	# unique, GI		#peptides generated by LB-100			peptides present in ASE	peptides present in background transcriptome	unique peptides generated by LB-100	length
1	1172593	1533	1222629	1364		3550			KLDPSEVYL	ALIPIPLAV	YLKPPWTL	8
2	1035505	1628	1060649	1604					ALIPIPLAV	KLWGQSIQL	RLSGLFLV	8
3	1665449	830	1679834	796					KLWGQSIQL	YILDVTVQL	HLDLTQFL	8
4	941719	1170	944547	1178					YILDVTVQL	ILXXEIPSI	TLAILVNL	8
5	1312474	1385	1334944	1352					VLQDELPQL	VLQDELPQL	LLLTIESL	8
6	1464255	2273	1479333	2242					AQDEEVHQV	AQDEEVHQV	ALLPGNHV	8
7	818393	532	827353	571					IIAPFIPSL	GLLGGLARV	YLAKKVHI	8
8	1095145	1647	1110272	1584					GLLGGLARV	YLIPMGLKV	QLYPTWSA	8
9	1332480	838	1341678	729					TVAEVIQSV	TVAEVIQSV	SLEAIMGL	8
10	859504	1130	886608	1029					YLSNVDVYL	YLSNVDVYL	ALAATLHV	8
11	1102523	1248	1121178	1106					GIVEVLTEV	GIVEVLTEV	ALASGPEL	8
12	868261	506	890080	642					KLQEAQLEL	KLQEAQLEL	YLLYQHLL	8
13	725993	878	735541	904					GLVEHLELL	GLVEHLELL	ALDLLLAL	8
14	1059935	1509	1093493	1507					YLDGHLITTV	YLLANIRNV	FLLEPGNL	8
15	1040125	1174	1063372	1158					ALWPGLAAA	SLTPQXFQL	ALYREVML	8
16	985105	457	1007736	460					KLLDYLTRM	YLDGHLITTV	LLPLLERV	8
17	1461140	850	1493991	838					TMLELLLRL	RQMSFVXEV	LLSKVLEV	8
18	1390566	2577	1404041	2632					KLVENLLTA	HLVGYTPRV	TLLVIPVV	8
19	1079500	1373	1096811	1387					YLMAFLREL	ALWPGLAAA	YLNVVNEL	8
20	1299790	1325	1335861	2372					VLSQEVESV	ILLPYLKSL	SLFKYITV	8
21	1344527	1252	1412637	1156					KLQHLPAQV	KLLDYLTRM	KLENTMEL	8
22	1209784	636	1222797	667					HLMEENMIVYV	TMLELLLRL	VLDIARQL	8
23	1340243	1582	1363868	1618					TLDSWEPEL	KLAESXKEV	KLEQLKTV	8
24	1179663	1803	1204373	1897					TLNENQPEI	KLVENLLTA	YLLKRLNL	8
25	1131363	1514	1174959	1598					YLDGHLITT	YLMAFLREL	ALISLEKL	8
26	1341433	2149	1350519	2187					ILMNHLKFV	KLQHLPAQV	KLPYLVEL	8
27	1494733	2169	1512058	2281					VMQGTVPYL	AQWDLVLLL	LIENVVTV	8
28	1507543	1163	1535921	1234					KLDHGIKSL	FLMTVKILL	ILYKNEEV	8
29	1478773	2022	159135	2198					LLSPQVTGL	HLMEENMIVYV	NMDGVVTV	8
30	1393765	1251	1408787	1144					SIDHKLQQV	TLDSWEPEL	KLSPTYVL	8
31	1254122	1791	1269151	1863					ILSTTMVTV	YLDGHLITT	TLAFPASV	8
									HLMEENMIV	SLLKKSIMV	SLFVAPAV	8
									QLVPVNQYV	ILMNHLKFV	YIIAHVPV	8
total number of neopeptides	37386404	42195	36744156	43298					RLEPVLPCV	VMQGTVPYL	ILVETPKV	8
									TLITPGPWKV	KLDHGIKSL	MLHELIKL	8
									FLLAVLLQL	LLSPQVTGL	LLPVMAKV	8
									FLIEGPLINTI	SIDHKLQQV	RLQGIPKV	8
									FLLQDSRSL	ILSTTMVTV	SLGVLVAL	8
									GLLGKILMA	HLMEENMIV	KLDKLLKL	8
									YLESSQVSL	SLFSRKMXV	NLLFLPEL	8
									TMQASLPKV	RLEPVLPCV	KLWTIHEL	8
									SVFDIGVRV	ALXGITNAL	FLASVIPV	8
									TLAEGEYCV	FLLAVLLQL	ALDDVEYL	8
									YLTSGDLEV	FLIEGPLINTI	LLDPTDPL	8
									SLYTSSHLL	SLQSTXHXV	SLLILVAV	8
									YTSELYPTV	GLLGKILMA	TMMHIFLL	8
									RLAEDGPAI	YLESSQVSL	RLQILVAV	8
									YLLSFFYYL	TMQASLPKV	MLPSVTTV	8
									ILGSDVTVQL	SVFDIGVRV	KLLSIERL	8
									AVLQDELPQL	TLAEGEYCV	RLFDMSGV	8
									ALIRVISKL	IMAXLXVRV	FLLEDLHL	8
									KVGDHISAV	YLTSGDLEV	FLEPLSQL	8
									KLKDALTVV	SLYTSSHLL	TLMPLPEL	8
									ILDSLDQLV	HIYLKIFSV	LLEKVHQL	8
									FQPDPVDQV	YLLSFFYYL	YLGPFPPL	8
									GLLPGIAVA	ILGSDVTVQL	YLPLLTKL	8
									ALTNGSIEV	VLHEEVDRL	FLDTFLML	8
									ALAGSPTEL	AVLQDELPQL	LLSELPQL	8
									GLISGVKSL	ALIRVISKL	FLYNYEYL	8
									ILFDQAQRSV	KLKDALTVV	KLMKPLVV	8
									SLGGPFPLL	ILDSLDQLV	RLGPLPSL	8
									GLTSGLLSL	YLTKLINHI	VLIDSVEL	8
									WLNEGGQSV	FQPDPVDQV	LAEPVPSL	8
									YLNSHLDLI	GLLPGIAVA	ILNHVLHV	8
									VLDKQFHPL	ALTNGSIEV	RLFRLFTV	8
									FLLPDSDVEI	ALAGSPTEL	AMYEGHWL	8
									LLYDNAQIGV	ILFDQAQRSV	RLGELHHL	8
									FLPEKKAHL	HLIXRLTNL	YLMLLKEL	8
									YALIPIPLAV	SLGGPFPLL	YLSTTLSL	8
									TMFPSNETL	GLTSGLLSL	KLYLQLYV	8
									NLSPRTLHV	WLNEGGQSV	FLSDSELV	8
									ILLESIVSDL	YLNSHLDLI	FLDMLKFL	8
									KLAAELDQL	VLDKQFHPL	QLLEQHQV	8
									RLGEEALSL	FLLPDSDVEI	LLLPVLLL	8
									FLVENRANV	LLYDNAQIGV	GLGALLEV	8
									FLGTSTLLV	YALIPIPLAV	QLPSLPYL	8
									FWLNEGGQSV	TMFPSNETL	RLALVHML	8
									ILGFWPQTV	GLDQXMNYL	LLNFILHV	8
									VLLGHTLIL	KLAAELDQL	LLDLHLRL	8
									ILPQTFAQV	FLVENRANV	LLDEWLAL	8
									ALGNVILAL	FLGTSTLLV	KLQGPLPL	8
									SQLDSPMEI	FWLNEGGQSV	RLFTVLAL	8
									YLDTVSGSL	RLVPKSQPV	ALPDLRQV	8
									FLDLFRYRV	FIIKINIKL	ALLEWGTL	8
									YLTQQLQTA	ALGNVILAL	ILGSLEQL	8
									LITPGPWKV	SQLDSPMEI	SLLQKLIL	8
									QLDPYMKKL	YLDTVSGSL	VLIPHLVI	8
									RKLWGQSIQL	ALADSFLNHL	LPEIVVEL	8
									KLIDHMVQGHA	XLXVRVIXV	ALELSQLV	8
									YILGSDVTV	YLTQQLQTA	LLLALEEV	8
									SLERAESLSSV	LLXTSMATV	LLPPFVGL	8
									MLLHHSFWV	ALADSFLNHLV	SLLSALLV	8
									ALLDNKDKV	QLDPYMKKL	ALLPVTNI	8
									KLIAQEGPSFL	RKLWGQSIQL	SLQTIELL	8
									YLTSGDLEVQV	KLIDHMVQGHA	VLLTNVEL	8
									NLWMEILYL	YILGSDVTV	SLMPGQNL	8
									KMSEMEEEMKV	SLERAESLSSV	FLEMIKFL	8
									GLLPLTELSV	ALLDNKDKV	SLLPEYVV	8
									GMMNGGMSL	KLIAQEGPSFL	FMKKFTQV	8
									CLLPEDLEV	YLGTEVPXKV	YLYATLDL	8
									VLYPTSLAI	YLTSGDLEVQV	NLYHFLEV	8
									SVLQRVQSV	KMSEMEEEMKV	LLSPSPQV	8
									GLSKNPLFV	GLLPLTELSV	LYKEIVYL	8
									ACLLPEDLEV	GMMNGGMSL	YLSHDVVV	8
									LLWTNRFSV	CLLPEDLEV	ALNIIIVL	8
									SLFCPDELDSL	VLYPTSLAI	YLQKEHPV	8
									IAVLQDELPQL	SVLQRVQSV	SLDELLRV	8
									MQYQVLNEV	GLSKNPLFV	FLDTLSRV	8
									TLEEIVRSL	ACLLPEDLEV	FMEHELVL	8
									RLSEAEEAL	LLWTNRFSV	ALQELTLL	8
									KLFSAKLEQL	ILFDVSSYXL	SMLDINAL	8
									YLDGTWSL	SLFCPDELDSL	SLSPGTHL	8
									KLIEEKDFQML	MQYQVLNEV	GLIEDLTI	8
									HLLHQVQKI	IAVLQDELPQL	FLPVAFHV	8
									YLKPPWTLL	TLEEIVRSL	GLKDVITL	8
									NLQGTVVFL	KLFSAKLEQL	LLHFPPTL	8
									TLYPYQISQL	YLDGTWSL	LFDNFLRL	8
									FLSWKATGV	KLIEEKDFQML	FLYDLYAV	8
									GLIEIPSYPL	SMXTSLYVV	TMFPGVLL	8
									YLLEVYRLA	HLLHQVQKI	SLSDHWLL	8
									KLQSPLHLA	TLYPYQISQL	LLIDHLAL	8
									RINESLAQL	FLSWKATGV	YLGRSHFL	8
									TLTEKFVCL	QMFXSHFSV	ALSQLVNL	8
									VLPEYSIHSL	YLLEVYRLA	ALLPQTLL	8
									RLATLTSRV	VVIHFLMTV	QLVEFHQL	8
									NLLQTFAEV	KLQSPLHLA	LVDGLFLV	8
									AMAEPVASEFV	AQNTAIPRV	GLFAQIVL	8
									SLQDGQSPGV	RINESLAQL	ALYLLPLL	8
									FINGWYVLV	TLTEKFVCL	TMLEEVFL	8
									SLLQPFKEL	SLPVVLMAV	ALYNLLAL	8
									YLLEVYRL	VLPEYSIHSL	GLALVFSL	8
									GLYGRFCHL	FLVTSLSAL	LLYGTAYV	8
									ALLLFLESL	RLATLTSRV	FLWNSLLA	8
									FLIEGPLINTIRV	AMAEPVASEFV	FLDDPSTA	8
									VVDGVPVML	SLQDGQSPGV	ALERAFAL	8
									YMREPILDL	FLPWKTXGL	SLIRHLQV	8
									IACLLPEDLEV	FINGWYVLV	ILPHTPRL	8
									MVNDSEPEV	SLLQPFKEL	VLWPLGHV	8
									YLYCMIYTL	YLLEVYRL	FLSSFQVL	8
									GLVMEKNLLL	GLYGRFCHL	FIYDVFWV	8
									LLISMILAV	ALLLFLESL	ALFVIPWV	8
									FQLVPVNQYV	KIFSVQNQL	KLGFEIFL	8
									SLFQGSVPPV	FLIEGPLINTIRV	ALIFTLHV	8
									AQHKAIPAV	VVDGVPVML	GLSSIVGV	8
									SLDEEPICHRL	YMREPILDL	TLYQEVML	8
									RVIGDLDTV	IACLLPEDLEV	RLTHFPTV	8
									SLLSPQVTGL	MVNDSEPEV	SLNGVELL	8
									VLSGELPPA	YLYCMIYTL	ILLGGLFI	8
									IQAPDVYCV	LLISMILAV	YLMGFLHA	8
									FLESLPEPV	ILLFALSTV	ALSHFLYV	8
									KLIEEKDFQM	ELAXYLTMV	KLDKTVVV	8
									RLSEAEEALYL	SLFQGSVPPV	LMGFLHAV	8
									SLAIFSEEL	AQHKAIPAV	SLPEHNYV	8
									SPKLDPSEVYL	SLDEEPICHRL	MLKGLFKV	8
									LLIQAGYEL	VMVSMDHQMQV	SLDHPNVL	8
									ILDLPLETI	KILXXEIPSI	VLSVFVKL	8
									LLAPPLLPGL	SLLSPQVTGL	QLVIPPEV	8
									FLPLPKMSL	ALGTVFLAV	ILEQLTRL	8
									RYALIPIPLAV	VLSGELPPA	SLSALVPL	8
									YILGSDVTVQL	IQAPDVYCV	RMPPSHEL	8
									TLVEELTISGV	FLESLPEPV	LLIEHDPV	8
									YLELFPAHL	KLIEEKDFQM	KLDPSEVYL	9
									KLWGQSIQLA	SLAIFSEEL	VLSQEVESV	9
									FVPHVMEHV	LLIQAGYEL	TLNENQPEI	9
									HLDKIPSPL	ILDLPLETI	QLVPVNQYV	9
									NLRDLLSEV	LLAPPLLPGL	FLLQDSRSL	9
									SMNEELIDTL	FLPLPKMSL	RLAEDGPAI	9
									LVMEKNLLL	RYALIPIPLAV	KVGDHISAV	9
									ALLEFGNNNL	YILGSDVTVQL	GLISGVKSL	9
									YLEQQMENL	TLVEELTISGV	FLPEKKAHL	9
									HLALDYVLQI	KLAESXKEVRL	NLSPRTLHV	9
									RLLQVEISFHL	YLELFPAHL	ILGFWPQTV	9
									ALGPGYMASV	SLMNMSHSA	ILPQTFAQV	9
									GLLPGIAVAA	KLWGQSIQLA	LITPGPWKV	9
									FQENMIVYV	FVPHVMEHV	MLLHHSFWV	9
									KLQSPLHLAV	NLRDLLSEV	NLWMEILYL	9
									RLLKNFSSL	SMNEELIDTL	YLKPPWTLL	9
									KLAAELDQLV	HLHILLPYL	NLQGTVVFL	9
									SLYKNLRKA	HLMLSLKNV	NLLQTFAEV	9
									GLGEPFEIKV	ALLEFGNNNL	RVIGDLDTV	9
									ILDVTVQL	VIFXKEEXV	HLDKIPSPL	9
									VLQYVGGVMSV	YLEQQMENL	LVMEKNLLL	9
									KLVLIIPWV	HLALDYVLQI	SLYKNLRKA	9
									SLVEICAMV	ILLRSTXNL	SLVEICAMV	9
									LLPDSDVEI	RMAEALGRV	NLLLTIESL	9
									SLSSVSSRL	RLLQVEISFHL	SLGTGLSSI	9
									SPLPSVPVSV	ALGPGYMASV	HLAQPDTAV	9
									KMSEMEEEM	LLLSTVVIL	SIQDWGEEV	9
									LPLQPGMPHV	GLLPGIAVAA	SILETEMKI	9
									FLIEGPLINT	FQENMIVYV	QLVEMEYTM	9
									SLPESSVPSTV	KLQSPLHLAV	HVGDQIVEI	9
									ALFGTDGIRNA	RLLKNFSSL	NLLKVENGV	9
									WLGDLNYRI	KLAAELDQLV	SIGGLFFAV	9
									LLGPANSGV	GLGEPFEIKV	VIYDEQSPL	9
									NQIDFIICL	ILDVTVQL	KIAPGDVIV	9
									NLGKVVHYA	VLQYVGGVMSV	GLSILLESI	9
									KLFHYIPGT	KLVLIIPWV	FLPEKKGNL	9
									RLVGIMLLL	LLPDSDVEI	VQMFQLVPV	9
									ALTRVVARL	SLSSVSSRL	ALAGSIGGL	9
									KLVEHQKEYL	SPLPSVPVSV	RTLAILVNL	9
									KIIEKWINI	KMSEMEEEM	EIWSILESV	9
									YVLESLPSPTL	LPLQPGMPHV	ELSAELLHL	9
									LQVEISFHL	FLIEGPLINT	ILYLKPPWT	9
									VDLDGELPFV	SLPESSVPSTV	LLLRPGTGL	9
									HQYLDGTWSL	ALFGTDGIRNA	HVLGFFSSL	9
									ALWLRSTCV	WLGDLNYRI	STMGFGFTI	9
									ILDSMLSFM	FALSTVPKL	VLKQFPVGA	9
									KVFGDGNLRV	LLGPANSGV	NLGCYPVEL	9
									FLSVSGNYL	NQIDFIICL	STSESLSPV	9
									ILWKGKNITQL	NLGKVVHYA	QLKGVLVRA	9
									NLLLTIESL	KLFHYIPGT	SLDTFLERC	9
									IQDPASQRL	RLVGIMLLL	LLQDSRSLL	9
									FIIEAMEAA	ALTRVVARL	SMDFRNYMM	9
									NLSASNHSV	KLEKMSPLL	QVLDLMTTA	9
									SLLGKLTISA	KIIEKWINI	ILVNLQGTV	9
									HLIDLGSCV	VLMAVVPHT	KLMAAVRDI	9
									GVWKNPVLL	YVLESLPSPTL	KQFPVGADV	9
									ALAEDEPAA	LQVEISFHL	RMAEFIGQT	9
									MMNGGMSLV	VDLDGELPFV	WTDDMAPAL	9
									KLVEENVFNI	HQYLDGTWSL	GQTGTVHRI	9
									RINETKHSV	ALWLRSTCV	NMGLFILRL	9
									YLFKRASNA	KLDEPVSL	SLSKEELSA	9
									WLVEDHVRI	SLSALLFFI	ILESVWITI	9
									YLYIPALAAL	ILDSMLSFM	ILEGIQRIL	9
									SLSFRPIVV	KVFGDGNLRV	ALLGYFIRS	9
									HQLKQIQTL	KIXKLDEPVSL	SILESVWIT	9
									GLRPCLWQL	FLSVSGNYL	TMQQCNASV	9
									YLKPPWTL	ILWKGKNITQL	AVRDILEGI	9
									KMIGLEDFV	IQDPASQRL	LLRETRATL	9
									KTKLQEAQLEL	FIIEAMEAA	LIKDAGVTV	9
									GLLPGIAVAASL	NLSASNHSV	LQGTVVFLL	9
									KLLWLKENL	LLLPSSPHWL	VLDLMTTAA	9
									QLDTAELSL	HLIDLGSCV	RQFGVIAKT	9
									KLTSQDKTPAV	GVWKNPVLL	CLQKLMAAV	9
									RQALWPGLAAA	YLKIFSVQNQL	SQTEYREKL	9
									VVVGIVTAV	ALAEDEPAA	IVSDLEKSL	9
									MIHPNVPAI	MMNGGMSLV	AIKDGRIHV	9
									SLQALDPQQCV	KLVEENVFNI	QLKAETTPL	9
									VLYFPHIRL	RINETKHSV	LLESIVSDL	9
									MLQADSEKL	YLFKRASNA	VIAKTQQHL	9
									LGLLGGLARV	WLVEDHVRI	LSHDNIVQL	9
									RMAEEMREA	SLSFRPIVV	LTHLQVVEV	9
									ILNSVAIQA	YLYIPALAAL	KLAPWQRQV	9
									KLGQTPFDV	HQLKQIQTL	ALEEAVAEV	9
									IIAPFIPSLV	GLRPCLWQL	YMDLEICEV	9
									LLPLQPGMPHV	KMIGLEDFV	ILDRQTAAL	9
									RIWEVLKTEEV	KTKLQEAQLEL	KLAPWQRQI	9
									NLTAIPPLI	GLLPGIAVAASL	ALLHGTIIL	9
									ILYLKPPWTL	KLLWLKENL	YQAGQLTLI	9
									YLMLDPNKWL	LLPSSPHWL	ALFKGIGEM	9
									VIISDLMTI	QLDTAELSL	TLILVDHHI	9
									AIPEQNHSL	KLTSQDKTPAV	ILQGAPEIL	9
									SLGTGLSSI	RQALWPGLAAA	ILSKSDTAL	9
									RQIPWKLGL	VVVGIVTAV	RILQGAPEI	9
									SLQESHDAL	YVSGNVXRL	FQVAHTIHM	9
									ALASGSRPV	MIHPNVPAI	GLPGYHLHA	9
									SSPLPSVPVSV	VLYFPHIRL	RVLLNIMYL	9
									ILYLATVQA	MLQADSEKL	ALGLPGYHL	9
									VLFDNEFDA	LGLLGGLARV	AAYAGDWQL	9
									WLSEFDLEQV	RMAEEMREA	VLSSHFQVA	9
									HLAQPDTAV	ILNSVAIQA	ILDCVNMDL	9
									CLWQLETEL	KLGQTPFDV	ALAFYLAKT	9
									SLKGHALAV	LLPLQPGMPHV	LIIGSIAGA	9
									LLLEQVKKQGV	RIWEVLKTEEV	SIAGAILVA	9
									SLKYVQWSL	NLTAIPPLI	ITNDCPEHL	9
									TLNIDNDVEL	YLMLDPNKWL	YLQSVCVRL	9
									GTVAEVIQSV	VIISDLMTI	ITPEYLQSV	9
									ALVDQSGVLL	AIPEQNHSL	ILSGTCLTV	9
									YAYDQLKIQV	ILGQTTSTL	ALITCPVPA	9
									SIQDWGEEV	LLSTVVILI	SQLYPTWSA	9
									SILETEMKI	RQIPWKLGL	ILGRKWHNL	9
									VQWSLPFIV	VSMDHQMQV	YLRSEIMSL	9
									LLLPETLNSPL	SLQESHDAL	KLVEENKNL	9
									TLGLNVPLL	SVLPLTLFI	GLSTNHWLI	9
									KLIDHMVQGHAA	ALASGSRPV	WLIGTDKCV	9
									LVIPDSANV	SSPLPSVPVSV	VQNEIPYFI	9
									ALQDYIEGGL	ILYLATVQA	IIDPPRTGV	9
									KGTMFPSNETL	VLFDNEFDA	YLGLDSIAV	9
									YLGTFLTDL	RVXPPASXV	KLWDLRSKA	9
									YLNIAEYFI	WLSEFDLEQV	MLPEDGANL	9
									SLQDGQSPGVYL	NLNPAQIQTV	ALAATLHVA	9
									SQDGKPAEL	HLQELFLIKL	LQMGQWTSV	9
									HLPEDLFCA	KLTYLILPV	KQAPALLCL	9
									TLRLSGLFLV	SLKGHALAV	LIYKQAPAL	9
									SLGPAPAPA	CLWQLETEL	TLIASGVSI	9
									KLGLQILKI	LLLEQVKKQGV	YALAATLHV	9
									ALEESGALL	TLNIDNDVEL	GVKEAVTTL	9
									LLVDAGCSV	GTVAEVIQSV	RMGSAGLRV	9
									KLIESDLNSKI	ALVDQSGVLL	ALCACEEYL	9
									APPLLPGLTRA	YAYDQLKIQV	ASLEAIMGL	9
									SGIVEVLTEV	KVIPQNPPFV	VVMKDGNSV	9
									FALDILFAI	VQWSLPFIV	GMPVKNLQL	9
									SVFDADTLL	TLGLNVPLL	ELLDLIPFF	9
									SQLLPSPAV	KLIDHMVQGHAA	GQLTFLGLV	9
									KLCSGMVEA	LVIPDSANV	CLRGPQLEV	9
									LQDGQSPGV	YLXIAMLGL	DLIPFFEGL	9
									TLAEGEYCVIAV	LILKXIQKL	ILKPRKVGL	9
									KLLDYLTRMM	ALQDYIEGGL	YLQMGQWTS	9
									TVAECLFSL	IIWXMTVNL	KQEKNPVLV	9
									YRRLGEEALSL	KGTMFPSNETL	ELAQLVIDL	9
									LMFEELSDI	YLGTFLTDL	ALLPLLERV	9
									YLCEDPICGTQL	VIPQNPPFV	TLSDFAVRL	9
									IQAGYELNV	YLNIAEYFI	KMKQEIPSL	9
									TMIAHISAA	SLQDGQSPGVYL	LLEPGNLEV	9
									LMLDPNKWL	SQDGKPAEL	VQGEAIPLV	9
									ALIKPDAISKA	HLPEDLFCA	SLSADDVQV	9
									HLDENILASI	SLGPAPAPA	SLVQESLAV	9
									QLVEMEYTM	KLGLQILKI	VMLENYANV	9
									PLQPGMPHV	ALEESGALL	SLDSVQRAL	9
									SIFEESHVPV	TLFSXSKML	LLLHYSPQA	9
									ALCFGPAQL	LLVDAGCSV	ILVVVPLFV	9
									FLLQDSRSLL	KMSPLLTDI	LLPDRVCKI	9
									VLIDYGDQYTA	KLIESDLNSKI	ALDLLLALL	9
									RAQDEEVHQV	APPLLPGLTRA	GMGALLPLL	9
									LLVLYPTSL	SGIVEVLTEV	VLMSAQLLM	9
									HVGDQIVEI	KTXKKTVTV	LLVAIDSEV	9
									RLPENPSLA	FALDILFAI	SLPLLPDRV	9
									NLLKVENGV	SVFDADTLL	VVLPDTLKI	9
									VLSCFELLLSV	SQLLPSPAV	FLLMLRNFL	9
									NLDMVKFLV	YLILPVTL	AVAAFLLML	9
									AGTVAEVIQSV	KLCSGMVEA	LLYLLYQHL	9
									MLPSYDEAV	KAQWDLVLLL	SLQNEEQRI	9
									GQVELIRLL	YLIPMGLKVGL	GALDLLLAL	9
									KLYESALTENQKL	LQDGQSPGV	AVMSPEELL	9
									GLLEVQYFF	TLAEGEYCVIAV	FFAEVTVSA	9
									GISKDPIFV	KLLDYLTRMM	ELHELSTRL	9
									QVIEGNAAV	TVAECLFSL	IIGALLRKV	9
									ALIPIPLAVI	LMFEELSDI	LAADDLRTV	9
									SLIDAHAGGLGV	YLCEDPICGTQL	AQSRRAFQV	9
									MIAHISAAV	IQAGYELNV	HLWTLSDFA	9
									LLHQLDPYM	TMIAHISAA	MLILVVVPL	9
									MQAPKLLWL	LMLDPNKWL	SLANVVMEP	9
									ELDRWLYHL	NLWDLNLHF	ALLVRPGSL	9
									SLGPAPAPAL	ALIRXVVPI	ALFAFVGFM	9
									GLLSLLLPETL	ALIKPDAISKA	FVWKMGRLL	9
									YLDTVSGSLTI	HLDENILASI	AIDSEVVGA	9
									FLPEKKDTGV	PLQPGMPHV	LLDYGCQSA	9
									KQKDKVAEL	VLTGLSLPV	KLNQVPLEL	9
									LQILKIVMV	GLLFPWEQL	FLEDVEAHL	9
									GLASKLPLRAV	ALCFGPAQL	ELLSKVLEV	9
									SLDQIVPV	VLIDYGDQYTA	HLTPHPLAL	9
									FVADNYSKI	RAQDEEVHQV	FLPQIYHRA	9
									FLQMRIKHL	LLVLYPTSL	ALYLNLEEA	9
									QLIKDAGVTV	YLWXSWRAA	SQTGILLGV	9
									KLKVGDHISAV	RLPENPSLA	LLSKVLEVL	9
									RMFQTKFKA	SQFHLSQTL	LVFEVHNGV	9
									FLLQNGADV	VLSCFELLLSV	LLKKHSTQV	9
									SLDGFNMLEEL	NLDMVKFLV	KQAEEDAHL	9
									SIGGLFFAV	AGTVAEVIQSV	KLLKEADVL	9
									GILPQTFAQV	MLPSYDEAV	GVDDLQQMI	9
									GLGFDATCSL	ALLFFIHST	QIYHRAPQL	9
									YMKKLAAEL	ILFDVSSYX	RLTEYGVHF	9
									GLAPSGLCSYV	GQVELIRLL	GMKEPTKLL	9
									GLGKVKVML	KLYESALTENQKL	KMRYGAWYL	9
									ALHSPSSLL	GLLEVQYFF	KQFDIDYET	9
									CLAEVNRFL	GISKDPIFV	YLNPKLWKK	9
									QLLSRTWGA	QVIEGNAAV	CLDPAQQNL	9
									ALSADPAVL	YLTMSXAFSL	TLLVIPVVV	9
									YLYSFISL	ALIPIPLAVI	LVIPVVVLL	9
									RLSVEIDTL	SLIDAHAGGLGV	SMPHLQVLV	9
									DLDGELPFV	MIAHISAAV	FVISNPDLV	9
									YQKESSAFL	AQWDLVLLLL	YSMPHLQVL	9
									LLSDFTYKRTV	LLHQLDPYM	RSYEALYPV	9
									TLLGRTGQV	MQAPKLLWL	VLLAIAIFI	9
									VIYDEQSPL	ELDRWLYHL	GIEDSFHKL	9
									ALVDQSGVLLA	SLGPAPAPAL	VLITTLLVI	9
									LLQVEISFHL	GLLSLLLPETL	LLLSGRRNV	9
									YLYIPALAA	HTLGFIIKI	KIFQCNTCV	9
									LQYVGGVMSV	YLDTVSGSLTI	LLVIPVVVL	9
									LLPAVPVGA	KQKDKVAEL	TLLRKKVEM	9
									YLKPPWTLLHL	LQILKIVMV	KMQEKQKLI	9
									KIAPGDVIV	GLASKLPLRAV	ALYPVPQHE	9
									NASEHIVYL	SLDQIVPV	FQCNTCVKV	9
									ILASIFGSL	FVADNYSKI	KQPESDLWL	9
									FTATSVLLV	FLQMRIKHL	TTLLVIPVV	9
									RLLGHLAAC	RMFQTKFKA	SLFKYITVV	9
									QALWPGLAAA	KMAEFMLVTRL	YMTQIVIML	9
									GLSILLESI	FLLQNGADV	KVYSLIQSL	9
									GVDYNFISV	SLDGFNMLEEL	ILPTPPATL	9
									KTLEEIVRSL	YHCLSXEEVLL	SLIKSMHLI	9
									LLTAGVSAL	GLGFDATCSL	SIFGSWQQV	9
									MVDLDGELPFV	KLINHIYLKI	NLIEGEDHV	9
									AMKDLLLEQV	YMKKLAAEL	KLIAWKVCL	9
									HLLPSPYSKI	KVXITIFTL	YLIQDRREV	9
									KAIPAVHFI	GLAPSGLCSYV	KTFSSVHHL	9
									SEGLLGKILMA	GLGKVKVML	KILKTFSSV	9
									ALGLLTAGV	ALHSPSSLL	SLSSCQQRV	9
									ILQTSPPPA	SLGPPVXKKNV	ILQAEGILL	9
									FLIEGPLI	CLAEVNRFL	SLKQVDEFL	9
									SYLSNVDVYL	YLMQILCST	ELYSMVPSI	9
									HLAVQQAHV	QLLSRTWGA	LLDSDSDSL	9
									YMDAQLFKKV	ALSADPAVL	ILLPRYAIL	9
									LLPLTELSV	YLYSFISL	QVDEFLASI	9
									NLEQPFLSV	RLSVEIDTL	VLDIARQLL	9
									WLYHLEKQTAL	DLDGELPFV	YIYEEFMPT	9
									FLIKYEVNKNV	YQKESSAFL	SVYSPESNV	9
									LLFYPGDGSVEM	LLSDFTYKRTV	VVFEEEVIL	9
									GLVPLLVDA	TLLGRTGQV	KTCDKVYSL	9
									HLWDETLSS	ALVDQSGVLLA	GTDVKVYTV	9
									YLGQVELIRL	ILLWTLLLL	RAMDYLNVV	9
									NLALSGLIEI	LLQVEISFHL	FTAEDYEKL	9
									HLFPVLYFPHI	YLYIPALAA	ALEGELTPI	9
									YISEVEAETV	LQYVGGVMSV	ELTPILVQM	9
									FQQAYITCL	LLPAVPVGA	GLLALEGEL	9
									SVTSITSTV	KMEFTPVQFV	SMVPSICPL	9
									FQITGVWDA	XMAVILFSV	AVILFKPMV	9
									TLYNFLIKYEV	GQDPQNWIL	IVIPQEYGI	9
									RLLGPANSGV	NASEHIVYL	KLEQLKTVL	9
									FQAHGSEGL	IIFGQWWFL	KILPTPPAT	9
									GVMQGTVPYL	ILASIFGSL	VVSENANYL	9
									MLTSQDKTPAV	FTATSVLLV	ILVQMVKSA	9
									FLPEKKGNL	RLLGHLAAC	IQLYHSETL	9
									ALASGSRPVSI	QALWPGLAAA	HLIKNPVKT	9
									CQGDTVISV	GVDYNFISV	EMYGHFSGI	9
									GIIAPFIPSL	KTLEEIVRSL	QLQEVLDIA	9
									LLLYDNAQI	LLTAGVSAL	HLHGYKKFV	9
									GLLGKILMAI	MVDLDGELPFV	KQLQEVLDI	9
									SLSKEELSAEL	AMKDLLLEQV	YLPHGCPKT	9
									KLKDALTVVV	HLLPSPYSKI	KTAEISSTA	9
									KTIACLLPEDLEV	MVSMDHQMQV	FMPTDGTDV	9
									GMSSLINPL	KAIPAVHFI	GVLSPERHV	9
									YLATVQAIAL	SEGLLGKILMA	GLQPFTEYV	9
									VQMFQLVPV	ALGLLTAGV	GLNESEVTV	9
									SSYLSNVDVYL	ILQTSPPPA	SLINLIYTI	9
									YMMRDETLEPL	FLIEGPLI	LLFSGQSLV	9
									FLIANRSYKV	SYLSNVDVYL	FLGSSGFEL	9
									LVFDAFVIV	HLAVQQAHV	ALQDDYLAL	9
									YLCECKPGFRL	YLYRLWTPNSV	YLLKRLNLI	9
									RLLGHLAACL	YMDAQLFKKV	FLVNNWQAV	9
									ARQALWPGLAAA	LLPLTELSV	ILQYGLESL	9
									THLMEENMIV	TVDDILCLL	ALDVNTWMI	9
									VLLEVNGTPV	NLEQPFLSV	WMIEWFPDV	9
									GTMFPSNETL	WLYHLEKQTAL	YLSKNESNL	9
									FLIEPSLDGFNML	LLFYPGDGSVEM	YLAEEDEII	9
									YRVLLGHTLIL	GLVPLLVDA	KLGAPLSGL	9
									ALAEDEPAAAHL	HLWDETLSS	YLQTLPEPI	9
									FLRKAPMAPAL	YLGQVELIRL	ILSSCPTSI	9
									LLPETLNSPLL	VLLKGPVQRI	SLIGGGLLI	9
									TVAEVIQSVV	VLQNLEVIPVV	TLSFSVFEI	9
									RLLGLVRYRL	HLFPVLYFPHI	HLGGESFWV	9
									QLLTEEESYAL	YISEVEAETV	AMDRPVVGM	9
									VLDSGRPTSI	FQQAYITCL	MVLHYLQTL	9
									IIASTAEEV	SVTSITSTV	SILPVRAAV	9
									RVWGNSKAV	FQITGVWDA	LQDDYLALI	9
									GLEEFLSAM	RLLGPANSGV	LLILIILTV	9
									LLQPEVRTPPV	FQAHGSEGL	TMNTTNQQL	9
									SLQESHDALL	MLWQIIWXM	NIYDIYSLL	9
									LALDYVLQI	TLFSXSKMLV	ILNRYMEYA	9
									ALCDMDIRNKL	GVMQGTVPYL	NMLEEHQRI	9
									ALAGSIGGL	MLTSQDKTPAV	KLYHPECFM	9
									GLTFQGLLPL	AMLGLDQXM	IQLHLVHQA	9
									KGLISGVKSL	ALASGSRPVSI	SLEKLFVTA	9
									KLDKLVKL	ALKGLGLQL	GIVGTIVKA	9
									KLRPDGSEV	CQGDTVISV	IIVWHTVLV	9
									AVIHDKLQV	LLLYDNAQI	IIRENVLAL	9
									FEILDSLDQL	ILASGFXKFV	NLKESDDSV	9
									TIIATPLSL	GLLGKILMAI	YAYPLPEPI	9
									SLAQLKTLI	KLKDALTVVV	VLALQDDYL	9
									LLYVKQEHA	KTIACLLPEDLEV	QLLFSGQSL	9
									SCFELLLSV	GMSSLINPL	KLVIDKLVV	9
									GLGEGPALWL	YLATVQAIAL	NLIWNIYST	9
									STAPASTSV	KIYXKXKMV	TTDLQIVEL	9
									HLAACLRQL	SSYLSNVDVYL	IILTVAYGL	9
									KLSQDLDDLAIL	KKAQWDLVLLL	TLPEPILPS	9
									TLEKLVENL	FLIANRSYKV	SVFEIILIT	9
									GLIRHYRTV	LVFDAFVIV	RVHANLQTI	9
									FLYVLESL	YLCECKPGFRL	VIDKLVVNF	9
									GMMNGGMSLV	ILXXEIPSIPEA	LIYTIGRTV	9
									RLKQEPEEKV	RLLGHLAACL	KLFVTACWL	9
									FLVGMMNGGMSL	ARQALWPGLAAA	KLDDNSIQL	9
									FQNVKYMQL	THLMEENMIV	KIDDVLHTL	9
									ALGRVGKVVKV	VLLEVNGTPV	KLYRLQLSV	9
									NLPVFPVWV	GTMFPSNETL	KLTELENEL	9
									SLFQGSVPPVM	FLIEPSLDGFNML	MLSKEIQEL	9
									RPCLWQLETEL	GLHPRSPMM	YLDSVTEDL	9
									QLTEFLIEPSL	VLISPIYLTKL	AIYHGLATL	9
									GFWLNEGGQSV	ALAEDEPAAAHL	RLQLSVTEV	9
									SLGGPFPLLA	FLRKAPMAPAL	DLIENVVTV	9
									YLTQQLQTASV	KLINHIYL	GLQEFLDPL	9
									YLLSKKGAL	TVAEVIQSVV	GMVKPMIRV	9
									KTLITPGPWKV	RLLGLVRYRL	LLEPEAPGL	9
									TLSPDGELYI	QLLTEEESYAL	HLLRENTEL	9
									RTLAILVNL	VLDSGRPTSI	KLGIYVKSV	9
									YLATVQAIA	IIASTAEEV	ILYKNEEVV	9
									ILAPNSNYQDV	AQWDLVLLLLV	KLNSLQLQA	9
									ALGSRPSGPTV	RVWGNSKAV	RLAAGDQLL	9
									SLQEVVNYHM	GLEEFLSAM	RLFSQGQDV	9
									GVLPSPAPL	LLQPEVRTPPV	FLSAIINYT	9
									GMIDNLSASNHSV	SLQESHDALL	KMVSMMEGV	9
									LLGKILMAI	LALDYVLQI	YAPDDIPNI	9
									GVWGPYFSA	ALCDMDIRNKL	MLAFGLIRA	9
									TLKQMNEQL	GLTFQGLLPL	VLAHLVQMA	9
									ATGLTSGLLSL	YMHSXTTPA	ILDDDECPL	9
									GLLPGIAV	KLDKLVKL	TMLQSGMKV	9
									MLQDARQWL	DLDTYHHSL	AIPATPVAV	9
									SLFQGSVPPVMA	KLRPDGSEV	LLLLSSFLV	9
									TLKGMVTGL	RLAXILRIL	LLLSSFLVL	9
									GLTSGLLSLLL	AVIHDKLQV	TLQRPQETV	9
									ILDLPLETISEL	FEILDSLDQL	LLNQPSPMM	9
									EIWSILESV	TIIATPLSL	VQMAFKYLV	9
									YMLSLVLCA	SLAQLKTLI	AQDVLAHLV	9
									FLCLGGLACL	LLYVKQEHA	MTLAFPASV	9
									GLLEVQYFFKI	LVISXVIAL	LLHATGMTL	9
									LIVAETTTV	SCFELLLSV	WMANASELL	9
									TKLQEAQLEL	GLGEGPALWL	AAGDQLLSV	9
									ALQSNSIYRL	IMKSVIMKA	GQDKLGIYV	9
									LLLPAVPVGA	STAPASTSV	SLFTAKFVA	9
									VILGFWPQTV	HLAACLRQL	ALAFWMANA	9
									FGLVMEKNLLL	KLSQDLDDLAIL	QLFSQLFHF	9
									VRAQDEEVHQV	TLEKLVENL	ALLQNYHCA	9
									VSLDQIVPV	GLIRHYRTV	ELMTRTSSV	9
									VLQDELPQLF	FLYVLESL	NMWLFNRLV	9
									GLTSGLLSLL	GMMNGGMSLV	TQDASGPEL	9
									KVYEIDDVERL	FLVGMMNGGMSL	RSMDAETYV	9
									SLEYLEALECV	FQNVKYMQL	HLNHSSKSV	9
									TLYEDKPPNT	ALGRVGKVVKV	TLTGAMSLL	9
									SLLRRYELL	SLFQGSVPPVM	FQRGKTFQI	9
									GLSNQLVVA	NLPVFPVWV	IVQETTFDL	9
									AQIKLLQSA	RPCLWQLETEL	GTTAKITSV	9
									AMQYQVLNEV	QLTEFLIEPSL	GLPSAQVAA	9
									SQHSASPLV	GFWLNEGGQSV	TLLNQPSPM	9
									LLLPAVPV	SLGGPFPLLA	VLSPDSLFT	9
									SLLSPQVTGLKL	YLTQQLQTASV	QQMHIVDML	9
									TIHENLTAI	YLLSKKGAL	GLCSHYWGA	9
									ELSAELLHL	TLSPDGELYI	VLYMACRYV	9
									HIAVLQDELPQL	YLATVQAIA	KVIAVVNKM	9
									ILYLKPPWT	ILAPNSNYQDV	VMIFKVKML	9
									TIACLLPEDLEV	ALGSRPSGPTV	LLRENTELA	9
									GQFGPSCTL	SLQEVVNYHM	TTDPADFAV	9
									HLDLTQLHRL	GVLPSPAPL	FVDPSQDHA	9
									ALPAGPLPAPLLV	GMIDNLSASNHSV	KQGAIYHGL	9
									ALTDCGELAL	SLQXMGSPLL	FLDDPEENS	9
									LLLLPAVPV	LLGKILMAI	GMGLSIVAA	9
									FLLPDSDVEIDLEL	GVWGPYFSA	SMMEGVIQK	9
									SVFDIGVRVV	GLQLLTALL	TNMDGVVTV	9
									ALVTWPGYATI	TLKQMNEQL	LLPEDGYSC	9
									SLPSGSHQGPV	FMMNSHHYPHL	VQLEEDPDL	9
									HMEDGIYTCPV	GLHPRSPMML	LQSELNNYM	9
									TLDSWEPELL	ATGLTSGLLSL	KQNGMGLSI	9
									FLTDLTMLDTA	GLLPGIAV	QILYKNEEV	9
									LLLRPGTGL	MLQDARQWL	SLNPAPFSP	9
									ASGIVEVLTEV	SVIXFSLLL	MMEGVIQEV	9
									STTGGLTSV	SLFQGSVPPVMA	GVIQEVDQV	9
									HVLGFFSSL	TLKGMVTGL	SMMEGVIQE	9
									ALPAGPLPA	GLTSGLLSLLL	FVAPAVTPV	9
									ELYILDVTVQL	ILDLPLETISEL	LLDMLQYYL	9
									AMVFTIHCL	YMLSLVLCA	YLNLTEANL	9
									QLKQEAIQMV	GLLEVQYFFKI	KVYNAVANL	9
									FAINQYHQL	LIVAETTTV	ALYTTFDQI	9
									KLQEAQLELA	LLLVKXKIPYL	SLFHSYPPA	9
									FLEVVRAL	TKLQEAQLEL	GLAKQFTIL	9
									TLGRDPVVSA	FMPTWPCLA	AVSGIPPMI	9
									LYILDVTVQL	ALQSNSIYRL	QLPVVTSKV	9
									KLLARGADINTV	LLLPAVPVGA	RIISLNTNL	9
									LVFTLVEEL	VRAQDEEVHQV	LLTAESTAL	9
									STMGFGFTI	VSLDQIVPV	MLFHSYPPA	9
									YLMAFLRELL	VLQDELPQLF	FQICAIMNL	9
									SLSVALDKL	GLTSGLLSLL	LQPESLYGL	9
									GLLGGLARVA	GLKVGLISQV	SIWKLEYIL	9
									PLPSVPVSV	KVYEIDDVERL	KLIDIFQKY	9
									AQPDTAVISV	SLEYLEALECV	KLLDMLQYY	9
									SLPFIVFGA	KLDLQQGFLV	NQFEWLEST	9
									FEILDSLDQLV	SLLRRYELL	KLTDPFRPM	9
									KLVLPEYSI	GLSNQLVVA	WLDEEAIST	9
									LLSEVATGSL	FLAVIFXKEEXV	LQGAFQPKL	9
									LLGKLTISA	SLFEHHXKKA	TILDSKQFI	9
									LQSPLHLAV	VLISPIYLT	YILTQTYDI	9
									SKLDHGIKSL	AMQYQVLNEV	RLLTAESTA	9
									KLIRLVGIMLL	AQIKLLQSA	KVFAGIPTV	9
									LLPSPYSKI	SQHSASPLV	KLFGHLTSA	9
									NLLEQFQKQEV	LLLPAVPV	HLLPVMAKV	9
									SLVYYGLTL	GTHPVVLSL	FLLPDTDGL	9
									KLKTKLQEA	SLLSPQVTGLKL	SIDEPLNTL	9
									LLLPETLNSPLL	TIHENLTAI	IMLHELIKL	9
									SIFLGTSTL	SLFSQFHL	NMYDNVNKL	9
									KMENANIPSV	HIAVLQDELPQL	SLAHTTTKV	9
									YIYTSELYPTV	TIACLLPEDLEV	MLSPSTQLL	9
									EQWDRLLVL	GQFGPSCTL	SLQETSVSI	9
									AVQRGFLEV	ALPAGPLPAPLLV	MLHELIKLL	9
									SLPSPTLTC	ALTDCGELAL	SLMDQNNPI	9
									IMWLDHRAV	LLLLPAVPV	LLKTVLPAV	9
									LVAEQLTYM	FLLPDSDVEIDLEL	VLLQPSFQA	9
									LLLPAVPVGASV	SVFDIGVRVV	YQNQFVQMI	9
									SSLLSPQVTGL	ALVTWPGYATI	MVYPSESTV	9
									YLWRGCYPCHL	HMEDGIYTCPV	MLHSTSVPV	9
									QIVEELHAA	TLDSWEPELL	IIYGNETEL	9
									SSVFDIGVRV	FLTDLTMLDTA	FQASDVDTL	9
									WLKENLREI	ASGIVEVLTEV	RLQWSSTEL	9
									ALDYVLQINV	STTGGLTSV	AVPSDPILV	9
									ALSLDTSSPV	ALPAGPLPA	TLLKTVLPA	9
									YLESSQVSLNV	RLVEIKFFF	KISSTMLHL	9
									ALDYVLQI	CLSNLNTXV	KLIHSDEIL	9
									RLLQVEISF	ELYILDVTVQL	FSVQPTHTV	9
									GLPNTISFSL	AMVFTIHCL	QVPENNFSV	9
									FLALEGADV	QLKQEAIQMV	ILAAGDSEI	9
									SLASQLLPSPAV	KLLWQAKMV	SISIMLHEL	9
									LLPGIAVAA	FAINQYHQL	GLEPGTVVI	9
									VLKQFPVGA	KLQEAQLELA	ELIKLLYYA	9
									ILASIFGSLLL	ELVPCSPEL	ILTSTKSSV	9
									ILSQQPVET	KRQMSFVXEV	ALLPLSPES	9
									VLQINVLQA	FLEVVRAL	TVIRPFPGL	9
									NLGCYPVEL	TLGRDPVVSA	KVDKISSTM	9
									YIGPNGTAL	LYILDVTVQL	SLHQHGMGI	9
									FQITGPLPA	KLLARGADINTV	SVAEFTYTT	9
									FLCAQEWLTL	AALXGITNAL	EMLSPSTQL	9
									YLTTECEDVLLV	LVFTLVEEL	SLYSNDELF	9
									STSESLSPV	AVITHNMYI	FVQMILNSL	9
									QLKGVLVRA	KLINHIYLKIFSV	VFDHEISQV	9
									ALCFQENMIV	YLMAFLRELL	SQASGDTSL	9
									GLCFKGELPL	SLSVALDKL	YASEKYEPV	9
									VVLSQEVESV	KMAEFMLVT	TLINKLIHS	9
									MFQLVPVNQYV	GLLGGLARVA	SQSTVAVVV	9
									KLLIVIDTNILM	PLPSVPVSV	AQGDRNEEV	9
									ALGNVILALV	SLPFIVFGA	GIPSISIML	9
									GNLWMEILYL	FEILDSLDQLV	GLVINNQLV	9
									LLPSLGGPFPL	KLVLPEYSI	KLNASLQET	9
									KLDGSAYLECL	LLSEVATGSL	GMGIPSISI	9
									CLLRAVNKV	LLVKXKIPYL	VQWKVIHSV	9
									FLTDLTML	LQSPLHLAV	LLKEELEEL	9
									GSPKLDPSEVYL	LVKXKIPYL	LMDETPLDV	9
									FLPEKKDTGVFAV	VLTVDDILCL	YVNSNLQLL	9
									KIHKRSVSV	LLFALSTVPKL	ALPAQPAGL	9
									ILRLAEDGPAI	SKLDHGIKSL	NMLPGHQRL	9
									AVLGGSLIV	WVMNIIRQL	GLLMVGTSL	9
									ALAEDEPAAA	KLIRLVGIMLL	SSYPHAPYL	9
									VTFHVPSNV	KMVLHEEVDRL	LMVGTSLGV	9
									GLLPLTEL	LLPSPYSKI	TVALELSYV	9
									SLQSSRESL	NLLEQFQKQEV	RLSVTSLLV	9
									YVQWSLPFI	VLHEEVDRLV	KLTAPAVEA	9
									LTLDSWEPEL	KLKTKLQEA	LVALPVPRL	9
									RLLLASPRA	IVLISPIYL	SLLRHAPHC	9
									YLTGFALDI	SIFLGTSTL	LLKLTAPAV	9
									RPSLYTSSHLL	KMENANIPSV	AVGDEPARL	9
									FLTDLTMLDTAL	EQWDRLLVL	NLQLLKEEL	9
									YLDGHLITTVQ	AVQRGFLEV	SLPSVQECV	9
									LQSNSIYRL	SLPSPTLTC	MASPHIMFL	9
									QDRKLWGQSIQL	IMWLDHRAV	VLPPPSTPM	9
									SLAQGSAGTL	LVAEQLTYM	SLQPPPPRF	9
									GLRDTIVKSHL	LLLPAVPVGASV	SLGMASPHI	9
									SLFRFGSFRSV	SSLLSPQVTGL	RLCHEIAHA	9
									SLLGKLTISAA	YLWRGCYPCHL	SVQECVSPV	9
									HLDRGKDYFL	QLRMGKLHQA	MQVLRFPHV	9
									SLDTFLERC	QIVEELHAA	HLEDVFWAT	9
									FIPESPRWL	SSVFDIGVRV	VQWRDLDSL	9
									GLICEGQPV	WLKENLREI	IMFLSQSIL	9
									SILESVWITI	ALDYVLQINV	NLIGKIEKL	9
									YLYSFISLFI	KLLLSTVVI	KLAGAVAHA	9
									STLNENQPEI	ALSLDTSSPV	ALHAPISTA	9
									VYLDGHLITTV	YLESSQVSLNV	TLLHRTPPA	9
									SLRAIVSAL	GLSLPVVLM	QLEKNLLFL	9
									YQGAHDLLL	ILKGKYIQI	LLFLPELPA	9
									SQHTPLHRL	ALDYVLQI	KLKSQVWQX	9
									LLPGLTRAL	GLYWTKHXQTV	SQLEKNLLF	9
									GLLTAGVSA	RLLQVEISF	ALQEQKVYV	9
									RLRAADELMCI	GLPNTISFSL	QLAGEIFLL	9
									LLLQARAGV	FLALEGADV	YLQSQPREV	9
									KLDGSAYL	SLASQLLPSPAV	FLADDLGGL	9
									LLQDSRSLL	LLPGIAVAA	KLWTIHELL	9
									GLTRALPAA	ILASIFGSLLL	FLAGLGLAV	9
									LLPETLNSPL	ILSQQPVET	RLCDLLSHL	9
									AVSGRISEL	VLQINVLQA	VLLDPTDPL	9
									RLWLSNGIQA	YIGPNGTAL	NLYAASLRV	9
									VLVFDAFVIV	RQPPGWILV	AQGSFLVSV	9
									SLIDAHAGGL	FQITGPLPA	VQAERAWRV	9
									IVIDTNILM	FLCAQEWLTL	GLHDVDEYM	9
									YDHLWDETLSS	YLTTECEDVLLV	LLAPEVWKC	9
									HMEDGIYTC	FLMAGRKXRTL	ALDDVEYLA	9
									ELYPTVIRNV	IKLAESXKEV	TLAGAQQEL	9
									YMDAQLFKKVV	ALCFQENMIV	LQLGPLPKI	9
									VLVIISDLMTI	GLCFKGELPL	GLAVGLALL	9
									LLARGADINTV	CLSXEEVLL	SLDPGQGPV	9
									SSDPTSPYI	KLLIVIDTNILM	LLDPTDPLA	9
									ILWLGDLNYRI	ALGNVILALV	KQLAGEIFL	9
									FLQMRIKHLL	RMAEDTRKA	YMQAQLLLA	9
									GLLTAGVSAL	LLPSLGGPFPL	FQLLSIERL	9
									LLSPQVTGLKL	KLDGSAYLECL	LLNMKLWTI	9
									KHLAQPDTAV	CLLRAVNKV	ILSSPEFQA	9
									SLFIPESPRWL	YLSISMXTSL	IQSAYPFQI	9
									SLQEVVNYHMI	VMVSMDHQM	ILSDHCRPV	9
									LVLLLLPAV	FLTDLTML	ALYIHAQPL	9
									ALEVCPLPPMV	KIHKRSVSV	TLGPGAPRA	9
									GLQPRSLKA	AVLGGSLIV	ELGSLVWEL	9
									SMDFRNYMM	ALAEDEPAAA	SAYPFQILL	9
									QVCPLPPMV	VTFHVPSNV	IMVGPGTGV	9
									SLIVCEFLL	GLLPLTEL	IALDDVEYL	9
									VTWPGYATI	SLQSSRESL	FLQTLGPGA	9
									KTKDLFPSL	YVQWSLPFI	YLAGNAKSM	9
									FKALEESGALL	GLSLPVVLMA	RVLGFSPVI	9
									AQPVGFLTV	GLGLQLLTA	AAPGSVPAV	9
									QVLDLMTTA	LTLDSWEPEL	SMPADVSEA	9
									FQSQVTQVI	RLLLASPRA	ATLGGQPAL	9
									ILSMQKFGL	YLTGFALDI	TMMHIFLLA	9
									KEELSAELLHL	RPSLYTSSHLL	GLWRRQANA	9
									ALAEDEPAAAHLL	FLTDLTMLDTAL	SLLILVAVV	9
									SMIHPNVPA	YLDGHLITTVQ	RLNLYAASL	9
									KLNSGEDKI	LQSNSIYRL	GLCGWSHLA	9
									VLESLPSPTL	SLNXXLSLXL	LLWLYSHKT	9
									SLAQCLHWNV	QDRKLWGQSIQL	TMALDDVAV	9
									VLALVLLLL	SLAQGSAGTL	RLQILVAVV	9
									VLSQEVESVLV	TMDSTTFTTV	ALLLLMLLV	9
									LLLYDNAQIGV	GLRDTIVKSHL	FQIVFEATL	9
									LLPAVPVGASV	XLNPVWMDL	IASSLLILV	9
									MMLSRKEAL	HLDRGKDYFL	RLGDPKESA	9
									FLCGGLSKNPL	MLLXTSMATV	RLRELGSLV	9
									GQAGYPVSA	GLICEGQPV	VTMMHIFLL	9
									ITSTVLPPV	KINHQTPKI	RLGSMDVQA	9
									TLNSPLLET	YLYSFISLFI	AAAGHFLSL	9
									YADPYTPPA	VYLDGHLITTV	GQLGAEARV	9
									RMAEHHSFWV	YQGAHDLLL	ALRPMSFLA	9
									QVLPPGASL	SLRAIVSAL	LLLMLLVLL	9
									QLASRSNSL	SQHTPLHRL	AVVQFQTRL	9
									KNQDRKLWGQSIQL	LLPGLTRAL	SIASSLLIL	9
									ALVLPEYSI	FLIKLAESXKEV	ELVSSYFTL	9
									SLGNGLTPEA	XKILXXEIPSI	LLGPSGPSC	9
									GMQKHLRKV	GLLTAGVSA	AALNIATHV	9
									FIAEWYDPNASL	LLLQARAGV	LQLLSIERL	9
									GQGSDVTVQL	SLFSQFHLSQTL	YVALDDLLL	9
									SLPSPTLTCAL	KLDGSAYL	RLPQVPNYL	9
									YLPSCFGSPIHTL	KLLLSTVVIL	QVPNYLPSV	9
									NMDPDPQAGV	ALSTVPKL	SLTGHDQEL	9
									VLSQEVESVL	GLTRALPAA	TVEDMLPSV	9
									VNLQGTVVFL	AVSGRISEL	LLFDTEKQA	9
									RRLGEEALSL	KLDEPVSLQNSXL	KMDEGNFKT	9
									YVLVFDAFV	RLWLSNGIQA	DMLPSVTTV	9
									FLLPDSDVEIDL	VLVFDAFVIV	TVTSAVFTV	9
									GLASKLPLRA	VLXKTLVGC	TLGDPAKGV	9
									GLHLLHQV	YLSISMXTSLYV	FRDPSIHSV	9
									SMVKRLSLL	SLIDAHAGGL	ALPHDNRQV	9
									VLSCFELLL	IVIDTNILM	ALGSPAPAA	9
									FRVRAQDEEVHQV	YDHLWDETLSS	VLANQGAVL	9
									YSKEKVLQL	GLISQVSSC	FLNKCGLFM	9
									SLSPAAPAEA	HMEDGIYTC	AINRINVCV	9
									IVMVTTQLV	TLGMHLTHA	SAWSEDHPV	9
									SLLHQLDPYM	YMDAQLFKKVV	HTDTVTSAV	9
									RLEFYRLLQV	VLVIISDLMTI	ALASPKSEA	9
									LLLDRYGNL	LLARGADINTV	ILIVIFVLL	9
									YLYSFISLF	NLFHPKXLI	GSDDRTVKV	9
									FILRLAEDGPAI	SSDPTSPYI	AIVGILIVI	9
									KLIDHMVQG	NLWDLNLHFXNL	AVFTVGDNV	9
									WLWSVLAAA	ILWLGDLNYRI	TITETFATA	9
									FLIEGPLINTIRVV	FLQMRIKHLL	FLADNHHQV	9
									YLGQVELIRLL	GLLTAGVSAL	LLLEKVHQL	9
									RLLAVILWFQL	LLSPQVTGLKL	LLAEPVPSL	9
									LLLSVSESEL	TVILVISXV	AMYEGHWLV	9
									ILVNLQGTV	SLQEVVNYHMI	ALADFTTSL	9
									LMEENMIVYV	LVLLLLPAV	SLQDLLTHV	9
									VLCPSRAEL	ALEVCPLPPMV	FLLEDLHLA	9
									TGLTSGLLSL	GLQPRSLKA	RLLNFILHV	9
									KQFDKVREDLEL	QVCPLPPMV	SLLDLHLRL	9
									RDILEGIQRI	SLIVCEFLL	NLPEIVVEL	9
									TLYDPLTCGGQNA	VTWPGYATI	FLNKVLHEM	9
									SLTLDSWEPEL	KTKDLFPSL	ALFPSASQV	9
									VVYGNVTFHV	FKALEESGALL	FLQGTIIAL	9
									GLPGSAELTV	AQPVGFLTV	YMQPPTQAL	9
									VVNSHSLSL	FQSQVTQVI	SLAAWLWAV	9
									KLDPSEVYLK	ILSMQKFGL	LMADICHQV	9
									VVLALVLLL	ALAEDEPAAAHLL	ILNHVLHVV	9
									PKLDPSEVYL	SMIHPNVPA	FMASHLDYL	9
									KQMNEQLQA	KLNSGEDKI	LLDPSNEAL	9
									HLGQAGYPV	YLTINKSMTI	SMARILHSL	9
									KLFSAKLEQLA	YLMRKSLGPPV	GQSEPVPSL	9
									QLKDITLGTL	VLESLPSPTL	KLWNKIWCI	9
									SLVYYGLTLSA	SLAQCLHWNV	CLLSELPQL	9
									VLSGELPPAM	VLALVLLLL	SLLPERPAL	9
									IMITPICPHSL	LLLYDNAQIGV	ILHSNFPHL	9
									RLVLSCFELLLSV	LLPAVPVGASV	TILNHVLHV	9
									FVVVDGVPVML	MMLSRKEAL	SLLEIIRKM	9
									LLQDSRSLLHA	FLCGGLSKNPL	GMLSQPVAL	9
									HLPRLGKPAEL	GQAGYPVSA	SLHSVSHLL	9
									KLMAAVRDI	FVLTGLSLPV	GLPGIQPSL	9
									KQLHYLRPV	ITSTVLPPV	FLDFLDTFL	9
									SLPPLTISNHDV	YADPYTPPA	FLMLQQQTI	9
									ALADGGPSX	QVLPPGASL	YIYSPIHPA	9
									GALAGSPTEL	QLASRSNSL	LVVEELQQV	9
									TLYPYQISQLM	KNQDRKLWGQSIQL	IIQGSLVEV	9
									LLYRGTLKC	ALVLPEYSI	AMQELAASV	9
									IVVPAGVEL	SLGNGLTPEA	TQLPSLPYL	9
									GGIIAPFIPSL	GMQKHLRKV	LLPERPALV	9
									LIANRSYKV	FIAEWYDPNASL	HLLSSLQLL	9
									SMIHPNVPAI	RAALXGITNAL	TQADWQHRV	9
									KQFPVGADV	GQGSDVTVQL	TIDPTQPQL	9
									LRLAEDGPAI	SLPSPTLTCAL	VMDDQYRTL	9
									HRYALIPIPLAV	YLPSCFGSPIHTL	SLGEALKQL	9
									KEILSTTMVTV	NMDPDPQAGV	SLFKIQNRL	9
									FTALHLAAL	WLKYVQWSL	TLFLRLLQL	9
									FQAYNVLIL	KILLWTLLL	TLQPTVNFL	9
									LLFYPGDGSV	YVLVFDAFV	VLLLALEEV	9
									SLDEKAQDA	FLLPDSDVEIDL	ALQGGAWLL	9
									SLGPAPAPALTGV	GLASKLPLRA	HLCPALPLV	9
									ALTGVCPAA	GLHLLHQV	ILEDTIRTL	9
									YMHNKHELA	SMVKRLSLL	IQTERLLYV	9
									YLLEVYRLAI	VLSCFELLL	VLIDSVELA	9
									GLRSEFEHI	FRVRAQDEEVHQV	LLQAGSVEL	9
									GMVEAGKAYV	YSKEKVLQL	SMAQHVARL	9
									AVSGGLSAL	SLSPAAPAEA	VLEKILVSL	9
									YLTTECEDVLL	IVMVTTQLV	SLESVLYGV	9
									LGLLPGIAVA	SLLHQLDPYM	VLSGADPEL	9
									LLTEEESYAL	RLEFYRLLQV	HMAEVLVPA	9
									CIDSHIRLV	LLLDRYGNL	LIFDLEQQL	9
									ALDILFAI	YLYSFISLF	SLLLVTTSL	9
									VLYFPHIRLA	XLQGPGRFQV	ALLEWGTLA	9
									YQMYLCFLL	KLIDHMVQG	GIFPKVLRA	9
									TLSTNISFA	WLWSVLAAA	GLAASPSTV	9
									QLVPVNQYVNL	LLNCLMITL	QLPPGLLSA	9
									HLAPTIRATI	FLIEGPLINTIRVV	RLGPLPSLL	9
									SLSALGNVILA	YLGQVELIRLL	NLQDTEYNL	9
									GLIIAFDEL	RLLAVILWFQL	LLLDPSNEA	9
									FQPEGADTTV	LLLSVSESEL	VMLPCSPQI	9
									KKLKDALTVV	GLSLICVYL	KQLPSTLFL	9
									SELAYDPPVV	LMEENMIVYV	HLLLRPVAL	9
									RLQLQKDMGV	VLCPSRAEL	KLMNDIADI	9
									VLTEVPNIDV	TGLTSGLLSL	GIQPSLLLV	9
									ILSLFIALI	KQFDKVREDLEL	ILGEFRSYL	9
									RHRYALIPIPLAV	GLISQVSSCL	SLSMFQQQL	9
									KKGTMFPSNETL	TLYDPLTCGGQNA	MLSQPVALL	9
									PLLPGLTRA	KINNIEEEI	YQFQAQETL	9
									RMAEFIGQT	SQSKTIHXM	IVVELLMTL	9
									YLRPVVVL	LLKGPVQRI	GLPVLLTNV	9
									VLLRETRATL	SLTLDSWEPEL	VLRSPQWEV	9
									FLLRKLVL	VVYGNVTFHV	LLLSGGQPV	9
									VLWKKQKDKVAEL	GLPGSAELTV	TLWYRAPEI	9
									KVASPKHCV	LLLPSSPHX	ALARGLVRA	9
									ALGNQPEATRV	GLLLPSSPHWL	LLQQVEATL	9
									SLPRAFQKA	VVLALVLLL	ALWTGRLPL	9
									VVVDGVPVM	KQMNEQLQA	KLQEMVLWA	9
									WLVEDHVRIWEV	HLGQAGYPV	MLGNELCSV	9
									RLPENPSL	FVTCFQYKV	LLTDCFPKI	9
									RKLWGQSIQLA	KLFSAKLEQLA	QMDLISPLL	9
									RVLLGHTLIL	QLKDITLGTL	SLLATLMPL	9
									MMVDYLYRNAV	VLSGELPPAM	LLSGGQPVL	9
									ALLEFGNNNLQI	IMITPICPHSL	HLLAVSSFL	9
									WTDDMAPAL	RLVLSCFELLLSV	NLSSFPFIL	9
									ALWPGLAA	FVVVDGVPVML	MLELLPPFV	9
									YLSNVDVYLD	LLLKEICVI	VLSLVVPSA	9
									KMENDLPQKI	KQLHYLRPV	ALSQLQNLL	9
									KLVEHQKEYLA	SLPPLTISNHDV	SQPSPLPPV	9
									GDQLPPGHTV	ALADGGPSX	ILSALMASL	9
									GLVEHLEL	GALAGSPTEL	AQLLEQHQV	9
									SLEYLEAL	TLYPYQISQLM	KLSPHLARC	9
									RLQASGLPGSAEL	LLYRGTLKC	TLLERHVPI	9
									VLFSPCQHRTV	IVVPAGVEL	VLLTLIAVV	9
									KLSESSSSC	LIANRSYKV	ELLQLLLEL	9
									HMCDPAGAEL	SMIHPNVPAI	VLQRFHQQV	9
									KKLAAELDQL	HRYALIPIPLAV	VVWHGMAMV	9
									VVLGLTLLI	KEILSTTMVTV	ALGRQLVML	9
									LQMRIKHLL	FTALHLAAL	ELLPPFVGL	9
									TLSPRQGLPRI	FQAYNVLIL	AMVKALSQL	9
									SLQEVVNYHMIL	LLFYPGDGSV	WLDSITCLL	9
									ILTMQASLPKV	QIMKFIVIL	LISPLLLPV	9
									TIIGSILKM	TLIAVIQV	CLLGLSEQL	9
									ILGSDVTVQLD	SLDEKAQDA	LLGSTVTAL	9
									LLSVSESEL	VLQNLEVIPV	QLLGSTVTA	9
									QLTGGFDDLQV	VILHSPVMI	LLLVVAQSV	9
									FFNELIQFI	MLRPNYXRV	AQLKLSPHL	9
									VTWADGTTNV	SLGPAPAPALTGV	GLDPSPDIL	9
									MLELLLRL	RDLDTYHHSL	LLTNVELGL	9
									GRLSEAEEAL	ALTGVCPAA	GLLLIGLQV	9
									TMFPSNETLNI	NLFHPKXLIRL	FLSDSELVA	9
									FQGSVPPVM	RLVPKSQPVNI	YVLRCLTEV	9
									SLRCELLLAL	YMHNKHELA	TLGTFHPSI	9
									VLPQPSDQGV	YLLEVYRLAI	VQQQRIWHL	9
									LLPDSDVEIDL	GLRSEFEHI	TLASSICQA	9
									QLVRFGLSNQL	CLASXRFHL	ELLKPLSNV	9
									RPLLPLQPGM	GMVEAGKAYV	ALWPGLAAS	9
									ILEMTVRHL	AVSGGLSAL	AAMNFFQSV	9
									KVLEDPAIA	YLTTECEDVLL	FISNLPEIV	9
									GQTGTVHRI	LGLLPGIAVA	VADPMVLSL	9
									KLWGQSIQLAS	LLTEEESYAL	AVSSFLFAL	9
									SGSPKLDPSEVYL	CIDSHIRLV	GIIMSLESV	9
									ATIDEVETDV	YLWXSWRAAL	SIPPKNPLL	9
									LVDQSGVLL	ALDILFAI	DLASHLLQL	9
									CIDENLDMV	VLYFPHIRLA	RCFPHVHAV	9
									AIADSPTGQKV	YQMYLCFLL	ALFALCKSV	9
									TLLGRTGQVCL	TLSTNISFA	FQGQQLQQL	9
									YILDVTVQLD	GQELAXYLTMV	YVQHWIDLV	9
									RLSGLFLV	HLAPTIRATI	TVIGAFWHL	9
									LLDYLTRMM	SLSALGNVILA	RLLYVVDLL	9
									KMLLHHSFWV	GLIIAFDEL	YIFSVRMAL	9
									YIPMKTNITV	YLWXSWRA	VLTQHSMPV	9
									LLIVIDTNILM	FQPEGADTTV	LLDEWLALC	9
									ALVDQSGVL	KKLKDALTVV	RLRQRLVQV	9
									YKKGTMFPSNETL	KLDLQQGFL	ALVNCLKTL	9
									HLEKQTALL	SELAYDPPVV	RLFRLFTVL	9
									GNLSPRTLHV	RLQLQKDMGV	LLMILSQLL	9
									IVTAVVLGL	SLQNSXLNPV	LLGKQIDHL	9
									SLLQPEVRTPPV	VLTEVPNIDV	SLTPSIGPV	9
									ELIRLLLQA	FISTPLSFTL	YLSLSSTVL	9
									SMLPNEDAI	ILSLFIALI	LLKALPLKL	9
									VISEDKELV	RHRYALIPIPLAV	KQLPKQNKL	9
									FQQGYSLLHQL	KKGTMFPSNETL	VLGAGGEEV	9
									NMGLFILRL	PLLPGLTRA	LLLIGLQVL	9
									IVYIYTSEL	NLHKESHIL	LQDSIQESL	9
									MQMFNMDRV	YLRPVVVL	HLLQLRAHL	9
									RLLIQAGYEL	ILVISXVIAL	LLNNYSSEI	9
									LQDELPQLF	FLLRKLVL	LLSALGQRL	9
									SLSKEELSA	VLWKKQKDKVAEL	SLLSALLVM	9
									VQLDTAELSL	LQGPGRFQV	DLQASIPSV	9
									VKLQHLPAQV	ALGNQPEATRV	SIFSADLLL	9
									ALQDYIEGGLI	KVASPKHCV	CIFAEMHLV	9
									FLHEVARAC	SLPRAFQKA	RQSPLTTGL	9
									VLYMNGILKC	VVVDGVPVM	SVLLTLIAV	9
									VLAFGSGSV	WLVEDHVRIWEV	SLEQLSQAL	9
									HLDENILAS	RLPENPSL	HLPSRFWPI	9
									ILESVWITI	RKLWGQSIQLA	LLYVVDLLL	9
									LLQKKQNVL	MMVDYLYRNAV	HLHMYLMLL	9
									GLHPDAKYA	ALLEFGNNNLQI	YLGPRLGPL	9
									ELAYDPPVV	ALWPGLAA	FILSDYSNL	9
									LLDTDVLREM	YLSNVDVYLD	NVMGKDFPV	9
									KIVMVTTQL	VLKQIWNHL	VLWAPYRPV	9
									SLIKPSDLM	KMENDLPQKI	GLNVLDLGL	9
									TLSNPLFNT	GDQLPPGHTV	AMAECKAQM	9
									GLYHSLSSEPRV	IMKAHVQXI	ILCREYPEL	9
									KSTLNENQPEI	GLVEHLEL	HQSSIGFSV	9
									QVWELDSLEYL	VLISPIYL	LLLELLGRA	9
									RMAETGTVHRI	SLEYLEAL	SIQESLQVL	9
									ILEGIQRIL	RLQASGLPGSAEL	SLDRCLLGL	9
									GLIEIPSYPLCIYL	VLFSPCQHRTV	AVCAGVAEV	9
									ALIPIPLA	KLSESSSSC	LIMEGATQA	9
									GVMSVEMQA	HMCDPAGAEL	SVIKGAHYI	9
									YLGYFQAYNV	RIAGWEKKHYL	FIRDSISRL	9
									ALLGGPRRCHSA	KKLAAELDQL	LIWGFGAHL	9
									ALLGYFIRS	KISAEKAEV	QLYGTRLQA	9
									ELADIKSKL	VVLGLTLLI	ELLDEWLAL	9
									KLIEEKDFQMLYA	TLSPRQGLPRI	YLVLEWLNL	9
									GARQALWPGLAAA	LQMRIKHLL	KVASKSSSV	9
									RVRAQDEEVHQV	SLQEVVNYHMIL	YMGGPLGTA	9
									ILLESIVSDLE	KIXKLDEPV	ITDSELIKL	9
									GELYILDVTVQL	ILTMQASLPKV	QVLSKILAI	9
									FQPDPVDQVL	TIIGSILKM	ELQTLQPTV	9
									FLLAVLLQLYV	ILGSDVTVQLD	LLLLHGLLL	9
									ALAALHSPSSL	LLSVSESEL	KVHQLPPGL	9
									LLFLGSDMI	HILLPYLKSL	LLRSPLFSI	9
									LLTEEESYA	QLTGGFDDLQV	ALLEVWLTF	9
									VLAAALGLL	FFNELIQFI	LLQLLLELL	9
									FLIEPSLDGFNM	ILITXTILKSL	QLATSAAQL	9
									QLAAKPFFC	MLELLLRL	FLQTTFDKM	9
									TLLISMILAV	TMFPSNETLNI	VLPKQGILL	9
									FLKRGADQHAL	FQGSVPPVM	ELSPLLMIL	9
									VVQPGHIRL	SLRCELLLAL	HLVLEKILV	9
									ELYILDVTV	VLPQPSDQGV	LLSALLVMA	9
									KLFHYIPGTDI	HSLTPQXFQL	GMDDAALRA	9
									TLQRRLTRL	LLPDSDVEIDL	LLRPVALAL	9
									KIEDILVLHL	TLNVNENIKV	HLPRENLGV	9
									AIFSEELDGL	QLVRFGLSNQL	LMLQQQTIL	9
									SLLQPEVRT	RPLLPLQPGM	SQLQNLLPL	9
									TVSGPVIYA	ILEMTVRHL	KQNKLYLQL	9
									KLMCELGNSA	ALMEFLLKG	RLVQVNRRL	9
									KLFHYIPGTDIL	KVLEDPAIA	IMHGLGALL	9
									DRKLWGQSIQL	FLVTSLSALL	SLLFLLEDL	9
									GLADVRELHPGL	KLWGQSIQLAS	ATLMPLPEL	9
									KLRQAWVQAV	LLFPWEQL	HQDSKPSLL	9
									ILMFIWFV	ATIDEVETDV	VLETEALEL	9
									VASEFVSSL	LVDQSGVLL	YLERQWEKL	9
									SLLLPETL	CIDENLDMV	NVMTEIQNL	9
									RLYGACLCDPGL	AMLLXTSMATV	RLGYYQFQA	9
									FLLQDSRSLLHA	SMDHQMQV	LLLRPVALA	9
									SLENLRVVL	FLMXWSML	LMPHWPKEL	9
									YVQWSLPFIV	GSLQSTXHXV	KLKGRCMTV	9
									VVVDGVPVML	LLLPSSPHWLKYV	SLYRRDQDV	9
									RMAITGDDVSL	YQGSKNQKL	ELEGIIMSL	9
									KGNLSPRTLHV	FQVEIKSQA	QVLENSMSI	9
									RLVELKRQAL	TLLGRTGQVCL	LLVPSGVDL	9
									TLEEVSPDGEL	YILDVTVQLD	YSDPVAQSF	9
									KLGGLIIAF	RTLIAVIQV	SIVPGTVKM	9
									KQFDKVREDL	LLDYLTRMM	AIVNSLAQA	9
									TLKQMNEQLQA	YIPMKTNITV	SLHPQSLNC	9
									RLVGIMLLLYV	LLIVIDTNILM	LVEPHHPYI	9
									HLLSDFTYKRTV	ALVDQSGVL	RQTEESIGI	9
									IMLTSQDKTPAV	GXKILXXEIPSI	FLRLLTSKL	9
									ALECVTERL	YKKGTMFPSNETL	VLHEMKIQF	9
									ALTKALGRV	GLGLQLLTAL	RLESCEAQL	9
									TLPIFHKNV	HLEKQTALL	KVLEKVSET	9
									ELSHDNIVQL	SIIXRSIYM	VTALGLTQV	9
									TLITPGPWKVP	IVTAVVLGL	TIASSEPSL	9
									GLIEIPSYPLC	ELIRLLLQA	SVSHLLSSL	9
									SPLWQNASAV	SLLQPEVRTPPV	SLAAIEEAA	9
									FLYTHRRMA	SMLPNEDAI	ATQPMLILL	9
									LELADIKSKL	VISEDKELV	TLELHSPVL	9
									IISDLMTII	FQQGYSLLHQL	LALPDLRQV	9
									LLGHTLILM	MQMFNMDRV	LISKYPASL	9
									KQFPVGADVPLL	RLLIQAGYEL	LMLIDSSTL	9
									FQASGLQPRSL	LQDELPQLF	TTFDKMDFL	9
									RFADSLQEV	VQLDTAELSL	RLESLQDLL	9
									VLLGHTLILM	ILCSTGELXNV	RQVAELTLL	9
									LWGQSIQL	VKLQHLPAQV	AWDPVSVVV	9
									QTIAPSTYV	VIALGTVFL	KLQSRNIVM	9
									SYLTSGDLEV	GMVXRHAQL	SQSFGTTQL	9
									KLLEGKSRRI	QLKSWMQNL	ILVNILPYF	9
									HVGLVPLLV	ALQDYIEGGLI	TLAMVSMHM	9
									VVLDKQFHPL	FLHEVARAC	PLFSILNGL	9
									ILYLKPPWTLL	VLYMNGILKC	LLMEVADTT	9
									RVNVEEFYEV	VLAFGSGSV	ALGLTQVPL	9
									TVFEGFTEGEL	HLTLSVSTXL	ALDQNVPSS	9
									YLECLQNL	HLDENILAS	STLEPTKSL	9
									ILMNHLKFVRI	SLFSQFHLS	LIWLDPLPL	9
									ALWCLGLLGGLARV	LLQKKQNVL	VMAFSVVSM	9
									RLVELKRQA	VLKPELRPSI	ELLKGLNVL	9
									KLTNAGSKL	GLHPDAKYA	ALPLVTPKT	9
									NMVNDSEPEV	KMCXKMVPQL	LQGTIIALV	9
									YLGTFLTDLTML	ELAYDPPVV	TVYSCPVYM	9
									SALLDNKDKV	QELAXYLTMV	AIMHGLGAL	9
									KELVIPDSANV	LLDTDVLREM	SLVEVDREF	9
									SALGNVILAL	KIVMVTTQL	TQVEALAVL	9
									GLSSILETEM	SLIKPSDLM	AVPANLHLL	9
									HLFPVLYFP	TLSNPLFNT	AWLERFPSV	9
									LLWLKENLREI	XLVMVSMDHQMQV	GQLLTYPLL	9
									RMQFCQPDPSL	RLWTPNSV	KASGFHYNV	9
									VMLPSYDEA	GLYHSLSSEPRV	GLRGTCLTV	9
									STPDRTVVV	VLTVDDILCLL	FTYHFRVAL	9
									KNLLLTIESL	QVWELDSLEYL	YLSKQDLLF	9
									FLGSDMITS	RMAETGTVHRI	AFLEPLSQL	9
									SVLSGELPPA	KLAVTEQL	RLGYGCLLV	9
									IVAETTTVPSL	ALIPIPLA	YLSSHIKGT	9
									GSKLDHGIKSL	GVMSVEMQA	WQDLKIRAL	9
									MLDPNKWL	YLGYFQAYNV	AMALIHLSA	9
									SVLQYVGGVMSV	ALLGGPRRCHSA	QLLVRYLGV	9
									KLDKLVKLC	ELADIKSKL	ALGQRLGEL	9
									GLLEVQYFFKIL	KLIEEKDFQMLYA	YQWDGNLKP	9
									ALVNGSKHI	GARQALWPGLAAA	ALCRGFQEA	9
									GLHPDAKYAKV	RVRAQDEEVHQV	ALISLTQAC	9
									LEKLVENLLTA	GELYILDVTVQL	QQLEQSKLL	9
									GLIEIPSYP	KLTYLILPVTL	SQATQPMLI	9
									KLSQDLDDL	HQFVKQLPV	TLHRLLALA	9
									LIPIPLAV	FQPDPVDQVL	STAVDIWSL	9
									SILESVWIT	LQXMGSPLL	YLGPFPPLR	9
									GVTGQVHVL	FLLAVLLQLYV	ELAQQVLYM	9
									FSLEEEEEL	ALAALHSPSSL	DLPKWLASL	9
									GVLSVVCLL	LLFLGSDMI	HLLPSPPEP	9
									TIDEVETDV	SMTICVTNV	LQQQTILKI	9
									QQMENLVVCV	KMLLALGRV	HLPSGSEEA	9
									ALKQLHYL	LLTEEESYA	TLIAVVLSC	9
									LLEFGNNNL	VLAAALGLL	CMSPENWLA	9
									SVLQYVGGV	MVLHEEVDRL	VVSMSTLYV	9
									KVDPRKKQITL	FLIEPSLDGFNM	SMHMRKLEV	9
									MMRDETLEPL	QLAAKPFFC	LLQLATASI	9
									YLCFLLAVL	TLLISMILAV	VLVPATLRF	9
									ALWPGLAAAE	FLKRGADQHAL	GLVRASVEA	9
									KLMCELGNSAV	VVQPGHIRL	WLASLEKCL	9
									FDLEQVWEL	KLATPHSPI	LLGLSEQLL	9
									YLSNVDVYLDGHL	ELYILDVTV	YLSTTLSLC	9
									VRLEPVLPCV	KLFHYIPGTDI	ASSDVPERV	9
									AMVTISNTA	TLQRRLTRL	CLRDASWHA	9
									TMQQCNASV	KIEDILVLHL	GAWLLLEKV	9
									SSDPDFVVV	AIFSEELDGL	GMREMSHSA	9
									SLGGPFPL	SLLQPEVRT	LLLQQVEAT	9
									FVPIVPAL	TVSGPVIYA	WLAVTKQAL	9
									ILARARQLV	KLMCELGNSA	LLAARLESC	9
									AVRDILEGI	KLFHYIPGTDIL	ALAKMVEDA	9
									LVLPEYSIHSL	DRKLWGQSIQL	QQLQQLLQA	9
									ATIDEVETDVV	IMLKIQMET	TQALPLLLL	9
									MILSLFIAL	GLADVRELHPGL	HMLQGCVAA	9
									KLQRRIDPSL	TQMFXSHFSV	SLHLHMYLM	9
									SLDQIVPVS	KLRQAWVQAV	SQKSDLLKL	9
									SNQIDFIICL	VASEFVSSL	ALPDLRQVA	9
									ILLESIVSDLEKSL	ALSSSPPKT	TLALTTSIV	9
									FLLRKLVLP	SLLLPETL	SLSPAACWI	9
									SLPSPTLTCA	RLYGACLCDPGL	HLILKAPGM	9
									FISCFSQQI	SLENLRVVL	TQDQLWASL	9
									LLSLLLPET	SLPXNSFII	KVMDDQYRT	9
									FLEKYKRPV	YVQWSLPFIV	DVPERVFHL	9
									KFEILDSLDQL	VVVDGVPVML	TLFRSPTQV	9
									ILVWLFSRL	RMAITGDDVSL	TLVELSAQV	9
									SLLSPQVTGLK	RLVELKRQAL	TLSNTLVEL	9
									QKLLDYLTRM	TLEEVSPDGEL	LLYDEENTI	9
									VLLLLPAV	KLGGLIIAF	SMANETQKV	9
									RIDPSLDTFL	KQFDKVREDL	LLASFLLGL	9
									LLIQAGYELNV	TLKQMNEQLQA	SLMPGQNLM	9
									ILAEALCDM	TLXLVMVSM	ILSVIKMQL	9
									ILMAIRDAGFEI	LQNSXLNPV	SLLSEDLEA	9
									RLKDENGALIRV	RLVGIMLLLYV	LLDEEAANA	9
									IIAPFIPSLKYV	HLLSDFTYKRTV	CVPDFLPQA	9
									RLKDENGAL	IMLTSQDKTPAV	IAGGQILSV	9
									AQEQWDRLLVL	ALECVTERL	HLQRDLQPA	9
									LLRETRATL	LGLDQXMNYL	TMQPPRLLA	9
									CLQKLLDYL	ALTKALGRV	TLFRGCKSI	9
									ALPGLATQSPV	NLEVIPVV	GQILSVIKM	9
									ALTGVCPAAQL	TLPIFHKNV	KMNEKLYTV	9
									WLMKELEAT	TLSMGHTMLI	FLLERIAPV	9
									SVSATRPEV	SPLWQNASAV	YVVPYTIHL	9
									ALWLRSTCVYV	TAIPRVTVV	KLWVPDEEV	9
									FLEGGVSHNNSL	FLYTHRRMA	GMDDLTKLV	9
									LALKQLHYL	LELADIKSKL	HLITPLVTI	9
									NLQGTVVFLL	IISDLMTII	LLSLLPEYV	9
									ADEGLVEHLELL	FQASGLQPRSL	AINDECYQV	9
									LQDELPQL	RFADSLQEV	LLAHDPDYV	9
									SLDQLVIDSAV	LLLLPLSSM	AVSEKLLSL	9
									LLIVIDTNI	WQIIWXMTV	LLAPDQFAA	9
									ILGFWPQTVII	LWGQSIQL	KLHKGLSRL	9
									SLGVHCSKV	QTIAPSTYV	AQYMVPHNL	9
									RLLVLYPTSL	SYLTSGDLEV	SISALIKQV	9
									PLSNIPTLV	VLTGLSLPVV	AIFSKVMVI	9
									SVTWADGTTNV	HVGLVPLLV	KVLSFTHPI	9
									GFLLPDSDVEI	VVLDKQFHPL	FLEMIKFLL	9
									SVLLVLLLV	RVNVEEFYEV	FMKKFTQVL	9
									IVAFTATSV	TVFEGFTEGEL	YMVPHNLET	9
									KPVGEPTQEV	YLECLQNL	KIEEDFPHI	9
									QLYVATEAI	MLVSPSHXRSL	RTLDKRWRV	9
									MLYAYDQLKI	ILMNHLKFVRI	KVAEAALQI	9
									HLSGRSVSA	SLQSTXHXVIL	ALIKHGSRL	9
									FHECLAEVNRFL	ALWCLGLLGGLARV	RLAAGSAIV	9
									TLSPDGELYIL	YQKIXKLDEPVSL	KMVENIKQT	9
									SQFNTLTKCV	RLVELKRQA	LTGEDIHSL	9
									ALITDSYDTI	KLTNAGSKL	KIQAIKMMV	9
									KVRLEPVLPCV	NMVNDSEPEV	VTIGHIALL	9
									ILRKKNSMEEQVKL	KMAEFMLV	FLLKGLEYP	9
									YMILSLFIA	ILFDVSSYXLX	FLDSKGLEY	9
									IVFSDLGQL	YLGTFLTDLTML	ALLAPDQFA	9
									VLAAALGLLTA	SALLDNKDKV	YQNSIDDRL	9
									ALLGGPRRC	YLTKLINHIYL	YLPPEMKSF	9
									LLNECVGTA	KELVIPDSANV	FAAPLKSLV	9
									VGMMNGGMSL	SALGNVILAL	VVPYTIHLL	9
									RLKKTWAAV	HLFPVLYFP	QLKDVKECL	9
									SVAEALLLFL	LLWLKENLREI	YIFLDSKGL	9
									GQDNTAFVL	RMQFCQPDPSL	YAIHCIHAI	9
									SLPEPVICYST	VMLPSYDEA	AQIYKKYAL	9
									ILDSLDQL	STPDRTVVV	SQPKKNVRV	9
									VMLPSYDEAV	FLGSDMITS	VLGAVNKPL	9
									SLPESSVPST	SVLSGELPPA	TLDLNAVKA	9
									YLKPPWTLLHLL	IVAETTTVPSL	QQWPEEKRL	9
									ELFPCSFVI	GSKLDHGIKSL	RLPLEYMAI	9
									GTLEKLVENL	MLDPNKWL	KLLSLLPEY	9
									YVSTSRLFV	SVLQYVGGVMSV	WIKDKLLHI	9
									LILMFIWFV	VLTGLSLPVVL	SVKAIFSKV	9
									NLTAIPPLIVA	QLILKXIQKL	STLRLLTTI	9
									VLGGDGPDQSI	KLDKLVKLC	RLLVERIFA	9
									TLSFSTKSL	ILPVTLQFM	FIFPGLFYL	9
									FLTVDLHV	GLLEVQYFFKIL	LLLSPSPQV	9
									KALEESGALL	RLLKSMGNL	KMAKHLPGV	9
									LQLQKDMGV	ALVNGSKHI	LLHPQQLHL	9
									YLPSCFGSPIHT	GLHPDAKYAKV	ILFAVLLTV	9
									RLIPALSL	LEKLVENLLTA	YLSHDVVVM	9
									YLEALECV	KLAESXKEVRLTAV	FLSWKKLGV	9
									RLEASPKV	KLSQDLDDL	DLYKEIVYL	9
									HLLWTNRFSV	ALXGITNALI	ALNIIIVLL	9
									MLDPNKWLS	SMDSHXPRERL	GLRPDISLV	9
									QMENLVVCV	LIPIPLAV	YQIYSNYSV	9
									RMAEEMREAEA	GVTGQVHVL	KLGAFVLLI	9
									YMQLKVESF	FSLEEEEEL	FLITLALNI	9
									SLKEKCSSMAV	GVLSVVCLL	TLALNIIIV	9
									FLARPARPA	SMATVSSVTL	EMMTYEWYL	9
									NMYKSIMLT	TIDEVETDV	YLPKMAKHL	9
									QLDTAELSLV	ISMXTSLYV	HLRKELQSL	9
									RPLLPLQPGMPHV	QQMENLVVCV	KVGADLSHV	9
									TMLDTALQDYI	ALKQLHYL	GISDLKLTI	9
									RLHLIDLGSCV	GQDPQNWILL	QLYAQAYDL	9
									ALVTWPGYA	NLSNVKRYL	KLTIWGPEI	9
									LQRFADSLQEV	LLEFGNNNL	GILVGNFSL	9
									AVLQDELPQLF	SVLQYVGGV	FIFNLAETA	9
									LIKDAGVTV	KVDPRKKQITL	QLEDPNAEM	9
									RLFVSGVRDL	SLLLLVKXKIPYL	KLVPLEIVF	9
									SLDGFNML	YLCFLLAVL	ILVGNFSLA	9
									LQGTVVFLL	ALWPGLAAAE	FLSWKKLGA	9
									HLDLTQFL	MLWQIIWXMTV	HLMQTRDLV	9
									YLTPVRDEEAESL	KLMCELGNSAV	YMSDQEEDM	9
									HLIDLGSCVKA	FDLEQVWEL	AVLLTVPLI	9
									YLNSHLDLIKKA	YLSNVDVYLDGHL	GMKPVNQTA	9
									QVAAYLGQV	VRLEPVLPCV	ELWGLAIHA	9
									SMDTNSSGM	ILLRSTXNLRL	LLAIYVPDI	9
									RLKDENGALI	AMVTISNTA	VTFNLYHFL	9
									TLEPLPKNWEM	GIHPAVMGTV	ILPSGMVTF	9
									SSELAYDPPVV	SSDPDFVVV	VIKAYSPEL	9
									FSFENFQSQV	SLGGPFPL	AQTAGNVFL	9
									GLQKGDIIKEI	FVPIVPAL	LLSETIRHF	9
									KMHMEDGIYTC	ILARARQLV	LLKGYSKYL	9
									LVNLQGTVVFL	LVLPEYSIHSL	VLLIFGILV	9
									KLDPSEVYLKSKTL	ATIDEVETDVV	QQADILGAL	9
									HLAQPDTAVISV	MILSLFIAL	VIDKFAKNL	9
									TLAILVNL	SLDQIVPVS	KTPFFIFNL	9
									RLSSSSGEV	IGSLQSTXHXV	SLVDQEMMT	9
									LAPPLLPGL	SNQIDFIICL	IIFDWINKX	9
									ALGTRFIIEA	FLLRKLVLP	FYDKVESEL	9
									ARINESLAQL	GLELVPCSPEL	KQKETFVCI	9
									ALSHTVPV	SLPSPTLTCA	RLPEPVHGV	9
									GLKRLSVEI	HCLSXEEVLL	SLSPGTHLL	9
									ILCTRSIVL	FISCFSQQI	LIFPHSTTV	9
									KIRYPDLHNM	LLSLLLPET	KMHPHPVAL	9
									VLDLMTTAA	FLEKYKRPV	RIIRELPGV	9
									RSPLWQNASAV	LLLLVEIDL	MLHEKTSKL	9
									YLYCMIYTLV	KFEILDSLDQL	VLAPTERQV	9
									EIIEIINKA	LLLLVKXKI	GLLKSIRRV	9
									SIFEESHVPVI	TLXSXCSSA	LLFSGSRLV	9
									MLMFEELSDI	ILVWLFSRL	VLDGAVVSA	9
									ALSLQALDPQQCV	SLLSPQVTGLK	ILVWEVPGL	9
									QLTYMDAQL	QKLLDYLTRM	LLMYVGPGV	9
									VIDRGPSSYL	VLLLLPAV	LLDTLEQEI	9
									YVATEAILI	GVFGDHEXXL	ASLDELLRV	9
									MGVMQGTVPYL	LLIQAGYELNV	TTAGTLWFV	9
									GSIDHKLQQV	ILAEALCDM	TLSRVYHML	9
									RVKLQHLPAQV	YLTMVWLL	TLSEDARFL	9
									GLSDENNDDRV	ILMAIRDAGFEI	LLSHYLPDL	9
									NVFSRQLVL	RLKDENGALIRV	GLTGLLKSI	9
									SRHRYALIPIPLAV	ALKGLGLQLL	QQVDMQVLV	9
									TMQDVLLSNEKV	RLKDENGAL	TLDLASSRL	9
									ALSCEIEAA	AQEQWDRLLVL	SMLDINALF	9
									ALVLLLLPAV	LMIGSLQST	ALASMELVI	9
									RQFGVIAKT	CLQKLLDYL	SVSPAMCAV	9
									LIFFAIWHI	ALPGLATQSPV	SLEAAEVLV	9
									FADSLQEVV	ALTGVCPAAQL	RQVPTLSCV	9
									ALQRHQLLPLV	WLMKELEAT	RVWDVSGGL	9
									VLLVLGRLV	SVSATRPEV	SCADPQWHV	9
									RLRNIERICFL	ALWLRSTCVYV	ALSHSAQVL	9
									SILLESIVSDL	RSLLKKSIMV	ALGHLLVST	9
									ILFDQAQRSVRQQL	LALKQLHYL	HMLARSHTA	9
									STSENSSSV	ILXXEIPSIP	RLWPLDFSS	9
									FGLSNQLVVA	ADEGLVEHLELL	SLCYGAPPL	9
									TMVTVQQPL	LQDELPQL	STVFQLPGV	9
									IQWFQRQQL	SLDQLVIDSAV	TLSPPSPAT	9
									GVWGPYFSAMV	LLIVIDTNI	SVFMEHELV	9
									GMSLVAFVL	FLNHLVGYTPRV	YLFLPDGEA	9
									CLQKLMAAV	RLKLGLQNQI	FVGPSRCTV	9
									KLKPNSSENTV	SLGVHCSKV	HTAPVLALA	9
									KLEPRLSVEI	RLLVLYPTSL	VLDAVSGRI	9
									KLMAAVRDILEGI	PLSNIPTLV	TQGHLPPSL	9
									FLLAVLLQWFL	SLAVKSSITPKL	KQALQELTL	9
									ALSGLIEI	FQLXAVGTI	GIAISSLSV	9
									HLAPTIRAT	GFLLPDSDVEI	MLDINALFA	9
									KNLLKVENGV	SVLLVLLLV	LLLFSGSRL	9
									SQTEYREKL	IVAFTATSV	FLLHFPPTL	9
									ALIPIPLAVIT	KPVGEPTQEV	GLFDNFLRL	9
									HLDRGKDYFLSV	QLYVATEAI	RLVQRLQEV	9
									KLGKSYTMI	MLYAYDQLKI	GLFSVWQEV	9
									SHLLWTNRFSV	HLSGRSVSA	SVWQEVFQL	9
									GLFNKPEEP	FHECLAEVNRFL	ILAPKLRPV	9
									HLLKSNCIPQA	TLSPDGELYIL	QLLRYPPFL	9
									VLDIICNL	SQFNTLTKCV	VLTPLPPSA	9
									SLDKMENANIPSV	ALITDSYDTI	LLHPLPPSA	9
									KFLLQDSRSL	KVRLEPVLPCV	KMFQRAQEL	9
									TQFLPLPKM	ILRKKNSMEEQVKL	VLSPESKQV	9
									ALAGSIGGLFFA	YMILSLFIA	QLIAREIEV	9
									FIVFGATGL	IVFSDLGQL	RLEPNVEEL	9
									KLSTKVEST	GHLIXRLTNL	LLDILAPKL	9
									IVSDLEKSL	ISLFSRKMXV	ILLNEDMHI	9
									TVDPDFPIAHL	KMXVRGIHPAV	LLLDALCLL	9
									GQQPWGRSL	VLAAALGLLTA	KLRPVSTQL	9
									HQLDPYMKKL	ALLGGPRRC	YIYRLEPNV	9
									LVEENVFNI	FSDXVXGKV	QLTPLPPSA	9
									SLSFRPIVVPA	LLNECVGTA	IISRYLLSV	9
									HLGQAGYPVSA	VGMMNGGMSL	RLGGPQASL	9
									RVFKQFKYL	RLKKTWAAV	FLPVAFHVL	9
									AIKDGRIHV	TLMQMLSRC	ALPADTLLL	9
									LTFQGLLPL	SVAEALLLFL	TLVSGIAPA	9
									GLVEHLELLQ	GQDNTAFVL	LLMRPIICI	9
									QLKAETTPL	SLPEPVICYST	LLDALCLLL	9
									VQLDTAELSLV	ILDSLDQL	QVDGSPPGL	9
									RKLQSPLHLA	VMLPSYDEAV	VVYDVSEEA	9
									KQIQTLKQM	ILMMIXVAM	SLKTPPECV	9
									ALAGSIGGLFFAV	SLPESSVPST	VLYLASPLA	9
									SILGTNENI	LHSLTPQXFQL	SITDNSLSL	9
									SLTSDYKYI	RLEVSWISFV	KQAGGNPCL	9
									MLDTALQDYI	SLQXMGSPL	ALLLDALCL	9
									GSQLDSPMEI	IPYLIPMGLKV	SLGAVCVAL	9
									GLDMDVGKQA	ELFPCSFVI	QMRNLIQTL	9
									LLESIVSDL	RQPPGWILVFV	VLSPESKQA	9
									STKEVLELL	GTLEKLVENL	ITDFGTAKV	9
									QTLGTPNTV	YVSTSRLFV	RAADVEPSL	9
									YLEQQMENLV	TLSMGHTML	RQLKQQAFL	9
									KLKSDHTDVL	HFLMTVKILL	QLKQQAFLL	9
									WLDHRAVSQV	NLTAIPPLIVA	FASSHTPRI	9
									RKTLEEIVRSL	TLSFSTKSL	ELREEIHKI	9
									FHYLMAFLREL	FLTVDLHV	AAINVLLSI	9
									VLQNPQTII	KALEESGALL	LVADGGAWL	9
									SLFQGSVPP	LQLQKDMGV	GLVDGLFLV	9
									KLQQVIRDNL	YLPSCFGSPIHT	WLEENVHEV	9
									GGLSKNPLFV	FQILFDVSSYX	TLLDQKVKV	9
									ILFDQAQRSVR	RLIPALSL	ILSEIKEAV	9
									NLDHIEEPKV	YLEALECV	HLFETISQA	9
									VLLKILSQQPV	RLEASPKV	FLWKEPATM	9
									IDNLSASNHSV	HLLWTNRFSV	ILGEKVPDL	9
									SLSSPKIASDV	MLDPNKWLS	ALDYLQVSL	9
									TLLISMILA	QMENLVVCV	FLVSGVFDL	9
									TQVIEGNAAV	YLILPVTLQF	LLQTSPYHV	9
									YISEVEAET	RMAEEMREAEA	FLLSQQTDL	9
									GEDELVFTL	ILKRMNVVL	QLPNFAFSV	9
									ALEGGRPEHL	YMQLKVESF	LLMSCLVSV	9
									GQVELIRLLL	SLKEKCSSMAV	SLALDYLQV	9
									VQPGHIRLYV	FLARPARPA	VLQQGMVKL	9
									FLGTSTLL	NMYKSIMLT	ALYKQMSFL	9
									TCALTNGSIEV	QLDTAELSLV	KLSLEEFQL	9
									KLYESALTE	RPLLPLQPGMPHV	HLQKVKHYL	9
									GLIEIPSYPLCI	TMLDTALQDYI	AQHKFLVAV	9
									VIAKTQQHL	RLHLIDLGSCV	ALQLTLPCV	9
									VVDDLRLCSV	ALVTWPGYA	LLDQKVKVV	9
									LSHDNIVQL	LQRFADSLQEV	ALPSAPPSA	9
									LLLTIESL	AVLQDELPQLF	NVHEVLQAV	9
									AILYLATVQA	RLFVSGVRDL	YLTERISET	9
									FLGTSTLLVWV	SLDGFNML	MISRHLPSV	9
									RLYLYSFISL	TLFISTPLSFTL	NLLEIFDGL	9
									VLIIPWVV	KMQEVWRPXMSL	GVFDLEPIV	9
									SLDQLVIDSA	YLTPVRDEEAESL	SLWTLPDIL	9
									GLAAAEQSGPV	HLIDLGSCVKA	GLNRLMLAV	9
									AISKAGEIIEI	YLNSHLDLIKKA	YLQVSLSHI	9
									KVYLTGFAL	QVAAYLGQV	YQVLPVQTL	9
									TLDSWEPELLKL	SMDTNSSGM	SMDDGQTRF	9
									RLSESIESS	RLKDENGALI	RLESKHLQL	9
									RLLQAGCPL	XLXKPTGLL	RQSWEFYQV	9
									KILEHRQQRIAEV	SSELAYDPPVV	VLLPLLESC	9
									LAPPLLPGLTRA	AVIFXKEEXV	AVDAGDPAV	9
									VQPPPPCKI	FSFENFQSQV	AVAALPPDV	9
									GLARCECHV	AQWDLVLL	SMEPNNIVV	9
									FVVVDGVPV	KMHMEDGIYTC	RLERDVWSA	9
									KLQSPLHL	GLYMWPFLX	RLIGQQGLV	9
									NLNTVAECL	KAAQYLMQI	FLYDLYAVC	9
									RLARMAEEM	RLSSSSGEV	LLLIDHLAL	9
									TQFENPVEEA	LAPPLLPGL	RLIKSHLPL	9
									FLIEPSLDGF	ALGTRFIIEA	SQPPALSQL	9
									GHWLVEDHVRI	ARINESLAQL	AMPVGNVFL	9
									SLILCTRSI	ALSHTVPV	LLIQQALTM	9
									VYLDGHLITT	GLKRLSVEI	QLTALPPSA	9
									LVGMMNGGMSL	ILCTRSIVL	MLLLIDHLA	9
									FLYVLESLPSP	KIRYPDLHNM	CLACDTWAV	9
									HLTSRELLM	RSPLWQNASAV	QMYGMCESL	9
									SLSRTNGVTL	YLYCMIYTLV	LQLVEFHQL	9
									YALIPIPLAVI	EIIEIINKA	SQEDDAHNV	9
									VMLRICSTL	KLKEAKLHQM	TMFPGVLLP	9
									ALGNAARAL	MLMFEELSDI	SLSAAIHRT	9
									NLHQLKQIQTL	QLTYMDAQL	SLKTPPECL	9
									SLFASPFYGQGSDV	VIDRGPSSYL	TMSWLEENV	9
									LTHLQVVEV	YVATEAILI	VILSEIKEA	9
									SQFNTLTKC	MGVMQGTVPYL	FQLFFADGV	9
									ATISQFNTL	GSIDHKLQQV	IISEYEKSL	9
									GIQAPDVYCV	TLXSXCSSASL	GTLTLLRSV	9
									FQAVGEMGI	RVKLQHLPAQV	ELDWDFPCV	9
									GLQILKIVMV	GLSDENNDDRV	NLQGGHYTA	9
									LLFLESLPEPV	QIYCPGNLXL	ELEDLFHTI	9
									YMHNKHEL	HILEQLSSFRL	EVSPQVPPV	9
									GIYTCPVCI	NVFSRQLVL	ASYGTFQRV	9
									ARLATLTSRV	SRHRYALIPIPLAV	IFDGLLEYL	9
									QIVEELHAARV	QLPVFYQKI	ALGMSQRTV	9
									EGLVEHLELL	RILLFALSTV	SLTSGACRL	9
									RLGEEALSLQA	TMQDVLLSNEKV	GQAPGSPPA	9
									RLVLSCFEL	ALSCEIEAA	YQSILGEKV	9
									FLAGCEGVPA	ALVLLLLPAV	QQAQHKFLV	9
									ILFDQAQRS	MVIGILIIL	VILDIFRRA	9
									RDLGLLPGIAVA	LIFFAIWHI	SLEEFQLFF	9
									VLTEVPNIDVTA	FADSLQEVV	STSQSIVSL	9
									VLDKQFHPLPV	ALQRHQLLPLV	ASVELVEYL	9
									VLPEYSIHS	VLLVLGRLV	SIPSHSSEL	9
									KMHMEDGIYT	LQNLEVIPV	ILEFVGRSL	9
									HECLAEVNRFL	LLLPSSPHXNM	DLCSLLPEL	9
									YTFNKLKHHL	RLRNIERICFL	NLSQLPNFA	9
									HQEIWSILESV	ILFDQAQRSVRQQL	GLLEYLTER	9
									TMIAHISAAV	LTMSXAFSL	FLDEPTTGM	9
									HLFPVLYFPHIRL	STSENSSSV	LLAPGQVGV	9
									VLARPKGTPPL	TMDSTTFTTVL	FLWNSLLAV	9
									RCAEGLHLL	FGLSNQLVVA	SMATFVLEL	9
									RIPERGSGV	TMVTVQQPL	SLKPDLMQL	9
									GLGENGSQA	IQWFQRQQL	FLWDMCNYL	9
									FISVEQFKA	GVWGPYFSAMV	AMADAFERL	9
									FLLPDSDVEID	RVIXVEVFM	KLATALALV	9
									KLVLIIPWVV	GMSLVAFVL	FLLQHLGRV	9
									RLLIQAGYELNV	KLEPRLSVEI	ALPPKPPKA	9
									FQQNGFPET	KMQEECRNI	HMWPLPTCL	9
									QLIKDAGVTVTL	FLLAVLLQWFL	FLVKTYPRL	9
									VPVIEESLRV	HLAPTIRAT	ALFVGLALV	9
									MMVDYLYRNA	ALIPIPLAVIT	LLDPAQKNL	9
									HVRCAEGLHLL	HLDRGKDYFLSV	GLSPTLYWL	9
									ALAAALAHGA	SISLFSRKMXV	FQSPLRWEV	9
									GELYILDVTV	KLGKSYTMI	SLAQYNAKL	9
									GLGEPFEI	FTLNVNENI	LLLYGTAYV	9
									VTQEEVEAL	KVIPQNPPFVL	VLLPSSTRI	9
									WLSNGIQAPDV	YLKSLTCQXL	SVDKVLSEV	9
									SSVLSGELPPA	SHLLWTNRFSV	NLYGSLKEL	9
									AITGDDVSL	GLFNKPEEP	SMSSINNTV	9
									LLYEHVTEV	VCLSNLNTXV	NLASVGYQL	9
									KLYDGFQYL	HLLKSNCIPQA	KVFNHPSTL	9
									SLYEHLQAL	VLDIICNL	ALVGDPAVV	9
									LLDEKEPEV	SLDKMENANIPSV	KTFDSVDKV	9
									LLDEKGPEV	GIYKFWTV	RLVAAVVLL	9
									SIYDDIVFV	TQFLPLPKM	LMGGLSPTL	9
									SLNEHLQAL	MLGLDQXMNYL	YLLPLLATC	9
									YMIEPLELV	FIVFGATGL	FSDQKLQEV	9
									VLQDELPQL	FQVEIKSQAL	ALDRVLKNL	9
									KLFDISMAI	KLSTKVEST	ALMASSVDV	9
									RLNGVLMEV	TVNLKLTYL	ALGPAVRAL	9
									MLLEEEYYL	TVDPDFPIAHL	FLGSHFRQA	9
									FLQSLTHRL	GQQPWGRSL	LLYGTAYVV	9
									RLIDHIRNL	HQLDPYMKKL	KLQEVSRIL	9
									IIAPFIPSL	MLITLTRKPSL	LLISTGYSL	9
									GLLGGLARV	LVEENVFNI	ALEPPTLPL	9
									GLLSSLVQL	NMNLXPERL	VMLENFRNL	9
									SLWPGTVPKEV	SLSFRPIVVPA	RLLPDCPAA	9
									KLLYEHVTEV	HLGQAGYPVSA	IQGEYTLTL	9
									KLQEAQLEL	SISMXTSLYV	RLSPTMYGA	9
									KLLPLLQEA	YLGTEVPXKVKL	VLGEDNAPL	9
									SLADQEWGL	RVFKQFKYL	NLSDFLVKT	9
									FLQDIPDGL	LTFQGLLPL	ALYLLPLLA	9
									YMDMLNPEL	GLVEHLELLQ	VLPALFVGL	9
									KLAPWQRQV	RKLQSPLHLA	NLTAWAHSL	9
									ALLGGTAEL	VQLDTAELSLV	SQLLPQPRV	9
									LLYEHVTET	LLLLVKXKIPYL	FAAGHTLTL	9
									ALEEAVAEV	KQIQTLKQM	FLIFPHFCL	9
									TLDPALAAL	YLTMVWLLPV	FVPASFTLV	9
									TLLPKFYGL	SILGTNENI	SIWVGSAAV	9
									LLPPKAPEL	SLTSDYKYI	SAPEVPAEV	9
									ILQDGGLQV	MLDTALQDYI	GMGLGPPEL	9
									SVLDYPHCV	VIVLQNLEV	YADIFPSKV	9
									AQMEGVKLV	TMDSTTFTT	QLFLVLQAL	9
									GMFEDDTFV	GLDMDVGKQA	TLVLIEERV	9
									KMPPLPVTL	GSQLDSPMEI	VIQGPLFLL	9
									TLQAALPNV	QLXAVGTIRTL	RILKQVFLI	9
									GLAPMVPIL	STKEVLELL	SLGGRDPGL	9
									RLLSYQTSL	QTLGTPNTV	MVIQGPLFL	9
									GLQDELSHL	YLEQQMENLV	SLVQHNDAL	9
									ILAAVLLEL	KLKSDHTDVL	KTFTDPLSL	9
									GMIEPVVNA	ILLFALSTVPKL	ALMEDEDDL	9
									GLTEDSYFL	WLDHRAVSQV	LVLRNLTKV	9
									KLLKLFQGV	XIGXKVIVL	FTAPPQGQV	9
									IQLGITHTV	RKTLEEIVRSL	FSVPSTAYV	9
									GLFDYNSQQQL	KIEERSVLTV	FVAAEFPGA	9
									KLLHGGVAV	FHYLMAFLREL	LLPDCPAAA	9
									KLFQGVNKA	VLQNPQTII	SMVAFVNRA	9
									RLMAPTPVL	SLFQGSVPP	LLSAGQAPL	9
									GLPEEFALV	SLYVVVIHFL	TLYWLGNFL	9
									YLQLYNVSV	FLMTVKILLWTL	AVSAPVLAL	9
									TKLYDGFQYL	KLQQVIRDNL	ALARVFGEL	9
									TLFGFQSLV	GGLSKNPLFV	ALWKEKLHT	9
									SMTEEQLQL	ILFDQAQRSVR	TLASRGEAV	9
									GLYWPQHFL	ALSGQDPQNWIL	KVSRLVAAV	9
									YMAQHLVFA	NLDHIEEPKV	LLLQHRSQL	9
									GLVDSNWCV	FTFESTNKCIV	FLPSAFRPI	9
									YLTDETHREV	VLLKILSQQPV	RLKSRIAEI	9
									SLDVWVIAV	FLMTVKIL	ALNPLLYAF	9
									AMLPTMIGL	IDNLSASNHSV	QLYEEYTRT	9
									GLEPQAFQV	SLSSPKIASDV	VLAERAGAV	9
									FMVPGPPSSV	TLLISMILA	RLGSHPAPA	9
									TMQASLPKV	TQVIEGNAAV	AMLRHLGRV	9
									TTKLYDGFQYL	YISEVEAET	TLTLRVPAA	9
									KLLNITNPV	SLYVVVIHF	QLSEGALMA	9
									SLYEHLQALL	GEDELVFTL	GLAARGLCV	9
									RLSRELLEV	KMVEGDQLPPGHTV	SLATSPRAI	9
									YTSELYPTV	ALEGGRPEHL	VLHYQHASL	9
									FMLGYFQLL	SLTPQXFQLXA	TLDQRRALV	9
									RLEDDPPVSL	GQVELIRLLL	SSVDVLVSI	9
									LLAEAGVRL	VQPGHIRLYV	TMYGAQVSF	9
									AVLQDELPQL	FLGTSTLL	LLLLYGWSI	9
									ALIRVISKL	TCALTNGSIEV	LLQHRSQLL	9
									YVDNRFFTL	KLYESALTE	LLEALLQEA	9
									SLADVQLAHL	ISTPLSFTL	LMASSVDVL	9
									LLEEKGPEV	LIKLAESXKEV	TTLNHPLNL	9
									KLAEQLKQA	VVDDLRLCSV	SVALGFTSL	9
									LLNGSLVPV	AILYLATVQA	RSVEELWAL	9
									VLMQDFYVV	FLGTSTLLVWV	LLALYLLPL	9
									FLQDIPDGLFL	RLYLYSFISL	LMYPASFFF	9
									TVDPKLNHV	VLIIPWVV	QLMGGLSPT	9
									MLEEPQWGL	SLDQLVIDSA	TSYGPTSSV	9
									YMDLEICEV	GLAAAEQSGPV	RMNSLKPDL	9
									KMLLEEEYYL	AISKAGEIIEI	RAWKPPASL	9
									SLNAQVLLL	KVYLTGFAL	AVHGAEHGV	9
									SLFSSSSQL	TLDSWEPELLKL	TILPKGPPA	9
									RLLDGLEVTA	RLSESIESS	SMDSDDFRA	9
									SSIYDDIVFV	RLLQAGCPL	RVASRAPAL	9
									FLLHYKKEV	KILEHRQQRIAEV	FSWSITPLM	9
									GLPEDRVVSV	LAPPLLPGLTRA	RALERAFAL	9
									GLTSGLLSL	KLQKTXKKTVTV	MLEEVFLYF	9
									LLLQQFQTL	VQPPPPCKI	ELLARLRGV	9
									RLISELSLL	GLARCECHV	LLYGWSITP	9
									LLSSLVQLL	FVVVDGVPV	VQHNDALTV	9
									TMFPSNETL	FLMXWSMLKCHQA	FLDDPSTAE	9
									ILQMFSPSV	KLQSPLHL	CLQLKIREV	9
									AVYNRPQTV	XLSLXLRAL	TLRFLLQHL	9
									SLSPSAVAL	NLNTVAECL	RQLRKFTML	9
									KLIGSRTVLQV	RLARMAEEM	GLALVFSLI	9
									RSLYEHLQAL	SLQQVKSKI	GMDPSARRF	9
									RLGEEALSL	FLIEPSLDGF	GLFAQIVLP	9
									FLGTSTLLV	GHWLVEDHVRI	IVVSKPDLV	9
									QLLPISAAL	SLILCTRSI	VLTCINLFI	9
									VLLGHTLIL	VYLDGHLITT	FLPRDWTWA	9
									YMDRMDDTYAV	LVGMMNGGMSL	YLSPQINFL	9
									SLCSEPLIEL	TLQSSGMLGL	ALLEEEAEV	9
									SLLMSIHNI	FLYVLESLPSP	QLQDYMVTL	9
									ILDRQTAAL	HLTSRELLM	LLADITHDI	9
									ALQTTICEV	SLSRTNGVTL	NLFGLAFSL	9
									YLACQEGHLEV	YALIPIPLAVI	LLLRFDISL	9
									FLDLFRYRV	VMLRICSTL	LLSGQAPLL	9
									FLKEVESPYEV	ALGNAARAL	GLAFSLNGV	9
									GLLPTPNPL	SLTPQXFQLXAV	SLGEEQRQL	9
									SIYDDIVFVDV	NLHQLKQIQTL	LTDPAQVSV	9
									AQQPHIAGV	SLFASPFYGQGSDV	YLLRKHWIA	9
									ALAGAPYQA	KMVGSAQLM	ILINFLIFI	9
									VLPEEMPTTV	SQFNTLTKC	FLSSFQGFL	9
									KLFDISMAISYL	ATISQFNTL	RLARSTLTL	9
									FLLALHDSV	GIQAPDVYCV	GLGGTLAGL	9
									VILPVLVLL	LELVPCSPEL	ALFVIPWVI	9
									GLLPRVAAA	FQAVGEMGI	YIFGLGLTI	9
									KMSEMEEEMKV	GLQILKIVMV	FLQTLLMGM	9
									GMMNGGMSL	LLFLESLPEPV	RLAGMRPFI	9
									ILLGTSTML	YMHNKHEL	NQKEGILAV	9
									KLAPWQRQI	FVLTGLSLPVV	LLGWGAPAL	9
									CLDDPPAQI	GIYTCPVCI	HLLSMAPTA	9
									SLVPVPPTT	ARLATLTSRV	LLLGMRPFI	9
									GMIEPVVNAV	QIVEELHAARV	AMLLREYRL	9
									YLYNSKEPGV	VILKRMNVV	AILRRLVAL	9
									SIWELQPTA	EGLVEHLELL	ALIFTLHVA	9
									VLADEDNTL	RLVLSCFEL	ALRSKLVRL	9
									SVAGRVASV	FLAGCEGVPA	GLTIFIMHI	9
									ALLHGTIIL	ILFDQAQRS	AVSPVDLNL	9
									IAVLQDELPQL	LNHLVGYTPRV	LLSYHGWLL	9
									KLLPLLQEAL	RDLGLLPGIAVA	ATPDFYALV	9
									LMAPTPVLI	VLTEVPNIDVTA	KSFEAPIKL	9
									GLAEALGTL	VLDKQFHPLPV	AQPALLYLV	9
									SRSLYEHLQAL	VLPEYSIHS	GGWEGILAV	9
									RLSEAEEAL	KMHMEDGIYT	VVIPGIFIA	9
									VLVDTMDEL	HECLAEVNRFL	STLTLVPLL	9
									FLTEIENLFL	YTFNKLKHHL	ILAVSPVDL	9
									SLLGFSVNA	TMIAHISAAV	QLDLAQRTL	9
									ALAVILPVL	HLFPVLYFPHIRL	ILGILLSKL	9
									KVLSSHFQV	VLARPKGTPPL	ALSRPSPTA	9
									NLQGTVVFL	RCAEGLHLL	VIPGIFIAL	9
									GIFEEMKYL	RIPERGSGV	QLPERAFRA	9
									KLMSTVDPKL	YXLXKPTGL	WIANNLFGL	9
									LIMDLHAHV	GLGENGSQA	FIMHIFKHA	9
									TLYQGLLPSL	FISVEQFKA	SMAPTAAAA	9
									SLLPPKAPEL	ELXGGIYKFWTV	FTLHVALRL	9
									GLIEIPSYPL	TLRNHTVIL	EILPHTPRL	9
									SLAADQLLKL	FLLPDSDVEID	LLLGWGAPA	9
									FQPDSPLPSV	NLNPAQIQT	WVFGTNVMV	9
									KEKLLYEHVTEV	KLVLIIPWVV	FSYESSAEI	9
									TLTEKFVCL	TNLWDLNLHF	AMLGLGDVV	9
									FLDADMYNA	RLLIQAGYELNV	KLVFPQDLL	9
									RLNMGEIETL	NLWDLNLHFX	YLYENTQCW	9
									KLAIQILKI	FQQNGFPET	GLRGVLAAA	9
									SLPQYMIAL	VIXFSLLLL	GLSSFSEAA	9
									YLDGSDTIV	VTWDSFTTM	SIVGVWYLL	9
									RLATLTSRV	MMVDYLYRNA	YMVTLRSKL	9
									TVFKKIPCV	HVRCAEGLHLL	ALLYLVPAC	9
									RLTKDTYRV	ALAAALAHGA	LVAQRLEQL	9
									KLYDGFQYLT	GELYILDVTV	FSLNGVELL	9
									GLVQGTTPV	GLGEPFEI	WLLEPHGAM	9
									HMDKVVQIV	VTQEEVEAL	TLPGPGNEA	9
									QLLKLMSTV	WLSNGIQAPDV	LLYLVPACI	9
									ALDGHRLAL	SSVLSGELPPA	SFQGFLVSV	9
									FINGWYVLV	AITGDDVSL	ACIGFPVLV	9
									SMAEVIGLL	LLYEHVTEV	KTWLALVRI	9
									ALSGFGSSV	KLYDGFQYL	LTLVPLLGV	9
									KLNPETFVA	SLYEHLQAL	VINQKVMGI	9
									ILQVAAPSV	LLDEKEPEV	ILTDSFGRI	9
									GLYGRFCHL	LLDEKGPEV	AQEEPTDFL	9
									VLSPPLCLL	SIYDDIVFV	LMTILINFL	9
									VLGPYHDKV	SLNEHLQAL	SMSSTSASA	9
									ILQDGGLQVV	YMIEPLELV	YLMGFLHAV	9
									VVDGVPVML	VLQDELPQL	YLSELHEHL	9
									KLYQAEQEEAL	KLFDISMAI	VMLKGLFKV	9
									GISSLLPSL	RLNGVLMEV	LLMTGPFMV	9
									LMSTVDPKL	MLLEEEYYL	SLPEHNYVV	9
									TLIGSSSHV	FLQSLTHRL	ILLETKESL	9
									ALQESRPLHV	RLIDHIRNL	VLAPMFERL	9
									VLVDTMDELPSL	IIAPFIPSL	LLYTPSYSL	9
									KLLVKEAGLNV	GLLGGLARV	TLNEHEEGV	9
									SLLSVITEGV	GLLSSLVQL	RLAPHMQNA	9
									GLLSSLVQLL	SLWPGTVPKEV	KLKDAFSHV	9
									VLMEVEEREV	KLLYEHVTEV	YLGELGIPL	9
									TLSSSEITL	KLQEAQLEL	FLPGPWSSL	9
									KILQDGGLQV	KLLPLLQEA	IMTVPPPSV	9
									KVARAILYV	SLADQEWGL	FLRELPQPL	9
									NLQDGDVRV	FLQDIPDGL	LLIEYYEKI	9
									ALYQAGQLTL	HLVGYTPRV	FLYVPFLGV	9
									LLCDSPLPV	YMDMLNPEL	GLFKFIPST	9
									RLSEAEEALYL	ALLGGTAEL	RQSSFPWTL	9
									ALPHEFLEGV	LLYEHVTET	LLPESPRYL	9
									ALSSFLNKA	TLDPALAAL	KLEDSFEAL	9
									GLLGRVFQSV	TLLPKFYGL	GLLDKIRAM	9
									SLADSTDLRV	LLPPKAPEL	SLDNRNWPL	9
									ALSAPRFTV	ILQDGGLQV	FLSRLFLFV	9
									LLLEDQMRRKL	SVLDYPHCV	KVLEDSRTV	9
									LIGESVIMV	YLFQHSQXA	WILEQLTRL	9
									ALVHDGDTVSV	AQMEGVKLV	GLFRRSASV	9
									GLLPSLPQYMI	GMFEDDTFV	SVAGLMLFV	9
									QLNTRVVLV	KMPPLPVTL	TVMALQHKV	9
									IMYLIVETV	TLQAALPNV	VLCEIIGQV	9
									TLLKNMATL	GLAPMVPIL	SLMAQELGI	9
									SLVSDGETWHV	RLLSYQTSL	RLLEYLKYT	9
									SVSDQMEFV	GLQDELSHL	ELLTAVVSV	9
									SLLAPANAV	ILAAVLLEL	KLDKTVVVA	9
									TLAGKYSAV	GMIEPVVNA	EIYKKMFEV	9
									ALAGAPYQAV	GLTEDSYFL	LQSSFPWTL	9
									KLLGHWRSL	KLLKLFQGV	IMEALSHFL	9
									FLLALHDSVRV	IQLGITHTV	VLWNILKPL	9
									KMQQKSYLV	GLFDYNSQQQL	SVYAYASSV	9
									ILDSLDVWV	KLLHGGVAV	SLYLGELGI	9
									KIMDYSLLM	KLFQGVNKA	WLVNGVIVL	9
									ALLKILLAA	RLMAPTPVL	RTLDFGLNV	9
									RLRGLLPRV	GLPEEFALV	RLDPLTGEM	9
									SLRDPLDAL	YLQLYNVSV	AVPGTPQYV	9
									ILADVLPEEM	TKLYDGFQYL	NLIWPSQGV	9
									LLDEKGPEVL	TLFGFQSLV	TLPPSPLMA	9
									NLLRILNKL	SMTEEQLQL	LVQEITQHL	9
									FMAEEFLTEI	GLYWPQHFL	IVLSVFVKL	9
									RLLQVEISFHL	YMAQHLVFA	GIASGMAYL	9
									ALGPGYMASV	GLVDSNWCV	KLNLLTEYI	9
									GMSSPNTTV	YLTDETHREV	GLGFPFIMV	9
									YLDAVTYSC	SLDVWVIAV	VLLIGGYSL	9
									YLYSLCSEPLIEL	AMLPTMIGL	ILDVMLKGL	9
									GVLRVITKV	GLEPQAFQV	FVLLNYHRV	9
									LLDEKEPEVL	FMVPGPPSSV	ILSLMAQEL	9
									GLLPSLPQYM	TMQASLPKV	NQGELIPPV	9
									YQAGQLTLI	TTKLYDGFQYL	KLLVHGEPV	9
									HLAQASFQI	IMAXLXVRV	CLVPGALQL	9
									KMSEMEEEM	KLLNITNPV	FISGLLDKI	9
									IIISDILTI	SLYEHLQALL	RLFLFVALV	9
									KLFEPTECGNGYV	RLSRELLEV	LLLWLVNGV	9
									RQDSYISLV	YTSELYPTV	RLYNQGKPV	9
									SLNEHLQALL	FMLGYFQLL	LQLASLPLL	9
									VLYPIVITSL	VQSDLTVTV	ILLCVLTFL	9
									FLFLGGFSM	RLEDDPPVSL	SSFPWTLYL	9
									GLSKEDFAEV	LLAEAGVRL	KLLWKKYPL	9
									SITTKLYDGFQYL	AVLQDELPQL	LLTAVVSCV	9
									SLDQKLALA	ALIRVISKL	VLSVFVKLL	9
									FLIQQQYAQV	YVDNRFFTL	TQKTFLTEV	9
									YMIEPLEL	SLADVQLAHL	YLEANIDAI	9
									GLLAEAGVRL	SMSPPPTAL	SLSSLRMLI	9
									LQVEISFHL	LLEEKGPEV	LQHKVVSSV	9
									VDLDGELPFV	KLAEQLKQA	GQGVPLISV	9
									TMIGLLAEA	LLNGSLVPV	ALRRQVTSL	9
									KLLPGYYMNL	VLMQDFYVV	ILKTFLREL	9
									FLEARSLAV	FLQDIPDGLFL	SQTSQTLQL	9
									GLAGEPGPPGL	TVDPKLNHV	FIMEALSHF	9
									LLLCDSPLPV	MLEEPQWGL	YGDIHIPAV	9
									FLLHYKKEVSV	KMLLEEEYYL	LLEYLKYTL	9
									ITTKLYDGFQYL	SLNAQVLLL	FQMSFGIGA	9
									VLFGLSNQM	SLFSSSSQL	VVLGSAMEL	9
									LLSSDYVEI	RLLDGLEVTA	VLLNYHRVL	9
									ALQESRPLHVV	SSIYDDIVFV	TQHLFFLQV	9
									ALFKGIGEML	FLLHYKKEV	HLNLEEWIL	9
									KLEARLEQL	GLPEDRVVSV	FLQVKKQIL	9
									RCLDDPPAQI	GLTSGLLSL	SQDSWRTAL	9
									GLPMAVAQV	LLLQQFQTL	EQLPYSVTL	9
									LLGRVFQSV	RLISELSLL	KVVSSVAGL	9
									YQFEYMAQHLV	LLSSLVQLL	TCWGSIFTV	9
									RLFPPDDSPLPV	TMFPSNETL	LLVHGEPVI	9
									VMLSYTTFI	ILQMFSPSV	ELEELDHTV	9
									RLANSPSSL	AVYNRPQTV	GIGAFPFGI	9
									FVYMIEPLELV	SLSPSAVAL	ALSLYLGEL	9
									LLSVITEGV	KLIGSRTVLQV	STDHIEESV	9
									QLFQRTNAL	RSLYEHLQAL	KTFLTEVKV	9
									GLAASWVTL	RLGEEALSL	TLKDFLRSM	9
									YQAEQEEAL	FLGTSTLLV	VLRFTVTYL	9
									ALLGGTAELL	QLLPISAAL	RLDQLRLEA	9
									NILEINETL	VLLGHTLIL	YFSELALTL	9
									TMSAIYQKV	YMDRMDDTYAV	ALVPLNMFT	9
									SLLGKLTISA	SLCSEPLIEL	TLISMPATT	9
									TLSSGFNFL	SLLMSIHNI	LLIGGYSLM	9
									LLPGYYMNL	ALADSFLNHL	MMPTLLLWL	9
									SISEIFFAI	ALQTTICEV	AISQTSQTL	9
									TLGSDTNTV	YLACQEGHLEV	VQEQLPYSV	9
									IRCLDDPPAQI	FLDLFRYRV	GVSSLSALV	9
									ILQEEPLPPL	XLXVRVIXV	STDPFQKAL	9
									MMNGGMSLV	FLKEVESPYEV	SVNYVLTEI	9
									YMMIFDAFV	GLLPTPNPL	DLAGELEEL	9
									SLPPDLGPAL	SIYDDIVFVDV	ALMWIMLIL	9
									KQEPFQVKV	ALADSFLNHLV	VLEDSRTVL	9
									FLDADMYNAL	AQQPHIAGV	ELQLSLEQV	9
									VLPEEMPTT	ALAGAPYQA	GAPAQLPFV	9
									LMLQGLIAA	VLPEEMPTTV	QLVIPPEVL	9
									KLNHVAAGL	KLFDISMAISYL	QAYEQILGI	9
									LLYEHVTETI	FLLALHDSV	SIFTVALCL	9
									FLSAQRNFV	VILPVLVLL	GIFATAFNI	9
									RLLTVELQFKL	GLLPRVAAA	RYDEKLQSL	9
									VLYPIVITS	KMSEMEEEMKV	YVVHPTSFI	9
									AKEKLLYEHVTEV	GMMNGGMSL	FIMVLGSFL	9
									TLDPDTAHPKL	ILLGTSTML	IMVLGSFLI	9
									ILSDELKPA	CLDDPPAQI	LLVGKVGGL	9
									VLTDLIDEEV	SLVPVPPTT	FLIPRVEQQ	9
									FLVEEAALPAA	GMIEPVVNAV	AMACIFAFI	9
									KTKLQEAQLEL	YLYNSKEPGV	CLIKLDKTV	9
									RISDQNIIPSV	SIWELQPTA	ELIPPVLRF	9
									ALFKGIGEM	VLADEDNTL	ALQLASLPL	9
									SLQALDPQQCV	SVAGRVASV	SMDPFPWQQ	9
									IVIAIVVGV	IAVLQDELPQL	KAASHLQQL	9
									VMFECDKGFYL	KLLPLLQEAL	GLHAEQAFA	9
									LGLLGGLARV	LMAPTPVLI	TLITPGPWKV	10
									LLEVVEPEV	GLAEALGTL	ILLESIVSDL	10
									YLDLRKERIVYL	SRSLYEHLQAL	GLVMEKNLLL	10
									ELKDIILSL	RLSEAEEAL	FQLVPVNQYV	10
									FLDCVWQLL	VLVDTMDEL	KLVEHQKEYL	10
									SLEEQYLGL	FLTEIENLFL	IIAPFIPSLV	10
									RLLSVIVKC	SLLGFSVNA	ILYLKPPWTL	10
									AIPFFPLRV	ALAVILPVL	TLRLSGLFLV	10
									VIISDLMTI	KVLSSHFQV	SIFEESHVPV	10
									YLYNSKEPGVQA	GIFEEMKYL	FLLQDSRSLL	10
									ILSEDQRCV	KLMSTVDPKL	QLIKDAGVTV	10
									RQIPWKLGL	LIMDLHAHV	GILPQTFAQV	10
									KLTTEFVDV	TLYQGLLPSL	KGLISGVKSL	10
									MVFNEILQA	SLLPPKAPEL	RLKQEPEEKV	10
									LLAAMVLLL	GLIEIPSYPL	VILGFWPQTV	10
									FITVHTPLL	SLAADQLLKL	TLYEDKPPNT	10
									GLATGMPGYQV	FQPDSPLPSV	HLDLTQLHRL	10
									TLPEGFQNFV	KEKLLYEHVTEV	AQPDTAVISV	10
									IQYLQLYNV	TLTEKFVCL	VVLSQEVESV	10
									SVSPALSPV	FLDADMYNA	GNLWMEILYL	10
									SLILCIRSV	RLNMGEIETL	SILESVWITI	10
									VLLNIMYLI	KLAIQILKI	STLNENQPEI	10
									MVPGPPSSV	SLPQYMIAL	KHLAQPDTAV	10
									NQYGELLLL	YLDGSDTIV	RMAEHHSFWV	10
									NILEINEKL	RLATLTSRV	VLSQEVESVL	10
									SLKYVQWSL	TVFKKIPCV	VNLQGTVVFL	10
									GLGSWVIPSV	RLTKDTYRV	RDILEGIQRI	10
									CLFNRPTKL	KLYDGFQYLT	KLDPSEVYLK	10
									TLNIDNDVEL	GLVQGTTPV	PKLDPSEVYL	10
									HLILRYTQV	HMDKVVQIV	LRLAEDGPAI	10
									MLFHSCQMV	QLLKLMSTV	VLLRETRATL	10
									NLFSCINLL	ALDGHRLAL	VTWADGTTNV	10
									KLLYEHVTET	FINGWYVLV	KMLLHHSFWV	10
									ALLDSGYDI	SMAEVIGLL	GNLSPRTLHV	10
									RLHFVAVTL	ALSGFGSSV	ELSHDNIVQL	10
									AQMGHSPVI	KLNPETFVA	KLLEGKSRRI	10
									VQWSLPFIV	ILQVAAPSV	GLSSILETEM	10
									RLMAPTPVLI	GLYGRFCHL	KNLLLTIESL	10
									KIRPHITTL	VLSPPLCLL	MMRDETLEPL	10
									LLLPETLNSPL	VLGPYHDKV	KLQRRIDPSL	10
									AQMEGVKLVV	ILQDGGLQVV	RIDPSLDTFL	10
									KASDISVLV	VVDGVPVML	NLQGTVVFLL	10
									RLEQLELEL	KLYQAEQEEAL	KNLLKVENGV	10
									SGLQDELSHL	GISSLLPSL	KFLLQDSRSL	10
									LLGTSTMLV	LMSTVDPKL	TQFENPVEEA	10
									AVAGTILAL	TLIGSSSHV	VPVIEESLRV	10
									YQRSFDEVEGV	ALQESRPLHV	ALYQAGQLTL	10
									SKLFDISMAI	VLVDTMDELPSL	SLADSTDLRV	10
									KGTMFPSNETL	KLLVKEAGLNV	ALFKGIGEML	10
									VLMEVEEREVL	SLLSVITEGV	VLTDLIDEEV	10
									SIYDDIVFVDVV	GLLSSLVQLL	ALEEAVAEVL	10
									LYEHVTEV	VLMEVEEREV	SKLAPWQRQV	10
									SNLQDGDVRV	RLWAWSKAL	AALLHGTIIL	10
									RKILQDGGLQV	TLSSSEITL	YMDLEICEVL	10
									NLHEEDALL	KILQDGGLQV	GLPGYHLHAA	10
									KLGLQILKI	KVARAILYV	ILDRQTAALL	10
									GLKLEHSSSL	NLQDGDVRV	TALEEAVAEV	10
									SIAEVQAQM	LLCDSPLPV	KLAPWQRQVI	10
									RLFHRVVLEEV	RLSEAEEALYL	ALAFYLAKKV	10
									KKLLPLLQEA	ALPHEFLEGV	YQAGQLTLIL	10
									FALDILFAI	ALSSFLNKA	TLGYDESKLA	10
									FLQSLTHRLV	GLLGRVFQSV	MITPEYLQSV	10
									SLEGETFPL	ALSAPRFTV	AYLRSEIMSL	10
									RLFGGACEFL	LLLEDQMRRKL	SKLVEENKNL	10
									RLLDGLEV	LIGESVIMV	SLPPNLDFKV	10
									KMVRADPSL	ALVHDGDTVSV	YLQMGQWTSV	10
									ALLKEESSI	GLLPSLPQYMI	GIIDPPRTGV	10
									SLLEIQQEEA	QLNTRVVLV	ALAATLHVAL	10
									FVDRALIVV	IMYLIVETV	VMKDGNSVHL	10
									LLLLKHFKL	TLLKNMATL	FLDNASGCSL	10
									SVLQKDHYL	SLVSDGETWHV	RLSPLKPLPL	10
									VLLLLPPLA	SVSDQMEFV	IMGLESSSEL	10
									YRRLGEEALSL	SLLAPANAV	ALARHHFPSL	10
									ELQVELPEV	TLAGKYSAV	VLALASGPEL	10
									RLCCLPLSVLV	ALAGAPYQAV	SLVTPSPQQA	10
									SLTLDLFML	KLLGHWRSL	HMLPEDGANL	10
									LLLAAMVLL	FLLALHDSVRV	KPLLRFPTAL	10
									ILDSEVRRA	KMQQKSYLV	SLWMKLCVRA	10
									SESLADQEWGL	ILDSLDVWV	KVFISLPPNL	10
									RSLNEHLQAL	KIMDYSLLM	HMDIDKDLEA	10
									AIWSGKPPI	ALLKILLAA	FLLEPGNLEV	10
									VLQSMKLGV	RLRGLLPRV	SLANVVMEPV	10
									KIAMVTIQL	SLRDPLDAL	GALLPLLERV	10
									RLLDGLEVT	ILADVLPEEM	LLFNFHLWTL	10
									RLAQHLVQKL	LLDEKGPEVL	AIIGALLRKV	10
									RLPENPSLA	NLLRILNKL	ALLPLLERVA	10
									GMFEDDTFVYM	FMAEEFLTEI	GELHELSTRL	10
									ILSEDQRCVRL	RLLQVEISFHL	LLEPGNLEVL	10
									SLVPVPPTTPA	ALGPGYMASV	HLWTLSDFAV	10
									QMLEEPQWGL	GMSSPNTTV	ALLVAIDSEV	10
									WVPGKVYHV	YLDAVTYSC	WTLSDFAVRL	10
									MLPSYDEAV	YLYSLCSEPLIEL	AMDMNVLMSA	10
									NLVDSIYKEQL	GVLRVITKV	SLLGLAREFL	10
									VISEMVKEL	LLDEKEPEVL	RSLSADDVQV	10
									ALLIMDLHAHV	GLLPSLPQYM	VMSPEELLRA	10
									FQMNYDLWL	HLAQASFQI	AIDSEVVGAV	10
									LLVEHYPEGV	KMSEMEEEM	LLLDYGCQSA	10
									KLLNITNPVL	IIISDILTI	CLDLSPSHGL	10
									VALLGGTAEL	KLFEPTECGNGYV	LLLALLHGSL	10
									KLYESALTENQKL	RQDSYISLV	VMEPVTFEDV	10
									FLDCVWQL	SLNEHLQALL	ASLDSVQRAL	10
									LIFAVNQYL	VLYPIVITSL	GSLVQESLAV	10
									RVPDTLTFL	FLFLGGFSM	RLLLHYSPQA	10
									GLNGAVFRPEV	GLSKEDFAEV	RKMKQEIPSL	10
									FLQEQARFWNV	SITTKLYDGFQYL	IELLSKVLEV	10
									QQIENLQVL	SLDQKLALA	AMPIELLSKV	10
									QLFDLRWHKL	FLIQQQYAQV	WLYEEKPHKM	10
									ALFPDLPKRNDI	YMIEPLEL	KLLKKHSTQV	10
									KLYDGFQYLTNGI	GLLAEAGVRL	YLGPSKKTSV	10
									HGMFEDDTFV	LQVEISFHL	VLVFEVHNGV	10
									TLILVDHHI	VDLDGELPFV	YLNLEEAMPI	10
									NLLPRSVKM	TMIGLLAEA	AHLTPHPLAL	10
									ISGLQDELSHL	KLLPGYYMNL	AFLEDVEAHL	10
									FLSELQWL	FLEARSLAV	MKLNQVPLEL	10
									LLPSLPQYM	GLAGEPGPPGL	ALHTMKLNQV	10
									FHVALLGGTAEL	LLLCDSPLPV	ILLGVCSKGV	10
									LLLPGYLGPQI	FLLHYKKEVSV	ALYPVPQHEL	10
									GLLSLLLPETL	ITTKLYDGFQYL	KCLDPAQQNL	10
									RVVSVSFRV	VLFGLSNQM	KLIKEPGSGV	10
									RLLSYQTSLV	LLSSDYVEI	SLYTCGLCMV	10
									FLPEKKDTGV	ALQESRPLHVV	LLVIPVVVLL	10
									KEESSIYDDIVFV	KLEARLEQL	YSMPHLQVLV	10
									LQILKIVMV	RCLDDPPAQI	KQPESDLWLI	10
									TMDELPSLA	GLPMAVAQV	SLKLENTMEL	10
									NLLLCDSPLPV	LLGRVFQSV	MLYEDPNKDL	10
									FDLSSPTSTL	YQFEYMAQHLV	KLTPSGSISL	10
									RMFQTKFKA	RLFPPDDSPLPV	QLYHSETLEL	10
									GLLGGRYSEV	VMLSYTTFI	KILPTPPATL	10
									SLMAIGKRL	RLANSPSSL	GLLDSDSDSL	10
									GLHGMFEDDTFV	FVYMIEPLELV	GELTPILVQM	10
									KLRGVQDYL	LLSVITEGV	ALEGELTPIL	10
									LLYEHVTEVD	LLNMEIEVLL	SLFKYITVVV	10
									SIGGLFFAV	QLFQRTNAL	SLIQSLTSQI	10
									VQVEVAEKV	GLAASWVTL	FELYSMVPSI	10
									GLLGPSLRDPL	YQAEQEEAL	RLYFTSESHV	10
									QMVELNMPL	ALLGGTAELL	FPLDKAVAYA	10
									KLLNFYRWTV	NILEINETL	KQVDEFLASI	10
									VLSRDPSAEL	TMSAIYQKV	FTSESHVHSL	10
									RMEEEAARL	SLLGKLTISA	ILGNIVMREL	10
									ASRSLYEHLQAL	TLSSGFNFL	LLRANGQSYV	10
									QLSPTEVFPTV	LLPGYYMNL	ELTPILVQMV	10
									RELLDEKGPEV	SISEIFFAI	APQFHIPWSI	10
									AVYKQTMKL	TLGSDTNTV	SLLSILRYGA	10
									KLWYKPVEQFI	KLWGHXCEPGL	KQNPTVGFEL	10
									QMLEEPQWGLV	IRCLDDPPAQI	KLHPVYSRGV	10
									NQYLQLYNV	ILQEEPLPPL	VINDLNMQYL	10
									AIQLGITHTV	MMNGGMSLV	KPMVSEPIHI	10
									TLGGFEELQSM	YMMIFDAFV	SIFGSWQQVV	10
									SGMIEPVVNA	SLPPDLGPAL	SILQAEGILL	10
									ALDGHRLALL	KQEPFQVKV	ISLFKYITVV	10
									ALGGRPAHL	FLDADMYNAL	ILQKDRDFTA	10
									ILQGAPEIL	VLPEEMPTT	TLPEPILPSL	10
									MVAHFLQSL	LMLQGLIAA	YLAEEDEIIV	10
									VLFGLSNQMV	KLNHVAAGL	TLSWESVSQA	10
									RELLDEKEPEV	LLYEHVTETI	ALISLEKLFV	10
									YLYSFISL	FLSAQRNFV	ALQDDYLALI	10
									LLDGLEVTA	RLLTVELQFKL	TGLQPFTEYV	10
									TLFGFLGKI	VLYPIVITS	SLIGGGLLIL	10
									MVADVQQPL	AKEKLLYEHVTEV	VLNPDNSFEI	10
									DLDGELPFV	TLDPDTAHPKL	WGLNESEVTV	10
									LQDGGLQVV	ILSDELKPA	KLPEHTKGEV	10
									GQAGLEPTL	FLVEEAALPAA	SVYPMLHDKV	10
									IISDILTII	KTKLQEAQLEL	YLALISLEKL	10
									ILSKSDTAL	RISDQNIIPSV	YLQTLPEPIL	10
									FLGKIDEL	SLQALDPQQCV	SLGKSPVATL	10
									NGLLSSLVQL	IVIAIVVGV	QLLFSGQSLV	10
									YMDMLNPELGL	VMFECDKGFYL	WLGLEDCLQL	10
									TLAVRGFSV	LGLLGGLARV	GLQPFTEYVI	10
									GLQLQQEFV	LLEVVEPEV	VLQEIFTDEA	10
									FLQEHGSYT	YLDLRKERIVYL	NLGDLLLGFL	10
									SRSLNEHLQAL	ELKDIILSL	SILQYGLESL	10
									VLMQGCFSA	FLDCVWQLL	KIYPESFSPA	10
									ALPEPEQLA	SLEEQYLGL	MLEEHQRIRV	10
									VVPPQYYGV	RLLSVIVKC	YIEIETALEL	10
									RLAPEREFI	AIPFFPLRV	RMPEGTRPEA	10
									VYMIEPLELV	VIISDLMTI	RLYCESHAKA	10
									LLQVEISFHL	YLYNSKEPGVQA	LALQDDYLAL	10
									GLWKQRASI	ILSEDQRCV	TLSGWILSKA	10
									TLICTNFRV	RQIPWKLGL	FMCSDCGLNL	10
									RILQGAPEI	SVLPLTLFI	GMAPPSHCDL	10
									LLDFPNSKM	KLTTEFVDV	AVYPNAKVEL	10
									YLIGEEILYCEL	MVFNEILQA	PLPEPILPSL	10
									QLMTDVFGNYV	LLAAMVLLL	FLLRTYAYPL	10
									TLDFHRLLTV	FITVHTPLL	IAKYDGKWEV	10
									ALTETWCHL	GLATGMPGYQV	FLDDPEENSL	10
									MIEPVVNAV	TLPEGFQNFV	TDLIENVVTV	10
									QLPLEEIWPL	RLASMSPPPTA	RLLEPEAPGL	10
									FLEGVEGV	RMHGNTFSI	VLNDVMIFKV	10
									AGLTEDSYFL	IQYLQLYNV	TLPPEKLPYL	10
									YLIGEEILYC	RVXPPASXV	SLNPAPFSPL	10
									FIIDAFKGQVFV	SVSPALSPV	FVDPSQDHAL	10
									EKLLYEHVTEV	SLILCIRSV	VLSPDSLFTA	10
									FTATSVLLV	VLLNIMYLI	KLDDNSIQLF	10
									MVSECLFSL	MVPGPPSSV	LTNMDGVVTV	10
									YCMYSPVLLL	NQYGELLLL	KLNSLQLQAL	10
									HVALLGGTAEL	NILEINEKL	FIPTDLIENV	10
									VLLLLAERL	SLKYVQWSL	KLSPTYVLYM	10
									KLLVKEAGL	GLGSWVIPSV	ILYKNEEVVL	10
									APELKDIILSL	CLFNRPTKL	EKLDDNSIQL	10
									ALLDSGYDILAA	TLNIDNDVEL	QLFSQLFHFI	10
									MVDLDGELPFV	HLILRYTQV	SLLHATGMTL	10
									FLTEIENLF	MLFHSCQMV	SLICSKTFQI	10
									VLVKFIIGA	NLFSCINLL	YRLQLSVTEV	10
									FMVPGPPSSVWL	KLLYEHVTET	RKLTELENEL	10
									QLELELEQLL	ALLDSGYDI	AIYHGLATLL	10
									CLARQIPQA	RLHFVAVTL	QLEEDPDLQL	10
									YILEQQRVGL	AQMGHSPVI	FWMANASELL	10
									RTLFGFQSLV	VQWSLPFIV	KMLAFGLIRA	10
									FLTQLSGFL	RLMAPTPVLI	GMTLAFPASV	10
									SLYEHLQALLT	KIRPHITTL	FKLNSLQLQA	10
									KIMDYSLLMSI	LLLPETLNSPL	SHLLRENTEL	10
									LLIMDLHAHV	AQMEGVKLVV	GAIYHGLATL	10
									KMPPLPVTLAL	KASDISVLV	RLVTDPDSGL	10
									RGLPEEFALV	RLEQLELEL	YLVHCLQSEL	10
									FMVPGPPSS	SGLQDELSHL	KIDDVLHTLT	10
									FPAQMEGVKLV	LLGTSTMLV	PKIDDVLHTL	10
									RLFESKLFDI	AVAGTILAL	TLLNQPSPMM	10
									LNGLLSSLVQL	YQRSFDEVEGV	AELMTRTSSV	10
									APTLDPALAAL	SKLFDISMAI	GLSQERAAEL	10
									GQLNSYTQV	KGTMFPSNETL	LLSSFLVLEA	10
									NLALSGLIEI	VLMEVEEREVL	FLLPEDGYSC	10
									RLFPPDDSPL	SIYDDIVFVDVV	RLDSDRVSSA	10
									VLCTPPPKI	LYEHVTEV	SMMEGVIQEV	10
									SLLPSLEAWKQHV	SNLQDGDVRV	KLLDMLQYYL	10
									MIFDAFVIL	RKILQDGGLQV	SLFHSYPPAV	10
									ALVNIGRLEAV	NLHEEDALL	MLFHSYPPAV	10
									LLFLDCVWQL	KLGLQILKI	WLDEEAISTL	10
									KLHKAVKKL	GLKLEHSSSL	KLTDPFRPML	10
									RLQDTTFSF	SIAEVQAQM	FQYDPRDYKL	10
									GLVSRNLHKV	RLFHRVVLEEV	SLQGAFQPKL	10
									GTFNALVEL	KKLLPLLQEA	IMNLDNISYA	10
									ILADVLPEEMPTTV	FALDILFAI	YLPSSQNITA	10
									LLNITNPVL	FLQSLTHRLV	NLKGESIWKL	10
									RLSEQLAHT	SLEGETFPL	RLLTAESTAL	10
									YQFEYMAQHL	RLFGGACEFL	ALYTTFDQIL	10
									ALVDHENVI	RLLDGLEV	NQFEWLESTL	10
									GLLPGGGLL	KMVRADPSL	KVFDHEISQV	10
									GIIAPFIPSL	ALLKEESSI	ALNISSPVSV	10
									GLLPSLPQYMIAL	SLLEIQQEEA	AKLFGHLTSA	10
									LLNFYRWTV	SLHTPSLGL	GKVFAGIPTV	10
									ALPHEFLEGVEGV	FVDRALIVV	LLKSESSHQV	10
									TLSLAEIQKL	LLLLKHFKL	RHLLPVMAKV	10
									ALLDSGYDILAAV	SVLQKDHYL	TLLKTVLPAV	10
									ALVELLNMEI	VLLLLPPLA	HLLPVMAKVV	10
									KVKLLHGGVAV	YRRLGEEALSL	SIMLHELIKL	10
									QMLTTSTTL	ELQVELPEV	ASLQETSVSI	10
									TLQILDVRL	RLCCLPLSVLV	SEMLSPSTQL	10
									LSNLQDGDVRV	SLTLDLFML	KVFAGIPTVA	10
									RSFDEVEGV	LLLAAMVLL	IMLHELIKLL	10
									KLLKVQTKYL	ILDSEVRRA	LLFAKLFGHL	10
									FLIANRSYKV	SESLADQEWGL	LSIDEPLNTL	10
									LVFDAFVIV	RSLNEHLQAL	FQASDVDTLL	10
									AISAVLLLL	AIWSGKPPI	SIDEPLNTLI	10
									VLPEEMPTTVL	VLQSMKLGV	SLQGLTISYA	10
									IGLLAEAGVRL	KIAMVTIQL	SQVPENNFSV	10
									LHGMFEDDTFV	RLLDGLEVT	GMFPGSLAHT	10
									GTMFPSNETL	RLAQHLVQKL	VLSIDEPLNT	10
									GLDGKDGKPGL	RLPENPSLA	GSLAHTTTKV	10
									PLDQGLPKL	GMFEDDTFVYM	KLFGHLTSAR	10
									ILLGTSTMLV	ILSEDQRCVRL	RLQWSSTELA	10
									YRVLLGHTLIL	SLVPVPPTTPA	SLMDETPLDV	10
									HLACLQWLL	QMLEEPQWGL	KMADGGSPFL	10
									YVLEQQHVGL	WVPGKVYHV	QLLKEELEEL	10
									ALESISSDQQV	MLPSYDEAV	RLDRSVSYQL	10
									SLSEDTSSGL	NLVDSIYKEQL	MLPGHQRLSV	10
									LLPETLNSPLL	VISEMVKEL	LLMVGTSLGV	10
									SLPIEQHLL	ALLIMDLHAHV	VLVALPVPRL	10
									IIPSVTRSV	FQMNYDLWL	SLLRHAPHCL	10
									LLGGRYSEV	LLVEHYPEGV	LLVCHGLLMV	10
									HLPNWRLLSV	KLLNITNPVL	FLKKDSLPSV	10
									RSITTKLYDGFQYL	VALLGGTAEL	GMASPHIMFL	10
									FLTEIENL	KLYESALTENQKL	WLSEGFATHL	10
									IIASTAEEV	FLDCVWQL	AQAEVQWRDL	10
									ILSSSPRNL	LIFAVNQYL	YNLIGKIEKL	10
									ILLDAEGHI	ASWPWPWQA	WLESSGIPKL	10
									ILLDAEGHIIHI	RVPDTLTFL	SQLEKNLLFL	10
									VLDYPHCVV	GLNGAVFRPEV	AMDAENMRKL	10
									SLEAWKQHV	FLQEQARFWNV	KLLKLRELNL	10
									LLAEAGVRLL	QQIENLQVL	FLQEDQVKDF	10
									SMTEEQLQLL	QLFDLRWHKL	KQLAGEIFLL	10
									ALLDSGYDILA	ALFPDLPKRNDI	SLQLGPLPKI	10
									TLDPALAALGL	KLYDGFQYLTNGI	SLRSPGTLRV	10
									ALAGSIGGL	HGMFEDDTFV	FVLLDPTDPL	10
									IVVPYAEGV	NLLPRSVKM	ILFNADGVTL	10
									KQIEKRDSV	ISGLQDELSHL	SLPLGLKIQL	10
									QTLPILEEL	FLSELQWL	LLFESMREHL	10
									RLLRVGFEA	LLPSLPQYM	YLEERGRHQV	10
									FLQSLTHRLVL	FHVALLGGTAEL	SALQEQKVYV	10
									SLAEIQKL	LLLPGYLGPQI	VLLDPTDPLA	10
									SLADVQLAHLRL	GLLSLLLPETL	HQWLEAQVEV	10
									RLPYKFEVQQML	RVVSVSFRV	SMPADVSEAL	10
									FQVAHTIHM	RLLSYQTSLV	QLGPLPKIFL	10
									ALFLKDNKI	GMAHSEEAPSL	HLSDTHWRWV	10
									LPPLPEDSIKV	FLPEKKDTGV	HLHGPQIGTL	10
									GLPGYHLHA	KEESSIYDDIVFV	FQMEMYIKKL	10
									SLADSTDLRVLL	LQILKIVMV	SFLAGLGLAV	10
									RQYKVLVHA	TMDELPSLA	ALALGLWLRL	10
									TLTGDPGIQGI	NLLLCDSPLPV	YYLQSQPREV	10
									GLSAPTISGL	FDLSSPTSTL	GLAVGLALLL	10
									GMMNGGMSLV	RMFQTKFKA	TLLAPEVWKC	10
									FLVGMMNGGMSL	GLLGGRYSEV	GLCSSWLASL	10
									AEMADPEVVV	SLMAIGKRL	QLLSIERLNL	10
									VLFGLSNQMVV	GLHGMFEDDTFV	VRLCDLLSHL	10
									GSFDELHRL	KLRGVQDYL	QLAGEIFLLA	10
									SVLDYPHCVV	LLYEHVTEVD	IALDDVEYLA	10
									SMTEEQLQLLV	VQVEVAEKV	SIASSLLILV	10
									KKMPPLPVTL	GLLGPSLRDPL	SVAEPGTPAI	10
									ILQEEPLPPLA	QMVELNMPL	AFLADDLGGL	10
									QLAIFCPHV	KLLNFYRWTV	QLPDHIMGKM	10
									CMYSPVLLL	VLSRDPSAEL	LNLYAASLRV	10
									RTLAILVNL	RMEEEAARL	TGLHDVDEYM	10
									LLLLPPLAA	ASRSLYEHLQAL	YLSGSEAGCL	10
									YYCMYSPVLLL	RELLDEKGPEV	TLAGAQQELL	10
									YLGPQIRL	AVYKQTMKL	LLSRPQVPAA	10
									SVLSPPLCL	KLWYKPVEQFI	VVFEAVAAGV	10
									GLLGRVFQS	QMLEEPQWGLV	ALPRGQTASL	10
									LIFSGMPGA	NQYLQLYNV	RLFDMSGVRL	10
									ATGLTSGLLSL	AIQLGITHTV	RLWDFRDPSI	10
									IQILKIAMV	TLGGFEELQSM	VLSPSAPAGV	10
									QILAWAPGV	SGMIEPVVNA	KLLSIERLNL	10
									ILPVLVLLI	ALDGHRLALL	FLLFDTEKQA	10
									GLPGVQGPPGL	ALGGRPAHL	ATVEDMLPSV	10
									GLTSGLLSLLL	MVAHFLQSL	VLIEWLCGEA	10
									AVFEKCSQI	VLFGLSNQMV	GLSTGAIVGI	10
									GLLPTPNPLTQI	RELLDEKEPEV	FKMDEGNFKT	10
									RADPNLNAV	YLFQHSQXASA	ELPADTTATV	10
									ALVHDGDTV	YLYSFISL	LRLPQVPNYL	10
									YLAKTTEAEEV	LLDGLEVTA	SLLAEPVPSL	10
									FLCLGGLACL	TLFGFLGKI	FLSDSELVAL	10
[truncated: 41,268 more rows]

## Sheet: HT-29 RI
HT-29 RI (Retained Introns) predicted immunopeptides			HLA-A02:01								all	predicted binders
Pos	Peptide	ID	core	icore	EL-score	EL_Rank	Ave	NB			AMDEELERL	AMDEELERL
626	RLLEGVNQL	CPSF1	RLLEGVNQL	RLLEGVNQL	0.9852	0.0062	0.9852	1			ALAVGLPAL	ALAVGLPAL
28	FLAGAVTSV	YDJC	FLAGAVTSV	FLAGAVTSV	0.9852	0.0062	0.9852	1			YSDPHIPPV	YSDPHIPPV
337	YLPPGVIAL	TCM8	YLPPGVIAL	YLPPGVIAL	0.9812	0.0079	0.9812	1			YLPEGECFL	YLPEGECFL
188	FLKELNIQV	PLCD1	FLKELNIQV	FLKELNIQV	0.9742	0.0112	0.9742	1			HVLPGAWLV	HVLPGAWLV								enriched in LB-100, all 8-14mers	5953
392	YLDELRLAV	TRPM4	YLDELRLAV	YLDELRLAV	0.9707	0.0133	0.9707	1			YLCLGAVTSL	YLCLGAVTSL								enriched in LB-100, predicted binders	84
194	ALDEKLLNI	CPSF1	ALDEKLLNI	ALDEKLLNI	0.9675	0.0151	0.9675	1			ILLGIEQDL	ILLGIEQDL
15	YLQERSLKV	PLCD1	YLQERSLKV	YLQERSLKV	0.9645	0.0166	0.9645	1			ALGRPQFLV	ALGRPQFLV
417	KLNEANLNV	SCYL1	KLNEANLNV	KLNEANLNV	0.9631	0.0173	0.9631	1			WLRPQPIFL	WLRPQPIFL
820	VLLSVHPQV	TUBGCP6	VLLSVHPQV	VLLSVHPQV	0.9608	0.0184	0.9608	1			HVFPKFCLV	HVFPKFCLV
820	VLLSVHPQV	TUBGCP6	VLLSVHPQV	VLLSVHPQV	0.9608	0.0184	0.9608	1			ALLPGGAGGV	ALLPGGAGGV
182	YLFYGAYRV	TCM8	YLFYGAYRV	YLFYGAYRV	0.9521	0.0225	0.9521	1			ALLTYPCAI	ALLTYPCAI
82	FMLSDLAEV	CDK20	FMLSDLAEV	FMLSDLAEV	0.9473	0.0247	0.9473	1			YMYLPEGECFL	YMYLPEGECFL
172	SMIQETLQV	TUBGCP6	SMIQETLQV	SMIQETLQV	0.9386	0.0279	0.9386	1			SLTASFPSHV	SLTASFPSHV
172	SMIQETLQV	TUBGCP6	SMIQETLQV	SMIQETLQV	0.9386	0.0279	0.9386	1			RAGDWVPGV	RAGDWVPGV
108	SVLDLLVQL	TUBGCP6	SVLDLLVQL	SVLDLLVQL	0.9299	0.032	0.9299	1			VLCEISGQL	VLCEISGQL
108	SVLDLLVQL	TUBGCP6	SVLDLLVQL	SVLDLLVQL	0.9299	0.032	0.9299	1			AIRDYAFKV	AIRDYAFKV
84	RMMKGEFYV	FXR1	RMMKGEFYV	RMMKGEFYV	0.922	0.0372	0.922	1			FLVSARTFHL	FLVSARTFHL
1138	ILIMDVIEV	CPSF1	ILIMDVIEV	ILIMDVIEV	0.9184	0.0396	0.9184	1			MLLPTSAQGL	MLLPTSAQGL
29	LLLPPLLLL	SDC3	LLLPPLLLL	LLLPPLLLL	0.9149	0.0415	0.9149	1			GLWDRQGADLEA	GLWDRQGADLEA
432	LLNDRPEFV	TRPM4	LLNDRPEFV	LLNDRPEFV	0.9089	0.0446	0.9089	1			GLQGPTSASL	GLQGPTSASL
249	KVHPVIWSL	CPSF1	KVHPVIWSL	KVHPVIWSL	0.906	0.046	0.906	1			AALAVGLPAL	AALAVGLPAL
184	FLPSYIIDV	CPSF1	FLPSYIIDV	FLPSYIIDV	0.905	0.0465	0.905	1			YLPEGECFLHPL	YLPEGECFLHPL
85	QLFSIEDIQEV	PLCD1	QLFEDIQEV	QLFSIEDIQEV	0.9038	0.0472	0.9038	1			GLWDRQGADL	GLWDRQGADL
265	AMDEELERL	CSTPP1	AMDEELERL	AMDEELERL	0.9019	0.0481	0.9019	1			LLLHREHSA	LLLHREHSA
549	SIFNFLLTV	TCM8	SIFNFLLTV	SIFNFLLTV	0.9011	0.0485	0.9011	1			TLSSYPWRT	TLSSYPWRT
307	LLAEAALEL	ZFYVE19	LLAEAALEL	LLAEAALEL	0.8927	0.0527	0.8927	1			FLWKLRPRPVPA	FLWKLRPRPVPA
87	RLEELVEEL	TUBGCP6	RLEELVEEL	RLEELVEEL	0.8871	0.0555	0.8871	1			VQSPVPAPL	VQSPVPAPL
87	RLEELVEEL	TUBGCP6	RLEELVEEL	RLEELVEEL	0.8871	0.0555	0.8871	1			ALLPGGAGGVGEV	ALLPGGAGGVGEV
105	ALDSLSWLL	ELP5	ALDSLSWLL	ALDSLSWLL	0.8782	0.0599	0.8782	1			KLKARMVML	KLKARMVML
413	SLQPVLDSL	TUBGCP6	SLQPVLDSL	SLQPVLDSL	0.8763	0.0609	0.8763	1			LTASFPSHV	LTASFPSHV
413	SLQPVLDSL	TUBGCP6	SLQPVLDSL	SLQPVLDSL	0.8763	0.0609	0.8763	1			FLWKLRPRPV	FLWKLRPRPV
456	QLATYSFEV	CPSF1	QLATYSFEV	QLATYSFEV	0.8725	0.0629	0.8725	1			ALAVGLPALI	ALAVGLPALI
88	GLWEGALYEI	TCM8	GLWEGLYEI	GLWEGALYEI	0.8687	0.0649	0.8687	1			SVAALAVGL	SVAALAVGL
28	LLLPPPCEL	IZUMO4	LLLPPPCEL	LLLPPPCEL	0.868	0.0653	0.868	1			KLRPRPVPA	KLRPRPVPA
477	ALAVGLPAL	TCM8	ALAVGLPAL	ALAVGLPAL	0.8678	0.0654	0.8678	1			VLPGAWLV	VLPGAWLV
793	FLLEDEKHI	TUBGCP6	FLLEDEKHI	FLLEDEKHI	0.8632	0.0678	0.8632	1			LLPTSAQGL	LLPTSAQGL
793	FLLEDEKHI	TUBGCP6	FLLEDEKHI	FLLEDEKHI	0.8632	0.0678	0.8632	1			VHVLPGAWLV	VHVLPGAWLV
413	LLAPKLNEA	SCYL1	LLAPKLNEA	LLAPKLNEA	0.8586	0.0703	0.8586	1			CLWLRPQPIFL	CLWLRPQPIFL
337	YLPPGVIALV	TCM8	YLPPGVIAV	YLPPGVIALV	0.858	0.0706	0.858	1			VQSPVPAPLV	VQSPVPAPLV
221	YSDPHIPPV	ELP5	YSDPHIPPV	YSDPHIPPV	0.8576	0.0708	0.8576	1			SLYPASTL	SLYPASTL
723	IMLSLVLTV	TCM8	IMLSLVLTV	IMLSLVLTV	0.8531	0.0732	0.8531	1			FLCRPCLVPV	FLCRPCLVPV
1003	YLSYDAPWPV	CPSF1	YLYDAPWPV	YLSYDAPWPV	0.8499	0.0749	0.8499	1			RTFHLQSLV	RTFHLQSLV
22	QLLQEVLLL	IZUMO4	QLLQEVLLL	QLLQEVLLL	0.8459	0.077	0.8459	1			KLRPRPVPAA	KLRPRPVPAA
53	ALQEMEDNQYV	CDK20	ALMEDNQYV	ALQEMEDNQYV	0.8417	0.0793	0.8417	1			ALGRPQFLVSA	ALGRPQFLVSA
624	GIRLLEGVNQL	CPSF1	GLLEGVNQL	GIRLLEGVNQL	0.8392	0.0808	0.8392	1			TLSSYPWRTTA	TLSSYPWRTTA
87	FSIEDIQEV	PLCD1	FSIEDIQEV	FSIEDIQEV	0.8364	0.0826	0.8364	1			ALLTYPCAIPL	ALLTYPCAIPL
1139	LIMDVIEVV	CPSF1	LIMDVIEVV	LIMDVIEVV	0.8362	0.0827	0.8362	1			GLPALIPSS	GLPALIPSS
28	LLLPPPCELQV	IZUMO4	LLLPPPLQV	LLLPPPCELQV	0.8347	0.0837	0.8347	1			LLPGGAGGV	LLPGGAGGV
759	HLVEDLSRL	TCM8	HLVEDLSRL	HLVEDLSRL	0.8321	0.0853	0.8321	1			RLREGRAGV	RLREGRAGV
398	KLQEPPASA	CPSF1	KLQEPPASA	KLQEPPASA	0.8313	0.0858	0.8313	1			VLPGAWLVIPV	VLPGAWLVIPV
204	YLLSPLACL	TCM8	YLLSPLACL	YLLSPLACL	0.8279	0.088	0.8279	1			SLRWGPQSPA	SLRWGPQSPA
625	IRLLEGVNQL	CPSF1	ILLEGVNQL	IRLLEGVNQL	0.8278	0.0881	0.8278	1			ATDESTVSSV	ATDESTVSSV
378	YLDEPTVNT	SCYL1	YLDEPTVNT	YLDEPTVNT	0.8237	0.0909	0.8237	1			LQGPTSASL	LQGPTSASL
391	LLLKYTEKL	CPSF1	LLLKYTEKL	LLLKYTEKL	0.8178	0.0954	0.8178	1			HVHVLPGAWLV
378	YLDEPTVNTQI	SCYL1	YLDEPTVQI	YLDEPTVNTQI	0.8179	0.0954	0.8179	1			WLVIPVWRA
30	LLPPLLLLL	SDC3	LLPPLLLLL	LLPPLLLLL	0.8138	0.0985	0.8138	1			VAALAVGLPAL
167	SLAEEHEGL	CPSF1	SLAEEHEGL	SLAEEHEGL	0.8074	0.1028	0.8074	1			YLCLGAVTSLY
15	LLLSGALTL	HLA-G	LLLSGALTL	LLLSGALTL	0.8047	0.1045	0.8047	1			SLVLCEISGQL
337	SLKGGEIYV	CPSF1	SLKGGEIYV	SLKGGEIYV	0.8031	0.1055	0.8031	1			LVSARTFHL
758	ALVDHYSKL	TUBGCP6	ALVDHYSKL	ALVDHYSKL	0.7988	0.1082	0.7988	1			RLDLNCLWL
758	ALVDHYSKL	TUBGCP6	ALVDHYSKL	ALVDHYSKL	0.7988	0.1082	0.7988	1			CLWLRPQPI
102	RLFNKLMKM	PRODH	RLFNKLMKM	RLFNKLMKM	0.7941	0.1112	0.7941	1			MYLPEGECFL
237	YQAPLSAKV	TCM8	YQAPLSAKV	YQAPLSAKV	0.7937	0.1115	0.7937	1			SLTASFPSHVL
345	YQQKIIPVV	SCYL1	YQQKIIPVV	YQQKIIPVV	0.7934	0.1117	0.7934	1			RLREGRAGVAV
41	ALLKGSQLL	PLCD1	ALLKGSQLL	ALLKGSQLL	0.7932	0.1118	0.7932	1			MVMLLPTSA
157	LLDDHKDVVTL	BCKDK	LLDDHVVTL	LLDDHKDVVTL	0.792	0.1125	0.792	1			SLPSFSPKS
41	AMMDKRLIWQL	TCM8	AMMDKIWQL	AMMDKRLIWQL	0.7888	0.1146	0.7888	1			FLWKLRPRPVPAA
15	RLSALPQQL	IZUMO4	RLSALPQQL	RLSALPQQL	0.7845	0.1173	0.7845	1			LWLRPQPIFL
5	QLFDDLCEA	TUBGCP6	QLFDDLCEA	QLFDDLCEA	0.7782	0.1212	0.7782	1			HLQSLVLCEI
5	QLFDDLCEA	TUBGCP6	QLFDDLCEA	QLFDDLCEA	0.7782	0.1212	0.7782	1			ALSWGRPRA
165	SLAQTEVTL	ELP5	SLAQTEVTL	SLAQTEVTL	0.7741	0.1238	0.7741	1			VLPGAWLVI
7	VMAPRTLFL	HLA-G	VMAPRTLFL	VMAPRTLFL	0.7719	0.1254	0.7719	1			LVIPVWRAL
22	YMEDAVCQL	CSTPP1	YMEDAVCQL	YMEDAVCQL	0.7694	0.1279	0.7694	1			PYLCLGAVTSL
284	SLLYLNQSV	CPSF1	SLLYLNQSV	SLLYLNQSV	0.7687	0.1285	0.7687	1			KLKARMVMLL
398	KLQEPPASAV	CPSF1	KLQEPPASV	KLQEPPASAV	0.7655	0.1316	0.7655	1			FLWKLRPRP
1250	SLGEPVSDV	TUBGCP6	SLGEPVSDV	SLGEPVSDV	0.7599	0.137	0.7599	1			FLVSARTFHLQSL
1250	SLGEPVSDV	TUBGCP6	SLGEPVSDV	SLGEPVSDV	0.7599	0.137	0.7599	1			ALIPSSRPGF
59	ILFREFSFV	CSTPP1	ILFREFSFV	ILFREFSFV	0.7526	0.144	0.7526	1			LLTYPCAIPL
3	ALMAVVLRA	NAGS	ALMAVVLRA	ALMAVVLRA	0.7514	0.1452	0.7514	1			CLGALALSL
332	LLAGGVLQA	TUBGCP6	LLAGGVLQA	LLAGGVLQA	0.7479	0.1486	0.7479	1			SSYPWRTTA
332	LLAGGVLQA	TUBGCP6	LLAGGVLQA	LLAGGVLQA	0.7479	0.1486	0.7479	1			SVAALAVGLPAL
352	LLFTFLVQL	TCM8	LLFTFLVQL	LLFTFLVQL	0.7473	0.1492	0.7473	1			SQPYSDPHIPPV
1282	YLPEGECFL	CPSF1	YLPEGECFL	YLPEGECFL	0.7375	0.1553	0.7375	1			NVCDYQWLA
232	ASYGGIVSV	NAGS	ASYGGIVSV	ASYGGIVSV	0.7364	0.1559	0.7364	1			IPLWRGGCSL
348	KIIPVVVKM	SCYL1	KIIPVVVKM	KIIPVVVKM	0.7356	0.1564	0.7356	1			YAFKVGVPL
324	RLHQGELQL	TUBGCP6	RLHQGELQL	RLHQGELQL	0.7322	0.1584	0.7322	1			FLCRPCLVPVV
324	RLHQGELQL	TUBGCP6	RLHQGELQL	RLHQGELQL	0.7322	0.1584	0.7322	1			GLQGPTSASLCV
330	SLFLLLQYL	TCM8	SLFLLLQYL	SLFLLLQYL	0.7279	0.1609	0.7279	1			ATWCSVAAL
105	QLLCPDFPLEL	CSTPP1	QLLDFPLEL	QLLCPDFPLEL	0.7263	0.1618	0.7263	1			LQDSTQRPEL
190	KLVPSQAEI	ZFYVE19	KLVPSQAEI	KLVPSQAEI	0.7213	0.1648	0.7213	1			QLCLSSQHQA
137	HVLPGAWLV	YDJC	HVLPGAWLV	HVLPGAWLV	0.7111	0.1708	0.7111	1			HVLPGAWLVIPV
391	SISSLLSEV	TUBGCP6	SISSLLSEV	SISSLLSEV	0.7108	0.1709	0.7108	1			ALWCQLCLSSQHQA
391	SISSLLSEV	TUBGCP6	SISSLLSEV	SISSLLSEV	0.7108	0.1709	0.7108	1			PLWRGGCSL
334	LLQYLPPGV	TCM8	LLQYLPPGV	LLQYLPPGV	0.7009	0.1789	0.7009	1			CLVPVVPSGA
328	VVLTPLFKV	SCYL1	VVLTPLFKV	VVLTPLFKV	0.6957	0.1857	0.6957	1			LTYPCAIPL
3	SLLALGGLVLL	ELP5	SLLGGLVLL	SLLALGGLVLL	0.6922	0.1903	0.6922	1			MLLPTSAQGLG
83	MLSDLAEVV	CDK20	MLSDLAEVV	MLSDLAEVV	0.6918	0.1907	0.6918	1			SLPSFSPKSSPQTV
442	LLISHGLSL	TRPM4	LLISHGLSL	LLISHGLSL	0.688	0.1957	0.688	1			SPHVFPKFCLV
120	TLCQVLHAV	ELP5	TLCQVLHAV	TLCQVLHAV	0.6845	0.2002	0.6845	1			SLYPASTLR
138	AVIEVDEEV	NAGS	AVIEVDEEV	AVIEVDEEV	0.684	0.2007	0.684	1			GVGEVRCPQV
81	LLGPEGFFL	YDJC	LLGPEGFFL	LLGPEGFFL	0.6832	0.2014	0.6832	1			HVLPGAWLVI
237	KLKDEYVLRL	CCDC78	KLDEYVLRL	KLKDEYVLRL	0.6797	0.2047	0.6797	1			YMYLPEGEC
277	FLEFVEDFIQV	FXR1	FLVEDFIQV	FLEFVEDFIQV	0.6792	0.2052	0.6792	1			VMLLPTSAQGL
5	QLFDDLCEALL	TUBGCP6	QLFDDLALL	QLFDDLCEALL	0.6777	0.2066	0.6777	1			RTPPGGATA
5	QLFDDLCEALL	TUBGCP6	QLFDDLALL	QLFDDLCEALL	0.6777	0.2066	0.6777	1			ALSLRWGPQSPA
417	KLNEANLNVEL	SCYL1	KLNEANVEL	KLNEANLNVEL	0.6763	0.2079	0.6763	1			SALLTYPCAI
311	KVLPQLLTA	SCYL1	KVLPQLLTA	KVLPQLLTA	0.6732	0.2109	0.6732	1			VLCEISGQLWA
70	LMLSFDLRV	TUBGCP6	LMLSFDLRV	LMLSFDLRV	0.6702	0.2137	0.6702	1			GLGAWVSAC
70	LMLSFDLRV	TUBGCP6	LMLSFDLRV	LMLSFDLRV	0.6702	0.2137	0.6702	1			MLLPTSAQGLGA
47	NLFQDETQQL	TUBGCP6	NLFDETQQL	NLFQDETQQL	0.6661	0.2176	0.6661	1			QLWASTKNT
47	NLFQDETQQL	TUBGCP6	NLFDETQQL	NLFQDETQQL	0.6661	0.2176	0.6661	1			MLLPTSAQGLGAWV
347	TLITDGMRSV	CPSF1	TLIDGMRSV	TLITDGMRSV	0.6649	0.2187	0.6649	1			HDPAMDEELERL
181	ALVTRVATL	CCDC78	ALVTRVATL	ALVTRVATL	0.6644	0.2192	0.6644	1			SLYPASTLRS
348	VLLEYHIAYL	FXR1	VLLEHIAYL	VLLEYHIAYL	0.6622	0.2212	0.6622	1			SLYPASTLRSP
431	ALLNDRPEFV	TRPM4	ALLDRPEFV	ALLNDRPEFV	0.6568	0.2263	0.6568	1			TALGRPQFLV
28	GLLLPPLLLL	SDC3	GLLPPLLLL	GLLLPPLLLL	0.6539	0.2291	0.6539	1			GLWDRQGADLEAEA
338	LQAPQPVLV	TUBGCP6	LQAPQPVLV	LQAPQPVLV	0.6509	0.2319	0.6509	1			LLLHREHSASPHV
338	LQAPQPVLV	TUBGCP6	LQAPQPVLV	LQAPQPVLV	0.6509	0.2319	0.6509	1			VIPLWRGGCSL
178	KVVALVHAV	IL32	KVVALVHAV	KVVALVHAV	0.6508	0.2321	0.6508	1			TVQSPVPAPL
28	GLLLPPLLL	SDC3	GLLLPPLLL	GLLLPPLLL	0.6459	0.2366	0.6459	1			RLQHCAWQAVV
202	ILPDFSLDL	ELP5	ILPDFSLDL	ILPDFSLDL	0.6443	0.2382	0.6443	1			HLGPWRDKDPAL
337	VLQAPQPVLV	TUBGCP6	VLAPQPVLV	VLQAPQPVLV	0.639	0.2432	0.639	1			RMVMLLPTSA
337	VLQAPQPVLV	TUBGCP6	VLAPQPVLV	VLQAPQPVLV	0.639	0.2432	0.639	1			NILLGIEQDL
730	GLGSETSPTV	CPSF1	GLSETSPTV	GLGSETSPTV	0.6321	0.2497	0.6321	1			CLSSQHQAI
28	FLAGAVTSVSL	YDJC	FLAGAVVSL	FLAGAVTSVSL	0.6287	0.253	0.6287	1			RALLPGGAGGV
181	ALVHAVQAL	IL32	ALVHAVQAL	ALVHAVQAL	0.6282	0.2535	0.6282	1			AWLVIPVWRA
1417	YLAGLAGQYHL	TUBGCP6	YLAGGQYHL	YLAGLAGQYHL	0.624	0.2575	0.624	1			LVLCEISGQL
1417	YLAGLAGQYHL	TUBGCP6	YLAGGQYHL	YLAGLAGQYHL	0.624	0.2575	0.624	1			PAMDEELERL
157	LLDDHKDVV	BCKDK	LLDDHKDVV	LLDDHKDVV	0.6204	0.2609	0.6204	1			HIPPVSKNA
1088	SLGESVSDV	TUBGCP6	SLGESVSDV	SLGESVSDV	0.6204	0.261	0.6204	1			ALLPGGAGGVG
1088	SLGESVSDV	TUBGCP6	SLGESVSDV	SLGESVSDV	0.6204	0.261	0.6204	1			RAIRDYAFKV
188	FLDKTLTSRL	BCKDK	FLDKTLTSL	FLDKTLTSRL	0.6197	0.2616	0.6197	1			TVQSPVPAPLV
5	QLFDDLCEAL	TUBGCP6	QLFDDLEAL	QLFDDLCEAL	0.6194	0.2619	0.6194	1			HQHVHVLPGAWLV
5	QLFDDLCEAL	TUBGCP6	QLFDDLEAL	QLFDDLCEAL	0.6194	0.2619	0.6194	1			FTPSPYSFPSL
327	ALAKRLAML	ZFYVE19	ALAKRLAML	ALAKRLAML	0.6175	0.2638	0.6175	1			SEAGGIHCL
269	VLLDSLEVTA	NAGS	VLLDSLVTA	VLLDSLEVTA	0.6129	0.2682	0.6129	1			AIRDYAFKVGV
10	AVPPLTWTL	TAFAZZIN	AVPPLTWTL	AVPPLTWTL	0.6117	0.2693	0.6117	1			GSHEEEVRV
83	ALLARHEQL	PRODH	ALLARHEQL	ALLARHEQL	0.6096	0.2714	0.6096	1			QLWASTKNTGA
275	LLIDGDEKM	TRPM4	LLIDGDEKM	LLIDGDEKM	0.6063	0.2746	0.6063	1			ATAATWCSV
380	KLASLGMFSV	TCM8	KLASGMFSV	KLASLGMFSV	0.6008	0.2799	0.6008	1			VQVECSVREL
115	QLAGSGPPQV	TUBGCP6	QLAGGPPQV	QLAGSGPPQV	0.5951	0.2853	0.5951	1			YLPEGECFLHP
115	QLAGSGPPQV	TUBGCP6	QLAGGPPQV	QLAGSGPPQV	0.5951	0.2853	0.5951	1			GLQGPTSASLC
242	GLAIKVPPSV	TUBGCP6	GLIKVPPSV	GLAIKVPPSV	0.5948	0.2856	0.5948	1			TLSSYPWRTT
242	GLAIKVPPSV	TUBGCP6	GLIKVPPSV	GLAIKVPPSV	0.5948	0.2856	0.5948	1			SLYPASTLRSPRGA
7	ALPDYEYLA	CSTPP1	ALPDYEYLA	ALPDYEYLA	0.5936	0.2867	0.5936	1			VLTTGERHPL
27	RGLLLPPLLLL	SDC3	RLLPPLLLL	RGLLLPPLLLL	0.5921	0.2882	0.5921	1			LCLGAVTSL
14	FLLLSGALTL	HLA-G	FLLSGALTL	FLLLSGALTL	0.592	0.2884	0.592	1			SLTSPFTPSP
96	RTDPVPVTI	ELP5	RTDPVPVTI	RTDPVPVTI	0.5912	0.2891	0.5912	1			TCLGALALSL
160	KLQHWIHSC	PLCD1	KLQHWIHSC	KLQHWIHSC	0.5883	0.2919	0.5883	1			QNILLGIEQDL
27	AFLAGAVTSV	YDJC	ALAGAVTSV	AFLAGAVTSV	0.5881	0.292	0.5881	1			EGDGGIMSV
91	RLESRVLEL	CCDC78	RLESRVLEL	RLESRVLEL	0.587	0.2931	0.587	1			YLPEGECFLHPLCL
116	LLLNLLSLL	TCM8	LLLNLLSLL	LLLNLLSLL	0.5837	0.2963	0.5837	1			QSPVPAPLV
108	SLSWLLLRL	ELP5	SLSWLLLRL	SLSWLLLRL	0.5825	0.2974	0.5825	1			ALLTYPCAIPLNSL
1138	ILIMDVIEVV	CPSF1	ILMDVIEVV	ILIMDVIEVV	0.5803	0.2996	0.5803	1			LQSLVLCEI
91	YLCLGAVTSL	SDC3	YLLGAVTSL	YLCLGAVTSL	0.5775	0.3027	0.5775	1			GLSLPSFSP
119	NLLSLLLTA	TCM8	NLLSLLLTA	NLLSLLLTA	0.5771	0.3032	0.5771	1			GMGVGAWGTV
271	ILPELLKNA	BCKDK	ILPELLKNA	ILPELLKNA	0.5732	0.3077	0.5732	1			PLQDSTQRPEL
41	ALLKGSQLLKV	PLCD1	ALLSQLLKV	ALLKGSQLLKV	0.5728	0.3082	0.5728	1			SQHQAIERF
82	FMLSDLAEVV	CDK20	FMLSDLAEV	FMLSDLAEVV	0.5713	0.3099	0.5713	1			CLVPVVPSGAI
206	RLGCLIWEV	SCYL1	RLGCLIWEV	RLGCLIWEV	0.5692	0.3124	0.5692	1			HVFPKFCLVI
141	KIADFGLARV	CDK20	KIADGLARV	KIADFGLARV	0.5679	0.3139	0.5679	1			YAFKVGVPLA
156	QLLDDHKDVVTL	BCKDK	QLLDDVVTL	QLLDDHKDVVTL	0.5678	0.314	0.5678	1			YLPEGECFLH
207	SLDLQEGPSV	ELP5	SLLQEGPSV	SLDLQEGPSV	0.5657	0.3165	0.5657	1			STQRPELLL
615	LLNSVFLFL	TCM8	LLNSVFLFL	LLNSVFLFL	0.5643	0.318	0.5643	1			SLRWGPQSPAEL
333	RLIVDVLSRL	NAGS	RLIDVLSRL	RLIVDVLSRL	0.5625	0.3201	0.5625	1			MHDPAMDEELERL
561	FLVTLPRRL	TCM8	FLVTLPRRL	FLVTLPRRL	0.5623	0.3204	0.5623	1			KLTALGRPQFLV
359	QLENYPPNTEV	TCM8	QLYPPNTEV	QLENYPPNTEV	0.559	0.3242	0.559	1			YNVCDYQWLA
198	KLLNIIDLQFL	CPSF1	KLLNDLQFL	KLLNIIDLQFL	0.555	0.3288	0.555	1			LLPGGAGGVGEV
609	YCPLLPLLNSV	TCM8	YLLPLLNSV	YCPLLPLLNSV	0.5533	0.3308	0.5533	1			ALIPSSRPGFQP
153	ALNEDLRSWTA	HLA-G	ALNEDLWTA	ALNEDLRSWTA	0.5532	0.3309	0.5532	1			KEGDGGIMSV
337	VLQAPQPVL	TUBGCP6	VLQAPQPVL	VLQAPQPVL	0.552	0.3324	0.552	1			PGLQGPTSASL
337	VLQAPQPVL	TUBGCP6	VLQAPQPVL	VLQAPQPVL	0.552	0.3324	0.552	1			SLTSPFTPS
169	ILSASEATV	FXR1	ILSASEATV	ILSASEATV	0.5518	0.3325	0.5518	1			FLVSARTFHLQ
547	KLSIFNFLL	TCM8	KLSIFNFLL	KLSIFNFLL	0.5518	0.3326	0.5518	1			LQDSTQRPELL
1319	RLPVEVGPSL	TUBGCP6	RLVEVGPSL	RLPVEVGPSL	0.5487	0.3362	0.5487	1			LLHREHSASPHV
1319	RLPVEVGPSL	TUBGCP6	RLVEVGPSL	RLPVEVGPSL	0.5487	0.3362	0.5487	1			ALWCQLCL
220	ALVKEALSNV	CSTPP1	ALVEALSNV	ALVKEALSNV	0.5482	0.3367	0.5482	1			FSPKSSPQTV
862	LLVHVDQEL	CPSF1	LLVHVDQEL	LLVHVDQEL	0.5464	0.3388	0.5464	1			VIPVWRALL
32	GLQDDEDLQAL	PLCD1	GLQEDLQAL	GLQDDEDLQAL	0.5457	0.3396	0.5457	1			YMYLPEGECF
410	SMLLLAPKL	SCYL1	SMLLLAPKL	SMLLLAPKL	0.5424	0.3435	0.5424	1			RMVMLLPTS
80	SLLGPEGFFL	YDJC	SLLPEGFFL	SLLGPEGFFL	0.5389	0.3476	0.5389	1			QHVHVLPGAWLV
106	LLCPDFPLEL	CSTPP1	LLPDFPLEL	LLCPDFPLEL	0.5386	0.3479	0.5386	1			WLVIPVWRAL
141	ILLGIEQDL	SDC3	ILLGIEQDL	ILLGIEQDL	0.5385	0.3481	0.5385	1			YQWLAARRGL
1468	GLASSQHVL	TUBGCP6	GLASSQHVL	GLASSQHVL	0.5347	0.3525	0.5347	1			SLCVLCGFL
1468	GLASSQHVL	TUBGCP6	GLASSQHVL	GLASSQHVL	0.5347	0.3525	0.5347	1			LAVGLPAL
322	FCRLHQGELQL	TUBGCP6	FLHQGELQL	FCRLHQGELQL	0.5316	0.356	0.5316	1			GIMSVRESRSL
322	FCRLHQGELQL	TUBGCP6	FLHQGELQL	FCRLHQGELQL	0.5316	0.356	0.5316	1			GRAGDWVPGV
275	NLFLEEIQI	SCYL1	NLFLEEIQI	NLFLEEIQI	0.5313	0.3564	0.5313	1			FLWKLRPRPVP
556	SVNENGLVTV	FXR1	SVNEGLVTV	SVNENGLVTV	0.5306	0.3572	0.5306	1			YLCLGAVTS
4	SQQPPLPPL	ZFYVE19	SQQPPLPPL	SQQPPLPPL	0.5243	0.3645	0.5243	1			GSLTASFPSHV
540	SVGEELYKL	TCM8	SVGEELYKL	SVGEELYKL	0.5239	0.365	0.5239	1			LTALGRPQFLV
293	NVPDVVITI	BCKDK	NVPDVVITI	NVPDVVITI	0.5221	0.3671	0.5221	1			FQPNDSIRHQA
306	RLLAEAALEL	ZFYVE19	RLLEAALEL	RLLAEAALEL	0.5217	0.3676	0.5217	1			QFLVSARTFHL
5	VLSDDMKKL	IL32	VLSDDMKKL	VLSDDMKKL	0.5206	0.3688	0.5206	1			VLCGFLCRPCL
861	YLLVHVDQEL	CPSF1	YLLHVDQEL	YLLVHVDQEL	0.5193	0.3703	0.5193	1			MLLPTSAQG
201	MLATHHLAL	BCKDK	MLATHHLAL	MLATHHLAL	0.5176	0.3722	0.5176	1			GCKYPPPYL
207	FLHGYYEPTLL	CPSF1	FLHGEPTLL	FLHGYYEPTLL	0.5161	0.374	0.5161	1			GLWDRQGA
194	SQAEIEARL	ZFYVE19	SQAEIEARL	SQAEIEARL	0.5111	0.3799	0.5111	1			LLMCPWASRRPPTL
232	FLVDDGTHGCL	TRPM4	FLVDDGTHL	FLVDDGTHGCL	0.5097	0.3815	0.5097	1			GQNILLGIEQDL
475	LLDQASHSA	TRPM4	LLDQASHSA	LLDQASHSA	0.5079	0.3835	0.5079	1			GLPEPLMLRWS
236	ALGRPQFLV	PRODH	ALGRPQFLV	ALGRPQFLV	0.5079	0.3836	0.5079	1			GLQGPTSASLCVL
1201	GMAFIDTQL	CPSF1	GMAFIDTQL	GMAFIDTQL	0.507	0.3846	0.507	1			CLGAVTSL
171	VLAWVKEKV	IL32	VLAWVKEKV	VLAWVKEKV	0.5044	0.3876	0.5044	1			YATDESTVSSV
611	PLLPLLNSV	TCM8	PLLPLLNSV	PLLPLLNSV	0.504	0.3881	0.504	1			QLWASTKNTGAHAL
175	MIAERLARL	ZFYVE19	MIAERLARL	MIAERLARL	0.504	0.3881	0.504	1			ALAVGLPA
349	LLEYHIAYL	FXR1	LLEYHIAYL	LLEYHIAYL	0.5026	0.3898	0.5026	1			KYPPPYLCL
229	FIAIKLTAL	PRODH	FIAIKLTAL	FIAIKLTAL	0.502	0.3904	0.502	1			VYMYLPEGECFL
45	FVYDVKPGA	SCYL1	FVYDVKPGA	FVYDVKPGA	0.5013	0.3912	0.5013	1			KSSPQTVQSPV
78	WLRPQPIFL	HMG20B	WLRPQPIFL	WLRPQPIFL	0.4973	0.3959	0.4973	1			ASPHVFPKFCLV
1161	VLYEKEQKGPVTA	CPSF1	VLYEGPVTA	VLYEKEQKGPVTA	0.4942	0.3994	0.4942	1			KLTALGRPQFLVSA
37	KLSQGILII	YJU2B	KLSQGILII	KLSQGILII	0.4941	0.3995	0.4941	1			WLAARRGLSL
341	RLPHHSSAV	NAGS	RLPHHSSAV	RLPHHSSAV	0.4923	0.402	0.4923	1			AQGLGAWVSA
297	GLRDSSHKV	NAGS	GLRDSSHKV	GLRDSSHKV	0.4909	0.4038	0.4909	1			TVVSCCVPL
155	SLAFALAFL	NAGS	SLAFALAFL	SLAFALAFL	0.4903	0.4046	0.4903	1			FLCRPCLV
270	LLDSLEVTASL	NAGS	LLDEVTASL	LLDSLEVTASL	0.4882	0.4075	0.4882	1			HVFPKFCL
92	YLQQELPVRI	BCKDK	YLQELPVRI	YLQQELPVRI	0.4877	0.4081	0.4877	1			RTFHLQSLVL
84	LLARHEQLLYV	PRODH	LLAEQLLYV	LLARHEQLLYV	0.4859	0.4106	0.4859	1			AVTSLYPASTL
162	FLQRMDMKPLV	NAGS	FLMDMKPLV	FLQRMDMKPLV	0.4855	0.4111	0.4855	1			HVFPKFCLVIPL
0	MLSPERLAL	CSTPP1	MLSPERLAL	MLSPERLAL	0.4851	0.4117	0.4851	1			ATPLTGPLPL
39	HVFPKFCLV	TMEM80	HVFPKFCLV	HVFPKFCLV	0.4838	0.4134	0.4838	1			VLPGAWLVIPVWRA
325	YLVSSSHNTYL	PLCD1	YLVSSSHYL	YLVSSSHNTYL	0.481	0.4172	0.481	1			TASFPSHVL
532	FLSKLESV	SCYL1	FL-SKLESV	FLSKLESV	0.4806	0.4178	0.4806	1			GLQGPTSAS
412	FSLQPVLDSL	TUBGCP6	FLQPVLDSL	FSLQPVLDSL	0.4804	0.4181	0.4804	1			FLVSARTFHLQSLV
412	FSLQPVLDSL	TUBGCP6	FLQPVLDSL	FSLQPVLDSL	0.4804	0.4181	0.4804	1			FLHPLCLGR
757	KWHLVEDLSRL	TCM8	KLVEDLSRL	KWHLVEDLSRL	0.4767	0.4231	0.4767	1			WASRRPPTL
234	TLVPHYCEL	SCYL1	TLVPHYCEL	TLVPHYCEL	0.4754	0.4247	0.4754	1			LVPVVPSGA
505	KILPVLCGL	SCYL1	KILPVLCGL	KILPVLCGL	0.4741	0.4265	0.4741	1			GLWDRQGADLE
4	LLALGGLVLL	ELP5	LLLGGLVLL	LLALGGLVLL	0.4695	0.4327	0.4695	1			FLWKLRPRPVPAAT
551	FMIQVNHEYL	TUBGCP6	FMIQVNHEL	FMIQVNHEYL	0.4685	0.4341	0.4685	1			ALALSLRWGPQSPA
551	FMIQVNHEYL	TUBGCP6	FMIQVNHEL	FMIQVNHEYL	0.4685	0.4341	0.4685	1			RLYTHQVATR
119	GLHQIVKAL	SCYL1	GLHQIVKAL	GLHQIVKAL	0.4672	0.4358	0.4672	1			IFLWKLRPRPV
204	YLLSPLACLLL	TCM8	YLLSPLLLL	YLLSPLACLLL	0.4661	0.4373	0.4661	1			ARTFHLQSLV
44	AVRPPVPAV	PRODH	AVRPPVPAV	AVRPPVPAV	0.4648	0.4391	0.4648	1			LVIPVWRA
231	TLLGQGYQA	TCM8	TLLGQGYQA	TLLGQGYQA	0.4648	0.4391	0.4648	1			SACDTEDTV
626	RLLEGVNQLHFI	CPSF1	RLLEGLHFI	RLLEGVNQLHFI	0.4641	0.44	0.4641	1			ALSWGRPRAP
420	SLYSKGLVFQA	TUBGCP6	SLYSKVFQA	SLYSKGLVFQA	0.464	0.4402	0.464	1			VLCGFLCRP
420	SLYSKGLVFQA	TUBGCP6	SLYSKVFQA	SLYSKGLVFQA	0.464	0.4402	0.464	1			GAWLVIPVWRA
208	ALHEDKPDFV	BCKDK	ALHEDKPFV	ALHEDKPDFV	0.4638	0.4404	0.4638	1			RDYAFKVGV
33	ALCGEQVHI	ELP5	ALCGEQVHI	ALCGEQVHI	0.4633	0.4411	0.4633	1			SLRWGPQSP
43	ALFTNLFQDETQQL	TUBGCP6	ALFDETQQL	ALFTNLFQDETQQL	0.4628	0.4417	0.4628	1			AALAVGLPALI
43	ALFTNLFQDETQQL	TUBGCP6	ALFDETQQL	ALFTNLFQDETQQL	0.4628	0.4417	0.4628	1			YQWLAARRGLSL
547	KLSIFNFLLTV	TCM8	KLFNFLLTV	KLSIFNFLLTV	0.4623	0.4425	0.4623	1			EQEGQNILL
84	QLKSEILRL	CCDC78	QLKSEILRL	QLKSEILRL	0.4606	0.4448	0.4606	1			GHQHVHVLPGAWLV
199	YLENGKEML	HLA-G	YLENGKEML	YLENGKEML	0.4606	0.4448	0.4606	1			LQDSTQRPELLL
106	YLQMLLKGV	CDK20	YLQMLLKGV	YLQMLLKGV	0.4602	0.4453	0.4602	1			GGRAGDWVPGV
259	SLPFDCTQAL	CPSF1	SLFDCTQAL	SLPFDCTQAL	0.4594	0.4464	0.4594	1			TTAHWSSSA
18	ALPQQLLQEV	IZUMO4	ALPQQLLQV	ALPQQLLQEV	0.4589	0.447	0.4589	1			VPLAGEEWDA
165	RMDMKPLVV	NAGS	RMDMKPLVV	RMDMKPLVV	0.4579	0.4484	0.4579	1			VVPSGAISC
587	FLVPKNVLDIV	TCM8	FLVPKNVLV	FLVPKNVLDIV	0.4555	0.4516	0.4555	1			QTVQSPVPA
83	ALLARHEQLLYV	PRODH	ALLEQLLYV	ALLARHEQLLYV	0.4545	0.453	0.4545	1			LQGPTSASLCV
29	LLPPPCELQV	IZUMO4	LLPPPELQV	LLPPPCELQV	0.4529	0.4552	0.4529	1			ALAVGLPALIP
334	LIVDVLSRL	NAGS	LIVDVLSRL	LIVDVLSRL	0.451	0.4578	0.451	1			TVQSPVPAP
383	SLGMFSVSL	TCM8	SLGMFSVSL	SLGMFSVSL	0.4497	0.4595	0.4497	1			SLPSFSPKSSP
109	VLDLLVQL	TUBGCP6	VL-DLLVQL	VLDLLVQL	0.4491	0.4604	0.4491	1			SLPSFSPKSS
109	VLDLLVQL	TUBGCP6	VL-DLLVQL	VLDLLVQL	0.4491	0.4604	0.4491	1			YMYLPEGECFLHPL
294	RLLSYLRVNV	TCM8	RLLSYLVNV	RLLSYLRVNV	0.4478	0.4621	0.4478	1			YMYLPEGECFLH
55	QLQPDMSKL	TUBGCP6	QLQPDMSKL	QLQPDMSKL	0.4467	0.4635	0.4467	1			LVIPVWRALL
55	QLQPDMSKL	TUBGCP6	QLQPDMSKL	QLQPDMSKL	0.4467	0.4635	0.4467	1			RRLREGRAGV
1161	VLYEKEQKGPV	CPSF1	VLYEKEQKV	VLYEKEQKGPV	0.4448	0.4661	0.4448	1			ALLPGGAGG
91	RLSDRTDPAAV	TRPM4	RLSDDPAAV	RLSDRTDPAAV	0.4448	0.4661	0.4448	1			MDEELERL
88	GLWEGALYEIGGL	TCM8	GLWEGALYL	GLWEGALYEIGGL	0.4433	0.4681	0.4433	1			WLRPQPIFLWKL
681	GLFTNYSAPWQV	TCM8	GLFSAPWQV	GLFTNYSAPWQV	0.4427	0.469	0.4427	1			FSEAGGIHCL
121	ILHVHELYI	BCKDK	ILHVHELYI	ILHVHELYI	0.4412	0.4709	0.4412	1			YLPEGECFLHPLC
255	LLTQLAAEV	ZFYVE19	LLTQLAAEV	LLTQLAAEV	0.4401	0.4724	0.4401	1			HVLPGAWL
115	LLLLNLLSL	TCM8	LLLLNLLSL	LLLLNLLSL	0.4388	0.4742	0.4388	1			SLVLCEISGQLWA
163	RLQTWWHGV	IL32	RLQTWWHGV	RLQTWWHGV	0.4357	0.4784	0.4357	1			QIDEQLRQIGM
41	SLEAEVPPDL	CCDC78	SLAEVPPDL	SLEAEVPPDL	0.4346	0.4799	0.4346	1			HLQSLVLCEISGQL
184	AMGVAPWGV	TRPM4	AMGVAPWGV	AMGVAPWGV	0.4345	0.48	0.4345	1			SPEQEGQNILL
218	ILFEPNQTWPGRV	CPSF1	ILFEPNQTV	ILFEPNQTWPGRV	0.4327	0.4825	0.4327	1			LAVGLPALI
282	KMLTRIENA	TRPM4	KMLTRIENA	KMLTRIENA	0.4327	0.4825	0.4327	1			SKEGDGGIMSV
586	FLKHIAHDIYV	TUBGCP6	FLIAHDIYV	FLKHIAHDIYV	0.432	0.4833	0.432	1			SLRWGPQSPAE
586	FLKHIAHDIYV	TUBGCP6	FLIAHDIYV	FLKHIAHDIYV	0.432	0.4833	0.432	1			MVYMYLPEGECFL
110	GLKELEISWGL	SCYL1	GLLEISWGL	GLKELEISWGL	0.432	0.4835	0.432	1			SASPHVFPKFCLV
446	VLSTPPTLSL	TUBGCP6	VLSPPTLSL	VLSTPPTLSL	0.431	0.4848	0.431	1			YSDPHIPPVS
446	VLSTPPTLSL	TUBGCP6	VLSPPTLSL	VLSTPPTLSL	0.431	0.4848	0.431	1			RGLWDRQGADL
151	ALLPGGAGGV	YDJC	ALLPGGAGV	ALLPGGAGGV	0.4299	0.4862	0.4299	1			TSLYPASTL
345	VLQAQVERI	TRPM4	VLQAQVERI	VLQAQVERI	0.4288	0.4878	0.4288	1			PYSDPHIPPV
113	FIIGCNPTI	BCKDK	FIIGCNPTI	FIIGCNPTI	0.4286	0.488	0.4286	1			QLRQIGMGF
537	YLLSDKATSPL	TRPM4	YLLSDKATL	YLLSDKATSPL	0.4284	0.4882	0.4284	1			MVGSLTASF
356	YLKEVEQL	FXR1	YLKE-VEQL	YLKEVEQL	0.4251	0.4927	0.4251	1			FCLVIPLWRGGCSL
796	YQLPDWRLV	CPSF1	YQLPDWRLV	YQLPDWRLV	0.4208	0.4986	0.4208	1			LSLRWGPQSPA
80	FEFMLSDLAEV	CDK20	FMLSDLAEV	FEFMLSDLAEV	0.4189	0.5014	0.4189	1			LNCLWLRPQPI
305	SRLLAEAALEL	ZFYVE19	SLAEAALEL	SRLLAEAALEL	0.4172	0.5044	0.4172	1			VMLLPTSA
626	RLLEGVNQLH	CPSF1	RLLEGVNQL	RLLEGVNQL	0.4168	0.5049	0.4168	1			ALWCQLCLS
52	AMGYVDDTQFV	HLA-G	AMVDDTQFV	AMGYVDDTQFV	0.4153	0.5075	0.4153	1			KLRPRPVPAATPL
29	LLLPPLLLLL	SDC3	LLLPPLLLL	LLLPPLLLLL	0.4139	0.51	0.4139	1			FLCRPCLVP
489	ALKGGAAEL	TRPM4	ALKGGAAEL	ALKGGAAEL	0.4125	0.5123	0.4125	1			LLGIEQDL
249	SVDQLVTFL	PLCD1	SVDQLVTFL	SVDQLVTFL	0.4118	0.5136	0.4118	1			GMGVGAWGT
646	ALLTYPCAI	TRPM4	ALLTYPCAI	ALLTYPCAI	0.4114	0.5143	0.4114	1			YLCLGAVTSLYPA
207	FLHGYYEPTL	CPSF1	FLHGYEPTL	FLHGYYEPTL	0.4113	0.5144	0.4113	1			NCLWLRPQPI
743	RLKSLEEEL	TUBGCP6	RLKSLEEEL	RLKSLEEEL	0.4105	0.5158	0.4105	1			LTYPCAIPLNSL
743	RLKSLEEEL	TUBGCP6	RLKSLEEEL	RLKSLEEEL	0.4105	0.5158	0.4105	1			RTFHLQSL
471	YLAELCGVGAV	TUBGCP6	YLAEGVGAV	YLAELCGVGAV	0.4104	0.5159	0.4104	1			CLVPVVPSG
471	YLAELCGVGAV	TUBGCP6	YLAEGVGAV	YLAELCGVGAV	0.4104	0.5159	0.4104	1			LCLSSQHQAI
376	IQYLDEPTV	SCYL1	IQYLDEPTV	IQYLDEPTV	0.4096	0.5173	0.4096	1			LLLHREHSASP
606	GLFYCPLLPLL	TCM8	GLFPLLPLL	GLFYCPLLPLL	0.4077	0.5205	0.4077	1			ALLTYPCA
275	LLIDGDEKML	TRPM4	LLIDGDEKL	LLIDGDEKML	0.4056	0.5241	0.4056	1			AALAVGLPA
623	LGIRLLEGVNQL	CPSF1	LLLEGVNQL	LGIRLLEGVNQL	0.4049	0.5253	0.4049	1			ARMVMLLPTSA
1280	YMYLPEGECFL	CPSF1	YMYEGECFL	YMYLPEGECFL	0.4044	0.5262	0.4044	1			LTASFPSHVL
163	GLQGEVKWAL	CCDC78	GLQGEVWAL	GLQGEVKWAL	0.4032	0.5283	0.4032	1			GVPLAGEEWDA
505	KILPVLCGLTV	SCYL1	KILPVLLTV	KILPVLCGLTV	0.4022	0.53	0.4022	1			HQARHLHHR
1468	GLASSQHVLHL	TUBGCP6	GLASSVLHL	GLASSQHVLHL	0.4009	0.5322	0.4009	1			LTCLGALALSL
1468	GLASSQHVLHL	TUBGCP6	GLASSVLHL	GLASSQHVLHL	0.4009	0.5322	0.4009	1			GAVTSLYPA
356	FLVQLENYPPNTEV	TCM8	FLYPPNTEV	FLVQLENYPPNTEV	0.4006	0.5327	0.4006	1			RQIGMGFRP
3	SLTASFPSHV	ZNF7	SLASFPSHV	SLTASFPSHV	0.3987	0.536	0.3987	1			DPAMDEELERL
287	YLNQSVPPYGV	CPSF1	YLNQPPYGV	YLNQSVPPYGV	0.3967	0.5395	0.3967	1			RTPPGGATAA
370	RAGDWVPGV	NAGS	RAGDWVPGV	RAGDWVPGV	0.3955	0.5414	0.3955	1			LMCPWASRRPPTL
123	LLLTASFVL	TCM8	LLLTASFVL	LLLTASFVL	0.3947	0.5429	0.3947	1			GLQGPTSA
76	FVLAFEFML	CDK20	FVLAFEFML	FVLAFEFML	0.3943	0.5436	0.3943	1			LTCLGALAL
348	FLGPLLFTF	TCM8	FLGPLLFTF	FLGPLLFTF	0.3923	0.547	0.3923	1			QLWASTKNTGAHA
109	KMTFYGHFV	PRODH	KMTFYGHFV	KMTFYGHFV	0.39	0.5508	0.39	1			LLPTSAQGLGA
5	RLALPDYEYL	CSTPP1	RLLPDYEYL	RLALPDYEYL	0.3892	0.5523	0.3892	1			SAQGLGAWV
745	MLYGDSGSL	CPSF1	MLYGDSGSL	MLYGDSGSL	0.3856	0.5583	0.3856	1			HIPPVSKNAKA
107	GSVLDLLVQL	TUBGCP6	GVLDLLVQL	GSVLDLLVQL	0.385	0.5593	0.385	1			SPVPAPLVTF
107	GSVLDLLVQL	TUBGCP6	GVLDLLVQL	GSVLDLLVQL	0.385	0.5593	0.385	1			YSDPHIPPVSK
384	ILFCDVLRA	PLCD1	ILFCDVLRA	ILFCDVLRA	0.385	0.5594	0.385	1			SGQLWASTKNT
161	SLISREECL	TUBGCP6	SLISREECL	SLISREECL	0.3845	0.5602	0.3845	1			ASPHVFPKF
161	SLISREECL	TUBGCP6	SLISREECL	SLISREECL	0.3845	0.5602	0.3845	1			PQPIFLWKL
270	LLDSLEVTA	NAGS	LLDSLEVTA	LLDSLEVTA	0.3837	0.5617	0.3837	1			KKLKARMVML
538	SVSEDPTQL	SCYL1	SVSEDPTQL	SVSEDPTQL	0.3832	0.5624	0.3832	1			YLCLGAVTSLYP
233	ALGFYPAEI	HLA-G	ALGFYPAEI	ALGFYPAEI	0.383	0.5628	0.383	1			HLHHRNPHRRL
204	YLLSPLACLL	TCM8	YLLSPLALL	YLLSPLACLL	0.383	0.5629	0.383	1			ATWCSVAALAV
327	VMDYHFTTA	BCKDK	VMDYHFTTA	VMDYHFTTA	0.3809	0.5664	0.3809	1			GLGAWVSA
1216	HVSDTSIRV	TUBGCP6	HVSDTSIRV	HVSDTSIRV	0.3785	0.5705	0.3785	1			VLPGAWLVIP
1216	HVSDTSIRV	TUBGCP6	HVSDTSIRV	HVSDTSIRV	0.3785	0.5705	0.3785	1			ATDESTVSS
4	TQLFDDLCEA	TUBGCP6	TLFDDLCEA	TQLFDDLCEA	0.3782	0.5711	0.3782	1			FSPKSSPQT
4	TQLFDDLCEA	TUBGCP6	TLFDDLCEA	TQLFDDLCEA	0.3782	0.5711	0.3782	1			LRPQPIFL
3	ITQLFDDLCEA	TUBGCP6	ILFDDLCEA	ITQLFDDLCEA	0.3774	0.5724	0.3774	1			GQLWASTKNT
3	ITQLFDDLCEA	TUBGCP6	ILFDDLCEA	ITQLFDDLCEA	0.3774	0.5724	0.3774	1			ALGRPQFLVS
453	FLTPMRLAQL	TRPM4	FLTPMLAQL	FLTPMRLAQL	0.3772	0.5728	0.3772	1			RQRGMCNSALL
534	FIHDWVYSGV	TUBGCP6	FIHDWVYSV	FIHDWVYSGV	0.3762	0.5744	0.3762	1			ALSLRWGPQSPAEL
534	FIHDWVYSGV	TUBGCP6	FIHDWVYSV	FIHDWVYSGV	0.3762	0.5744	0.3762	1			RRTPPGGATA
144	YAYDGKDYL	HLA-G	YAYDGKDYL	YAYDGKDYL	0.3724	0.581	0.3724	1			LMHDPAMDEELERL
793	FLLEDEKHIQEM	TUBGCP6	FLLEDIQEM	FLLEDEKHIQEM	0.3713	0.5828	0.3713	1			TSLYPASTLR
793	FLLEDEKHIQEM	TUBGCP6	FLLEDIQEM	FLLEDEKHIQEM	0.3713	0.5828	0.3713	1			QPYSDPHIPPV
269	VLLDSLEVTASL	NAGS	VLLDSLESL	VLLDSLEVTASL	0.3713	0.5829	0.3713	1			GMCNSALLT
797	QLPDWRLVFL	CPSF1	QLPDWLVFL	QLPDWRLVFL	0.3709	0.5835	0.3709	1			RQGADLEAEA
206	RLATQAVVL	CCDC78	RLATQAVVL	RLATQAVVL	0.3697	0.5857	0.3697	1			ILLGIEQDLG
167	SLAEEHEGLV	CPSF1	SLAEEHEGV	SLAEEHEGLV	0.3681	0.5883	0.3681	1			RPQPIFLWKL
503	YLYQEALHNC	TUBGCP6	YLYEALHNC	YLYQEALHNC	0.3676	0.5892	0.3676	1			VGLPALIPSS
503	YLYQEALHNC	TUBGCP6	YLYEALHNC	YLYQEALHNC	0.3676	0.5892	0.3676	1			PHVFPKFCLV
881	QLGQGNLKV	CPSF1	QLGQGNLKV	QLGQGNLKV	0.3667	0.5907	0.3667	1			WLRPQPIFLW
593	LLLRVMARL	TRPM4	LLLRVMARL	LLLRVMARL	0.3664	0.5913	0.3664	1			QTVQSPVPAPL
371	QMEQFIQYL	SCYL1	QMEQFIQYL	QMEQFIQYL	0.3661	0.5917	0.3661	1			ATWCSVAALA
975	SLGSSGLQL	TUBGCP6	SLGSSGLQL	SLGSSGLQL	0.3638	0.5957	0.3638	1			ALLTYPCAIP
975	SLGSSGLQL	TUBGCP6	SLGSSGLQL	SLGSSGLQL	0.3638	0.5957	0.3638	1			VLCGFLCRPCLV
99	SLVQRDIQAFL	NAGS	SLVDIQAFL	SLVQRDIQAFL	0.3616	0.5994	0.3616	1			STGRGWVSAV
1077	LISPVSWEA	CPSF1	LISPVSWEA	LISPVSWEA	0.3615	0.5996	0.3615	1			GGAGGVGEV
892	SLSIGDFLPV	TUBGCP6	SLIGDFLPV	SLSIGDFLPV	0.3604	0.6021	0.3604	1			AVGLPALIPSS
892	SLSIGDFLPV	TUBGCP6	SLIGDFLPV	SLSIGDFLPV	0.3604	0.6021	0.3604	1			SFSPKSSPQTV
27	VLLLPPPCEL	IZUMO4	VLLPPPCEL	VLLLPPPCEL	0.3592	0.6052	0.3592	1			ALWCQLCLSS
348	FLGPLLFTFL	TCM8	FLGPLLTFL	FLGPLLFTFL	0.3592	0.6054	0.3592	1			GADLEAEAL
29	LLLPPLLLLLL	SDC3	LLLPPLLLL	LLLPPLLLLLL	0.3588	0.6064	0.3588	1			SARTFHLQSLV
186	ALGGAGTLEGV	CSTPP1	ALAGTLEGV	ALGGAGTLEGV	0.3574	0.6098	0.3574	1			SLTASFPSH
626	RLLEGVNQLHFIPV	CPSF1	RLLEGVNQV	RLLEGVNQLHFIPV	0.3567	0.6119	0.3567	1			FLHPLCLGRGWA
544	VLMDGMTES	FXR1	VLMDGMTES	VLMDGMTES	0.3566	0.6119	0.3566	1			GFLCRPCLVPV
13	ALLPAAKTHL	TUBGCP6	ALLPAATHL	ALLPAAKTHL	0.3544	0.6177	0.3544	1			SSPQTVQSPV
13	ALLPAAKTHL	TUBGCP6	ALLPAATHL	ALLPAAKTHL	0.3544	0.6177	0.3544	1			QSLVLCEISGQL
415	APKLNEANLNV	SCYL1	ALNEANLNV	APKLNEANLNV	0.3538	0.619	0.3538	1			ASFPSHVL
1004	LSYDAPWPV	CPSF1	LSYDAPWPV	LSYDAPWPV	0.3492	0.631	0.3492	1			LTSPFTPSP
69	ILMLSFDLRV	TUBGCP6	ILMSFDLRV	ILMLSFDLRV	0.3485	0.6328	0.3485	1			VLCEISGQLW
69	ILMLSFDLRV	TUBGCP6	ILMSFDLRV	ILMLSFDLRV	0.3485	0.6328	0.3485	1			HQHVHVLPGA
255	VLCEISGQL	PRODH	VLCEISGQL	VLCEISGQL	0.3479	0.6343	0.3479	1			LVIPLWRGGCSL
74	MLYAGRSQDGSHLL	BCKDK	MLYDGSHLL	MLYAGRSQDGSHLL	0.3455	0.6404	0.3455	1			VLSDDMKKLKARMV
138	FLFAFQIQF	CSTPP1	FLFAFQIQF	FLFAFQIQF	0.3455	0.6404	0.3455	1			IMSVRESRSL
196	MLMSRNEEA	FXR1	MLMSRNEEA	MLMSRNEEA	0.3455	0.6404	0.3455	1			EWDARGGPPLL
63	KLQEDCKTI	PLCD1	KLQEDCKTI	KLQEDCKTI	0.3448	0.6422	0.3448	1			KGSHEEEVRV
239	YCELVGANPKV	SCYL1	YLVGANPKV	YCELVGANPKV	0.3435	0.6456	0.3435	1			VTSLYPASTL
243	LAIKVPPSV	TUBGCP6	LAIKVPPSV	LAIKVPPSV	0.3431	0.6466	0.3431	1			GSPSPAPQC
243	LAIKVPPSV	TUBGCP6	LAIKVPPSV	LAIKVPPSV	0.3431	0.6466	0.3431	1			GPQGPECPGL
370	QQMEQFIQYL	SCYL1	QQMEQIQYL	QQMEQFIQYL	0.3406	0.653	0.3406	1			NVCDYQWLAA
656	LLLGLLLAA	TCM8	LLLGLLLAA	LLLGLLLAA	0.3398	0.6549	0.3398	1			ALALSLRWGP
212	SLFGALVHS	TUBGCP6	SLFGALVHS	SLFGALVHS	0.3387	0.6579	0.3387	1			SASPHVFPK
212	SLFGALVHS	TUBGCP6	SLFGALVHS	SLFGALVHS	0.3387	0.6579	0.3387	1			WLVIPVWRALL
1190	FLWSLRASEL	CPSF1	FLWSRASEL	FLWSLRASEL	0.3385	0.6582	0.3385	1			RMVMLLPTSAQGL
77	RLCAWPALL	PRODH	RLCAWPALL	RLCAWPALL	0.3386	0.6582	0.3386	1			GYNVCDYQWLA
230	GLPPVPDNA	TUBGCP6	GLPPVPDNA	GLPPVPDNA	0.3376	0.6606	0.3376	1			NSALLTYPCAI
230	GLPPVPDNA	TUBGCP6	GLPPVPDNA	GLPPVPDNA	0.3376	0.6606	0.3376	1			ECFLHPLCL
537	YLLSDKATSPLSL	TRPM4	YLLSDPLSL	YLLSDKATSPLSL	0.3366	0.6632	0.3366	1			GMCNSALL
124	LLTASFVLL	TCM8	LLTASFVLL	LLTASFVLL	0.3363	0.664	0.3363	1			REHSASPHV
84	LLARHEQLL	PRODH	LLARHEQLL	LLARHEQLL	0.3351	0.667	0.3351	1			STGRGWVSA
28	GLLLPPLLLLL	SDC3	GLLPLLLLL	GLLLPPLLLLL	0.3347	0.668	0.3347	1			SPKSSPQTV
544	VLMDGMTESDTASV	FXR1	VLMDGMTSV	VLMDGMTESDTASV	0.3335	0.6711	0.3335	1			LLHREHSASP
267	PLDYILPEL	BCKDK	PLDYILPEL	PLDYILPEL	0.333	0.6725	0.333	1			GLPALIPSSRP
178	RQQALVTRV	CCDC78	RQQALVTRV	RQQALVTRV	0.3327	0.6731	0.3327	1			CLGQASSSC
159	RLGSGLQGEV	CCDC78	RLGSGLQEV	RLGSGLQGEV	0.3311	0.6774	0.3311	1			VLRAIRDYAFKV
247	SSWDFCIRV	TCM8	SSWDFCIRV	SSWDFCIRV	0.3303	0.6792	0.3303	1			LTTGERHPL
499	KLLSYLYQEA	TUBGCP6	KLLSYLQEA	KLLSYLYQEA	0.3293	0.6818	0.3293	1			SALLTYPCA
499	KLLSYLYQEA	TUBGCP6	KLLSYLQEA	KLLSYLYQEA	0.3293	0.6818	0.3293	1			LLTYPCAIPLNSL
94	HLWGILKL	TAFAZZIN	HLW-GILKL	HLWGILKL	0.3276	0.6863	0.3276	1			GLWDRQGADLEAE
269	VLLDSLEV	NAGS	VLLDSL-EV	VLLDSLEV	0.3274	0.6866	0.3274	1			SLTSPFTPSPYS
705	GMFTTESRL	CPSF1	GMFTTESRL	GMFTTESRL	0.3273	0.687	0.3273	1			NCLWLRPQPIFL
155	KLGGLDYMYSA	SCYL1	KLLDYMYSA	KLGGLDYMYSA	0.3252	0.6923	0.3252	1			KLRPRPVPAAT
584	ILQTGQEIMEL	CPSF1	ILQTGIMEL	ILQTGQEIMEL	0.3243	0.6946	0.3243	1			RQGADLEAEAL
324	RLHQGELQLL	TUBGCP6	RLQGELQLL	RLHQGELQLL	0.3239	0.6958	0.3239	1			LCLSSQHQA
324	RLHQGELQLL	TUBGCP6	RLQGELQLL	RLHQGELQLL	0.3239	0.6958	0.3239	1			IFLWKLRPRPVPA
513	VLQKSIRPQV	CPSF1	VLQKSIPQV	VLQKSIRPQV	0.3234	0.6969	0.3234	1			YGYNVCDYQWLA
77	VMSMASVQL	CPSF1	VMSMASVQL	VMSMASVQL	0.3226	0.6989	0.3226	1			TQRPELLLH
194	ALDEKLLNII	CPSF1	ALDEKLLNI	ALDEKLLNII	0.3225	0.6992	0.3225	1			RGLWDRQGADLEA
544	VLMDGMTESDTA	FXR1	VLMDGMTTA	VLMDGMTESDTA	0.3223	0.6999	0.3223	1			PPYLCLGAVTSL
205	LLSPLACLL	TCM8	LLSPLACLL	LLSPLACLL	0.3215	0.7022	0.3215	1			AATWCSVAAL
621	SPLGIRLLEGVNQL	CPSF1	SLLEGVNQL	SPLGIRLLEGVNQL	0.3211	0.7031	0.3211	1			RGGPPLLMC
498	SMNDCAQKI	SCYL1	SMNDCAQKI	SMNDCAQKI	0.321	0.7034	0.321	1			VQSPVPAPLVTF
93	ALYEIGGLFGT	TCM8	ALYEGLFGT	ALYEIGGLFGT	0.3209	0.7036	0.3209	1			FLVSARTF
221	RTYDMDVRL	TUBGCP6	RTYDMDVRL	RTYDMDVRL	0.3198	0.707	0.3198	1			RGLSLPSFSP
221	RTYDMDVRL	TUBGCP6	RTYDMDVRL	RTYDMDVRL	0.3198	0.707	0.3198	1			LQIDEQLRQIGM
1054	HVSDASIRV	TUBGCP6	HVSDASIRV	HVSDASIRV	0.3195	0.7076	0.3195	1			MYLPEGECFLHPL
1054	HVSDASIRV	TUBGCP6	HVSDASIRV	HVSDASIRV	0.3195	0.7076	0.3195	1			WVSACDTEDTV
1023	RLFGQVSGGGL	TUBGCP6	RLFGQVSGL	RLFGQVSGGGL	0.3187	0.7099	0.3187	1			AWLVIPVWRAL
1023	RLFGQVSGGGL	TUBGCP6	RLFGQVSGL	RLFGQVSGGGL	0.3187	0.7099	0.3187	1			GAWGTVPGS
350	ELVKDVLNV	TUBGCP6	ELVKDVLNV	ELVKDVLNV	0.3173	0.714	0.3173	1			LGRPQFLV
350	ELVKDVLNV	TUBGCP6	ELVKDVLNV	ELVKDVLNV	0.3173	0.714	0.3173	1			VTSLYPASTLR
612	YLCWSDVPV	TUBGCP6	YLCWSDVPV	YLCWSDVPV	0.3164	0.7165	0.3164	1			AVSGDGSPSPA
612	YLCWSDVPV	TUBGCP6	YLCWSDVPV	YLCWSDVPV	0.3164	0.7165	0.3164	1			ELLLHREHSA
595	YVCGKTINL	TUBGCP6	YVCGKTINL	YVCGKTINL	0.3156	0.7187	0.3156	1			GVSTGRGWVSAV
595	YVCGKTINL	TUBGCP6	YVCGKTINL	YVCGKTINL	0.3156	0.7187	0.3156	1			VHVLPGAWLVI
333	LLLQYLPPGV	TCM8	LLLQYPPGV	LLLQYLPPGV	0.3149	0.7207	0.3149	1			MVMLLPTSAQGL
1	ALRRALPAL	PRODH	ALRRALPAL	ALRRALPAL	0.3146	0.7215	0.3146	1			LWRGGCSL
392	AIRDYAFKV	PLCD1	AIRDYAFKV	AIRDYAFKV	0.3131	0.7256	0.3131	1			LNCLWLRPQPIFL
691	QVVPELVAL	TCM8	QVVPELVAL	QVVPELVAL	0.3131	0.7258	0.3131	1			ALIPSSRPG
375	TMEPGYLFL	CPSF1	TMEPGYLFL	TMEPGYLFL	0.313	0.7261	0.313	1			GLETDSRKC
22	YMEDAVCQLL	CSTPP1	YMEDAVQLL	YMEDAVCQLL	0.3123	0.728	0.3123	1			RLREGRAGVA
153	SVFEMDVQSL	TUBGCP6	SVFEDVQSL	SVFEMDVQSL	0.3122	0.7282	0.3122	1			QVLTTGERHPL
153	SVFEMDVQSL	TUBGCP6	SVFEDVQSL	SVFEMDVQSL	0.3122	0.7282	0.3122	1			LAARRGLSL
242	FLVSARTFHL	PRODH	FLVSATFHL	FLVSARTFHL	0.3118	0.7296	0.3118	1			HVLPGAWLVIP
796	YQLPDWRLVFL	CPSF1	YQLPDLVFL	YQLPDWRLVFL	0.3108	0.7323	0.3108	1			VPLQDSTQRP
717	FSFPLLIML	TCM8	FSFPLLIML	FSFPLLIML	0.3097	0.7353	0.3097	1			AFKVGVPLA
83	QVMSSLAEL	IL32	QVMSSLAEL	QVMSSLAEL	0.3091	0.7372	0.3091	1			CLHRRTPPGGATA
226	KMLTQRVEI	PLCD1	KMLTQRVEI	KMLTQRVEI	0.3045	0.7502	0.3045	1			SDPHIPPV
233	ALGFYPAEIIL	HLA-G	ALYPAEIIL	ALGFYPAEIIL	0.3022	0.7565	0.3022	1			ALSWGRPRAPA
332	FLLLQYLPPGV	TCM8	FLLLQPPGV	FLLLQYLPPGV	0.3019	0.7576	0.3019	1			VFPKFCLV
38	RLEDGFPNQAL	CDK20	RLEDGFPNL	RLEDGFPNQAL	0.3017	0.7581	0.3017	1			ALSLRWGPQSP
83	FQLKSEILRL	CCDC78	FLKSEILRL	FQLKSEILRL	0.3014	0.7589	0.3014	1			VLCGFLCRPCLVPV
683	FTNYSAPWQV	TCM8	FTYSAPWQV	FTNYSAPWQV	0.3013	0.7592	0.3013	1			QLCLSSQHQAI
302	NVLNGLLVV	TCM8	NVLNGLLVV	NVLNGLLVV	0.3012	0.7593	0.3012	1			NTGAHALEA
335	LQYLPPGVIAL	TCM8	LLPPGVIAL	LQYLPPGVIAL	0.3006	0.7612	0.3006	1			YLPEGECF
909	VQTGMVPLL	TUBGCP6	VQTGMVPLL	VQTGMVPLL	0.3	0.7627	0.3	1			WKLRPRPVPA
909	VQTGMVPLL	TUBGCP6	VQTGMVPLL	VQTGMVPLL	0.3	0.7627	0.3	1			AATPLTGPL
19	MLLPTSAQGL	IL32	MLLPTSAQL	MLLPTSAQGL	0.2998	0.7633	0.2998	1			HVFPKFCLVIP
118	SLHYFEEPEL	CPSF1	SLYFEEPEL	SLHYFEEPEL	0.2985	0.767	0.2985	1			YPCAIPLNSL
136	WLRPPDPGPTL	TCM8	WLPDPGPTL	WLRPPDPGPTL	0.2979	0.7687	0.2979	1			KLRPRPVPAATP
457	YLSASTRHRV	SCYL1	YLSASTHRV	YLSASTRHRV	0.2975	0.7699	0.2975	1			LLHREHSA
759	HLVEDLSRLL	TCM8	HLVEDLSLL	HLVEDLSRLL	0.2975	0.77	0.2975	1			STLRSPRGA
1277	VLGALSPEA	TUBGCP6	VLGALSPEA	VLGALSPEA	0.296	0.7742	0.296	1			LLTYPCAIPLN
1277	VLGALSPEA	TUBGCP6	VLGALSPEA	VLGALSPEA	0.296	0.7742	0.296	1			AATPLTGPLPL
331	QLLAGGVLQA	TUBGCP6	QLLGGVLQA	QLLAGGVLQA	0.2949	0.7772	0.2949	1			GLPALIPS
331	QLLAGGVLQA	TUBGCP6	QLLGGVLQA	QLLAGGVLQA	0.2949	0.7772	0.2949	1			APLVTFERSC
94	AVTPLGIYL	SCYL1	AVTPLGIYL	AVTPLGIYL	0.2939	0.7802	0.2939	1			YSDPHIPPVSKNA
82	KVRMMKGEFYV	FXR1	KMMKGEFYV	KVRMMKGEFYV	0.2936	0.781	0.2936	1			CLGAVTSLY
157	RLYTHQVAT	CDK20	RLYTHQVAT	RLYTHQVAT	0.2929	0.783	0.2929	1			HLQSLVLC
224	QTWPGRVAV	CPSF1	QTWPGRVAV	QTWPGRVAV	0.2928	0.7831	0.2928	1			QVECSVREL
920	ALQTINLDL	TUBGCP6	ALQTINLDL	ALQTINLDL	0.2917	0.7863	0.2917	1			HLQSLVLCE
920	ALQTINLDL	TUBGCP6	ALQTINLDL	ALQTINLDL	0.2917	0.7863	0.2917	1			LSLPSFSPKS
861	GLLTPQPLKPL	TUBGCP6	GLLTPQPLL	GLLTPQPLKPL	0.2912	0.7876	0.2912	1			GATAATWCSV
861	GLLTPQPLKPL	TUBGCP6	GLLTPQPLL	GLLTPQPLKPL	0.2912	0.7876	0.2912	1			PVPAPLVTF
270	YILPELLKNA	BCKDK	YILPELLKA	YILPELLKNA	0.2909	0.7886	0.2909	1			MVGSLTASFPSHV
157	RIFYHPETTQL	FXR1	RIFPETTQL	RIFYHPETTQL	0.2907	0.789	0.2907	1			TFHLQSLVL
241	QQARKVPGV	FXR1	QQARKVPGV	QQARKVPGV	0.2903	0.7902	0.2903	1			GMGFRPSST
499	KLLSYLYQEAL	TUBGCP6	KLLSYLYQL	KLLSYLYQEAL	0.2897	0.7921	0.2897	1			IKLTALGRPQFLV
499	KLLSYLYQEAL	TUBGCP6	KLLSYLYQL	KLLSYLYQEAL	0.2897	0.7921	0.2897	1			STKNTGAHAL
1137	RILIMDVIEV	CPSF1	RLIMDVIEV	RILIMDVIEV	0.2883	0.796	0.2883	1			SIRHQARHL
123	VLMDDAMDCL	CSTPP1	VLMDDAMCL	VLMDDAMDCL	0.2881	0.7966	0.2881	1			ARTFHLQSL
582	KLIRSHPTTA	SCYL1	KLISHPTTA	KLIRSHPTTA	0.287	0.7997	0.287	1			VQSPVPAPLVT
797	QLPDWRLVFLV	CPSF1	QLPDWVFLV	QLPDWRLVFLV	0.2864	0.8014	0.2864	1			SGFSSCPGA
232	FLVDDGTHGC	TRPM4	FLDDGTHGC	FLVDDGTHGC	0.2859	0.803	0.2859	1			SVAALAVGLPA
337	GQDPERVTL	ZFYVE19	GQDPERVTL	GQDPERVTL	0.2859	0.8033	0.2859	1			RWVQVECSV
83	VRMMKGEFYV	FXR1	VMMKGEFYV	VRMMKGEFYV	0.2858	0.8035	0.2858	1			LGALALSL
93	LQQELPVRI	BCKDK	LQQELPVRI	LQQELPVRI	0.2853	0.8049	0.2853	1			RTFHLQSLVLC
700	GLPPIGQRA	TCM8	GLPPIGQRA	GLPPIGQRA	0.2847	0.8069	0.2847	1			VSACDTEDTV
122	SLLLTASFV	TCM8	SLLLTASFV	SLLLTASFV	0.2846	0.8074	0.2846	1			ALAVGLPALIPS
573	VLISKEVEDCV	TUBGCP6	VLISKEVEV	VLISKEVEDCV	0.2842	0.8088	0.2842	1			FHLQSLVLCEI
573	VLISKEVEDCV	TUBGCP6	VLISKEVEV	VLISKEVEDCV	0.2842	0.8088	0.2842	1			LMCPWASRR
192	TLEGVEASL	CSTPP1	TLEGVEASL	TLEGVEASL	0.2833	0.8115	0.2833	1			LCRPCLVPV
15	GLWDRQGADLEA	NHERF4	GLWDRQLEA	GLWDRQGADLEA	0.2824	0.8147	0.2824	1			ALIPSSRPGFQ
861	YLLVHVDQELLI	CPSF1	YLLDQELLI	YLLVHVDQELLI	0.2811	0.8188	0.2811	1			LCEISGQL
392	YLDELRLAVA	TRPM4	YLDERLAVA	YLDELRLAVA	0.2807	0.8201	0.2807	1			LIPSSRPGF
661	LLAAVPLGYV	TCM8	LLAAVPLYV	LLAAVPLGYV	0.2807	0.8202	0.2807	1			GAWLVIPV
128	VLQTWLQDL	TRPM4	VLQTWLQDL	VLQTWLQDL	0.28	0.8225	0.28	1			KAAGRRPGEIL
193	RALDEKLLNI	CPSF1	RLDEKLLNI	RALDEKLLNI	0.2798	0.8233	0.2798	1			RRPPTLSSY
162	ALSSLAQTEV	ELP5	ALSSLQTEV	ALSSLAQTEV	0.2797	0.8235	0.2797	1			GGPQGPECPGL
5	KQAHPPTGL	CPSF1	KQAHPPTGL	KQAHPPTGL	0.279	0.8258	0.279	1			WKLRPRPVPAA
131	HSADKPFAV	NAGS	HSADKPFAV	HSADKPFAV	0.2783	0.8281	0.2783	1			GPWRDKDPAL
105	ALDSLSWLLL	ELP5	ALDSLSLLL	ALDSLSWLLL	0.2767	0.8334	0.2767	1			RGWGWGQGF
348	FLGPLLFTFLV	TCM8	FLGPLLFTV	FLGPLLFTFLV	0.2759	0.8358	0.2759	1			FTPSPYSFP
1304	ALSLGAQSTV	TUBGCP6	ALLGAQSTV	ALSLGAQSTV	0.2755	0.8373	0.2755	1			LSWGRPRAPA
1304	ALSLGAQSTV	TUBGCP6	ALLGAQSTV	ALSLGAQSTV	0.2755	0.8373	0.2755	1			RGSSTVVSC
412	LLLAPKLNEA	SCYL1	LLLPKLNEA	LLLAPKLNEA	0.2754	0.8377	0.2754	1			RPELLLHREHSA
84	SQLFSIEDIQEV	PLCD1	SQIEDIQEV	SQLFSIEDIQEV	0.2725	0.8472	0.2725	1			SGFSSCPGAV
375	SLDEASGFNI	ZFYVE19	SLDEASFNI	SLDEASGFNI	0.2714	0.8508	0.2714	1			AIPLNSLTSP
266	FMSNRFVET	SCYL1	FMSNRFVET	FMSNRFVET	0.2706	0.8533	0.2706	1			LQSLVLCEISGQL
268	SVLLDSLEV	NAGS	SVLLDSLEV	SVLLDSLEV	0.2706	0.8535	0.2706	1			ACFSEAGGIHCL
535	KLESVSEDPTQL	SCYL1	KLSEDPTQL	KLESVSEDPTQL	0.2703	0.8545	0.2703	1			HRRLREGRAGV
26	ARGLLLPPLLLL	SDC3	ALLPPLLLL	ARGLLLPPLLLL	0.2697	0.8563	0.2697	1			LWKLRPRPVPA
368	SLCQPAQAFV	TUBGCP6	SLQPAQAFV	SLCQPAQAFV	0.2694	0.8573	0.2694	1			GRPQFLVSA
368	SLCQPAQAFV	TUBGCP6	SLQPAQAFV	SLCQPAQAFV	0.2694	0.8573	0.2694	1			GQNILLGI
793	FLLEDEKHIQEML	TUBGCP6	FLLEDQEML	FLLEDEKHIQEML	0.2693	0.8576	0.2693	1			RPVPAATPL
793	FLLEDEKHIQEML	TUBGCP6	FLLEDQEML	FLLEDEKHIQEML	0.2693	0.8576	0.2693	1			STVVSCCVPL
1162	HVSDASISL	TUBGCP6	HVSDASISL	HVSDASISL	0.2692	0.858	0.2692	1			ARGGPPLLM
1189	HVSDASISL	TUBGCP6	HVSDASISL	HVSDASISL	0.2692	0.858	0.2692	1			GSPEQEGQNILL
1243	HVSDASISL	TUBGCP6	HVSDASISL	HVSDASISL	0.2692	0.858	0.2692	1			LLTYPCAIP
1162	HVSDASISL	TUBGCP6	HVSDASISL	HVSDASISL	0.2692	0.858	0.2692	1			KLKARMVMLLP
1189	HVSDASISL	TUBGCP6	HVSDASISL	HVSDASISL	0.2692	0.858	0.2692	1			GLSLPSFSPKS
1243	HVSDASISL	TUBGCP6	HVSDASISL	HVSDASISL	0.2692	0.858	0.2692	1			GLPEPLMLRWSK
13	LFLLLSGALTL	HLA-G	LLLSGALTL	LFLLLSGALTL	0.2675	0.8638	0.2675	1			CLSSQHQA
201	VLVDALRHNA	NAGS	VLVDALHNA	VLVDALRHNA	0.2666	0.8667	0.2666	1			FLVSARTFH
164	SSLAQTEVTL	ELP5	SLAQTEVTL	SSLAQTEVTL	0.2656	0.87	0.2656	1			LLTYPCAI
124	LMDDAMDCL	CSTPP1	LMDDAMDCL	LMDDAMDCL	0.2651	0.8714	0.2651	1			GGVGEVRCPQV
1208	QLYIHQMISV	CPSF1	QLYHQMISV	QLYIHQMISV	0.2641	0.8749	0.2641	1			ASLCVLCGFL
805	FLVKNFPVGQRV	CPSF1	FLFPVGQRV	FLVKNFPVGQRV	0.2639	0.8754	0.2639	1			ALSLRWGPQS
427	SLMDALLNDRPEFV	TRPM4	SLMDALLNV	SLMDALLNDRPEFV	0.2638	0.8759	0.2638	1			CLGAVTSLYPA
366	VLQQLTEEA	ZFYVE19	VLQQLTEEA	VLQQLTEEA	0.2636	0.8766	0.2636	1			WGPQSPAEL
336	GVLQAPQPV	TUBGCP6	GVLQAPQPV	GVLQAPQPV	0.261	0.8851	0.261	1			SPYSFPSL
336	GVLQAPQPV	TUBGCP6	GVLQAPQPV	GVLQAPQPV	0.261	0.8851	0.261	1			WCSVAALAVGLPAL
362	AIQRVLQQL	ZFYVE19	AIQRVLQQL	AIQRVLQQL	0.2604	0.8869	0.2604	1			AVGLPALI
348	LITDGMRSV	CPSF1	LITDGMRSV	LITDGMRSV	0.2598	0.8888	0.2598	1			LQHCAWQAVV
626	RLLEGVNQLHF	CPSF1	RLLEGVNQL	RLLEGVNQL	0.2576	0.896	0.2576	1			TALGRPQFLVSA
164	LQGEVKWAL	CCDC78	LQGEVKWAL	LQGEVKWAL	0.2575	0.8965	0.2575	1			VLRAIRDYAFKVGV
99	SLVQRDIQA	NAGS	SLVQRDIQA	SLVQRDIQA	0.2567	0.8991	0.2567	1			CQLCLSSQHQA
432	LLNDRPEFVRL	TRPM4	LLNDEFVRL	LLNDRPEFVRL	0.2562	0.9011	0.2562	1			HLHHRNPHR
484	FLSEEFQNS	CPSF1	FLSEEFQNS	FLSEEFQNS	0.256	0.9015	0.256	1			VLTTGERHPLTCL
159	GLQGPTSASL	SDC3	GLQPTSASL	GLQGPTSASL	0.2555	0.9035	0.2555	1			RLQHCAWQAVVSP
75	RLREAAQRL	TCM8	RLREAAQRL	RLREAAQRL	0.2555	0.9035	0.2555	1			KLKARMVMLLPTSA
441	RLLISHGLSL	TRPM4	RLLSHGLSL	RLLISHGLSL	0.2548	0.9065	0.2548	1			GLPALIPSSR
395	YTEKLQEPPASA	CPSF1	YLQEPPASA	YTEKLQEPPASA	0.2543	0.9082	0.2543	1			HRRTPPGGATA
160	KLQHWIHSCL	PLCD1	KLQHWIHSL	KLQHWIHSCL	0.2537	0.9104	0.2537	1			ACFSEAGGI
174	WVKEKVVAL	IL32	WVKEKVVAL	WVKEKVVAL	0.2537	0.9107	0.2537	1			LLPTSAQGLGAWV
33	ALCGEQVHIL	ELP5	ALGEQVHIL	ALCGEQVHIL	0.2531	0.913	0.2531	1			SLTSPFTP
991	RQGELRISV	CPSF1	RQGELRISV	RQGELRISV	0.2529	0.9137	0.2529	1			SVRELKGCL
92	ALLLSFKDAKLSV	CPSF1	ALLDAKLSV	ALLLSFKDAKLSV	0.2527	0.9147	0.2527	1			GIMSVRESR
352	RIMTRKELLTV	TRPM4	RIMTELLTV	RIMTRKELLTV	0.2524	0.9157	0.2524	1			RRGLSLPSFSP
390	SLGQTILCI	TCM8	SLGQTILCI	SLGQTILCI	0.2516	0.9189	0.2516	1			SLPSFSPKSSPQT
85	HLLKSARYL	BCKDK	HLLKSARYL	HLLKSARYL	0.2515	0.9193	0.2515	1			SLYPASTLRSPR
70	TIWQESRKV	PLCD1	TIWQESRKV	TIWQESRKV	0.2515	0.9193	0.2515	1			VMLLPTSAQGLGA
117	LLNLLSLLL	TCM8	LLNLLSLLL	LLNLLSLLL	0.2513	0.9201	0.2513	1			TGRGWVSAV
28	LLLPPPCELQVLV	IZUMO4	LLLPPPVLV	LLLPPPCELQVLV	0.2512	0.9205	0.2512	1			FLWKLRPR
157	LLDDHKDVVTLL	BCKDK	LLDDHVTLL	LLDDHKDVVTLL	0.2509	0.9215	0.2509	1			FQPNDSIRHQARHL
565	KLYWTHGYV	TUBGCP6	KLYWTHGYV	KLYWTHGYV	0.2493	0.9277	0.2493	1			HLQSLVLCEIS
565	KLYWTHGYV	TUBGCP6	KLYWTHGYV	KLYWTHGYV	0.2493	0.9277	0.2493	1			TTGERHPLTC
650	SLEQEAESV	SCYL1	SLEQEAESV	SLEQEAESV	0.2484	0.9311	0.2484	1			YMYLPEGECFLHP
336	QYLPPGVIAL	TCM8	QLPPGVIAL	QYLPPGVIAL	0.2484	0.9312	0.2484	1			SLTSPFTPSPYSF
269	VLLDSLEVT	NAGS	VLLDSLEVT	VLLDSLEVT	0.2483	0.9316	0.2483	1			VIPVWRAL
109	VLDLLVQLA	TUBGCP6	VLDLLVQLA	VLDLLVQLA	0.248	0.9329	0.248	1			RGSSTVVSCCV
109	VLDLLVQLA	TUBGCP6	VLDLLVQLA	VLDLLVQLA	0.248	0.9329	0.248	1			QTVQSPVPAP
23	GLPGPWAL	SCYL1	GL-PGPWAL	GLPGPWAL	0.2476	0.9343	0.2476	1			FKFEGMGVGA
476	AALAVGLPAL	TCM8	ALAVGLPAL	AALAVGLPAL	0.2475	0.9348	0.2475	1			TPSPYSFPSL
140	ILDYGVEEDL	PRODH	ILDYGVEEL	ILDYGVEEDL	0.2474	0.935	0.2474	1			SLPSFSPK
391	AYLDELRLAV	TRPM4	ALDELRLAV	AYLDELRLAV	0.2473	0.9355	0.2473	1			AVTSLYPASTLR
2	SITQLFDDLCEA	TUBGCP6	SLFDDLCEA	SITQLFDDLCEA	0.2471	0.9364	0.2471	1			VYMYLPEGEC
2	SITQLFDDLCEA	TUBGCP6	SLFDDLCEA	SITQLFDDLCEA	0.2471	0.9364	0.2471	1			MKKLKARMVML
1282	YLPEGECFLHPL	CPSF1	YLPEGLHPL	YLPEGECFLHPL	0.2446	0.9461	0.2446	1			PLTGPLPL
298	YLLSADGSAFSL	PLCD1	YLLSADFSL	YLLSADGSAFSL	0.2443	0.9473	0.2443	1			EISGQLWAS
467	RQLRYLAEL	TUBGCP6	RQLRYLAEL	RQLRYLAEL	0.2442	0.9474	0.2442	1			TQRPELLL
467	RQLRYLAEL	TUBGCP6	RQLRYLAEL	RQLRYLAEL	0.2442	0.9474	0.2442	1			VLTTGERHP
369	QIDEQLRQI	FXR1	QIDEQLRQI	QIDEQLRQI	0.2441	0.9479	0.2441	1			SASPHVFPKF
189	RVGPESSSV	TCM8	RVGPESSSV	RVGPESSSV	0.2437	0.9495	0.2437	1			RWSKEGDGGIMSV
295	LLSYLRVNV	TCM8	LLSYLRVNV	LLSYLRVNV	0.2435	0.9504	0.2435	1			VFPKFCLVI
299	SLEEEKSRL	ZFYVE19	SLEEEKSRL	SLEEEKSRL	0.243	0.9522	0.243	1			LSSYPWRTTA
15	GLWDRQGADL	NHERF4	GLWDQGADL	GLWDRQGADL	0.2424	0.9545	0.2424	1			GMCNSALLTY
1259	FMVDNAQLGFL	CPSF1	FMVDNAQLL	FMVDNAQLGFL	0.2422	0.9553	0.2422	1			HVHVLPGAWL
1201	GMAFIDTQLYI	CPSF1	GMIDTQLYI	GMAFIDTQLYI	0.2375	0.9736	0.2375	1			AIPLNSLTS
21	QQLLQEVLLL	IZUMO4	QLLQEVLLL	QQLLQEVLLL	0.2375	0.9736	0.2375	1			YPPPYLCL
355	KMFSSTDRA	SCYL1	KMFSSTDRA	KMFSSTDRA	0.2363	0.9782	0.2363	1			PLQDSTQRPELLL
1076	QLISPVSWEA	CPSF1	QLISPVWEA	QLISPVSWEA	0.2356	0.9812	0.2356	1			LQGPTSASLCVL
800	HIQEMLKAV	TUBGCP6	HIQEMLKAV	HIQEMLKAV	0.2343	0.9859	0.2343	1			ATDESTVSSVQ
800	HIQEMLKAV	TUBGCP6	HIQEMLKAV	HIQEMLKAV	0.2343	0.9859	0.2343	1			LPEGECFL
1137	RILIMDVIEVV	CPSF1	RIMDVIEVV	RILIMDVIEVV	0.2341	0.9866	0.2341	1			MCNSALLTYPCAI
132	VQNVHTPRV	CPSF1	VQNVHTPRV	VQNVHTPRV	0.2334	0.9894	0.2334	1			MGVGAWGTV
554	GQAPWSDLL	TRPM4	GQAPWSDLL	GQAPWSDLL	0.2331	0.9908	0.2331	1			RPRLDLNCLWL
564	TVADYISRA	FXR1	TVADYISRA	TVADYISRA	0.2329	0.9915	0.2329	1			KGYATDESTV
344	VLVKECELV	TUBGCP6	VLVKECELV	VLVKECELV	0.2325	0.9929	0.2325	1			TQRPELLLHR
344	VLVKECELV	TUBGCP6	VLVKECELV	VLVKECELV	0.2325	0.9929	0.2325	1			LWLRPQPI
337	SLKGGEIYVL	CPSF1	SLKGGEIYL	SLKGGEIYVL	0.2319	0.9954	0.2319	1			HLGPWRDKDPA
344	ALVNFLGPLL	TCM8	ALVNFLPLL	ALVNFLGPLL	0.2311	0.9986	0.2311	1			AATWCSVAA
273	SLIERYEPSETA	PLCD1	SLYEPSETA	SLIERYEPSETA	0.2304	1.0012	0.2304	1			AWQAVVSPA
336	GVLQAPQPVLV	TUBGCP6	GVLPQPVLV	GVLQAPQPVLV	0.2297	1.0045	0.2297	1			LMVYMYLPEGECFL
336	GVLQAPQPVLV	TUBGCP6	GVLPQPVLV	GVLQAPQPVLV	0.2297	1.0045	0.2297	1			PLAGEEWDA
97	KLLGQRLFNKL	PRODH	KLLGQFNKL	KLLGQRLFNKL	0.2294	1.006	0.2294	1			LRWGPQSPAEL
150	AMLVYGTRL	CPSF1	AMLVYGTRL	AMLVYGTRL	0.2268	1.0178	0.2268	1			MLLPTSAQ
131	CLMSFSDFL	CSTPP1	CLMSFSDFL	CLMSFSDFL	0.2266	1.0189	0.2266	1			IPLWRGGCSLT
460	FLFKKLGRQL	TUBGCP6	FLFKKLRQL	FLFKKLGRQL	0.2255	1.0236	0.2255	1			SSQHQAIERF
460	FLFKKLGRQL	TUBGCP6	FLFKKLRQL	FLFKKLGRQL	0.2255	1.0236	0.2255	1			CLWLRPQPIF
17	RPLLGPALAL	BCKDK	RLLGPALAL	RPLLGPALAL	0.2254	1.024	0.2254	1			SGDGSPSPA
336	ISLKGGEIYV	CPSF1	ILKGGEIYV	ISLKGGEIYV	0.2253	1.0245	0.2253	1			STKNTGAHA
408	RLSHFSLQPVL	TUBGCP6	RLFSLQPVL	RLSHFSLQPVL	0.2252	1.0251	0.2252	1			LQIDEQLRQIG
408	RLSHFSLQPVL	TUBGCP6	RLFSLQPVL	RLSHFSLQPVL	0.2252	1.0251	0.2252	1			HSASPHVFPKFCLV
201	RLAYLLSPL	TCM8	RLAYLLSPL	RLAYLLSPL	0.2248	1.0267	0.2248	1			AVVSPAGAP
587	FLVPKNVLDI	TCM8	FLVPKNVLI	FLVPKNVLDI	0.2244	1.0287	0.2244	1			YATDESTVSS
342	SIGNVQVLL	FXR1	SIGNVQVLL	SIGNVQVLL	0.2244	1.0288	0.2244	1			ALSWGRPRAPAPA
411	MLLLAPKLNEA	SCYL1	MLLPKLNEA	MLLLAPKLNEA	0.224	1.0306	0.224	1			VLTTGERHPLTC
17	TLASSVVMGL	TAFAZZIN	TLASSVVGL	TLASSVVMGL	0.2234	1.0334	0.2234	1			PQGPECPGL
123	VLMDDAMDCLM	CSTPP1	VLMDDAMLM	VLMDDAMDCLM	0.223	1.035	0.223	1			PALIPSSRPGF
104	IALDSLSWLL	ELP5	ILDSLSWLL	IALDSLSWLL	0.222	1.0395	0.222	1			GCKYPPPYLC
51	ALNKEQQLQI	CCDC78	ALNEQQLQI	ALNKEQQLQI	0.222	1.0396	0.222	1			FTPSPYSF
65	RTWELARSL	PRODH	RTWELARSL	RTWELARSL	0.2216	1.0416	0.2216	1			VLTTGERHPLT
28	FLAGAVTSVS	YDJC	FLAGAVTSV	FLAGAVTSV	0.2215	1.042	0.2215	1			VMLLPTSAQ
28	LLLHREHSA	TMEM80	LLLHREHSA	LLLHREHSA	0.2208	1.0453	0.2208	1			VGSLTASFPSHV
339	TQDPRISPL	BCKDK	TQDPRISPL	TQDPRISPL	0.2207	1.0457	0.2207	1			PLQDSTQRPELL
429	TLSSYPWRT	PLCD1	TLSSYPWRT	TLSSYPWRT	0.2204	1.0467	0.2204	1			SALLTYPCAIPL
1250	SLGEPVSDVV	TUBGCP6	SLGEPVSVV	SLGEPVSDVV	0.2203	1.0473	0.2203	1			FLHPLCLGRGWAS
1250	SLGEPVSDVV	TUBGCP6	SLGEPVSVV	SLGEPVSDVV	0.2203	1.0473	0.2203	1			CSVAALAVGL
680	RLALHKPPL	CPSF1	RLALHKPPL	RLALHKPPL	0.22	1.0486	0.22	1			SPFTPSPYSF
17	TLASSVVMGLV	TAFAZZIN	TLASSVVLV	TLASSVVMGLV	0.2196	1.0507	0.2196	1			TSAQGLGAWV
231	TLLGQGYQAPL	TCM8	TLLGQGYQL	TLLGQGYQAPL	0.2186	1.0551	0.2186	1			SPQTVQSPVPAPL
146	VLGLLHEEL	ELP5	VLGLLHEEL	VLGLLHEEL	0.2178	1.0589	0.2178	1			TPLTGPLPL
266	MPLDYILPEL	BCKDK	MLDYILPEL	MPLDYILPEL	0.217	1.0622	0.217	1			SGCKYPPPYL
85	FLWKLRPRPVPA	HMG20B	FLWPRPVPA	FLWKLRPRPVPA	0.215	1.0716	0.215	1			KARMVMLLPTSA
711	YLGSHAFSF	TCM8	YLGSHAFSF	YLGSHAFSF	0.2146	1.0736	0.2146	1			MSVRESRSL
625	IRLLEGVNQLH	CPSF1	ILLEGVNQL	IRLLEGVNQL	0.2144	1.0741	0.2144	1			FRWVQVECSV
627	LLEGVNQL	CPSF1	LL-EGVNQL	LLEGVNQL	0.214	1.0762	0.214	1			VMLLPTSAQG
32	AVTSVSLLV	YDJC	AVTSVSLLV	AVTSVSLLV	0.2118	1.0859	0.2118	1			FLVSARTFHLQS
238	ADLSGLAIKV	TUBGCP6	ALSGLAIKV	ADLSGLAIKV	0.2117	1.0864	0.2117	1			LLMCPWASR
238	ADLSGLAIKV	TUBGCP6	ALSGLAIKV	ADLSGLAIKV	0.2117	1.0864	0.2117	1			RQRGMCNSAL
92	YLQQELPV	BCKDK	YLQQELP-V	YLQQELPV	0.2114	1.0879	0.2114	1			ALIPSSRP
655	VLLLGLLLA	TCM8	VLLLGLLLA	VLLLGLLLA	0.2108	1.0906	0.2108	1			RQRGMCNSA
1003	YLSYDAPWPVR	CPSF1	YLYDAPWPV	YLSYDAPWPV	0.2107	1.0912	0.2107	1			FQPNDSIRH
438	VQSPVPAPL	TCM8	VQSPVPAPL	VQSPVPAPL	0.2106	1.0917	0.2106	1			AVGLPALIPS
94	LLSFKDAKL	CPSF1	LLSFKDAKL	LLSFKDAKL	0.2102	1.0935	0.2102	1			MYLPEGECFLH
137	FAVIEVDEEV	NAGS	FVIEVDEEV	FAVIEVDEEV	0.2097	1.0955	0.2097	1			RVPALSWGR
1268	HVPIPPPHMV	TUBGCP6	HVIPPPHMV	HVPIPPPHMV	0.2097	1.0958	0.2097	1			VGVPLAGEEWDA
1268	HVPIPPPHMV	TUBGCP6	HVIPPPHMV	HVPIPPPHMV	0.2097	1.0958	0.2097	1			VSGDGSPSPA
649	AVADPYVVI	CPSF1	AVADPYVVI	AVADPYVVI	0.2095	1.0968	0.2095	1			GVSTGRGWV
752	SLFSPSKEEA	CPSF1	SLFSPSEEA	SLFSPSKEEA	0.2092	1.0977	0.2092	1			GGGRAGDWVPGV
130	VLLPLVWL	TCM8	VLLPLVW-L	VLLPLVWL	0.2084	1.1017	0.2084	1			HEEEVRVPAL
337	YLPPGVIALVNFL	TCM8	YLPPGVIFL	YLPPGVIALVNFL	0.208	1.1035	0.208	1			RTTAHWSSSA
273	SLEVTASL	NAGS	SL-EVTASL	SLEVTASL	0.2066	1.1103	0.2066	1			RPCLVPVVPSG
209	RADPPKTHV	HLA-G	RADPPKTHV	RADPPKTHV	0.2063	1.1117	0.2063	1			QSPVPAPLVTF
129	FLVNDCSLI	SCYL1	FLVNDCSLI	FLVNDCSLI	0.2062	1.1119	0.2062	1			ALLTYPCAIPLN
41	RLNRDAEAL	CPSF1	RLNRDAEAL	RLNRDAEAL	0.2061	1.1125	0.2061	1			SSPQTVQSP
151	ALLPGGAGGVGEV	YDJC	ALLPGGAEV	ALLPGGAGGVGEV	0.2059	1.1135	0.2059	1			LRPQPIFLWKL
608	FYCPLLPLLNSV	TCM8	FLLPLLNSV	FYCPLLPLLNSV	0.2052	1.117	0.2052	1			CSVAALAVGLPAL
408	RLSHFSLQPV	TUBGCP6	RLSHFSLQV	RLSHFSLQPV	0.2047	1.1193	0.2047	1			MLLPTSAQGLGAW
408	RLSHFSLQPV	TUBGCP6	RLSHFSLQV	RLSHFSLQPV	0.2047	1.1193	0.2047	1			WRALLPGGAGGV
396	FLDTNPAI	SCYL1	FLD-TNPAI	FLDTNPAI	0.2045	1.1199	0.2045	1			RVPALSWGRPRA
171	HSMIQETLQV	TUBGCP6	HMIQETLQV	HSMIQETLQV	0.2044	1.1208	0.2044	1			ATAATWCSVAA
171	HSMIQETLQV	TUBGCP6	HMIQETLQV	HSMIQETLQV	0.2044	1.1208	0.2044	1			RQIGMGFRPSSTR
633	QLHFIPVDL	CPSF1	QLHFIPVDL	QLHFIPVDL	0.204	1.1225	0.204	1			AVGLPALIP
431	ALLNDRPEFVRL	TRPM4	ALLPEFVRL	ALLNDRPEFVRL	0.2039	1.1228	0.2039	1			RPRPVPAATPL
85	SDLAEVVRHA	CDK20	SLAEVVRHA	SDLAEVVRHA	0.2033	1.1256	0.2033	1			HCLGQASSSC
12	KLKARMVML	IL32	KLKARMVML	KLKARMVML	0.2029	1.1274	0.2029	1			LVPVVPSGAI
106	VTFERLRPV	FXR1	VTFERLRPV	VTFERLRPV	0.202	1.1321	0.202	1			SSTVVSCCV
368	LLQQMEQFI	SCYL1	LLQQMEQFI	LLQQMEQFI	0.202	1.1321	0.202	1			AIPLNSLTSPF
426	ELMKHFARL	SCYL1	ELMKHFARL	ELMKHFARL	0.2017	1.1334	0.2017	1			SPQTVQSPVPA
112	RAPNLVVSV	TRPM4	RAPNLVVSV	RAPNLVVSV	0.2016	1.1339	0.2016	1			VSARTFHL
912	GMVPLLEVA	TUBGCP6	GMVPLLEVA	GMVPLLEVA	0.2009	1.137	0.2009	1			RAGDWVPGVST
912	GMVPLLEVA	TUBGCP6	GMVPLLEVA	GMVPLLEVA	0.2009	1.137	0.2009	1			KYPPPYLC
29	LLLPPLLL	SDC3	LLLP-PLLL	LLLPPLLL	0.2007	1.1379	0.2007	1			ARMVMLLPTS
330	LQLLAGGVLQA	TUBGCP6	LLAGGVLQA	LQLLAGGVLQA	0.2006	1.1385	0.2006	1			TLRSPRGAC
330	LQLLAGGVLQA	TUBGCP6	LLAGGVLQA	LQLLAGGVLQA	0.2006	1.1385	0.2006	1			TWCSVAALA
267	GIDIPVLLL	TRPM4	GIDIPVLLL	GIDIPVLLL	0.2003	1.1401	0.2003	1			GMGFRPSSTR
156	QLLDDHKDVVTLL	BCKDK	QLLDDVTLL	QLLDDHKDVVTLL	0.2001	1.1409	0.2001	1			ACDTEDTVGHL
548	GMTESDTASV	FXR1	GMTEDTASV	GMTESDTASV	0.1983	1.1494	0.1983	1			GAWVSACDTEDTV
326	RVMDYHFTT	BCKDK	RVMDYHFTT	RVMDYHFTT	0.1976	1.1529	0.1976	1			VLPGAWLVIPVW
83	MLSDLAEV	CDK20	MLSD-LAEV	MLSDLAEV	0.1965	1.1579	0.1965	1			IFLWKLRPRP
162	LLSGKNPNTV	CSTPP1	LLSGKNPTV	LLSGKNPNTV	0.1961	1.1598	0.1961	1			TLRSPRGACFSEA
12	TLFLLLSGALTL	HLA-G	TLFSGALTL	TLFLLLSGALTL	0.1961	1.16	0.1961	1			EEEVRVPAL
1136	GRILIMDVIEV	CPSF1	GLIMDVIEV	GRILIMDVIEV	0.1956	1.1624	0.1956	1			DARGGPPLL
375	FIQYLDEPTV	SCYL1	FIYLDEPTV	FIQYLDEPTV	0.1953	1.1635	0.1953	1			AVSGDGSPSP
6	ALGGLVLL	ELP5	AL-GGLVLL	ALGGLVLL	0.1951	1.1643	0.1951	1			VTSLYPAST
94	LLSFKDAKLSV	CPSF1	LLSDAKLSV	LLSFKDAKLSV	0.1951	1.1647	0.1951	1			EEWDARGGPPL
80	GLGPKADRL	TUBGCP6	GLGPKADRL	GLGPKADRL	0.1946	1.1667	0.1946	1			KKLKARMVMLL
80	GLGPKADRL	TUBGCP6	GLGPKADRL	GLGPKADRL	0.1946	1.1667	0.1946	1			TAATWCSVA
1002	AYLSYDAPWPV	CPSF1	YLYDAPWPV	YLSYDAPWPV	0.1944	1.1676	0.1944	1			QGLGAWVSA
487	VLGFAATHNL	SCYL1	VLFAATHNL	VLGFAATHNL	0.1942	1.1688	0.1942	1			ALLPGGAGGVGE
28	FLAGAVTSVSLL	YDJC	FLAGAVTSL	FLAGAVTSVSLL	0.1942	1.1689	0.1942	1			QDSTQRPELLL
233	KLTALGRPQFL	PRODH	KLLGRPQFL	KLTALGRPQFL	0.1925	1.1768	0.1925	1			LWLRPQPIFLW
339	FLSAEEYQQKI	SCYL1	FLSEYQQKI	FLSAEEYQQKI	0.1925	1.1768	0.1925	1			WLRPQPIF
464	KLGRQLRYL	TUBGCP6	KLGRQLRYL	KLGRQLRYL	0.1915	1.1813	0.1915	1			HVHVLPGA
464	KLGRQLRYL	TUBGCP6	KLGRQLRYL	KLGRQLRYL	0.1915	1.1813	0.1915	1			SLTSPFTPSPY
173	VLGLPAPTA	NAGS	VLGLPAPTA	VLGLPAPTA	0.1915	1.1814	0.1915	1			LWDRQGADL
72	RMEPRAPWV	HLA-G	RMEPRAPWV	RMEPRAPWV	0.1912	1.1829	0.1912	1			SPAPQCWENSV
413	LLAPKLNEANL	SCYL1	LLAPKLNEL	LLAPKLNEANL	0.191	1.1838	0.191	1			CAWQAVVSP
445	CVLSTPPTL	TUBGCP6	CVLSTPPTL	CVLSTPPTL	0.1906	1.1856	0.1906	1			QLRQIGMGFRP
445	CVLSTPPTL	TUBGCP6	CVLSTPPTL	CVLSTPPTL	0.1906	1.1856	0.1906	1			SVAALAVGLP
587	FLVPKNVL	TCM8	FLVPKNV-L	FLVPKNVL	0.1902	1.1875	0.1902	1			RWGPQSPAEL
207	FLHGYYEPTLLI	CPSF1	FLYEPTLLI	FLHGYYEPTLLI	0.1897	1.19	0.1897	1			GSLTASFPSHVL
310	NLPADLDLV	NAGS	NLPADLDLV	NLPADLDLV	0.1888	1.1942	0.1888	1			GVGAWGTVPGS
861	YLLVHVDQELL	CPSF1	YLLVDQELL	YLLVHVDQELL	0.1883	1.1965	0.1883	1			ATAATWCSVAAL
446	VLSTPPTL	TUBGCP6	VL-STPPTL	VLSTPPTL	0.1878	1.199	0.1878	1			TLRSPRGACF
446	VLSTPPTL	TUBGCP6	VL-STPPTL	VLSTPPTL	0.1878	1.199	0.1878	1			GVSTGRGWVSA
455	TQLATYSFEV	CPSF1	TLATYSFEV	TQLATYSFEV	0.1878	1.1992	0.1878	1			LLMCPWAS
54	LQEMEDNQYV	CDK20	LQMEDNQYV	LQEMEDNQYV	0.1875	1.2003	0.1875	1			SGCKYPPPYLC
4	LTASFPSHV	ZNF7	LTASFPSHV	LTASFPSHV	0.1875	1.2007	0.1875	1			VLCGFLCRPC
38	RLEDGFPNQA	CDK20	RLEDGFPQA	RLEDGFPNQA	0.1873	1.2016	0.1873	1			RLDLNCLWLR
1139	LIMDVIEV	CPSF1	LIMD-VIEV	LIMDVIEV	0.1872	1.2018	0.1872	1			GECFLHPLCL
332	FLLLQYLPPGVIAL	TCM8	FLLPGVIAL	FLLLQYLPPGVIAL	0.187	1.2032	0.187	1			RRPGEILCRGL
283	ALRPTKIIFL	NAGS	ALRPTIIFL	ALRPTKIIFL	0.1869	1.2038	0.1869	1			FLCRPCLVPVVP
241	ELVGANPKV	SCYL1	ELVGANPKV	ELVGANPKV	0.1864	1.2062	0.1864	1			RGMCNSALL
20	GQHGGFVVTV	HMG20B	GQHGGVVTV	GQHGGFVVTV	0.186	1.2082	0.186	1			CLWLRPQPIFLW
586	FLKHIAHDI	TUBGCP6	FLKHIAHDI	FLKHIAHDI	0.1859	1.2085	0.1859	1			RPPTLSSYPWRT
586	FLKHIAHDI	TUBGCP6	FLKHIAHDI	FLKHIAHDI	0.1859	1.2085	0.1859	1			VPAATPLTGPL
361	GVVSATFSL	TUBGCP6	GVVSATFSL	GVVSATFSL	0.1836	1.2208	0.1836	1			QTVQSPVPAPLV
361	GVVSATFSL	TUBGCP6	GVVSATFSL	GVVSATFSL	0.1836	1.2208	0.1836	1			PLNSLTSPF
1312	TVLDCGPRL	TUBGCP6	TVLDCGPRL	TVLDCGPRL	0.1834	1.2214	0.1834	1			PLTCLGALAL
1312	TVLDCGPRL	TUBGCP6	TVLDCGPRL	TVLDCGPRL	0.1834	1.2214	0.1834	1			LLHREHSAS
471	YLAELCGVGA	TUBGCP6	YLAELGVGA	YLAELCGVGA	0.183	1.2235	0.183	1			IPLNSLTSPF
471	YLAELCGVGA	TUBGCP6	YLAELGVGA	YLAELCGVGA	0.183	1.2235	0.183	1			GLSLPSFSPK
135	SLIHNNVCM	SCYL1	SLIHNNVCM	SLIHNNVCM	0.1826	1.2257	0.1826	1			TLSSYPWR
256	ILCPIGETA	NAGS	ILCPIGETA	ILCPIGETA	0.1826	1.2258	0.1826	1			ATPLTGPLP
144	IQFYYSEFL	CSTPP1	IQFYYSEFL	IQFYYSEFL	0.1819	1.2291	0.1819	1			WVPGVSTGRGWV
269	SQSEPSVTPDV	TUBGCP6	SQSEPSVTV	SQSEPSVTPDV	0.1819	1.2293	0.1819	1			GLWDRQGAD
269	SQSEPSVTPDV	TUBGCP6	SQSEPSVTV	SQSEPSVTPDV	0.1819	1.2293	0.1819	1			GLETDSRKCF
1221	ILAADVMKSI	CPSF1	ILADVMKSI	ILAADVMKSI	0.1818	1.2296	0.1818	1			CAWQAVVSPA
624	SVIFSLEEL	TUBGCP6	SVIFSLEEL	SVIFSLEEL	0.1816	1.2309	0.1816	1			GERHPLTCL
624	SVIFSLEEL	TUBGCP6	SVIFSLEEL	SVIFSLEEL	0.1816	1.2309	0.1816	1			AQGLGAWV
689	RQMSERMAL	TUBGCP6	RQMSERMAL	RQMSERMAL	0.1805	1.2367	0.1805	1			STQRPELL
689	RQMSERMAL	TUBGCP6	RQMSERMAL	RQMSERMAL	0.1805	1.2367	0.1805	1			EEWDARGGPPLL
221	LVKEALSNV	CSTPP1	LVKEALSNV	LVKEALSNV	0.1797	1.2408	0.1797	1			ATWCSVAALAVGL
758	WHLVEDLSRL	TCM8	WLVEDLSRL	WHLVEDLSRL	0.1796	1.241	0.1796	1			GSGCKYPPPYLC
287	HLDTPYNV	BCKDK	HL-DTPYNV	HLDTPYNV	0.1794	1.242	0.1794	1			RSGFSSCPGA
329	VLTPLFKV	SCYL1	VLTP-LFKV	VLTPLFKV	0.1793	1.2425	0.1793	1			IHCLGQASSSC
529	GQGFGESMYL	TRPM4	GQFGESMYL	GQGFGESMYL	0.1789	1.2445	0.1789	1			AVRRSGFSSC
89	AVPGEDVLPRV	IZUMO4	AVPDVLPRV	AVPGEDVLPRV	0.1786	1.2464	0.1786	1			STQRPELLLH
304	KSRLLAEAALEL	ZFYVE19	KLAEAALEL	KSRLLAEAALEL	0.1785	1.2466	0.1785	1			RDYAFKVGVPL
151	MLVYGTRLV	CPSF1	MLVYGTRLV	MLVYGTRLV	0.1781	1.2488	0.1781	1			TAATWCSVAAL
25	ALGRGGTVPV	ZFYVE19	ALGGGTVPV	ALGRGGTVPV	0.1778	1.2506	0.1778	1			AIRDYAFKVGVPL
85	FLWKLRPRPV	HMG20B	FLWKLPRPV	FLWKLRPRPV	0.1777	1.2508	0.1777	1			GLSLPSFSPKSSP
28	FLAGAVTSVSLLV	YDJC	FLAGAVTSV	FLAGAVTSVSLLV	0.1773	1.2527	0.1773	1			SVAALAVGLPALI
263	FIPMPLDYI	BCKDK	FIPMPLDYI	FIPMPLDYI	0.1773	1.2529	0.1773	1			TAATWCSVAA
292	YNVPDVVITI	BCKDK	YVPDVVITI	YNVPDVVITI	0.1766	1.2567	0.1766	1			APASKPRPRL
659	GLLLAAVPL	TCM8	GLLLAAVPL	GLLLAAVPL	0.1764	1.2575	0.1764	1			KVGVPLAGEEWDA
489	FQNSPEPDL	CPSF1	FQNSPEPDL	FQNSPEPDL	0.1762	1.2589	0.1762	1			QRPELLLHR
62	KELVDIQITT	CCDC78	KLVDIQITT	KELVDIQITT	0.1758	1.2605	0.1758	1			LDLNCLWLRPQPI
573	FLILSREDSTMI	CPSF1	FLIEDSTMI	FLILSREDSTMI	0.1756	1.2617	0.1756	1			TVQSPVPA
548	SLDAGLGQA	TRPM4	SLDAGLGQA	SLDAGLGQA	0.1755	1.2622	0.1755	1			RALLPGGAGG
446	VLSTPPTLSLL	TUBGCP6	VLSPTLSLL	VLSTPPTLSLL	0.1754	1.2625	0.1754	1			ILCRGLWDRQGA
446	VLSTPPTLSLL	TUBGCP6	VLSPTLSLL	VLSTPPTLSLL	0.1754	1.2625	0.1754	1			LQGPTSASLC
165	RESLAEEHEGL	CPSF1	RLAEEHEGL	RESLAEEHEGL	0.1753	1.2632	0.1753	1			ILLGIEQDLGGP
1027	HVESKVYAV	CPSF1	HVESKVYAV	HVESKVYAV	0.1752	1.2636	0.1752	1			TSLYPASTLRS
42	MMDKRLIWQL	TCM8	MMDKLIWQL	MMDKRLIWQL	0.175	1.2649	0.175	1			YATDESTV
291	SVPPYGVAL	CPSF1	SVPPYGVAL	SVPPYGVAL	0.1749	1.2653	0.1749	1			DTEDTVGHL
233	LVDDGTHGCL	TRPM4	LVDDGTHGL	LVDDGTHGCL	0.1749	1.2656	0.1749	1			KLKARMVM
83	ALLARHEQLL	PRODH	ALLAHEQLL	ALLARHEQLL	0.1744	1.2681	0.1744	1			YPPPYLCLGA
156	QLLDDHKDV	BCKDK	QLLDDHKDV	QLLDDHKDV	0.1742	1.2688	0.1742	1			EQEGQNILLGI
461	QLYSAAPSNSL	TRPM4	QLYSPSNSL	QLYSAAPSNSL	0.1741	1.2696	0.1741	1			LLMCPWASRR
353	KDVLNVLIGV	TUBGCP6	KVLNVLIGV	KDVLNVLIGV	0.1741	1.2697	0.1741	1			QLWASTKNTG
353	KDVLNVLIGV	TUBGCP6	KVLNVLIGV	KDVLNVLIGV	0.1741	1.2697	0.1741	1			WSKEGDGGIMSV
36	AVWATSLEA	CCDC78	AVWATSLEA	AVWATSLEA	0.1738	1.2709	0.1738	1			FLHPLCLGRGW
477	ALAVGLPALI	TCM8	ALAVGLPAI	ALAVGLPALI	0.1735	1.2728	0.1735	1			VPALSWGRPRA
19	ELWEAEMERL	TCM8	ELWEAEMEL	ELWEAEMERL	0.1731	1.2748	0.1731	1			AGRRPGEIL
1448	ALGWLVPST	TUBGCP6	ALGWLVPST	ALGWLVPST	0.1729	1.2755	0.1729	1			PQFLVSARTFHL
1448	ALGWLVPST	TUBGCP6	ALGWLVPST	ALGWLVPST	0.1729	1.2755	0.1729	1			VLCEISGQLWAS
920	ALQTINLDLPPSA	TUBGCP6	ALLDLPPSA	ALQTINLDLPPSA	0.1726	1.2771	0.1726	1			RGRGSSTVV
920	ALQTINLDLPPSA	TUBGCP6	ALLDLPPSA	ALQTINLDLPPSA	0.1726	1.2771	0.1726	1			TASFPSHV
627	FSLEELKEI	TUBGCP6	FSLEELKEI	FSLEELKEI	0.1725	1.2776	0.1725	1			PIFLWKLRPRPV
627	FSLEELKEI	TUBGCP6	FSLEELKEI	FSLEELKEI	0.1725	1.2776	0.1725	1			SGSPEQEGQNILL
93	LLLSFKDAKLSV	CPSF1	LLLDAKLSV	LLLSFKDAKLSV	0.1723	1.2787	0.1723	1			SSVQGSRSY
222	RLAALQGRV	ZFYVE19	RLAALQGRV	RLAALQGRV	0.1722	1.2794	0.1722	1			MVMLLPTSAQG
565	KLYWTHGYVL	TUBGCP6	KLWTHGYVL	KLYWTHGYVL	0.1721	1.2795	0.1721	1			ALGRPQFLVSAR
565	KLYWTHGYVL	TUBGCP6	KLWTHGYVL	KLYWTHGYVL	0.1721	1.2795	0.1721	1			MVYMYLPEGEC
25	GARGLLLPPLLLL	SDC3	GLLPPLLLL	GARGLLLPPLLLL	0.1718	1.2811	0.1718	1			AQGLGAWVS
657	LLGLLLAAV	TCM8	LLGLLLAAV	LLGLLLAAV	0.1706	1.2873	0.1706	1			EWDARGGPPL
23	SLLKALVKKSA	ELP5	SLLKALVSA	SLLKALVKKSA	0.1704	1.2886	0.1704	1			YPWRTTAHW
575	ILSREDSTMIL	CPSF1	ILSDSTMIL	ILSREDSTMIL	0.1685	1.2985	0.1685	1			SQHQAIERFY
1306	SLGAQSTVL	TUBGCP6	SLGAQSTVL	SLGAQSTVL	0.1683	1.2993	0.1683	1			HIWNLKLMRW
1306	SLGAQSTVL	TUBGCP6	SLGAQSTVL	SLGAQSTVL	0.1683	1.2993	0.1683	1			LRAIRDYAFKV
188	ALWKQFQSF	IL32	ALWKQFQSF	ALWKQFQSF	0.1682	1.2996	0.1682	1			PSPYSFPSL
68	KILMLSFDLRV	TUBGCP6	KMLSFDLRV	KILMLSFDLRV	0.168	1.3016	0.168	1			VGEVRCPQV
68	KILMLSFDLRV	TUBGCP6	KMLSFDLRV	KILMLSFDLRV	0.168	1.3016	0.168	1			QGADLEAEA
137	HSDDHRFQV	CCDC78	HSDDHRFQV	HSDDHRFQV	0.1677	1.3037	0.1677	1			ALALSLRWGPQSP
145	AQSTGAWIV	TRPM4	AQSTGAWIV	AQSTGAWIV	0.1675	1.3053	0.1675	1			RTPPGGATAAT
114	VQLAGSGPPQV	TUBGCP6	VQLSGPPQV	VQLAGSGPPQV	0.1674	1.3058	0.1674	1			QSPVPAPL
114	VQLAGSGPPQV	TUBGCP6	VQLSGPPQV	VQLAGSGPPQV	0.1674	1.3058	0.1674	1			GALALSLRW
222	RMVKGLPQKTL	TCM8	RMVKGLPQL	RMVKGLPQKTL	0.1671	1.3078	0.1671	1			PLVTFERSC
49	FQDETQQL	TUBGCP6	FQDE-TQQL	FQDETQQL	0.1669	1.3093	0.1669	1			HPLTCLGALALSL
49	FQDETQQL	TUBGCP6	FQDE-TQQL	FQDETQQL	0.1669	1.3093	0.1669	1			KSSPQTVQS
344	ALVNFLGPL	TCM8	ALVNFLGPL	ALVNFLGPL	0.1664	1.3129	0.1664	1			YPPPYLCLGAV
368	VLTTSMVTM	CPSF1	VLTTSMVTM	VLTTSMVTM	0.1661	1.3151	0.1661	1			TVSSVQGSR
471	YLAELCGV	TUBGCP6	YLAE-LCGV	YLAELCGV	0.1659	1.3167	0.1659	1			LSWGRPRAP
471	YLAELCGV	TUBGCP6	YLAE-LCGV	YLAELCGV	0.1659	1.3167	0.1659	1			LYPASTLR
323	SQDNKEESL	TCM8	SQDNKEESL	SQDNKEESL	0.1658	1.3175	0.1658	1			GSHEEEVRVPAL
1231	SLLRYQEESKTL	CPSF1	SLLEESKTL	SLLRYQEESKTL	0.1657	1.3185	0.1657	1			RAPAPASKP
376	FVVKRGVHV	TUBGCP6	FVVKRGVHV	FVVKRGVHV	0.165	1.3231	0.165	1			GLETDSRKCFPWV
376	FVVKRGVHV	TUBGCP6	FVVKRGVHV	FVVKRGVHV	0.165	1.3231	0.165	1			WLRPQPIFLWK
315	YQDMGQPLSHYL	PLCD1	YQDPLSHYL	YQDMGQPLSHYL	0.1646	1.3261	0.1646	1			QHVHVLPGA
184	FLPSYIIDVRA	CPSF1	FLPSYIVRA	FLPSYIIDVRA	0.1642	1.3296	0.1642	1			EGQNILLGI
512	GLTVDPEKSV	SCYL1	GLVDPEKSV	GLTVDPEKSV	0.1642	1.3296	0.1642	1			ATAATWCSVA
79	SSLLGPEGFFL	YDJC	SLGPEGFFL	SSLLGPEGFFL	0.1641	1.3299	0.1641	1			TKNTGAHAL
8	RIGEGAHGI	CDK20	RIGEGAHGI	RIGEGAHGI	0.1639	1.3313	0.1639	1			AVTSLYPA
28	GLLLPPLL	SDC3	GLL-LPPLL	GLLLPPLL	0.1629	1.3387	0.1629	1			WCSVAALAV
474	SVAALAVGL	TCM8	SVAALAVGL	SVAALAVGL	0.1629	1.3393	0.1629	1			GAWLVIPVW
245	RLQHCAWQA	CCDC78	RLQHCAWQA	RLQHCAWQA	0.1626	1.3411	0.1626	1			AGDWVPGV
231	RLTFYGFLMAL	CSTPP1	RLYGFLMAL	RLTFYGFLMAL	0.1626	1.3411	0.1626	1			TSASLCVLC
105	QLLCPDFPL	CSTPP1	QLLCPDFPL	QLLCPDFPL	0.1626	1.3415	0.1626	1			ALLPGGAG
190	KLVPSQAEIEA	ZFYVE19	KLVPSQIEA	KLVPSQAEIEA	0.1622	1.3445	0.1622	1			SDPHIPPVSKNA
862	LLTPQPLKPL	TUBGCP6	LLTPQPLKL	LLTPQPLKPL	0.162	1.3458	0.162	1			VTFERSCEQGC
862	LLTPQPLKPL	TUBGCP6	LLTPQPLKL	LLTPQPLKPL	0.162	1.3458	0.162	1			WDARGGPPLL
454	GTQLATYSFEV	CPSF1	GLATYSFEV	GTQLATYSFEV	0.1618	1.3468	0.1618	1			RAIRDYAFKVGV
898	FLPVGPGAEPSV	TUBGCP6	FLPVGPPSV	FLPVGPGAEPSV	0.1613	1.3508	0.1613	1			SYGYNVCDYQWLA
898	FLPVGPGAEPSV	TUBGCP6	FLPVGPPSV	FLPVGPGAEPSV	0.1613	1.3508	0.1613	1			FSEAGGIHC
109	MLLKGVAFC	CDK20	MLLKGVAFC	MLLKGVAFC	0.1611	1.3519	0.1611	1			CPGLQGPTSASL
30	LLPPLLLLLL	SDC3	LLPPLLLLL	LLPPLLLLLL	0.1611	1.352	0.1611	1			SPVPAPLVT
231	HASYGGIVSV	NAGS	HAYGGIVSV	HASYGGIVSV	0.1611	1.3524	0.1611	1			RLQIDEQLRQIGM
298	YLRVNVLNGL	TCM8	YLVNVLNGL	YLRVNVLNGL	0.1603	1.3584	0.1603	1			SVRESRSL
341	GVIALVNFL	TCM8	GVIALVNFL	GVIALVNFL	0.1599	1.3611	0.1599	1			AVTSLYPAST
382	FLGSRLGNSLLL	CPSF1	FLLGNSLLL	FLGSRLGNSLLL	0.1594	1.3648	0.1594	1			HVHVLPGAWLVI
592	NVLDIVAGQTV	TCM8	NVLDIVQTV	NVLDIVAGQTV	0.159	1.368	0.159	1			MVYMYLPEG
364	RMERLQIDEQL	FXR1	RMLQIDEQL	RMERLQIDEQL	0.1581	1.3745	0.1581	1			FSPKSSPQTVQ
15	RLSALPQQLL	IZUMO4	RLSALPQQL	RLSALPQQLL	0.1577	1.3771	0.1577	1			RRGLSLPSF
306	IVDKSGVVRV	FXR1	IVDSGVVRV	IVDKSGVVRV	0.1574	1.3796	0.1574	1			RLDLNCLW
27	RGLLLPPLLL	SDC3	RLLLPPLLL	RGLLLPPLLL	0.1571	1.3818	0.1571	1			GSPEQEGQNIL
30	LLPPLLLL	SDC3	LL-PPLLLL	LLPPLLLL	0.157	1.3824	0.157	1			TTGERHPLTCL
222	FVVREDLMGL	FXR1	FVVEDLMGL	FVVREDLMGL	0.1559	1.3906	0.1559	1			RDKDPALWCQL
390	SLLLKYTEKL	CPSF1	SLLKYTEKL	SLLLKYTEKL	0.1545	1.4006	0.1545	1			CKYPPPYLC
396	FLDTNPAIREQTV	SCYL1	FLDTNPQTV	FLDTNPAIREQTV	0.1544	1.4017	0.1544	1			CLVPVVPS
7	VMAPRTLFLL	HLA-G	VMAPTLFLL	VMAPRTLFLL	0.1541	1.4035	0.1541	1			SLVLCEISG
108	SVLDLLVQLA	TUBGCP6	SVLDLLVQA	SVLDLLVQLA	0.1538	1.4053	0.1538	1			WLAARRGL
108	SVLDLLVQLA	TUBGCP6	SVLDLLVQA	SVLDLLVQLA	0.1538	1.4053	0.1538	1			RPVPAATPLT
162	VLRFHNQLWHV	TCM8	VLHNQLWHV	VLRFHNQLWHV	0.1536	1.406	0.1536	1			AVTSLYPAS
151	FLDSVAAI	CSTPP1	FL-DSVAAI	FLDSVAAI	0.153	1.4097	0.153	1			RPGFQPNDSI
203	AYLLSPLACL	TCM8	ALLSPLACL	AYLLSPLACL	0.1523	1.4139	0.1523	1			LRPQPIFLW
260	LMHDPAMDEEL	CSTPP1	LMHDPAMEL	LMHDPAMDEEL	0.1523	1.4141	0.1523	1			GAWLVIPVWRAL
612	LLPLLNSV	TCM8	LL-PLLNSV	LLPLLNSV	0.1522	1.4148	0.1522	1			AIKLTALGRPQFLV
149	LLHEELHGPGPV	ELP5	LLHEELHGV	LLHEELHGPGPV	0.152	1.4156	0.152	1			ELLLHREHSASPHV
88	KLRPRPVPA	HMG20B	KLRPRPVPA	KLRPRPVPA	0.152	1.4156	0.152	1			TDESTVSSV
384	ILFCDVLRAI	PLCD1	ILFDVLRAI	ILFCDVLRAI	0.152	1.4157	0.152	1			LLLHREHSAS
165	RMDMKPLVVL	NAGS	RMMKPLVVL	RMDMKPLVVL	0.152	1.416	0.152	1			ASRRPPTLSSY
652	FQLVLLLGL	TCM8	FQLVLLLGL	FQLVLLLGL	0.1511	1.4213	0.1511	1			ALALSLRW
506	SLLDNTESDQTA	FXR1	SLLDNTQTA	SLLDNTESDQTA	0.151	1.4216	0.151	1			ARCFRWVQV
90	QLLYVSRKL	PRODH	QLLYVSRKL	QLLYVSRKL	0.1505	1.4248	0.1505	1			GFLCRPCLV
333	AMLRGQDPERV	ZFYVE19	AMLQDPERV	AMLRGQDPERV	0.1504	1.4253	0.1504	1			GDGGIMSV
335	VISLKGGEIYV	CPSF1	VLKGGEIYV	VISLKGGEIYV	0.1502	1.4264	0.1502	1			RHPLTCLGALA
200	RMLATHHLA	BCKDK	RMLATHHLA	RMLATHHLA	0.15	1.4276	0.15	1			LRPRPVPAA
92	YLQQELPVRIA	BCKDK	YLQQELPVA	YLQQELPVRIA	0.1498	1.429	0.1498	1			KFEGMGVGA
0	MLDSLLAL	ELP5	ML-DSLLAL	MLDSLLAL	0.1497	1.4294	0.1497	1			FKVGVPLAGEEWDA
222	VLRAAEPAPHA	NAGS	VLAEPAPHA	VLRAAEPAPHA	0.1497	1.4295	0.1497	1			ALALSLRWG
777	ALWRIQRHRL	TUBGCP6	ALWRIQHRL	ALWRIQRHRL	0.1497	1.4296	0.1497	1			LVLCEISGQLW
777	ALWRIQRHRL	TUBGCP6	ALWRIQHRL	ALWRIQRHRL	0.1497	1.4296	0.1497	1			GLQGPTSASLCVLC
325	YLVSSSHNT	PLCD1	YLVSSSHNT	YLVSSSHNT	0.1495	1.4308	0.1495	1			ALAVGLPALIPSS
375	IVLKALVKA	TRPM4	IVLKALVKA	IVLKALVKA	0.1493	1.4322	0.1493	1			VAALAVGL
99	AQAQVKSYL	CDK20	AQAQVKSYL	AQAQVKSYL	0.1492	1.4324	0.1492	1			NSLTSPFTP
449	SLGHFLTPM	TRPM4	SLGHFLTPM	SLGHFLTPM	0.1491	1.4334	0.1491	1			EHSASPHVF
305	VLSNVNLPA	NAGS	VLSNVNLPA	VLSNVNLPA	0.1486	1.4362	0.1486	1			ESQPYSDPHIPPV
182	RLRQENKPKL	ZFYVE19	RLQENKPKL	RLRQENKPKL	0.1484	1.4375	0.1484	1			YMYLPEGE
551	FMIQVNHEY	TUBGCP6	FMIQVNHEY	FMIQVNHEY	0.1478	1.4408	0.1478	1			CAIPLNSL
551	FMIQVNHEY	TUBGCP6	FMIQVNHEY	FMIQVNHEY	0.1478	1.4408	0.1478	1			ARRGLSLPSFSP
880	SQLGQGNLKV	CPSF1	SLGQGNLKV	SQLGQGNLKV	0.1478	1.4411	0.1478	1			LHRRTPPGGATA
134	KLTDFPPIKDQA	BCKDK	KLTDFPPQA	KLTDFPPIKDQA	0.1477	1.4418	0.1477	1			GYATDESTV
1517	RLPRGPPGPV	TUBGCP6	RLPRGPPGV	RLPRGPPGPV	0.1471	1.445	0.1471	1			YLCLGAVT
1517	RLPRGPPGPV	TUBGCP6	RLPRGPPGV	RLPRGPPGPV	0.1471	1.445	0.1471	1			EQLRQIGMGF
1	ASITQLFDDLCEA	TUBGCP6	ALFDDLCEA	ASITQLFDDLCEA	0.1463	1.4498	0.1463	1			FLHPLCLG
1	ASITQLFDDLCEA	TUBGCP6	ALFDDLCEA	ASITQLFDDLCEA	0.1463	1.4498	0.1463	1			ALSLRWGP
132	LLISASGQL	CDK20	LLISASGQL	LLISASGQL	0.1462	1.4504	0.1462	1			ALLPGGAGGVGEVR
280	FAVNSLLYL	CPSF1	FAVNSLLYL	FAVNSLLYL	0.1462	1.4505	0.1462	1			CLGRGWASS
199	SLFYQCLENL	CSTPP1	SLFYQLENL	SLFYQCLENL	0.146	1.4518	0.146	1			CKYPPPYLCL
193	AQLAKSCKV	NAGS	AQLAKSCKV	AQLAKSCKV	0.1459	1.4523	0.1459	1			NVCDYQWL
561	FLVTLPRRLLV	TCM8	FLLPRRLLV	FLVTLPRRLLV	0.1457	1.4534	0.1457	1			SSTVVSCCVPL
206	MLQRADPPKTHV	HLA-G	MLDPPKTHV	MLQRADPPKTHV	0.1452	1.4564	0.1452	1			SRLYTHQVATR
163	LSSLAQTEVTL	ELP5	LLAQTEVTL	LSSLAQTEVTL	0.1451	1.457	0.1451	1			RLDLNCLWLRPQPI
251	QTQDLLTQL	ZFYVE19	QTQDLLTQL	QTQDLLTQL	0.1448	1.4591	0.1448	1			ILLGIEQDLGG
212	SLFGALVHSRT	TUBGCP6	SLFGALVHT	SLFGALVHSRT	0.1442	1.4627	0.1442	1			DLGGPQGPEC
212	SLFGALVHSRT	TUBGCP6	SLFGALVHT	SLFGALVHSRT	0.1442	1.4627	0.1442	1			SAQGLGAWVSA
245	NITQKVHPV	CPSF1	NITQKVHPV	NITQKVHPV	0.1439	1.4644	0.1439	1			SSYPWRTTAH
171	VLAWVKEKVVAL	IL32	VLAEKVVAL	VLAWVKEKVVAL	0.1436	1.4663	0.1436	1			LIPSSRPGFQP
326	RVMDYHFTTA	BCKDK	RVMDHFTTA	RVMDYHFTTA	0.1434	1.4673	0.1434	1			YQWLAARR
116	LLLNLLSLLL	TCM8	LLLNLSLLL	LLLNLLSLLL	0.1434	1.4674	0.1434	1			LRWGPQSPA
593	VLDIVAGQTV	TCM8	VLDIVGQTV	VLDIVAGQTV	0.1433	1.4679	0.1433	1			GSGCKYPPPYL
199	SLSELFMSS	IL32	SLSELFMSS	SLSELFMSS	0.1428	1.4709	0.1428	1			GCKYPPPYLCL
758	ALVDHYSKLSA	TUBGCP6	ALVDHYLSA	ALVDHYSKLSA	0.1425	1.4727	0.1425	1			CLHRRTPPGGA
758	ALVDHYSKLSA	TUBGCP6	ALVDHYLSA	ALVDHYSKLSA	0.1425	1.4727	0.1425	1			CLWLRPQP
553	FLLTVAFAFL	TCM8	FLLTVAAFL	FLLTVAFAFL	0.1424	1.4734	0.1424	1			SPEQEGQNIL
358	VLIGVVSAT	TUBGCP6	VLIGVVSAT	VLIGVVSAT	0.1421	1.475	0.1421	1			VWRALLPGGAGGV
358	VLIGVVSAT	TUBGCP6	VLIGVVSAT	VLIGVVSAT	0.1421	1.475	0.1421	1			YVLRLQHCAWQAVV
269	AVPKPIGGV	CPSF1	AVPKPIGGV	AVPKPIGGV	0.1421	1.4751	0.1421	1			HRNPHRRLR
87	TLFKKEYGC	ZFYVE19	TLFKKEYGC	TLFKKEYGC	0.1419	1.4765	0.1419	1			STQRPELLLHR
277	FLEEIQIKEPA	SCYL1	FLEEIQIKA	FLEEIQIKEPA	0.1418	1.4767	0.1418	1			SARTFHLQSL
15	YLQERSLKVA	PLCD1	YLQESLKVA	YLQERSLKVA	0.1416	1.4781	0.1416	1			SPVPAPLV
996	RISVLPAYL	CPSF1	RISVLPAYL	RISVLPAYL	0.1407	1.4833	0.1407	1			RMVMLLPTSAQ
397	RLAVAWNRV	TRPM4	RLAVAWNRV	RLAVAWNRV	0.1405	1.4848	0.1405	1			KFCLVIPLW
660	LLLAAVPLGYV	TCM8	LLLAAVPYV	LLLAAVPLGYV	0.1403	1.4859	0.1403	1			CGFLCRPCLVPV
214	FLRCIEASGRV	PRODH	FLIEASGRV	FLRCIEASGRV	0.1401	1.4871	0.1401	1			VCDYQWLAA
262	RIYGESADAV	FXR1	RIYGESAAV	RIYGESADAV	0.1399	1.4883	0.1399	1			SLTASFPS
334	LLQYLPPGVIAL	TCM8	LLQPGVIAL	LLQYLPPGVIAL	0.1398	1.4888	0.1398	1			STVSSVQGS
65	QMVAFDQAL	HELZ2	QMVAFDQAL	QMVAFDQAL	0.1392	1.4925	0.1392	1			ASTKNTGAHAL
15	YLQERSLKVAAL	PLCD1	YLQEKVAAL	YLQERSLKVAAL	0.1386	1.4958	0.1386	1			RPQFLVSART
26	ARGLLLPPLLL	SDC3	ALLLPPLLL	ARGLLLPPLLL	0.1383	1.498	0.1383	1			MCNSALLTY
444	ACVLSTPPTL	TUBGCP6	AVLSTPPTL	ACVLSTPPTL	0.138	1.4994	0.138	1			RALLPGGAGGVGEV
444	ACVLSTPPTL	TUBGCP6	AVLSTPPTL	ACVLSTPPTL	0.138	1.4994	0.138	1			MGFRPSSTR
207	FLHGYYEPT	CPSF1	FLHGYYEPT	FLHGYYEPT	0.138	1.4996	0.138	1			RVPALSWGRP
138	VLPGAWLV	YDJC	VL-PGAWLV	VLPGAWLV	0.1379	1.5003	0.1379	1			DSTQRPELL
390	SAYLDELRLAV	TRPM4	SLDELRLAV	SAYLDELRLAV	0.1376	1.5025	0.1376	1			DLYSGSGSGC
192	VRALDEKLLNI	CPSF1	VLDEKLLNI	VRALDEKLLNI	0.1375	1.5035	0.1375	1			WCSVAALAVGL
73	HLHEQHEAEIFQL	CCDC78	HLHEEIFQL	HLHEQHEAEIFQL	0.1372	1.5051	0.1372	1			QAVVSPAGA
1169	SLGESVSDM	TUBGCP6	SLGESVSDM	SLGESVSDM	0.1372	1.5053	0.1372	1			GVPLAGEEW
1196	SLGESVSDM	TUBGCP6	SLGESVSDM	SLGESVSDM	0.1372	1.5053	0.1372	1			RCFRWVQV
1169	SLGESVSDM	TUBGCP6	SLGESVSDM	SLGESVSDM	0.1372	1.5053	0.1372	1			LMLRWSKEGDGGI
1196	SLGESVSDM	TUBGCP6	SLGESVSDM	SLGESVSDM	0.1372	1.5053	0.1372	1			WQAVVSPAGA
356	YLKEVEQLRM	FXR1	YLKEVEQLM	YLKEVEQLRM	0.1371	1.5057	0.1371	1			QGADLEAEAL
544	VLMDGMTESDT	FXR1	VLMDGMTET	VLMDGMTESDT	0.137	1.5064	0.137	1			ILCRGLWDR
753	QVQEKWHLV	TCM8	QVQEKWHLV	QVQEKWHLV	0.137	1.5064	0.137	1			ASRRPPTL
309	CLAETLEDTL	TRPM4	CLAETLETL	CLAETLEDTL	0.137	1.5069	0.137	1			FTPSPYSFPS
332	LLAGGVLQAPQPV	TUBGCP6	LLAGGVLQV	LLAGGVLQAPQPV	0.1366	1.5096	0.1366	1			ASPHVFPKFCL
332	LLAGGVLQAPQPV	TUBGCP6	LLAGGVLQV	LLAGGVLQAPQPV	0.1366	1.5096	0.1366	1			HPLTCLGALAL
382	FLGSRLGNSL	CPSF1	FLGSLGNSL	FLGSRLGNSL	0.1365	1.5105	0.1365	1			IFLWKLRPRPVPAA
724	MLSLVLTV	TCM8	ML-SLVLTV	MLSLVLTV	0.1358	1.5152	0.1358	1			PCAIPLNSL
255	YISQQKTGV	TRPM4	YISQQKTGV	YISQQKTGV	0.1358	1.5155	0.1358	1			LGRPQFLVSA
81	EFMLSDLAEV	CDK20	FMLSDLAEV	FMLSDLAEV	0.1357	1.5157	0.1357	1			RPRPVPAAT
28	LLLPPPCELQVL	IZUMO4	LLLPPPQVL	LLLPPPCELQVL	0.1357	1.5164	0.1357	1			WVPGVSTGR
396	TEKLQEPPASA	CPSF1	TLQEPPASA	TEKLQEPPASA	0.1356	1.5165	0.1356	1			SLCVLCGFLC
38	VLVGGRHPRV	IZUMO4	VLVGGHPRV	VLVGGRHPRV	0.1356	1.5166	0.1356	1			HPLTCLGALA
330	QQMRLIVDV	NAGS	QQMRLIVDV	QQMRLIVDV	0.1356	1.5169	0.1356	1			SHEEEVRVPAL
479	FAPSRVAGV	SCYL1	FAPSRVAGV	FAPSRVAGV	0.1354	1.5183	0.1354	1			HLGPWRDKDPALW
281	QLMQQQTRA	TCM8	QLMQQQTRA	QLMQQQTRA	0.1353	1.5193	0.1353	1			HSASPHVFP
79	AFEFMLSDLAEV	CDK20	AMLSDLAEV	AFEFMLSDLAEV	0.135	1.5212	0.135	1			FEGMGVGAWGT
129	FVLLPLVWL	TCM8	FVLLPLVWL	FVLLPLVWL	0.1346	1.5241	0.1346	1			SQPYSDPHIPPVS
20	LLPTSAQGL	IL32	LLPTSAQGL	LLPTSAQGL	0.1342	1.5268	0.1342	1			SRPGFQPNDSI
350	GPLLFTFLVQL	TCM8	GLFTFLVQL	GPLLFTFLVQL	0.1341	1.5276	0.1341	1			TQCTGREL
136	VHVLPGAWLV	YDJC	VVLPGAWLV	VHVLPGAWLV	0.134	1.528	0.134	1			DSTQRPELLL
382	FLGSRLGNSLL	CPSF1	FLGSGNSLL	FLGSRLGNSLL	0.1335	1.5316	0.1335	1			SRRPPTLSSY
15	YLQERSLKVAA	PLCD1	YLQERSVAA	YLQERSLKVAA	0.1334	1.5324	0.1334	1			SGSGCKYPPPYL
215	SLEDEEIEA	PLCD1	SLEDEEIEA	SLEDEEIEA	0.1333	1.5334	0.1333	1			SASLCVLCGFL
387	QIFPHVVHGFL	SCYL1	QIFPHVVHL	QIFPHVVHGFL	0.1332	1.5341	0.1332	1			SLVSGHGRE
27	VLLLPPPCELQV	IZUMO4	VLLLPPPQV	VLLLPPPCELQV	0.1327	1.5376	0.1327	1			AGDWVPGVST
14	LLPAAKTHL	TUBGCP6	LLPAAKTHL	LLPAAKTHL	0.1327	1.5376	0.1327	1			TTGERHPLT
14	LLPAAKTHL	TUBGCP6	LLPAAKTHL	LLPAAKTHL	0.1327	1.5376	0.1327	1			RLREGRAGVAVS
293	GLPEPLML	HLA-G	GL-PEPLML	GLPEPLML	0.1325	1.5389	0.1325	1			SPQTVQSPVPAP
145	SVLGLLHEEL	ELP5	SVLGLLHEL	SVLGLLHEEL	0.1324	1.5399	0.1324	1			TWCSVAALAVGL
181	TYLFYGAYRV	TCM8	TLFYGAYRV	TYLFYGAYRV	0.1323	1.5403	0.1323	1			ALALSLRWGPQS
449	SLGHFLTPMRL	TRPM4	SLFLTPMRL	SLGHFLTPMRL	0.1319	1.5436	0.1319	1			GAVTSLYPASTLR
656	LLLGLLLAAV	TCM8	LLLGLLAAV	LLLGLLLAAV	0.1318	1.5441	0.1318	1			PCLVPVVPSGA
267	GIDIPVLLLL	TRPM4	GIDPVLLLL	GIDIPVLLLL	0.1318	1.5441	0.1318	1			ALSWGRPRAPAP
470	SLIRNLLDQA	TRPM4	SLIRNLLQA	SLIRNLLDQA	0.1311	1.549	0.1311	1			VLCEISGQLWAST
182	ILSDMHLRSI	FXR1	ILSDMHLSI	ILSDMHLRSI	0.1309	1.5505	0.1309	1			MYLPEGECF
280	FQLMQQQTRA	TCM8	FLMQQQTRA	FQLMQQQTRA	0.1308	1.5512	0.1308	1			TLSSYPWRTTAH
299	LLSADGSAFSL	PLCD1	LLDGSAFSL	LLSADGSAFSL	0.1306	1.5525	0.1306	1			LVSARTFHLQSLV
90	VVTEAVTPL	SCYL1	VVTEAVTPL	VVTEAVTPL	0.1306	1.5525	0.1306	1			PWRDKDPAL
218	ILFEPNQTW	CPSF1	ILFEPNQTW	ILFEPNQTW	0.1306	1.5526	0.1306	1			RMVMLLPT
796	YQLPDWRLVFLV	CPSF1	YQLPDVFLV	YQLPDWRLVFLV	0.1306	1.553	0.1306	1			LSLRWGPQSP
32	GLQDDEDLQALL	PLCD1	GLQDDQALL	GLQDDEDLQALL	0.1304	1.5543	0.1304	1			LPGAWLVIPVWRA
5	RLALPDYEYLA	CSTPP1	RLADYEYLA	RLALPDYEYLA	0.1302	1.5556	0.1302	1			AQGLGAWVSAC
752	WQVQEKWHL	TCM8	WQVQEKWHL	WQVQEKWHL	0.13	1.5568	0.13	1			EWDARGGPPLLM
274	LLLIDGDEKM	TRPM4	LLLDGDEKM	LLLIDGDEKM	0.13	1.557	0.13	1			LVLCEISGQLWA
657	IMSAEGHVTM	CPSF1	IMAEGHVTM	IMSAEGHVTM	0.13	1.5572	0.13	1			PPPYLCLGAVTSL
85	ADRLEELVEEL	TUBGCP6	ALEELVEEL	ADRLEELVEEL	0.1299	1.5577	0.1299	1			VPAPLVTF
85	ADRLEELVEEL	TUBGCP6	ALEELVEEL	ADRLEELVEEL	0.1299	1.5577	0.1299	1			RHPLTCLGALALSL
13	GPRLSALPQQL	IZUMO4	GLSALPQQL	GPRLSALPQQL	0.1296	1.56	0.1296	1			GAWGTVPGSR
420	SLYSKGLVF	TUBGCP6	SLYSKGLVF	SLYSKGLVF	0.1296	1.56	0.1296	1			AVRRSGFSSCPGA
420	SLYSKGLVF	TUBGCP6	SLYSKGLVF	SLYSKGLVF	0.1296	1.56	0.1296	1			PTLSSYPWRTTA
324	KLPREDGMVPFV	FXR1	KLDGMVPFV	KLPREDGMVPFV	0.1295	1.5604	0.1295	1			SPQTVQSPV
194	ALDEKLLNIIDL	CPSF1	ALDEKLLNL	ALDEKLLNIIDL	0.1291	1.5637	0.1291	1			RLQHCAWQAVVSPA
76	CLWLRPQPIFL	HMG20B	CLWPQPIFL	CLWLRPQPIFL	0.129	1.5643	0.129	1			VQVECSVRELK
380	KLASLGMFSVSL	TCM8	KLASLSVSL	KLASLGMFSVSL	0.1288	1.566	0.1288	1			SPSPAPQCW
106	VGSVLDLLVQL	TUBGCP6	VVLDLLVQL	VGSVLDLLVQL	0.1287	1.5666	0.1287	1			LTYPCAIPLNS
106	VGSVLDLLVQL	TUBGCP6	VVLDLLVQL	VGSVLDLLVQL	0.1287	1.5666	0.1287	1			FCARCFRWV
715	HAFSFPLLI	TCM8	HAFSFPLLI	HAFSFPLLI	0.1285	1.5676	0.1285	1			AVVSPAGA
93	LLLSFKDAKL	CPSF1	LLLSFDAKL	LLLSFKDAKL	0.1285	1.5681	0.1285	1			LKARMVMLL
696	LVALGLPPI	TCM8	LVALGLPPI	LVALGLPPI	0.1284	1.5684	0.1284	1			CPGLQGPTSAS
552	GLGQAPWSDLL	TRPM4	GLAPWSDLL	GLGQAPWSDLL	0.1284	1.5686	0.1284	1			SSPQTVQSPVPA
183	SFLPSYIIDV	CPSF1	SLPSYIIDV	SFLPSYIIDV	0.1283	1.5694	0.1283	1			TVQSPVPAPLVT
337	YLPPGVIALVN	TCM8	YLPPGVIAV	YLPPGVIALV	0.1283	1.5697	0.1283	1			GSPEQEGQNI
438	VQSPVPAPLV	TCM8	VQSPVPPLV	VQSPVPAPLV	0.1278	1.5728	0.1278	1			QGPTSASL
200	FSILPDFSLDL	ELP5	FLPDFSLDL	FSILPDFSLDL	0.1277	1.5737	0.1277	1			VTFERSCEQGCL
39	LQALLKGSQLL	PLCD1	LLLKGSQLL	LQALLKGSQLL	0.127	1.5784	0.127	1			LVIPVWRALLP
147	FVDRAGEWKL	SCYL1	FVDAGEWKL	FVDRAGEWKL	0.1269	1.5795	0.1269	1			VSARTFHLQSLV
283	TMESHLDTPYNV	BCKDK	TMLDTPYNV	TMESHLDTPYNV	0.1268	1.5804	0.1268	1			ISGQLWASTKNT
25	VEAFLAGAVTSV	YDJC	VLAGAVTSV	VEAFLAGAVTSV	0.1268	1.5805	0.1268	1			KYPPPYLCLGA
531	SFLSKLESV	SCYL1	SFLSKLESV	SFLSKLESV	0.1264	1.5828	0.1264	1			SSPQTVQSPVPAPL
230	KTLLGQGYQA	TCM8	KLLGQGYQA	KTLLGQGYQA	0.1259	1.5867	0.1259	1			GLPALIPSSRPGF
538	LLSDKATSPLSL	TRPM4	LLSDSPLSL	LLSDKATSPLSL	0.1259	1.5869	0.1259	1			SLVLCEISGQLW
18	PLLGPALAL	BCKDK	PLLGPALAL	PLLGPALAL	0.1258	1.587	0.1258	1			GVGAWGTV
12	TLFLLLSGA	HLA-G	TLFLLLSGA	TLFLLLSGA	0.1253	1.5907	0.1253	1			MLRWSKEGDGGI
88	GLWEGALYEIG	TCM8	GLWEGALEI	GLWEGALYEI	0.1252	1.592	0.1252	1			RGLSLPSFSPKS
1	AVWEAEQLGGL	HELZ2	AVWEAEQLL	AVWEAEQLGGL	0.125	1.5928	0.125	1			VSARTFHLQSL
619	QVSPLGIRL	CPSF1	QVSPLGIRL	QVSPLGIRL	0.1249	1.5939	0.1249	1			ATWCSVAA
230	RLQLQLKKL	CCDC78	RLQLQLKKL	RLQLQLKKL	0.1248	1.5946	0.1248	1			NSLTSPFTPSP
726	ELDDDFSYA	TUBGCP6	ELDDDFSYA	ELDDDFSYA	0.1248	1.5949	0.1248	1			QGLGAWVSAC
726	ELDDDFSYA	TUBGCP6	ELDDDFSYA	ELDDDFSYA	0.1248	1.5949	0.1248	1			VESQPYSDPHIPPV
187	NFLKELNIQV	PLCD1	NLKELNIQV	NFLKELNIQV	0.1244	1.5976	0.1244	1			IRDYAFKVGV
82	SVPDDGSAV	IZUMO4	SVPDDGSAV	SVPDDGSAV	0.1238	1.6029	0.1238	1			CLGAVTSLYP
333	LLLQYLPPGVIAL	TCM8	LLLPGVIAL	LLLQYLPPGVIAL	0.1237	1.6038	0.1237	1			KSSPQTVQSP
61	SKELVDIQITT	CCDC78	SLVDIQITT	SKELVDIQITT	0.1236	1.605	0.1236	1			PLQDSTQRP
191	GTLEGVEASL	CSTPP1	GTLEGVASL	GTLEGVEASL	0.1235	1.6054	0.1235	1			LLMCPWASRRP
14	ELIPEPPEGGL	SCYL1	ELIPEPPEL	ELIPEPPEGGL	0.1233	1.6076	0.1233	1			VQSPVPAP
1140	IMDVIEVV	CPSF1	IM-DVIEVV	IMDVIEVV	0.1231	1.6095	0.1231	1			QPIFLWKL
99	SLYPASTL	SDC3	SLYPAS-TL	SLYPASTL	0.1229	1.6117	0.1229	1			KARTRKCSL
277	FLEFVEDFI	FXR1	FLEFVEDFI	FLEFVEDFI	0.1229	1.6123	0.1229	1			TLLTELFSNKG
366	VLQQLTEEASL	ZFYVE19	VLLTEEASL	VLQQLTEEASL	0.1227	1.6142	0.1227	1			AVSGDGSPSPAP
25	ALNGRRLGL	PLCD1	ALNGRRLGL	ALNGRRLGL	0.1226	1.6156	0.1226	1			VSTGRGWVSA
98	ILKLRHIWNL	TAFAZZIN	ILLRHIWNL	ILKLRHIWNL	0.1224	1.6173	0.1224	1			CFSEAGGIHCL
96	RTDPVPVTIAL	ELP5	RTDPVPVTL	RTDPVPVTIAL	0.122	1.6211	0.122	1			FHLQSLVLCE
179	KMSFKELQNFL	PLCD1	KMSELQNFL	KMSFKELQNFL	0.1219	1.6222	0.1219	1			VAALAVGLPALI
438	YLQYYRACV	TUBGCP6	YLQYYRACV	YLQYYRACV	0.1219	1.6222	0.1219	1			ATPLTGPL
438	YLQYYRACV	TUBGCP6	YLQYYRACV	YLQYYRACV	0.1219	1.6222	0.1219	1			SALLTYPCAIP
139	AILDYGVEEDL	PRODH	AILDYGVEL	AILDYGVEEDL	0.1218	1.6238	0.1218	1			HCAWQAVVSP
163	GLQGEVKWA	CCDC78	GLQGEVKWA	GLQGEVKWA	0.1216	1.6258	0.1216	1			RPQPIFLWK
42	LLKGSQLLKV	PLCD1	LLGSQLLKV	LLKGSQLLKV	0.1214	1.6278	0.1214	1			RGMCNSALLT
443	RACVLSTPPTL	TUBGCP6	RVLSTPPTL	RACVLSTPPTL	0.1214	1.6283	0.1214	1			GAVTSLYPASTL
443	RACVLSTPPTL	TUBGCP6	RVLSTPPTL	RACVLSTPPTL	0.1214	1.6283	0.1214	1			TSPFTPSPYSF
650	VADPYVVIM	CPSF1	VADPYVVIM	VADPYVVIM	0.1213	1.6286	0.1213	1			WRDKDPAL
100	KLRHIWNL	TAFAZZIN	KL-RHIWNL	KLRHIWNL	0.1213	1.6293	0.1213	1			TSAQGLGAWVSA
20	KDVHEDSLTV	FXR1	KVHEDSLTV	KDVHEDSLTV	0.1212	1.63	0.1212	1			ASRRPPTLSS
3	SLLALGGLV	ELP5	SLLALGGLV	SLLALGGLV	0.1212	1.6305	0.1212	1			FLHPLCLGRG
1188	KIFLWSLRA	CPSF1	KIFLWSLRA	KIFLWSLRA	0.1208	1.6342	0.1208	1			GLPEPLMLRWSKE
496	VLKDPDSNPYSL	FXR1	VLDSNPYSL	VLKDPDSNPYSL	0.1206	1.6367	0.1206	1			LVSARTFHLQSL
33	ATDTHHVEM	BCKDK	ATDTHHVEM	ATDTHHVEM	0.1206	1.6369	0.1206	1			LSLPSFSPK
84	RMMKGEFYVI	FXR1	RMMKGEFYI	RMMKGEFYVI	0.1204	1.6382	0.1204	1			YPPPYLCLGAVTSL
538	LLSDKATSPL	TRPM4	LLSDKATSL	LLSDKATSPL	0.1197	1.6454	0.1197	1			FQPNDSIRHQ
174	FLCRPCLVPV	SDC3	FLCPCLVPV	FLCRPCLVPV	0.1193	1.6497	0.1193	1			APAPASKPRPRL
912	GMVPLLEVAL	TUBGCP6	GMVPLLVAL	GMVPLLEVAL	0.1193	1.6505	0.1193	1			VVSCCVPL
912	GMVPLLEVAL	TUBGCP6	GMVPLLVAL	GMVPLLEVAL	0.1193	1.6505	0.1193	1			LALSLRWGPQSPA
1268	FLVSDRDRNLMV	CPSF1	FLVDRNLMV	FLVSDRDRNLMV	0.1192	1.651	0.1192	1			ALSLRWGPQSPAE
440	VRLLISHGLSL	TRPM4	VLISHGLSL	VRLLISHGLSL	0.1191	1.6527	0.1191	1			SLCVLCGF
336	QYLPPGVIALV	TCM8	YLPPGVIAV	YLPPGVIALV	0.1187	1.6563	0.1187	1			TYPCAIPLNSL
711	YLGSHAFSFPL	TCM8	YLGSHAFSL	YLGSHAFSFPL	0.1185	1.6584	0.1185	1			VLRLQHCAWQAVV
605	KLCCPRHYL	TUBGCP6	KLCCPRHYL	KLCCPRHYL	0.1185	1.6591	0.1185	1			AIRDYAFKVGVPLA
605	KLCCPRHYL	TUBGCP6	KLCCPRHYL	KLCCPRHYL	0.1185	1.6591	0.1185	1			ASTKNTGAHA
5	VLSDDMKKLKA	IL32	VLSDDMLKA	VLSDDMKKLKA	0.1184	1.6595	0.1184	1			RPCLVPVVPSGA
3	SLLALGGLVL	ELP5	SLLAGGLVL	SLLALGGLVL	0.1183	1.6605	0.1183	1			TPPGGATAA
27	WLPGAPGGTAV	CCDC78	WLAPGGTAV	WLPGAPGGTAV	0.118	1.6643	0.118	1			LCLGAVTSLY
3	ALMAVVLRAA	NAGS	ALMAVVLRA	ALMAVVLRAA	0.1177	1.6675	0.1177	1			ALLTYPCAIPLNS
458	RLAQLYSAA	TRPM4	RLAQLYSAA	RLAQLYSAA	0.1177	1.6676	0.1177	1			CAIPLNSLT
205	LLSPLACLLL	TCM8	LLSPLALLL	LLSPLACLLL	0.1174	1.6701	0.1174	1			SASPHVFPKFC
1243	SLVSRDAKPLEV	CPSF1	SLVSKPLEV	SLVSRDAKPLEV	0.1172	1.6729	0.1172	1			RQIGMGFRPS
247	RTFHLQSLV	PRODH	RTFHLQSLV	RTFHLQSLV	0.1171	1.6731	0.1171	1			WRDKDPALW
380	YLFLGSRL	CPSF1	YLFLGS-RL	YLFLGSRL	0.1166	1.6789	0.1166	1			VSTGRGWVSAV
132	FLNNKHVGRNV	TUBGCP6	FLNNKHVNV	FLNNKHVGRNV	0.1165	1.6797	0.1165	1			RAGDWVPGVS
132	FLNNKHVGRNV	TUBGCP6	FLNNKHVNV	FLNNKHVGRNV	0.1165	1.6797	0.1165	1			EISGQLWAST
289	VQHEGLPEPL	HLA-G	VQHEGLPEL	VQHEGLPEPL	0.1164	1.6809	0.1164	1			FHLQSLVLC
367	RLLQQMEQF	SCYL1	RLLQQMEQF	RLLQQMEQF	0.1164	1.681	0.1164	1			GSSTVVSCC
986	FLYFNRQGEL	CPSF1	FLFNRQGEL	FLYFNRQGEL	0.1163	1.6821	0.1163	1			QDSTQRPEL
61	RDLSSADPAV	ZFYVE19	RLSSADPAV	RDLSSADPAV	0.1159	1.6857	0.1159	1			RQIGMGFRPSS
471	YLAELCGVGAVL	TUBGCP6	YLAEVGAVL	YLAELCGVGAVL	0.1157	1.6888	0.1157	1			YGYNVCDYQWL
471	YLAELCGVGAVL	TUBGCP6	YLAEVGAVL	YLAELCGVGAVL	0.1157	1.6888	0.1157	1			VAALAVGLPA
821	LLSVHPQV	TUBGCP6	LL-SVHPQV	LLSVHPQV	0.1154	1.6917	0.1154	1			HQHVHVLPGAWL
821	LLSVHPQV	TUBGCP6	LL-SVHPQV	LLSVHPQV	0.1154	1.6917	0.1154	1			YQWLAARRG
273	LLLLIDGDEKM	TRPM4	LLLDGDEKM	LLLLIDGDEKM	0.1153	1.6921	0.1153	1			AARRGLSL
23	LLQEVLLL	IZUMO4	LLQE-VLLL	LLQEVLLL	0.1152	1.6939	0.1152	1			LGPWRDKDPAL
88	KLRPRPVPAA	HMG20B	KLRPPVPAA	KLRPRPVPAA	0.115	1.6959	0.115	1			RRLREGRAGVAV
241	AISLNITQKV	CPSF1	AILNITQKV	AISLNITQKV	0.1149	1.6965	0.1149	1			NSLTSPFTPS
367	RLQIDEQLRQI	FXR1	RLDEQLRQI	RLQIDEQLRQI	0.1148	1.6978	0.1148	1			VQVECSVRE
90	ELVEELEAA	TUBGCP6	ELVEELEAA	ELVEELEAA	0.1148	1.6978	0.1148	1			LLPTSAQGLG
90	ELVEELEAA	TUBGCP6	ELVEELEAA	ELVEELEAA	0.1148	1.6978	0.1148	1			TWCSVAALAV
805	FLVKNFPV	CPSF1	FLVKNFP-V	FLVKNFPV	0.1145	1.7012	0.1145	1			STVSSVQGSR
29	LLPPPCELQVLV	IZUMO4	LLPPPQVLV	LLPPPCELQVLV	0.1145	1.7014	0.1145	1			ARMVMLLPTSAQGL
804	HQAPRPGPSV	TCM8	HQAPPGPSV	HQAPRPGPSV	0.1145	1.7015	0.1145	1			TALGRPQFLVS
91	RLSDRTDPA	TRPM4	RLSDRTDPA	RLSDRTDPA	0.1142	1.7048	0.1142	1			KVGVPLAGE
573	FLILSREDSTMIL	CPSF1	FLIDSTMIL	FLILSREDSTMIL	0.1141	1.7054	0.1141	1			GFLCRPCLVPVV
42	ATAVRPPVPAV	PRODH	ATAPPVPAV	ATAVRPPVPAV	0.1139	1.7085	0.1139	1			SGDGSPSPAPQC
114	FLLLLNLLSL	TCM8	FLLLNLLSL	FLLLLNLLSL	0.1132	1.7159	0.1132	1			HVLPGAWLVIPVW
274	TNLFLEEIQI	SCYL1	TLFLEEIQI	TNLFLEEIQI	0.1129	1.7195	0.1129	1			WLAARRGLSLP
152	GVSSLAFAL	NAGS	GVSSLAFAL	GVSSLAFAL	0.1129	1.7196	0.1129	1			RRPPTLSSYPWRT
581	WLEREEFLV	TCM8	WLEREEFLV	WLEREEFLV	0.1128	1.7211	0.1128	1			GMCNSALLTYP
60	RRDLSSADPAV	ZFYVE19	RLSSADPAV	RRDLSSADPAV	0.1126	1.7223	0.1126	1			FLCRPCLVPVVPS
116	GCNPTILHV	BCKDK	GCNPTILHV	GCNPTILHV	0.1123	1.7261	0.1123	1			SPYSFPSLSH
700	GLPPIGQRAL	TCM8	GLPPIGQAL	GLPPIGQRAL	0.112	1.7301	0.112	1			RRPGEILCR
380	YLFLGSRLGNSL	CPSF1	YLFLGSNSL	YLFLGSRLGNSL	0.1119	1.7303	0.1119	1			GLSLPSFS
1341	SVGENVSDV	TUBGCP6	SVGENVSDV	SVGENVSDV	0.1119	1.7307	0.1119	1			WVQVECSVREL
1341	SVGENVSDV	TUBGCP6	SVGENVSDV	SVGENVSDV	0.1119	1.7307	0.1119	1			GVGAWGTVP
167	LLAEGLRES	BCKDK	LLAEGLRES	LLAEGLRES	0.1118	1.7325	0.1118	1			CLVPVVPSGAIS
278	VVFAVNSLL	CPSF1	VVFAVNSLL	VVFAVNSLL	0.1117	1.7336	0.1117	1			KARMVMLLPTS
162	ALSSLAQTEVTL	ELP5	ALAQTEVTL	ALSSLAQTEVTL	0.1114	1.7361	0.1114	1			ASPHVFPKFC
557	VAFAFLVTL	TCM8	VAFAFLVTL	VAFAFLVTL	0.1112	1.7394	0.1112	1			YTHQVATR
561	GLVTVADYI	FXR1	GLVTVADYI	GLVTVADYI	0.111	1.7407	0.111	1			IMSVRESRS
18	ALPQQLLQEVL	IZUMO4	ALPQQLLQL	ALPQQLLQEVL	0.111	1.7415	0.111	1			ASKPRPRL
16	LRPLLGPALAL	BCKDK	LLLGPALAL	LRPLLGPALAL	0.1108	1.743	0.1108	1			ETQCTGREL
606	GLFYCPLLPL	TCM8	GLFYCPLLL	GLFYCPLLPL	0.1107	1.7451	0.1107	1			AAGRRPGEIL
575	ILSREDSTMI	CPSF1	ILSEDSTMI	ILSREDSTMI	0.1103	1.7492	0.1103	1			SPEQEGQNI
566	LLLNRAQMA	TRPM4	LLLNRAQMA	LLLNRAQMA	0.1101	1.751	0.1101	1			SFSPKSSPQT
201	SILPDFSLDL	ELP5	SLPDFSLDL	SILPDFSLDL	0.1101	1.7511	0.1101	1			SASPHVFPKFCL
916	LLEVALQTI	TUBGCP6	LLEVALQTI	LLEVALQTI	0.1099	1.7543	0.1099	1			AATPLTGPLP
916	LLEVALQTI	TUBGCP6	LLEVALQTI	LLEVALQTI	0.1099	1.7543	0.1099	1			SLYPASTLRSPRG
236	ALGRPQFLVSA	PRODH	ALPQFLVSA	ALGRPQFLVSA	0.1095	1.7584	0.1095	1			KSSPQTVQSPVPA
544	TQLEEVEKDV	SCYL1	TQLEEVEKV	TQLEEVEKDV	0.1095	1.7589	0.1095	1			RPRLDLNCL
35	SLKKVAYNA	TUBGCP6	SLKKVAYNA	SLKKVAYNA	0.1093	1.7609	0.1093	1			DYAFKVGVPL
35	SLKKVAYNA	TUBGCP6	SLKKVAYNA	SLKKVAYNA	0.1093	1.7609	0.1093	1			ALGRPQFLVSART
661	LLAAVPLGYVV	TCM8	LLAAVPLGV	LLAAVPLGYVV	0.1092	1.7614	0.1092	1			GQLWASTK
429	TLSSYPWRTTA	PLCD1	TLSSYPWTA	TLSSYPWRTTA	0.1092	1.7616	0.1092	1			GGATAATWCSV
242	ISLNITQKV	CPSF1	ISLNITQKV	ISLNITQKV	0.1092	1.762	0.1092	1			HHRNPHRRL
100	GQRLFNKLMKM	PRODH	GLFNKLMKM	GQRLFNKLMKM	0.1084	1.7709	0.1084	1			SPFTPSPYSFPSL
114	FLLLLNLLSLL	TCM8	FLLNLLSLL	FLLLLNLLSLL	0.1083	1.7726	0.1083	1			STRGPEKEK
4	KVLSDDMKKL	IL32	KLSDDMKKL	KVLSDDMKKL	0.1081	1.7747	0.1081	1			GRRPGEILC
116	LAGSGPPQV	TUBGCP6	LAGSGPPQV	LAGSGPPQV	0.1077	1.7794	0.1077	1			GGPPLLMCP
116	LAGSGPPQV	TUBGCP6	LAGSGPPQV	LAGSGPPQV	0.1077	1.7794	0.1077	1			VPVVPSGAISC
1081	VSWEAIPNA	CPSF1	VSWEAIPNA	VSWEAIPNA	0.1076	1.78	0.1076	1			GSSTVVSCCV
510	ALSVLQKSI	CPSF1	ALSVLQKSI	ALSVLQKSI	0.1075	1.7807	0.1075	1			YSFPSLSH
327	AVVLTPLFKV	SCYL1	AVLTPLFKV	AVVLTPLFKV	0.1074	1.7821	0.1074	1			HLHHRNPHRR
30	RLGLQDDEDLQAL	PLCD1	RLDEDLQAL	RLGLQDDEDLQAL	0.1074	1.7823	0.1074	1			SLVSGHGRENK
266	FMSNRFVETNL	SCYL1	FMSNVETNL	FMSNRFVETNL	0.1074	1.783	0.1074	1			LKARMVML
861	GLLTPQPLKPLAV	TUBGCP6	GLLTPPLAV	GLLTPQPLKPLAV	0.1073	1.7833	0.1073	1			VSGDGSPSP
861	GLLTPQPLKPLAV	TUBGCP6	GLLTPPLAV	GLLTPQPLKPLAV	0.1073	1.7833	0.1073	1			ARTFHLQSLVL
13	GVPEPEELWEA	TCM8	GVPEPLWEA	GVPEPEELWEA	0.1071	1.7861	0.1071	1			KNTGAHALEA
146	VLKCQQGVSSL	NAGS	VLQQGVSSL	VLKCQQGVSSL	0.107	1.7873	0.107	1			GLSKFELCPK
216	ALVHSRTYDMDVRL	TUBGCP6	ALYDMDVRL	ALVHSRTYDMDVRL	0.1068	1.7894	0.1068	1			LSSQHQAI
216	ALVHSRTYDMDVRL	TUBGCP6	ALYDMDVRL	ALVHSRTYDMDVRL	0.1068	1.7894	0.1068	1			EVREEETQC
13	YLAQRHVLT	CSTPP1	YLAQRHVLT	YLAQRHVLT	0.1062	1.7958	0.1062	1			REHSASPHVF
214	YSCPPPALV	CSTPP1	YSCPPPALV	YSCPPPALV	0.1062	1.7961	0.1062	1			VYMYLPEGECF
88	FLGKMGFREAV	YDJC	FLMGFREAV	FLGKMGFREAV	0.106	1.7989	0.106	1			LSWGRPRAPAPA
999	VLPAYLSYDAPWPV	CPSF1	VLYDAPWPV	VLPAYLSYDAPWPV	0.1059	1.7991	0.1059	1			MVMLLPTSAQ
289	QMTKDGFLMYL	PLCD1	QMDGFLMYL	QMTKDGFLMYL	0.1057	1.8031	0.1057	1			RGWVSAVRR
29	LLPPPCELQVL	IZUMO4	LLPPPLQVL	LLPPPCELQVL	0.1056	1.8032	0.1056	1			GGIHCLGQA
253	ALPDKGDLM	CSTPP1	ALPDKGDLM	ALPDKGDLM	0.1055	1.8052	0.1055	1			SSRPGFQPNDSI
114	IIGCNPTILHV	BCKDK	IINPTILHV	IIGCNPTILHV	0.1052	1.8091	0.1052	1			CVPLQDSTQRP
113	FIIGCNPTILHV	BCKDK	FIIPTILHV	FIIGCNPTILHV	0.1051	1.8106	0.1051	1			RPRAPAPASK
95	KRTDPVPVTI	ELP5	KTDPVPVTI	KRTDPVPVTI	0.1051	1.811	0.1051	1			KARMVMLL
646	ALLTYPCAIPL	TRPM4	ALLTYPIPL	ALLTYPCAIPL	0.1049	1.8136	0.1049	1			QPNDSIRHQA
1268	FLVSDRDRNL	CPSF1	FLVDRDRNL	FLVSDRDRNL	0.1049	1.814	0.1049	1			VGLPALIPS
610	CPLLPLLNSV	TCM8	CLLPLLNSV	CPLLPLLNSV	0.1048	1.8164	0.1048	1			GDGSPSPAPQC
411	HFSLQPVLDSL	TUBGCP6	HLQPVLDSL	HFSLQPVLDSL	0.1046	1.819	0.1046	1			DKDPALWCQL
411	HFSLQPVLDSL	TUBGCP6	HLQPVLDSL	HFSLQPVLDSL	0.1046	1.819	0.1046	1			GMGVGAWGTVPGS
9	GLVLLRDSV	ELP5	GLVLLRDSV	GLVLLRDSV	0.1045	1.8206	0.1045	1			TFHLQSLVLC
355	VLNVLIGV	TUBGCP6	VL-NVLIGV	VLNVLIGV	0.1042	1.8245	0.1042	1			GPTSASLCVL
355	VLNVLIGV	TUBGCP6	VL-NVLIGV	VLNVLIGV	0.1042	1.8245	0.1042	1			TVQSPVPAPLVTF
398	KLQEPPASAVR	CPSF1	KLQEPPASV	KLQEPPASAV	0.104	1.8271	0.104	1			HIPPVSKNAK
1146	VVPEPGQPL	CPSF1	VVPEPGQPL	VVPEPGQPL	0.1037	1.8318	0.1037	1			RTPPGGATAATW
792	RFLLEDEKHI	TUBGCP6	RLLEDEKHI	RFLLEDEKHI	0.1034	1.8369	0.1034	1			SPFTPSPYS
792	RFLLEDEKHI	TUBGCP6	RLLEDEKHI	RFLLEDEKHI	0.1034	1.8369	0.1034	1			LTTGERHPLTC
481	GLPALIPSS	TCM8	GLPALIPSS	GLPALIPSS	0.1033	1.8385	0.1033	1			PTSASLCVL
280	FVEDFIQV	FXR1	FV-EDFIQV	FVEDFIQV	0.1022	1.8543	0.1022	1			GPTSASLCV
142	IADFGLARV	CDK20	IADFGLARV	IADFGLARV	0.1021	1.8551	0.1021	1			SQHQAIER
152	LLPGGAGGV	YDJC	LLPGGAGGV	LLPGGAGGV	0.102	1.8572	0.102	1			LAVGLPALIPSS
4	LLALGGLVL	ELP5	LLALGGLVL	LLALGGLVL	0.1014	1.8666	0.1014	1			QSPVPAPLVT
112	LLVQLAGSGPPQV	TUBGCP6	LLVSGPPQV	LLVQLAGSGPPQV	0.101	1.8721	0.101	1			LTALGRPQFLVSA
112	LLVQLAGSGPPQV	TUBGCP6	LLVSGPPQV	LLVQLAGSGPPQV	0.101	1.8721	0.101	1			QIDEQLRQIG
722	LIMLSLVLTV	TCM8	LMLSLVLTV	LIMLSLVLTV	0.1008	1.8746	0.1008	1			IRDYAFKV
1259	FMVDNAQLGFLV	CPSF1	FMVDNGFLV	FMVDNAQLGFLV	0.1003	1.8821	0.1003	1			RGGPPLLM
336	GVLQAPQPVL	TUBGCP6	GLQAPQPVL	GVLQAPQPVL	0.1	1.8867	0.1	1			WDARGGPPL
336	GVLQAPQPVL	TUBGCP6	GLQAPQPVL	GVLQAPQPVL	0.1	1.8867	0.1	1			SCCVPLQDSTQRP
367	RLLQQMEQFI	SCYL1	RLLQQMEQI	RLLQQMEQFI	0.0999	1.8873	0.0999	1			RLQIDEQLRQIG
514	RLREGRAGV	TCM8	RLREGRAGV	RLREGRAGV	0.0999	1.8884	0.0999	1			SLVLCEISGQLWAS
492	AAFPTGVKL	TUBGCP6	AAFPTGVKL	AAFPTGVKL	0.0998	1.8899	0.0998	1			PHVFPKFCLVI
492	AAFPTGVKL	TUBGCP6	AAFPTGVKL	AAFPTGVKL	0.0998	1.8899	0.0998	1			PLWRGGCSLT
243	SLNITQKV	CPSF1	SL-NITQKV	SLNITQKV	0.0995	1.8939	0.0995	1			GFSSCPGAV
552	GLGQAPWSDL	TRPM4	GLGQAPWSL	GLGQAPWSDL	0.0995	1.8942	0.0995	1			TQRPELLLHREHSA
55	YVDDTQFV	HLA-G	YVDD-TQFV	YVDDTQFV	0.0994	1.8954	0.0994	1			LLPGGAGGVGE
500	LLSYLYQEA	TUBGCP6	LLSYLYQEA	LLSYLYQEA	0.099	1.9006	0.099	1			HEEEVRVPA
500	LLSYLYQEA	TUBGCP6	LLSYLYQEA	LLSYLYQEA	0.099	1.9006	0.099	1			LWLRPQPIF
1313	VLDCGPRLPV	TUBGCP6	VLDGPRLPV	VLDCGPRLPV	0.0987	1.9056	0.0987	1			WASTKNTGA
1313	VLDCGPRLPV	TUBGCP6	VLDGPRLPV	VLDCGPRLPV	0.0987	1.9056	0.0987	1			VTFERSCEQ
50	QLREPAGVQTL	TCM8	QLREGVQTL	QLREPAGVQTL	0.0986	1.9067	0.0986	1			REGRAGVAV
101	VQRDIQAFL	NAGS	VQRDIQAFL	VQRDIQAFL	0.0986	1.9069	0.0986	1			LALSLRWGP
1468	GLASSQHVLHLL	TUBGCP6	GLASVLHLL	GLASSQHVLHLL	0.0979	1.9165	0.0979	1			MVGSLTASFP
1468	GLASSQHVLHLL	TUBGCP6	GLASVLHLL	GLASSQHVLHLL	0.0979	1.9165	0.0979	1			ASTLRSPRGA
138	VLPGAWLVIPV	YDJC	VLPGAVIPV	VLPGAWLVIPV	0.0973	1.9239	0.0973	1			HSASPHVFPKF
5	ALPALRPCI	PRODH	ALPALRPCI	ALPALRPCI	0.0972	1.9256	0.0972	1			LQDSTQRPE
549	SIFNFLLTVA	TCM8	SIFNFLLTA	SIFNFLLTVA	0.097	1.9276	0.097	1			YPASTLRSP
294	RLLSYLRVNVL	TCM8	RLLSYVNVL	RLLSYLRVNVL	0.0969	1.9295	0.0969	1			VLPGAWLVIPVWR
295	FLMYLLSA	PLCD1	FLM-YLLSA	FLMYLLSA	0.0968	1.9307	0.0968	1			SLVSGHGRENKSC
123	LLLTASFVLL	TCM8	LLLTASVLL	LLLTASFVLL	0.0964	1.9364	0.0964	1			CLGAVTSLYPASTL
147	SLRWGPQSPA	YJU2B	SLWGPQSPA	SLRWGPQSPA	0.0964	1.9364	0.0964	1			DLGGPQGPECPGL
87	LGLWEGALYEI	TCM8	GLWEGLYEI	GLWEGALYEI	0.0962	1.939	0.0962	1			LGGPQGPEC
1259	FMVDNAQL	CPSF1	FMVD-NAQL	FMVDNAQL	0.0961	1.9404	0.0961	1			PLWRGGCSLTDL
943	FICGPSPHWL	CPSF1	FIGPSPHWL	FICGPSPHWL	0.0959	1.9423	0.0959	1			ASKPRPRLDL
14	FLLLSGALTLT	HLA-G	FLLSGALTL	FLLLSGALTL	0.0949	1.9553	0.0949	1			QRPELLLHREHSA
3	HVKWPFPAV	TAFAZZIN	HVKWPFPAV	HVKWPFPAV	0.0949	1.9562	0.0949	1			DLNCLWLRPQPIFL
1232	LLRYQEESKTL	CPSF1	LLQEESKTL	LLRYQEESKTL	0.0948	1.9569	0.0948	1			GSPSPAPQCWENSV
700	GLPPIGQRALHYL	TCM8	GLPPILHYL	GLPPIGQRALHYL	0.0946	1.9594	0.0946	1			TTGERHPL
256	SLTSLPFDCTQAL	CPSF1	SLFDCTQAL	SLTSLPFDCTQAL	0.0945	1.9609	0.0945	1			RMVMLLPTSAQG
81	AKVRMMKGEFYV	FXR1	AMMKGEFYV	AKVRMMKGEFYV	0.094	1.9686	0.094	1			GLGAWVSACDT
378	YLDEPTVNTQIF	SCYL1	YLDEPTVNF	YLDEPTVNTQIF	0.0939	1.9692	0.0939	1			PLLMCPWAS
1410	AQGGEQAYL	TUBGCP6	AQGGEQAYL	AQGGEQAYL	0.0939	1.9696	0.0939	1			RAPAPASKPR
1410	AQGGEQAYL	TUBGCP6	AQGGEQAYL	AQGGEQAYL	0.0939	1.9696	0.0939	1			LSSYPWRT
5	LALGGLVLL	ELP5	LALGGLVLL	LALGGLVLL	0.0939	1.9698	0.0939	1			KPRPRLDLNCLWL
62	KLPARNKILML	TUBGCP6	KLPNKILML	KLPARNKILML	0.0938	1.9704	0.0938	1			ARGGPPLL
62	KLPARNKILML	TUBGCP6	KLPNKILML	KLPARNKILML	0.0938	1.9704	0.0938	1			ELLLHREHS
396	ATDESTVSSV	FXR1	ATDESTVSV	ATDESTVSSV	0.0923	1.9908	0.0923	1			GMCNSALLTYPCAI
535	SMYLLSDKA	TRPM4	SMYLLSDKA	SMYLLSDKA	0.0923	1.9908	0.0923	1			TCLGALALS
150	TMNPENEQHRL	CCDC78	TMNPENEQL	TMNPENEQHRL	0.0922	1.9923	0.0922	1			SSQHQAIER
1213	QMISVKNFI	CPSF1	QMISVKNFI	QMISVKNFI	0.0921	1.9931	0.0921	1			FCLVIPLWRG
397	EKLQEPPASAV	CPSF1	KLQEPPASV	KLQEPPASAV	0.0921	1.9936	0.0921	1			GSHEEEVRVPA
188	FLKELNIQVD	PLCD1	FLKELNIQV	FLKELNIQV	0.0921	1.9938	0.0921	1			KAAGRRPGEI
293	AQLPCLLVA	TRPM4	AQLPCLLVA	AQLPCLLVA	0.0919	1.9959	0.0919	1			SPSPAPQCWENSV
160	LQGPTSASL	SDC3	LQGPTSASL	LQGPTSASL	0.0919	1.996	0.0919	1			LTSPFTPSPY
1235	YQEESKTLSL	CPSF1	YQEEKTLSL	YQEESKTLSL	0.0918	1.9974	0.0918	1			TCLGALAL
41	SLEAEVPPDLAL	CCDC78	SLVPPDLAL	SLEAEVPPDLAL	0.0918	1.9979	0.0918	1			GEVREEETQC
986	FLYFNRQGELRI	CPSF1	FLYQGELRI	FLYFNRQGELRI	0.0917	1.999	0.0917	1			VHVLPGAWLVIPV
0	MLLPRSVSS	TCM8	MLLPRSVSS	MLLPRSVSS	0.0916	1.9994	0.0916	1			PLTCLGALA
353	IMTRKELLTV	TRPM4	IMTKELLTV	IMTRKELLTV	0.0915	2.0012	0.0915	0			SLRWGPQS
112	LLLRLPCTTL	ELP5	LLLRLPTTL	LLLRLPCTTL	0.0915	2.0028	0.0915	0			VPVVPSGAI
325	YLVSSSHNTYLL	PLCD1	YLVSSSHLL	YLVSSSHNTYLL	0.091	2.0104	0.091	0			RTFHLQSLVLCEI
439	FVRLLISHGLSL	TRPM4	FLISHGLSL	FVRLLISHGLSL	0.091	2.012	0.091	0			SVQGSRSYS
13	YLAQRHVLTYM	CSTPP1	YLAQVLTYM	YLAQRHVLTYM	0.0908	2.0152	0.0908	0			FHLQSLVL
21	SLNRYHNSHPL	YJU2B	SLYHNSHPL	SLNRYHNSHPL	0.0908	2.0155	0.0908	0			AALAVGLPALIP
1073	FSIQLISPV	CPSF1	FSIQLISPV	FSIQLISPV	0.0906	2.0195	0.0906	0			AARRGLSLPSFSP
162	FLQRMDMKPL	NAGS	FLQRMDMKL	FLQRMDMKPL	0.0905	2.0206	0.0905	0			ADLEAEALGP
88	GLWEGALYE	TCM8	GLWEGALYE	GLWEGALYE	0.0902	2.0266	0.0902	0			RRTPPGGATAA
80	GLGPKADRLEEL	TUBGCP6	GLADRLEEL	GLGPKADRLEEL	0.0902	2.0268	0.0902	0			DLFCARCFRWVQV
80	GLGPKADRLEEL	TUBGCP6	GLADRLEEL	GLGPKADRLEEL	0.0902	2.0268	0.0902	0			AIRDYAFKVG
136	RLLRGYEQYA	HLA-G	RLLGYEQYA	RLLRGYEQYA	0.0899	2.0311	0.0899	0			CLWLRPQPIFLWKL
112	KELEISWGL	SCYL1	KELEISWGL	KELEISWGL	0.0898	2.0328	0.0898	0			EEVRVPAL
1221	ILAADVMKSISL	CPSF1	ILAADVISL	ILAADVMKSISL	0.0898	2.0332	0.0898	0			SSPQTVQSPVPAP
554	LLTVAFAFL	TCM8	LLTVAFAFL	LLTVAFAFL	0.0896	2.0375	0.0896	0			HVFPKFCLVIPLW
123	VLMDDAMDC	CSTPP1	VLMDDAMDC	VLMDDAMDC	0.0896	2.0381	0.0896	0			LNSLTSPFTPS
5	QLFDDLCEALLPA	TUBGCP6	QLFDDLLPA	QLFDDLCEALLPA	0.0894	2.0413	0.0894	0			YQWLAARRGLS
5	QLFDDLCEALLPA	TUBGCP6	QLFDDLLPA	QLFDDLCEALLPA	0.0894	2.0413	0.0894	0			EVRVPALSW
233	LVDDGTHGC	TRPM4	LVDDGTHGC	LVDDGTHGC	0.0889	2.0508	0.0889	0			TEDTVGHL
912	GMVPLLEV	TUBGCP6	GMVP-LLEV	GMVPLLEV	0.0888	2.0513	0.0888	0			PFTPSPYSF
912	GMVPLLEV	TUBGCP6	GMVP-LLEV	GMVPLLEV	0.0888	2.0513	0.0888	0			QIDEQLRQIGMGF
135	HVHVLPGAWLV	YDJC	HVLPGAWLV	HVHVLPGAWLV	0.0888	2.0515	0.0888	0			RAPAPASKPRPRL
1216	SVKNFILAA	CPSF1	SVKNFILAA	SVKNFILAA	0.0888	2.0524	0.0888	0			CDTEDTVGHL
223	VVREDLMGL	FXR1	VVREDLMGL	VVREDLMGL	0.0885	2.0571	0.0885	0			AFKVGVPL
36	AVWATSLEAEV	CCDC78	AVWATSLEV	AVWATSLEAEV	0.0885	2.0582	0.0885	0			SPYSFPSLS
172	SMIQETLQVM	TUBGCP6	SMIETLQVM	SMIQETLQVM	0.0885	2.0585	0.0885	0			GAWLVIPVWRALL
172	SMIQETLQVM	TUBGCP6	SMIETLQVM	SMIQETLQVM	0.0885	2.0585	0.0885	0			SACDTEDTVGHL
190	KLVPSQAEIEARL	ZFYVE19	KLAEIEARL	KLVPSQAEIEARL	0.0883	2.0612	0.0883	0			RPGEILCRGL
102	RLFNKLMKMT	PRODH	RLFNKLMKT	RLFNKLMKMT	0.0879	2.0698	0.0879	0			NVCDYQWLAAR
256	HVAARFPFI	BCKDK	HVAARFPFI	HVAARFPFI	0.0875	2.0766	0.0875	0			LTSPFTPSPYS
856	RQSRPYLLV	CPSF1	RQSRPYLLV	RQSRPYLLV	0.0874	2.0775	0.0874	0			CVLCGFLCRP
143	WLVIPVWRA	YDJC	WLVIPVWRA	WLVIPVWRA	0.0874	2.0782	0.0874	0			TFHLQSLV
843	PLVKEVLLV	CPSF1	PLVKEVLLV	PLVKEVLLV	0.0871	2.0845	0.0871	0			HSASPHVFPK
324	RLHQGELQLLA	TUBGCP6	RLHELQLLA	RLHQGELQLLA	0.0869	2.0869	0.0869	0			SPFTPSPYSFP
324	RLHQGELQLLA	TUBGCP6	RLHELQLLA	RLHQGELQLLA	0.0869	2.0869	0.0869	0			MVMLLPTS
554	GQAPWSDLLL	TRPM4	GQAPWSLLL	GQAPWSDLLL	0.0869	2.0875	0.0869	0			LLGIEQDLGGPQGP
201	VLVDALRHNAA	NAGS	VLVDALNAA	VLVDALRHNAA	0.0865	2.0941	0.0865	0			VGAWGTVPGS
538	RTDEDAVLM	FXR1	RTDEDAVLM	RTDEDAVLM	0.0865	2.0946	0.0865	0			KKLKARMVM
68	AVFPHGGGFVL	CDK20	AVFPGGFVL	AVFPHGGGFVL	0.0865	2.0954	0.0865	0			ELFSNKGEGGGRA
109	FTFLRFLLL	TCM8	FTFLRFLLL	FTFLRFLLL	0.0863	2.0986	0.0863	0			HSASPHVFPKFCL
187	SFWEAKAQL	NAGS	SFWEAKAQL	SFWEAKAQL	0.0863	2.0994	0.0863	0			SPHVFPKFCLVI
303	VLNGLLVV	TCM8	VLNGLLV-V	VLNGLLVV	0.0862	2.1004	0.0862	0			TSLYPASTLRSP
334	MLRGQDPERVTL	ZFYVE19	MLDPERVTL	MLRGQDPERVTL	0.0862	2.1015	0.0862	0			SSYPWRTTAHW
184	ELQNFLKEL	PLCD1	ELQNFLKEL	ELQNFLKEL	0.0861	2.1028	0.0861	0			ARGGPPLLMC
40	QALLKGSQLL	PLCD1	QLLKGSQLL	QALLKGSQLL	0.086	2.104	0.086	0			GQLWASTKNTGA
267	GTFQKWAAV	HLA-G	GTFQKWAAV	GTFQKWAAV	0.086	2.1046	0.086	0			IWNLKLMRW
588	ALGACLLLRV	TRPM4	ALGALLLRV	ALGACLLLRV	0.086	2.1047	0.086	0			RTPPGGATAATWC
19	LLGPALALRA	BCKDK	LLGPALLRA	LLGPALALRA	0.0858	2.1073	0.0858	0			LMCPWASRRP
156	GLHTGIGRHVGV	TRPM4	GLHTGIVGV	GLHTGIGRHVGV	0.0858	2.1075	0.0858	0			QEGQNILLGIEQDL
49	WQLREPAGV	TCM8	WQLREPAGV	WQLREPAGV	0.0857	2.1097	0.0857	0			DLFCARCFRWV
738	TVDDEEEML	CPSF1	TVDDEEEML	TVDDEEEML	0.0856	2.1114	0.0856	0			CLVIPLWRG
532	YDMWTVIAPV	CPSF1	YMWTVIAPV	YDMWTVIAPV	0.0853	2.1183	0.0853	0			GVGEVRCPQVK
289	NQSVPPYGV	CPSF1	NQSVPPYGV	NQSVPPYGV	0.0852	2.1187	0.0852	0			KDPALWCQL
380	YLFLGSRLGNSLLL	CPSF1	YLFGNSLLL	YLFLGSRLGNSLLL	0.0851	2.1205	0.0851	0			SRDGGCRQRGM
38	QLYCPACLV	HELZ2	QLYCPACLV	QLYCPACLV	0.0851	2.1212	0.0851	0			EGMGVGAWGTV
21	QQLLQEVLL	IZUMO4	QQLLQEVLL	QQLLQEVLL	0.0851	2.1212	0.0851	0			LGGPQGPECPGL
188	KPKLVPSQAEI	ZFYVE19	KLVPSQAEI	KPKLVPSQAEI	0.0847	2.1292	0.0847	0			QGPTSASLC
220	HPVFDYEATL	HLA-G	HVFDYEATL	HPVFDYEATL	0.0846	2.1309	0.0846	0			TCLGALALSLR
265	GTGIDIPVLL	TRPM4	GTIDIPVLL	GTGIDIPVLL	0.0846	2.1311	0.0846	0			GSLTASFPSH
399	LQEPPASAV	CPSF1	LQEPPASAV	LQEPPASAV	0.0845	2.1321	0.0845	0			GEKGSHEEEVRV
206	FSLDLQEGPSV	ELP5	FSLDEGPSV	FSLDLQEGPSV	0.0845	2.1328	0.0845	0			FTPSPYSFPSLS
330	SYDKMVISL	CPSF1	SYDKMVISL	SYDKMVISL	0.0837	2.1477	0.0837	0			RQIGMGFRPSST
908	SVQTGMVPL	TUBGCP6	SVQTGMVPL	SVQTGMVPL	0.0836	2.1482	0.0836	0			IMSVRESR
908	SVQTGMVPL	TUBGCP6	SVQTGMVPL	SVQTGMVPL	0.0836	2.1482	0.0836	0			CPWASRRPPTL
275	LLIDGDEKMLTRI	TRPM4	LLIDGLTRI	LLIDGDEKMLTRI	0.0832	2.1561	0.0832	0			SSYPWRTT
1203	AFIDTQLYI	CPSF1	AFIDTQLYI	AFIDTQLYI	0.0831	2.1576	0.0831	0			TSPFTPSPYS
413	LLAPKLNEANLNV	SCYL1	LLAPKLNEV	LLAPKLNEANLNV	0.0831	2.1579	0.0831	0			QVLTTGERHP
198	KLLNIIDL	CPSF1	KLLNIID-L	KLLNIIDL	0.083	2.1598	0.083	0			YAFKVGVPLAG
474	NLLDQASHSA	TRPM4	NLLDASHSA	NLLDQASHSA	0.083	2.1599	0.083	0			GVAVSGDGSPSP
398	KLQEPPASAVREA	CPSF1	KLQEPPAEA	KLQEPPASAVREA	0.0829	2.1612	0.0829	0			EQLRQIGM
1186	GQKIFLWSL	CPSF1	GQKIFLWSL	GQKIFLWSL	0.0829	2.1613	0.0829	0			AVSGDGSPS
144	GLHKIIHHS	PLCD1	GLHKIIHHS	GLHKIIHHS	0.0829	2.1618	0.0829	0			HLGPWRDKDP
68	RLTPTMMLYA	BCKDK	RLTPTMMYA	RLTPTMMLYA	0.0828	2.164	0.0828	0			SRRPPTLSS
18	FIKDVHEDSLTV	FXR1	FIHEDSLTV	FIKDVHEDSLTV	0.0827	2.1654	0.0827	0			LLTYPCAIPLNS
114	AQLSCFREL	YDJC	AQLSCFREL	AQLSCFREL	0.0826	2.1671	0.0826	0			RSPRGACFSEA
298	YLRVNVLNGLLVV	TCM8	YLLNGLLVV	YLRVNVLNGLLVV	0.0826	2.1675	0.0826	0			STLRSPRGAC
182	FKELQNFLKEL	PLCD1	FLQNFLKEL	FKELQNFLKEL	0.0826	2.1681	0.0826	0			EQDLGGPQGP
337	YLPPGVIA	TCM8	YLPPGVI-A	YLPPGVIA	0.0825	2.1695	0.0825	0			CLVIPLWRGGCSL
337	SLKGGEIYVLTL	CPSF1	SLKGGVLTL	SLKGGEIYVLTL	0.0825	2.1702	0.0825	0			GGIMSVRESR
106	KLMKMTFYGHFV	PRODH	KLMKMTFYV	KLMKMTFYGHFV	0.0821	2.1769	0.0821	0			SLCVLCGFLCRPCL
132	LLISASGQLKI	CDK20	LLISGQLKI	LLISASGQLKI	0.0819	2.1797	0.0819	0			SLVSGHGR
56	QQLQISKEL	CCDC78	QQLQISKEL	QQLQISKEL	0.0819	2.1801	0.0819	0			RGGPPLLMCP
2	YDSQQPPLPPL	ZFYVE19	YQQPPLPPL	YDSQQPPLPPL	0.0816	2.186	0.0816	0			HVHVLPGAW
431	ALLNDRPEF	TRPM4	ALLNDRPEF	ALLNDRPEF	0.0815	2.1881	0.0815	0			VIPLWRGGC
103	LLQLLCPDFPLEL	CSTPP1	LLQDFPLEL	LLQLLCPDFPLEL	0.0813	2.1927	0.0813	0			SRDGGCRQR
65	RTWELARSLLV	PRODH	RTWELSLLV	RTWELARSLLV	0.0811	2.1959	0.0811	0			LSLRWGPQS
234	TLVPHYCELV	SCYL1	TLVPHYELV	TLVPHYCELV	0.0809	2.1986	0.0809	0			YATDESTVS
343	RISPLFGHL	BCKDK	RISPLFGHL	RISPLFGHL	0.0806	2.2057	0.0806	0			AVRRSGFSS
862	LLVHVDQELLI	CPSF1	LLVDQELLI	LLVHVDQELLI	0.0804	2.2087	0.0804	0			AAGRRPGEILC
410	SMLLLAPKLNEA	SCYL1	SLAPKLNEA	SMLLLAPKLNEA	0.0804	2.2093	0.0804	0			GSPSPAPQCW
1108	HVSNASIRV	TUBGCP6	HVSNASIRV	HVSNASIRV	0.0801	2.215	0.0801	0			ELLLHREHSASP
1135	HVSNASIRV	TUBGCP6	HVSNASIRV	HVSNASIRV	0.0801	2.215	0.0801	0			PASKPRPRL
1108	HVSNASIRV	TUBGCP6	HVSNASIRV	HVSNASIRV	0.0801	2.215	0.0801	0			NILLGIEQDLG
1135	HVSNASIRV	TUBGCP6	HVSNASIRV	HVSNASIRV	0.0801	2.215	0.0801	0			VFPKFCLVIPL
1106	SLRSEETVSGL	CPSF1	SLEETVSGL	SLRSEETVSGL	0.08	2.2153	0.08	0			CLGALALSLR
283	MLTRIENATQA	TRPM4	MLIENATQA	MLTRIENATQA	0.0798	2.2195	0.0798	0			ATDESTVS
11	RTLFLLLSGALTL	HLA-G	RLLSGALTL	RTLFLLLSGALTL	0.0797	2.221	0.0797	0			RLDLNCLWLRP
187	YLEGTCVEWL	HLA-G	YLEGTCVEL	YLEGTCVEWL	0.0795	2.2244	0.0795	0			AAGRRPGEI
96	TMKEYHCLL	CSTPP1	TMKEYHCLL	TMKEYHCLL	0.0793	2.2281	0.0793	0			YQWLAARRGLSLP
448	STPPTLSLL	TUBGCP6	STPPTLSLL	STPPTLSLL	0.0793	2.2287	0.0793	0			ECPGLQGPTSASL
448	STPPTLSLL	TUBGCP6	STPPTLSLL	STPPTLSLL	0.0793	2.2287	0.0793	0			VLCGFLCR
259	SLPFDCTQA	CPSF1	SLPFDCTQA	SLPFDCTQA	0.0792	2.2315	0.0792	0			PTLSSYPWRT
152	LVYGTRLVV	CPSF1	LVYGTRLVV	LVYGTRLVV	0.0791	2.2333	0.0791	0			QFLVSARTF
404	RVDIAQSEL	TRPM4	RVDIAQSEL	RVDIAQSEL	0.079	2.2341	0.079	0			LGAVTSLYPA
263	FIPMPLDYILPEL	BCKDK	FLDYILPEL	FIPMPLDYILPEL	0.079	2.2346	0.079	0			RHQARHLHHR
650	SLEQEAESVL	SCYL1	SLQEAESVL	SLEQEAESVL	0.0789	2.2363	0.0789	0			APQCWENSV
116	FVAGEDQESI	PRODH	FVAEDQESI	FVAGEDQESI	0.0789	2.2368	0.0789	0			RCFRWVQVEC
93	ALYEIGGL	TCM8	ALYEIG-GL	ALYEIGGL	0.0788	2.2377	0.0788	0			LSWGRPRA
223	RVSDDGFIAI	PRODH	RVDDGFIAI	RVSDDGFIAI	0.0788	2.2378	0.0788	0			NSALLTYPC
548	LSIFNFLLTV	TCM8	LIFNFLLTV	LSIFNFLLTV	0.0788	2.238	0.0788	0			PIFLWKLRPRPVPA
745	RLRKQLVWQV	TCM8	RLKQLVWQV	RLRKQLVWQV	0.0788	2.238	0.0788	0			APASKPRPR
105	ALDSLSWL	ELP5	ALDSLSW-L	ALDSLSWL	0.0786	2.2415	0.0786	0			SLVLCEISGQ
348	FLGPLLFTFLVQL	TCM8	FLGPLLVQL	FLGPLLFTFLVQL	0.0785	2.2431	0.0785	0			RPCLVPVV
114	FLLLLNLL	TCM8	FLL-LLNLL	FLLLLNLL	0.0781	2.2512	0.0781	0			RHPLTCLGALAL
620	FLFLTFYI	TCM8	FLF-LTFYI	FLFLTFYI	0.078	2.2539	0.078	0			KLRPRPVP
115	RLPCTTLCQV	ELP5	RLPTTLCQV	RLPCTTLCQV	0.0776	2.2614	0.0776	0			RPQFLVSARTFHL
1466	SPGLASSQHVL	TUBGCP6	SLASSQHVL	SPGLASSQHVL	0.0775	2.2621	0.0775	0			GATAATWCSVAAL
1466	SPGLASSQHVL	TUBGCP6	SLASSQHVL	SPGLASSQHVL	0.0775	2.2621	0.0775	0			GLSLPSFSPKSS
86	DLAEVVRHA	CDK20	DLAEVVRHA	DLAEVVRHA	0.0774	2.2651	0.0774	0			RGSSTVVSCC
87	CLHVVTEAV	SCYL1	CLHVVTEAV	CLHVVTEAV	0.0774	2.2652	0.0774	0			KAAGRRPGEILC
1001	TLLPSHPPRRA	TUBGCP6	TLLPPPRRA	TLLPSHPPRRA	0.0771	2.27	0.0771	0			PSFSPKSSPQTV
1001	TLLPSHPPRRA	TUBGCP6	TLLPPPRRA	TLLPSHPPRRA	0.0771	2.27	0.0771	0			CNSALLTYPCAI
224	VSDDGFIAI	PRODH	VSDDGFIAI	VSDDGFIAI	0.077	2.2727	0.077	0			MVGSLTASFPSHVL
475	VAALAVGLPAL	TCM8	VLAVGLPAL	VAALAVGLPAL	0.0768	2.2749	0.0768	0			QHCAWQAVV
587	FLVPKNVLDIVA	TCM8	FLVPKNVLA	FLVPKNVLDIVA	0.0767	2.2776	0.0767	0			GVAVSGDGSPSPA
91	YLCLGAVTSLY	SDC3	YLLGAVTSL	YLCLGAVTSL	0.0765	2.2811	0.0765	0			AATWCSVAALA
223	NQTWPGRVAV	CPSF1	NQWPGRVAV	NQTWPGRVAV	0.0763	2.2847	0.0763	0			LPALIPSS
239	DLSGLAIKV	TUBGCP6	DLSGLAIKV	DLSGLAIKV	0.0763	2.2857	0.0763	0			KSCRGWGWGQGF
239	DLSGLAIKV	TUBGCP6	DLSGLAIKV	DLSGLAIKV	0.0763	2.2857	0.0763	0			KYPPPYLCLGAV
605	GVPAPAPTPV	SCYL1	GVAPAPTPV	GVPAPAPTPV	0.0762	2.2864	0.0762	0			AVSGDGSPSPAPQC
1161	VLYEKEQKGPVTAL	CPSF1	VLYEPVTAL	VLYEKEQKGPVTAL	0.0761	2.2879	0.0761	0			RCFRWVQVECSV
575	GVSSLTSKL	SCYL1	GVSSLTSKL	GVSSLTSKL	0.0761	2.2891	0.0761	0			RVPALSWGRPRAPA
122	SLLLTASFVLL	TCM8	SLLASFVLL	SLLLTASFVLL	0.076	2.2898	0.076	0			EQEGQNIL
271	ALSLIERYEPSETA	PLCD1	ALYEPSETA	ALSLIERYEPSETA	0.076	2.2901	0.076	0			VHVLPGAWL
392	YLDELRLA	TRPM4	YL-DELRLA	YLDELRLA	0.076	2.2903	0.076	0			LRWSKEGDGGIMSV
1249	ISLGEPVSDV	TUBGCP6	ILGEPVSDV	ISLGEPVSDV	0.076	2.2906	0.076	0			KEGDGGIMSVR
1249	ISLGEPVSDV	TUBGCP6	ILGEPVSDV	ISLGEPVSDV	0.076	2.2906	0.076	0			LLGIEQDLGG
301	SADGSAFSL	PLCD1	SADGSAFSL	SADGSAFSL	0.076	2.2914	0.076	0			HREHSASPHV
454	SLLTIGFLF	TUBGCP6	SLLTIGFLF	SLLTIGFLF	0.0758	2.2942	0.0758	0			LPGGAGGVGEV
454	SLLTIGFLF	TUBGCP6	SLLTIGFLF	SLLTIGFLF	0.0758	2.2942	0.0758	0			FCARCFRWVQV
253	SLVLCEISGQL	PRODH	SLVEISGQL	SLVLCEISGQL	0.0758	2.2945	0.0758	0			TQCTGRELR
1061	RVGENVSDV	TUBGCP6	RVGENVSDV	RVGENVSDV	0.0757	2.2953	0.0757	0			SARTFHLQS
1115	RVGENVSDV	TUBGCP6	RVGENVSDV	RVGENVSDV	0.0757	2.2953	0.0757	0			GACFSEAGGIHCL
1142	RVGENVSDV	TUBGCP6	RVGENVSDV	RVGENVSDV	0.0757	2.2953	0.0757	0			LLMCPWASRRPP
1223	RVGENVSDV	TUBGCP6	RVGENVSDV	RVGENVSDV	0.0757	2.2953	0.0757	0			LPGAWLVIPV
1061	RVGENVSDV	TUBGCP6	RVGENVSDV	RVGENVSDV	0.0757	2.2953	0.0757	0			PRLDLNCLWL
1115	RVGENVSDV	TUBGCP6	RVGENVSDV	RVGENVSDV	0.0757	2.2953	0.0757	0			RPRPVPAATP
1142	RVGENVSDV	TUBGCP6	RVGENVSDV	RVGENVSDV	0.0757	2.2953	0.0757	0			LPALIPSSR
1223	RVGENVSDV	TUBGCP6	RVGENVSDV	RVGENVSDV	0.0757	2.2953	0.0757	0			SLTSPFTPSPYSFP
32	GLQDDEDLQA	PLCD1	GLQDDELQA	GLQDDEDLQA	0.0757	2.2958	0.0757	0			ACFSEAGGIHC
238	SIVAISLNI	CPSF1	SIVAISLNI	SIVAISLNI	0.0757	2.2959	0.0757	0			YNVCDYQWLAA
0	MLDSLLALGGL	ELP5	MLDSLLALL	MLDSLLALGGL	0.0755	2.2991	0.0755	0			GMCNSALLTYPCA
58	HLTVHNREV	TAFAZZIN	HLTVHNREV	HLTVHNREV	0.0755	2.2999	0.0755	0			IPLNSLTSP
47	LIWQLREPAGV	TCM8	LIWQEPAGV	LIWQLREPAGV	0.0755	2.3002	0.0755	0			CLVPVVPSGAISC
417	VLDSLYSKGL	TUBGCP6	VLDSLYSKL	VLDSLYSKGL	0.0755	2.3003	0.0755	0			YSDPHIPPVSKN
417	VLDSLYSKGL	TUBGCP6	VLDSLYSKL	VLDSLYSKGL	0.0755	2.3003	0.0755	0			WCQLCLSSQHQAI
163	FRRESLAEEHEGL	CPSF1	FLAEEHEGL	FRRESLAEEHEGL	0.0752	2.3059	0.0752	0			SLPSFSPKSSPQ
216	AAFHEEFVV	FXR1	AAFHEEFVV	AAFHEEFVV	0.0751	2.3074	0.0751	0			STVVSCCV
354	DVLNVLIGV	TUBGCP6	DVLNVLIGV	DVLNVLIGV	0.075	2.3087	0.075	0			KFCLVIPL
354	DVLNVLIGV	TUBGCP6	DVLNVLIGV	DVLNVLIGV	0.075	2.3087	0.075	0			GPQSPAEL
95	RTDPAAVYSL	TRPM4	RTDPAAVYL	RTDPAAVYSL	0.0749	2.3107	0.0749	0			TVGHLGPWR
298	YLLSADGSA	PLCD1	YLLSADGSA	YLLSADGSA	0.0749	2.3112	0.0749	0			QLCLSSQHQ
230	GLPPVPDNADL	TUBGCP6	GLPPVPDNL	GLPPVPDNADL	0.0749	2.3113	0.0749	0			TLRSPRGA
230	GLPPVPDNADL	TUBGCP6	GLPPVPDNL	GLPPVPDNADL	0.0749	2.3113	0.0749	0			GFQPNDSIRHQA
24	IVEAFLAGAVTSV	YDJC	ILAGAVTSV	IVEAFLAGAVTSV	0.0747	2.3141	0.0747	0			HSASPHVF
58	HILFREFSFV	CSTPP1	HLFREFSFV	HILFREFSFV	0.0746	2.3158	0.0746	0			RAGEKGSHEEEV
115	QLAGSGPPQVL	TUBGCP6	QLAGPPQVL	QLAGSGPPQVL	0.0745	2.3189	0.0745	0			KLKARMVMLLPT
115	QLAGSGPPQVL	TUBGCP6	QLAGPPQVL	QLAGSGPPQVL	0.0745	2.3189	0.0745	0			GCLHRRTPPGGATA
186	QNFLKELNIQV	PLCD1	QLKELNIQV	QNFLKELNIQV	0.0744	2.3196	0.0744	0			RRGLSLPSFSPKS
120	RWDMADNEQVL	YJU2B	RMADNEQVL	RWDMADNEQVL	0.0743	2.3214	0.0743	0			WQAVVSPA
321	KFCRLHQGELQL	TUBGCP6	KLHQGELQL	KFCRLHQGELQL	0.0739	2.3295	0.0739	0			LPTSAQGL
321	KFCRLHQGELQL	TUBGCP6	KLHQGELQL	KFCRLHQGELQL	0.0739	2.3295	0.0739	0			QSLVLCEI
661	QQDDWSTGGQV	SCYL1	QQDDWSTQV	QQDDWSTGGQV	0.0738	2.3307	0.0738	0			QGPTSASLCV
243	LVSARTFHL	PRODH	LVSARTFHL	LVSARTFHL	0.0737	2.3329	0.0737	0			KSSPQTVQSPVPAP
309	RHKVLPQLLTA	SCYL1	RVLPQLLTA	RHKVLPQLLTA	0.0737	2.3333	0.0737	0			DPHIPPVSKNA
93	ALYEIGGLF	TCM8	ALYEIGGLF	ALYEIGGLF	0.0737	2.3334	0.0737	0			DYAFKVGVPLA
183	KELQNFLKEL	PLCD1	KLQNFLKEL	KELQNFLKEL	0.0735	2.3366	0.0735	0			LCRPCLVPVV
335	GGVLQAPQPVL	TUBGCP6	GLQAPQPVL	GGVLQAPQPVL	0.0735	2.3366	0.0735	0			RGSSTVVSCCVPL
335	GGVLQAPQPVL	TUBGCP6	GLQAPQPVL	GGVLQAPQPVL	0.0735	2.3366	0.0735	0			SLVSGHGRENKS
103	TIALDSLSWLL	ELP5	TLDSLSWLL	TIALDSLSWLL	0.0735	2.3367	0.0735	0			KGYATDESTVSSV
88	LEELVEELEAA	TUBGCP6	LLVEELEAA	LEELVEELEAA	0.0735	2.3368	0.0735	0			GIMSVRESRS
88	LEELVEELEAA	TUBGCP6	LLVEELEAA	LEELVEELEAA	0.0735	2.3368	0.0735	0			PIFLWKLRP
66	VLYELIEKR	TAFAZZIN	VLYELIEKR	VLYELIEKR	0.0733	2.3407	0.0733	0			SGQLWASTK
134	KLTDFPPI	BCKDK	KLTDFPP-I	KLTDFPPI	0.0732	2.3419	0.0732	0			QWLAARRGLSL
621	KLQRTPGEEKI	FXR1	KLQPGEEKI	KLQRTPGEEKI	0.0732	2.3428	0.0732	0			TSAQGLGAW
2	TALMAVVLRA	NAGS	TLMAVVLRA	TALMAVVLRA	0.073	2.3469	0.073	0			EISGQLWA
441	RLLISHGL	TRPM4	RLL-ISHGL	RLLISHGL	0.0729	2.3478	0.0729	0			PLNSLTSPFTP
8	ALRPCIPRFV	PRODH	ALRPCIPFV	ALRPCIPRFV	0.0729	2.3481	0.0729	0			PLNSLTSPFT
266	ISNEFKVEL	TCM8	ISNEFKVEL	ISNEFKVEL	0.0725	2.3555	0.0725	0			LSLRWGPQSPAEL
249	AQQTQDLLTQL	ZFYVE19	AQQDLLTQL	AQQTQDLLTQL	0.0722	2.3606	0.0722	0			GHLGPWRDKDPAL
306	GLLVVGAISAI	TCM8	GLLGAISAI	GLLVVGAISAI	0.0717	2.3702	0.0717	0			PEQEGQNILL
80	SLLGPEGFFLG	YDJC	SLLPEGFFL	SLLGPEGFFL	0.0716	2.3725	0.0716	0			CKYPPPYL
81	GLETEKCLHV	SCYL1	GLTEKCLHV	GLETEKCLHV	0.0715	2.3742	0.0715	0			HVHVLPGAWLVIPV
82	GQVMSSLAEL	IL32	GQMSSLAEL	GQVMSSLAEL	0.0714	2.3764	0.0714	0			GAGGVGEVRCPQV
1204	FIDTQLYIHQM	CPSF1	FIDTQIHQM	FIDTQLYIHQM	0.0713	2.3789	0.0713	0			VIPVWRALLP
7	ALPDYEYL	CSTPP1	AL-PDYEYL	ALPDYEYL	0.0711	2.3812	0.0711	0			IGMGFRPSS
247	TLSVDQLVTFL	PLCD1	TLDQLVTFL	TLSVDQLVTFL	0.0709	2.385	0.0709	0			PALSWGRPRA
466	VLTSAFSRA	SCYL1	VLTSAFSRA	VLTSAFSRA	0.0709	2.3858	0.0709	0			DARGGPPLLM
85	MMKGEFYVI	FXR1	MMKGEFYVI	MMKGEFYVI	0.0709	2.3859	0.0709	0			TGERHPLTC
330	GMVPFVFV	FXR1	GMVPFVF-V	GMVPFVFV	0.0709	2.3859	0.0709	0			GYATDESTVSS
266	FMSNRFVETNLFL	SCYL1	FMSETNLFL	FMSNRFVETNLFL	0.0708	2.3867	0.0708	0			VLCEISGQ
45	FFTEYFNSV	CSTPP1	FFTEYFNSV	FFTEYFNSV	0.0707	2.3899	0.0707	0			WLAARRGLSLPSF
109	MLLKGVAFCHA	CDK20	MLLKGVAHA	MLLKGVAFCHA	0.0706	2.3912	0.0706	0			WVQVECSV
219	HHPVFDYEATL	HLA-G	HVFDYEATL	HHPVFDYEATL	0.0706	2.3913	0.0706	0			TVSSVQGSRSY
394	KYTEKLQEPPASA	CPSF1	KLQEPPASA	KYTEKLQEPPASA	0.0705	2.3931	0.0705	0			KGYATDEST
115	LLLLNLLSLL	TCM8	LLLNLLSLL	LLLLNLLSLL	0.0705	2.3936	0.0705	0			WSKEGDGGI
196	SVYSIRLAYL	TCM8	SVYSILAYL	SVYSIRLAYL	0.0703	2.3957	0.0703	0			RVPALSWGRPR
489	FQNSPEPDLEI	CPSF1	FQNEPDLEI	FQNSPEPDLEI	0.0703	2.3972	0.0703	0			DLYSGSGSGCK
8	FPAVPPLTWTL	TAFAZZIN	FVPPLTWTL	FPAVPPLTWTL	0.0702	2.3978	0.0702	0			SGSPEQEGQNI
870	LLIYEAFPHDSQL	CPSF1	LLFPHDSQL	LLIYEAFPHDSQL	0.0702	2.3982	0.0702	0			PFTPSPYSFPSL
127	ASFVLLPLV	TCM8	ASFVLLPLV	ASFVLLPLV	0.0702	2.3986	0.0702	0			RQIGMGFR
71	RLDLNCLWL	HMG20B	RLDLNCLWL	RLDLNCLWL	0.07	2.4013	0.07	0			EKGSHEEEVRV
723	IMLSLVLTVCV	TCM8	IMLSLVLTV	IMLSLVLTVCV	0.07	2.4021	0.07	0			TFHLQSLVLCEI
122	SLLLTASFVL	TCM8	SLLTASFVL	SLLLTASFVL	0.07	2.4024	0.07	0			LPGAWLVI
68	ELARSLLVL	PRODH	ELARSLLVL	ELARSLLVL	0.0698	2.4059	0.0698	0			LCLGRGWAS
1193	SLRASELTGM	CPSF1	SLASELTGM	SLRASELTGM	0.0697	2.4069	0.0697	0			SVRESRSLS
76	CLWLRPQPI	HMG20B	CLWLRPQPI	CLWLRPQPI	0.0691	2.4183	0.0691	0			IRDYAFKVGVPL
230	VLPSQTPQPA	ZFYVE19	VLPSQTPQA	VLPSQTPQPA	0.069	2.4203	0.069	0			RHLHHRNPHR
55	YVDDTQFVRF	HLA-G	YVDDTQVRF	YVDDTQFVRF	0.069	2.4216	0.069	0			LSLPSFSP
1420	GLAGQYHL	TUBGCP6	GLAG-QYHL	GLAGQYHL	0.0687	2.4255	0.0687	0			AIPLNSLTSPFTP
1420	GLAGQYHL	TUBGCP6	GLAG-QYHL	GLAGQYHL	0.0687	2.4255	0.0687	0			TYPCAIPL
234	TLVPHYCELVGA	SCYL1	TLVPELVGA	TLVPHYCELVGA	0.0687	2.4256	0.0687	0			QPIFLWKLRP
188	FLDKTLTSR	BCKDK	FLDKTLTSR	FLDKTLTSR	0.0686	2.4286	0.0686	0			ISGQLWAST
131	FVQNVHTPRV	CPSF1	FVQNVTPRV	FVQNVHTPRV	0.0686	2.4287	0.0686	0			FSPKSSPQTVQSPV
367	RLLQQMEQFIQYL	SCYL1	RLLQQIQYL	RLLQQMEQFIQYL	0.0686	2.4289	0.0686	0			SVRESRSLSEDL
66	FVQATPHNRV	CSTPP1	FVQATPHNV	FVQATPHNRV	0.0685	2.4305	0.0685	0			KARMVMLLP
273	SLIERYEPSET	PLCD1	SLIEEPSET	SLIERYEPSET	0.0684	2.4321	0.0684	0			GDWVPGVST
610	NIGDNRYIVQV	CPSF1	NIGDYIVQV	NIGDNRYIVQV	0.0684	2.4326	0.0684	0			RGLWDRQGA
584	ILQTGQEIM	CPSF1	ILQTGQEIM	ILQTGQEIM	0.0683	2.4333	0.0683	0			QFLVSARTFHLQSL
334	YLLEDQLA	PLCD1	YLLEDQL-A	YLLEDQLA	0.0682	2.4355	0.0682	0			LQIDEQLRQIGMGF
122	LLGRAPTHA	YDJC	LLGRAPTHA	LLGRAPTHA	0.0681	2.4381	0.0681	0			IGMGFRPSST
4	LMAVVLRAA	NAGS	LMAVVLRAA	LMAVVLRAA	0.068	2.4391	0.068	0			LKARMVMLLPTSA
14	LYLQERSLKV	PLCD1	LLQERSLKV	LYLQERSLKV	0.068	2.44	0.068	0			TSASLCVL
138	AVIEVDEEVL	NAGS	AVIEVDEEL	AVIEVDEEVL	0.0677	2.4446	0.0677	0			PALIPSSRPGFQP
268	SVLLDSLEVTA	NAGS	VLLDSLVTA	VLLDSLEVTA	0.0677	2.4448	0.0677	0			TWCSVAAL
29	LLPPPCEL	IZUMO4	LL-PPPCEL	LLPPPCEL	0.0676	2.4469	0.0676	0			LLTELFSNKG
116	LLLNLLSL	TCM8	LLL-NLLSL	LLLNLLSL	0.0675	2.448	0.0675	0			WRTTAHWSSSA
862	LLVHVDQELL	CPSF1	LLVHVDQEL	LLVHVDQELL	0.0674	2.4501	0.0674	0			GSGSGCKYPPPYL
16	SVEWEGRSLL	ELP5	SVWEGRSLL	SVEWEGRSLL	0.0673	2.4524	0.0673	0			VSGDGSPSPAPQC
102	PLLEVGSVL	TUBGCP6	PLLEVGSVL	PLLEVGSVL	0.0672	2.4536	0.0672	0			SSPQTVQSPVP
102	PLLEVGSVL	TUBGCP6	PLLEVGSVL	PLLEVGSVL	0.0672	2.4536	0.0672	0			YSFPSLSHN
33	LQDDEDLQAL	PLCD1	LQDEDLQAL	LQDDEDLQAL	0.0672	2.4548	0.0672	0			HPLTCLGAL
563	VTLPRRLLV	TCM8	VTLPRRLLV	VTLPRRLLV	0.067	2.4589	0.067	0			GGPPLLMCPWA
600	RLEPDAEEA	TRPM4	RLEPDAEEA	RLEPDAEEA	0.0668	2.4611	0.0668	0			GRPQFLVSART
959	ALRLHPMAI	CPSF1	ALRLHPMAI	ALRLHPMAI	0.0664	2.4689	0.0664	0			GACFSEAGGI
113	FIIGCNPTIL	BCKDK	FIIGCNPTL	FIIGCNPTIL	0.0663	2.4718	0.0663	0			PLFQQTHK
185	CLSFWEAKAQL	NAGS	CLWEAKAQL	CLSFWEAKAQL	0.0663	2.4719	0.0663	0			AGEKGSHEEEV
91	RLSDRTDPAA	TRPM4	RLSDRTPAA	RLSDRTDPAA	0.0662	2.4722	0.0662	0			AWVSACDTEDTV
334	MLRGQDPERV	ZFYVE19	MLGQDPERV	MLRGQDPERV	0.0659	2.4789	0.0659	0			CLGALALS
273	SLIERYEPS	PLCD1	SLIERYEPS	SLIERYEPS	0.0658	2.4805	0.0658	0			FLHPLCLGRGWASS
287	YLNQSVPPYGVAL	CPSF1	YLNQSVPAL	YLNQSVPPYGVAL	0.0657	2.4815	0.0657	0			QLRQIGMGFR
411	MLLLAPKL	SCYL1	MLL-LAPKL	MLLLAPKL	0.0657	2.4816	0.0657	0			LMLRWSKEG
348	VLLEYHIAYLKEV	FXR1	VLLEYHIEV	VLLEYHIAYLKEV	0.0657	2.4828	0.0657	0			RAPAPASKPRP
151	FLDSVAAIY	CSTPP1	FLDSVAAIY	FLDSVAAIY	0.0656	2.4832	0.0656	0			PQFLVSART
565	KLYWTHGYVLI	TUBGCP6	KLYHGYVLI	KLYWTHGYVLI	0.0656	2.4833	0.0656	0			DYQWLAARRGL
565	KLYWTHGYVLI	TUBGCP6	KLYHGYVLI	KLYWTHGYVLI	0.0656	2.4833	0.0656	0			VPLQDSTQRPEL
923	TINLDLPPSA	TUBGCP6	TILDLPPSA	TINLDLPPSA	0.0656	2.4838	0.0656	0			LRQIGMGFRP
923	TINLDLPPSA	TUBGCP6	TILDLPPSA	TINLDLPPSA	0.0656	2.4838	0.0656	0			PVPAATPLT
582	KLIRSHPTT	SCYL1	KLIRSHPTT	KLIRSHPTT	0.0655	2.485	0.0655	0			LWDRQGADLEA
1023	YVAYHVESKV	CPSF1	YVAYHVESV	YVAYHVESKV	0.0655	2.4855	0.0655	0			LLMCPWASRRPPT
53	TQQLQPDMSKL	TUBGCP6	TLQPDMSKL	TQQLQPDMSKL	0.0655	2.486	0.0655	0			GFLCRPCLVP
53	TQQLQPDMSKL	TUBGCP6	TLQPDMSKL	TQQLQPDMSKL	0.0655	2.486	0.0655	0			PVVPSGAISC
188	TLGRQLQGA	CCDC78	TLGRQLQGA	TLGRQLQGA	0.0652	2.4915	0.0652	0			VCDYQWLA
453	SGTQLATYSFEV	CPSF1	SLATYSFEV	SGTQLATYSFEV	0.0651	2.4933	0.0651	0			SPHVFPKF
213	QLAAAFHEEFV	FXR1	QLAAAFHEV	QLAAAFHEEFV	0.065	2.4959	0.065	0			LTYPCAIPLN
274	LLLIDGDEKML	TRPM4	LLLGDEKML	LLLIDGDEKML	0.0649	2.4976	0.0649	0			RCFRWVQVE
719	RQAARQEEL	TUBGCP6	RQAARQEEL	RQAARQEEL	0.0648	2.4985	0.0648	0			LRPRPVPA
719	RQAARQEEL	TUBGCP6	RQAARQEEL	RQAARQEEL	0.0648	2.4985	0.0648	0			QVLTTGERHPLTCL
26	EAFLAGAVTSV	YDJC	FLAGAVTSV	FLAGAVTSV	0.0648	2.4987	0.0648	0			RESRSLSEDL
376	IQYLDEPTVNT	SCYL1	ILDEPTVNT	IQYLDEPTVNT	0.0648	2.4994	0.0648	0			EEWDARGGPPLLM
334	YLLEDQLAG	PLCD1	YLLEDQLAG	YLLEDQLAG	0.0647	2.5009	0.0647	0			ETDSRKCFPWV
1281	MYLPEGECFL	CPSF1	MLPEGECFL	MYLPEGECFL	0.0647	2.501	0.0647	0			QGPECPGL
47	AMEDAFGAAV	TRPM4	AMEDAFAAV	AMEDAFGAAV	0.0646	2.5033	0.0646	0			AATWCSVAALAVGL
106	YYEEQHPEL	IL32	YYEEQHPEL	YYEEQHPEL	0.0646	2.5036	0.0646	0			RLDLNCLWLRPQP
13	YLAQRHVL	CSTPP1	YLAQR-HVL	YLAQRHVL	0.0646	2.5052	0.0646	0			REEETQCTGREL
269	VLLDSLEVTAS	NAGS	VLLDSLVTA	VLLDSLEVTA	0.0644	2.5111	0.0644	0			FSSCPGAV
442	YRACVLSTPPTL	TUBGCP6	YVLSTPPTL	YRACVLSTPPTL	0.0643	2.5118	0.0643	0			YPWRTTAHWSSSA
442	YRACVLSTPPTL	TUBGCP6	YVLSTPPTL	YRACVLSTPPTL	0.0643	2.5118	0.0643	0			GPPLLMCPWAS
3	SLTASFPSHVL	ZNF7	SLTASFPSL	SLTASFPSHVL	0.0642	2.5167	0.0642	0			FQPNDSIRHQAR
99	AAGDVDLPQV	YDJC	AAGDVLPQV	AAGDVDLPQV	0.0641	2.5177	0.0641	0			VGLPALIPSSR
300	RVNVLNGLLVV	TCM8	RVLNGLLVV	RVNVLNGLLVV	0.064	2.522	0.064	0			TAATWCSV
1081	HVSNASISL	TUBGCP6	HVSNASISL	HVSNASISL	0.064	2.5222	0.064	0			AGEKGSHEEEVRV
1081	HVSNASISL	TUBGCP6	HVSNASISL	HVSNASISL	0.064	2.5222	0.064	0			YPPPYLCLGAVTS
47	NLFQDETQQLQ	TUBGCP6	NLFDETQQL	NLFQDETQQL	0.0637	2.5304	0.0637	0			EGQNILLGIEQDL
47	NLFQDETQQLQ	TUBGCP6	NLFDETQQL	NLFQDETQQL	0.0637	2.5304	0.0637	0			TLRSPRGACFS
153	ALNEDLRSWTAA	HLA-G	ALNEDLTAA	ALNEDLRSWTAA	0.0633	2.5426	0.0633	0			LLPGGAGGVG
333	KMVISLKGGEIYV	CPSF1	KMVGGEIYV	KMVISLKGGEIYV	0.0632	2.5453	0.0632	0			MVYMYLPEGECF
6	VVMAPRTLFL	HLA-G	VMAPRTLFL	VVMAPRTLFL	0.0632	2.5453	0.0632	0			MVYMYLPEGE
53	ALQEMEDNQYVVQL	CDK20	ALQEYVVQL	ALQEMEDNQYVVQL	0.0629	2.5516	0.0629	0			VQGSRSYSGR
294	RLLSYLRV	TCM8	RLLSYL-RV	RLLSYLRV	0.0629	2.5524	0.0629	0			DLNCLWLRPQPI
1069	QQEAFSIQL	CPSF1	QQEAFSIQL	QQEAFSIQL	0.0629	2.554	0.0629	0			APAPASKPR
528	AIRSFLSKL	SCYL1	AIRSFLSKL	AIRSFLSKL	0.0628	2.5551	0.0628	0			LMCPWASR
152	KVMRWFQAM	IL32	KVMRWFQAM	KVMRWFQAM	0.0628	2.5556	0.0628	0			VRCPQVKGR
23	LLQEVLLLP	IZUMO4	LLQEVLLLP	LLQEVLLLP	0.0628	2.5564	0.0628	0			RGPEKEKGY
721	LLIMLSLVLTV	TCM8	LLLSLVLTV	LLIMLSLVLTV	0.0627	2.5583	0.0627	0			ESRSLSEDL
669	GQVSRASQV	SCYL1	GQVSRASQV	GQVSRASQV	0.0627	2.5586	0.0627	0			PAATPLTGPL
312	RTQEGVRITL	CPSF1	RTQEGVITL	RTQEGVRITL	0.0626	2.5611	0.0626	0			RPRPVPAA
514	RLREGRAGVAV	TCM8	RLREGGVAV	RLREGRAGVAV	0.0625	2.563	0.0625	0			VGVPLAGEEW
182	SSFLPSYIIDV	CPSF1	SLPSYIIDV	SSFLPSYIIDV	0.0624	2.5658	0.0624	0			GSGSGCKYPPPYLC
333	RLIVDVLSRLP	NAGS	RLIDVLSRL	RLIVDVLSRL	0.0624	2.568	0.0624	0			GAGGVGEVR
575	ILSREDSTM	CPSF1	ILSREDSTM	ILSREDSTM	0.0621	2.5747	0.0621	0			EQVLTTGER
966	AIDGPVDSF	CPSF1	AIDGPVDSF	AIDGPVDSF	0.0621	2.5752	0.0621	0			VQVECSVR
74	NILAYIDGL	SCYL1	NILAYIDGL	NILAYIDGL	0.062	2.5774	0.062	0			CQLCLSSQHQAI
17	MVMLLPTSA	IL32	MVMLLPTSA	MVMLLPTSA	0.062	2.5777	0.062	0			GIEQDLGGPQGP
88	SIEDIQEV	PLCD1	SI-EDIQEV	SIEDIQEV	0.0619	2.5813	0.0619	0			YNVCDYQWL
486	GVLGFAATHNL	SCYL1	GVLGFTHNL	GVLGFAATHNL	0.0616	2.5914	0.0616	0			RQRGMCNSALLTY
173	MIQETLQVM	TUBGCP6	MIQETLQVM	MIQETLQVM	0.0615	2.5933	0.0615	0			LLPGGAGGVGEVR
173	MIQETLQVM	TUBGCP6	MIQETLQVM	MIQETLQVM	0.0615	2.5933	0.0615	0			GSSTVVSCCVPL
231	RLTFYGFLMA	CSTPP1	RLFYGFLMA	RLTFYGFLMA	0.0615	2.5942	0.0615	0			QVLTTGERHPLTC
345	YQQKIIPV	SCYL1	YQQKIIP-V	YQQKIIPV	0.0613	2.5973	0.0613	0			QHCAWQAVVSP
862	LLTPQPLKPLA	TUBGCP6	LLTPQPLLA	LLTPQPLKPLA	0.0613	2.5983	0.0613	0			TGERHPLTCL
862	LLTPQPLKPLA	TUBGCP6	LLTPQPLLA	LLTPQPLKPLA	0.0613	2.5983	0.0613	0			RLQHCAWQAVVS
312	VLPQLLTA	SCYL1	VL-PQLLTA	VLPQLLTA	0.0612	2.6024	0.0612	0			AWQAVVSPAGA
383	KILFCDVLRA	PLCD1	KLFCDVLRA	KILFCDVLRA	0.0612	2.6026	0.0612	0			SVQGSRSY
14	LTWTLASSV	TAFAZZIN	LTWTLASSV	LTWTLASSV	0.0607	2.6158	0.0607	0			SRRPPTLSSYPWRT
270	YILPELLKNAM	BCKDK	YILPELLKM	YILPELLKNAM	0.0607	2.616	0.0607	0			LCEISGQLWA
59	ILFREFSFVQA	CSTPP1	ILFREFVQA	ILFREFSFVQA	0.0604	2.6236	0.0604	0			PGLQGPTSASLCV
306	RLLAEAALELR	ZFYVE19	RLLEAALEL	RLLAEAALEL	0.0604	2.6239	0.0604	0			RDKDPALWC
450	CLGKIGSYL	SCYL1	CLGKIGSYL	CLGKIGSYL	0.0604	2.6246	0.0604	0			PGLQGPTSAS
1135	RGRILIMDVIEV	CPSF1	RLIMDVIEV	RGRILIMDVIEV	0.0603	2.6264	0.0603	0			HVFPKFCLVIPLWR
425	SLPSFSPKS	TCM8	SLPSFSPKS	SLPSFSPKS	0.0603	2.6281	0.0603	0			NSALLTYPCAIPL
721	LLIMLSLVL	TCM8	LLIMLSLVL	LLIMLSLVL	0.0602	2.6308	0.0602	0			AWLVIPVWRALL
323	SQDNKEESLFL	TCM8	SQDEESLFL	SQDNKEESLFL	0.0602	2.631	0.0602	0			QVLTTGERH
156	QLLDDHKDVV	BCKDK	QLLDDHDVV	QLLDDHKDVV	0.0601	2.6329	0.0601	0			GYATDESTVSSV
132	WLQDLLRRGL	TRPM4	WLQDLLRGL	WLQDLLRRGL	0.0601	2.6342	0.0601	0			DLEAEALGP
685	ALSDRQMSERM	TUBGCP6	ALSDMSERM	ALSDRQMSERM	0.0599	2.638	0.0599	0			RPCLVPVVP
685	ALSDRQMSERM	TUBGCP6	ALSDMSERM	ALSDRQMSERM	0.0599	2.638	0.0599	0			AAPRRGRGSSTVV
18	FIKDVHEDSL	FXR1	FIKDVEDSL	FIKDVHEDSL	0.0598	2.6416	0.0598	0			AIPLNSLTSPFT
655	VLLLGLLLAA	TCM8	VLLGLLLAA	VLLLGLLLAA	0.0598	2.6423	0.0598	0			TSPFTPSPY
284	FIQVPRNLV	FXR1	FIQVPRNLV	FIQVPRNLV	0.0598	2.6427	0.0598	0			LTTGERHPLTCL
188	YRVGPESSSV	TCM8	YVGPESSSV	YRVGPESSSV	0.0596	2.6472	0.0596	0			KPRPRLDLNCL
1269	VPIPPPHMV	TUBGCP6	VPIPPPHMV	VPIPPPHMV	0.0596	2.648	0.0596	0			QEGQNILLGI
1269	VPIPPPHMV	TUBGCP6	VPIPPPHMV	VPIPPPHMV	0.0596	2.648	0.0596	0			VPAATPLTGPLPL
276	LIDGDEKML	TRPM4	LIDGDEKML	LIDGDEKML	0.0595	2.6509	0.0595	0			NCLWLRPQPIF
69	RFYDKMQNA	IL32	RFYDKMQNA	RFYDKMQNA	0.0594	2.6541	0.0594	0			LSSYPWRTT
97	AVAAGDVDLPQV	YDJC	AVAAGLPQV	AVAAGDVDLPQV	0.0593	2.656	0.0593	0			VAVSGDGSPSP
385	GMFSVSLGQTI	TCM8	GMFSVSQTI	GMFSVSLGQTI	0.0591	2.6616	0.0591	0			CVPLQDSTQR
294	KVIGKNGKV	FXR1	KVIGKNGKV	KVIGKNGKV	0.0587	2.6723	0.0587	0			GTVPGSRDGGC
796	YQLPDWRL	CPSF1	YQLPD-WRL	YQLPDWRL	0.0587	2.674	0.0587	0			SVQGSRSYSGR
660	LLLAAVPL	TCM8	LLLAAVP-L	LLLAAVPL	0.0586	2.6771	0.0586	0			ASRRPPTLS
367	RLQIDEQL	FXR1	RL-QIDEQL	RLQIDEQL	0.0583	2.685	0.0583	0			RPQFLVSA
5	QLFDDLCEALLPAA	TUBGCP6	QLFDDLPAA	QLFDDLCEALLPAA	0.0582	2.687	0.0582	0			LGAVTSLYPASTLR
5	QLFDDLCEALLPAA	TUBGCP6	QLFDDLPAA	QLFDDLCEALLPAA	0.0582	2.687	0.0582	0			LTCLGALALS
1169	SLGESVSDMA	TUBGCP6	SLGESVSMA	SLGESVSDMA	0.0582	2.6883	0.0582	0			NAKARTRKC
1196	SLGESVSDMA	TUBGCP6	SLGESVSMA	SLGESVSDMA	0.0582	2.6883	0.0582	0			KLRPRPVPAATPLT
1169	SLGESVSDMA	TUBGCP6	SLGESVSMA	SLGESVSDMA	0.0582	2.6883	0.0582	0			LDLNCLWL
1196	SLGESVSDMA	TUBGCP6	SLGESVSMA	SLGESVSDMA	0.0582	2.6883	0.0582	0			VVPSGAISCGQW
606	GLFYCPLLPLLNSV	TCM8	GLFPLLNSV	GLFYCPLLPLLNSV	0.0581	2.6896	0.0581	0			TPPGGATAATW
40	YRLNRDAEAL	CPSF1	YLNRDAEAL	YRLNRDAEAL	0.0581	2.69	0.0581	0			PGFQPNDSI
285	LLYLNQSV	CPSF1	LLY-LNQSV	LLYLNQSV	0.058	2.6944	0.058	0			LLLHREHS
842	LPLVKEVLLV	CPSF1	LLVKEVLLV	LPLVKEVLLV	0.0578	2.6985	0.0578	0			RGGPPLLMCPWA
622	FLTFYIKKYTL	TCM8	FLYIKKYTL	FLTFYIKKYTL	0.0578	2.6991	0.0578	0			EISGQLWASTK
168	MILSASEATV	FXR1	MLSASEATV	MILSASEATV	0.0575	2.7086	0.0575	0			CRPCLVPVV
943	FICGPSPHWLL	CPSF1	FICGPSPLL	FICGPSPHWLL	0.0574	2.7107	0.0574	0			RHLHHRNPHRR
334	LLQYLPPGVIA	TCM8	LLLPPGVIA	LLQYLPPGVIA	0.0572	2.7149	0.0572	0			GAGGVGEV
3	ALMAVVLRAAA	NAGS	ALMAVVLRA	ALMAVVLRAAA	0.0572	2.7151	0.0572	0			SVRESRSLSE
119	TTLCQVLHAV	ELP5	TLCQVLHAV	TTLCQVLHAV	0.0571	2.72	0.0571	0			KVGVPLAGEEW
67	VQATPHNRV	CSTPP1	VQATPHNRV	VQATPHNRV	0.057	2.7212	0.057	0			RRPPTLSSYPW
190	AGTLEGVEASL	CSTPP1	ALEGVEASL	AGTLEGVEASL	0.0568	2.7263	0.0568	0			WEGLETDSRKC
78	YIDGLETEKCL	SCYL1	YIDGLETEL	YIDGLETEKCL	0.0566	2.7325	0.0566	0			GIHCLGQASSSC
25	QEVLLLPPPCEL	IZUMO4	QLLPPPCEL	QEVLLLPPPCEL	0.0565	2.737	0.0565	0			RGLSLPSF
583	MILQTGQEI	CPSF1	MILQTGQEI	MILQTGQEI	0.0564	2.7382	0.0564	0			LLHREHSASPHVF
27	RLRGSGTPV	TCM8	RLRGSGTPV	RLRGSGTPV	0.0564	2.7397	0.0564	0			EGDGGIMSVR
914	VPLLEVALQT	TUBGCP6	VLLEVALQT	VPLLEVALQT	0.0563	2.7404	0.0563	0			SQHQAIERFYDKM
914	VPLLEVALQT	TUBGCP6	VLLEVALQT	VPLLEVALQT	0.0563	2.7404	0.0563	0			GPWRDKDPALW
85	FLWKLRPRPVPAA	HMG20B	FLWKPVPAA	FLWKLRPRPVPAA	0.0563	2.7409	0.0563	0			ADLEAEAL
1253	EVYSVDFMV	CPSF1	EVYSVDFMV	EVYSVDFMV	0.0563	2.7411	0.0563	0			PTLSSYPWRTT
22	QLLQEVLL	IZUMO4	QLLQEVL-L	QLLQEVLL	0.0561	2.7489	0.0561	0			STKNTGAHALEA
218	ILFEPNQTWPGRVA	CPSF1	ILFEPNQTA	ILFEPNQTWPGRVA	0.056	2.7498	0.056	0			SGSGSGCKY
204	FMSSFQSYGA	IL32	FMSSFQSYA	FMSSFQSYGA	0.056	2.7509	0.056	0			RNPHRRLREGRAGV
1319	RLPVEVGPSLS	TUBGCP6	RLVEVGPSL	RLPVEVGPSL	0.0559	2.7525	0.0559	0			GMGVGAWGTVP
1319	RLPVEVGPSLS	TUBGCP6	RLVEVGPSL	RLPVEVGPSL	0.0559	2.7525	0.0559	0			RGMCNSALLTY
32	SALCGEQVHI	ELP5	SLCGEQVHI	SALCGEQVHI	0.0559	2.7537	0.0559	0			AQSGPMHG
89	CMDDPHLWGI	TAFAZZIN	CMDDPLWGI	CMDDPHLWGI	0.0559	2.7538	0.0559	0			SAVRRSGFSSC
537	YLLSDKATS	TRPM4	YLLSDKATS	YLLSDKATS	0.0557	2.7583	0.0557	0			VRRSGFSSC
561	FLVTLPRRLL	TCM8	FLVTLPRLL	FLVTLPRRLL	0.0557	2.7592	0.0557	0			LWASTKNTGA
547	KLSIFNFL	TCM8	KL-SIFNFL	KLSIFNFL	0.0557	2.7603	0.0557	0			GLETDSRK
161	GVLRFHNQL	TCM8	GVLRFHNQL	GVLRFHNQL	0.0556	2.7609	0.0556	0			ALIPSSRPGFQPN
77	LWLRPQPIFL	HMG20B	LLRPQPIFL	LWLRPQPIFL	0.0555	2.765	0.0555	0			LSLPSFSPKSSP
200	RMLATHHLAL	BCKDK	RMLATHHLL	RMLATHHLAL	0.0554	2.7669	0.0554	0			SGDGSPSPAP
1173	ALCHCNGHLVSA	CPSF1	ALNGHLVSA	ALCHCNGHLVSA	0.0554	2.767	0.0554	0			FRWVQVEC
512	SVLQKSIRPQV	CPSF1	SVLQKSIQV	SVLQKSIRPQV	0.0554	2.7673	0.0554	0			PHIPPVSKNA
368	LQIDEQLRQI	FXR1	LQIDEQLQI	LQIDEQLRQI	0.0553	2.7716	0.0553	0			VMLLPTSAQGLG
23	SLLKALVKKSAL	ELP5	SLLKALVKL	SLLKALVKKSAL	0.0552	2.7729	0.0552	0			YLCLGAVTSLYPAS
120	VLGGSGGPVL	TRPM4	VLGGGGPVL	VLGGSGGPVL	0.0552	2.7746	0.0552	0			VPAPLVTFE
298	YLLSADGSAFS	PLCD1	YLLDGSAFS	YLLSADGSAFS	0.0551	2.7758	0.0551	0			HCAWQAVV
66	VLYELIEKRGPA	TAFAZZIN	VLYELIEKA	VLYELIEKRGPA	0.0551	2.776	0.0551	0			QIGMGFRPSS
101	QRLFNKLMKM	PRODH	QLFNKLMKM	QRLFNKLMKM	0.055	2.7797	0.055	0			VPAATPLTGP
198	KLLNIIDLQF	CPSF1	KLLNIDLQF	KLLNIIDLQF	0.0549	2.7822	0.0549	0			RAPAPASK
413	SLQPVLDSLY	TUBGCP6	SLQPVLDSL	SLQPVLDSL	0.0549	2.7827	0.0549	0			FSNKGEGGGRA
413	SLQPVLDSLY	TUBGCP6	SLQPVLDSL	SLQPVLDSL	0.0549	2.7827	0.0549	0			LMCPWASRRPP
299	SLEEEKSRLL	ZFYVE19	SLEEESRLL	SLEEEKSRLL	0.0547	2.7872	0.0547	0			SGSPEQEGQNIL
181	EQYDPPELA	SCYL1	EQYDPPELA	EQYDPPELA	0.0544	2.7954	0.0544	0			CLHRRTPPGGAT
543	AVLMDGMTES	FXR1	ALMDGMTES	AVLMDGMTES	0.0543	2.7994	0.0543	0			VPAPLVTFER
156	GLHTGIGRHV	TRPM4	GLHTGIRHV	GLHTGIGRHV	0.0543	2.8005	0.0543	0			AARRGLSLP
144	YAYDGKDYLAL	HLA-G	YAYDGKLAL	YAYDGKDYLAL	0.0542	2.8012	0.0542	0			GAGGVGEVRC
31	KSALCGEQVHI	ELP5	KLCGEQVHI	KSALCGEQVHI	0.0541	2.8044	0.0541	0			LQHCAWQAVVSP
334	MVISLKGGEIYV	CPSF1	MLKGGEIYV	MVISLKGGEIYV	0.0541	2.8062	0.0541	0			LMVYMYLPEGEC
158	GLDYMYSA	SCYL1	GL-DYMYSA	GLDYMYSA	0.0541	2.8062	0.0541	0			RWSKEGDGGI
80	FEFMLSDLAEVV	CDK20	FLSDLAEVV	FEFMLSDLAEVV	0.054	2.8066	0.054	0			MVMLLPTSAQGLGA
126	ELRDGFVQNV	CPSF1	ELDGFVQNV	ELRDGFVQNV	0.054	2.8088	0.054	0			SGSGSGCKYPPPYL
87	RLEELVEELEAA	TUBGCP6	RLVEELEAA	RLEELVEELEAA	0.0539	2.8102	0.0539	0			LCGFLCRPCLVPV
87	RLEELVEELEAA	TUBGCP6	RLVEELEAA	RLEELVEELEAA	0.0539	2.8102	0.0539	0			CLHRRTPPGGATAA
301	SLTTGTTAFPL	CPSF1	SLTTGTTAL	SLTTGTTAFPL	0.0538	2.8126	0.0538	0			DGSPSPAPQC
137	LLRGYEQYA	HLA-G	LLRGYEQYA	LLRGYEQYA	0.0538	2.8139	0.0538	0			LGALALSLR
46	TNLFQDETQQL	TUBGCP6	NLFDETQQL	NLFQDETQQL	0.0536	2.8203	0.0536	0			IGMGFRPSSTR
46	TNLFQDETQQL	TUBGCP6	NLFDETQQL	NLFQDETQQL	0.0536	2.8203	0.0536	0			GDWVPGVSTGR
297	GLRDSSHKVL	NAGS	GLRDSSHKL	GLRDSSHKVL	0.0535	2.821	0.0535	0			RPPTLSSY
410	SHFSLQPVLDSL	TUBGCP6	SLQPVLDSL	SHFSLQPVLDSL	0.0535	2.8215	0.0535	0			KLTALGRPQFLVS
410	SHFSLQPVLDSL	TUBGCP6	SLQPVLDSL	SHFSLQPVLDSL	0.0535	2.8215	0.0535	0			QEGQNILL
29	LVVAGTSQL	CPSF1	LVVAGTSQL	LVVAGTSQL	0.0534	2.8242	0.0534	0			LTSPFTPSPYSF
206	HLALHEDKPDFV	BCKDK	HLADKPDFV	HLALHEDKPDFV	0.0534	2.8256	0.0534	0			VRVPALSWGR
143	FQVQPKNTM	CCDC78	FQVQPKNTM	FQVQPKNTM	0.0533	2.8275	0.0533	0			EAGGIHCL
113	LLRLPCTTL	ELP5	LLRLPCTTL	LLRLPCTTL	0.0532	2.8301	0.0532	0			YGYNVCDYQW
188	YIIDVRALDEKL	CPSF1	YIIDVDEKL	YIIDVRALDEKL	0.0532	2.8312	0.0532	0			LAVGLPALIP
107	RTWGFRAPNLV	TRPM4	RTWGFPNLV	RTWGFRAPNLV	0.0532	2.8315	0.0532	0			PELLLHREHSA
8	VLRAAAVAPRL	NAGS	VLAAVAPRL	VLRAAAVAPRL	0.0531	2.8327	0.0531	0			FPKFCLVIPL
18	ALPQQLLQEVLLL	IZUMO4	ALLQEVLLL	ALPQQLLQEVLLL	0.0531	2.8334	0.0531	0			LYTHQVATR
94	HLWGILKLRHI	TAFAZZIN	HLWGILKHI	HLWGILKLRHI	0.0529	2.8388	0.0529	0			IMSVRESRSLS
250	HLQSLVLCEI	PRODH	HLQSLVLEI	HLQSLVLCEI	0.0529	2.8404	0.0529	0			KLKARMVMLLPTS
347	KECELVKDVLNV	TUBGCP6	KLVKDVLNV	KECELVKDVLNV	0.0528	2.8419	0.0528	0			SYPWRTTA
347	KECELVKDVLNV	TUBGCP6	KLVKDVLNV	KECELVKDVLNV	0.0528	2.8419	0.0528	0			ASPHVFPK
712	RLGGARDEL	CPSF1	RLGGARDEL	RLGGARDEL	0.0527	2.8445	0.0527	0			LSWGRPRAPAP
53	ALSWGRPRA	HMG20B	ALSWGRPRA	ALSWGRPRA	0.0526	2.8468	0.0526	0			ALSWGRPR
1002	LLPSHPPRRA	TUBGCP6	LLPSHPPRA	LLPSHPPRRA	0.0526	2.8479	0.0526	0			LLPTSAQGLGAW
1002	LLPSHPPRRA	TUBGCP6	LLPSHPPRA	LLPSHPPRRA	0.0526	2.8479	0.0526	0			LSSQHQAIERF
243	SLNITQKVHPV	CPSF1	SLNQKVHPV	SLNITQKVHPV	0.0525	2.8504	0.0525	0			AGRRPGEILC
168	QLWHVLTGRA	TCM8	QLWHVLTRA	QLWHVLTGRA	0.0525	2.8507	0.0525	0			RAIRDYAFKVG
650	FFFQLVLLL	TCM8	FFFQLVLLL	FFFQLVLLL	0.0524	2.8532	0.0524	0			QDSTQRPELL
138	VLPGAWLVI	YDJC	VLPGAWLVI	VLPGAWLVI	0.0523	2.8571	0.0523	0			GSRDGGCRQR
164	RFHNQLWHV	TCM8	RFHNQLWHV	RFHNQLWHV	0.0521	2.8611	0.0521	0			SWGRPRAPA
231	RLTFYGFLM	CSTPP1	RLTFYGFLM	RLTFYGFLM	0.0521	2.8625	0.0521	0			GEEWDARGGPPLL
307	LLVVGAISA	TCM8	LLVVGAISA	LLVVGAISA	0.052	2.8637	0.052	0			SYPWRTTAHW
29	LLLPPLLLLLLA	SDC3	LLLPPLLLA	LLLPPLLLLLLA	0.052	2.8657	0.052	0			SLCVLCGFLCRP
110	RLRPVNQNKTV	FXR1	RLRPVNQTV	RLRPVNQNKTV	0.052	2.8662	0.052	0			RGACFSEAGGI
57	QLQISKELV	CCDC78	QLQISKELV	QLQISKELV	0.0519	2.868	0.0519	0			CPGLQGPTSA
79	SMASVQLAGA	CPSF1	SMASVLAGA	SMASVQLAGA	0.0519	2.8689	0.0519	0			RTPPGGAT
182	YLFYGAYRVG	TCM8	YLFYGAYRV	YLFYGAYRV	0.0518	2.8713	0.0518	0			PGAWLVIPV
183	AAPGTGLPTV	TUBGCP6	AAPGGLPTV	AAPGTGLPTV	0.0515	2.8784	0.0515	0			STVSSVQGSRSY
183	AAPGTGLPTV	TUBGCP6	AAPGGLPTV	AAPGTGLPTV	0.0515	2.8784	0.0515	0			QLWASTKN
144	LVIPVWRAL	YDJC	LVIPVWRAL	LVIPVWRAL	0.0515	2.8788	0.0515	0			EQDLGGPQGPEC
982	QLWEDSCGKM	TUBGCP6	QLWEDSCKM	QLWEDSCGKM	0.0515	2.8799	0.0515	0			ATAATWCSVAALAV
982	QLWEDSCGKM	TUBGCP6	QLWEDSCKM	QLWEDSCGKM	0.0515	2.8799	0.0515	0			YPCAIPLNSLT
27	RGLLLPPLLLLL	SDC3	RLPPLLLLL	RGLLLPPLLLLL	0.0513	2.8844	0.0513	0			GSLTASFPS
256	FLQHQQREEA	PLCD1	FLQHQQEEA	FLQHQQREEA	0.0513	2.8846	0.0513	0			LMVYMYLPEG
90	PYLCLGAVTSL	SDC3	YLLGAVTSL	YLCLGAVTSL	0.0512	2.8875	0.0512	0			RGPEKEKGYA
468	QLRYLAELCGV	TUBGCP6	QLLAELCGV	QLRYLAELCGV	0.0511	2.8904	0.0511	0			QPIFLWKLRPRP
468	QLRYLAELCGV	TUBGCP6	QLLAELCGV	QLRYLAELCGV	0.0511	2.8904	0.0511	0			GFQPNDSI
756	RQALVDHYSKL	TUBGCP6	RLVDHYSKL	RQALVDHYSKL	0.0511	2.8912	0.0511	0			FQPNDSIR
756	RQALVDHYSKL	TUBGCP6	RLVDHYSKL	RQALVDHYSKL	0.0511	2.8912	0.0511	0			FCLVIPLWR
394	SLLSEVAEYGT	TUBGCP6	SLLSEVAET	SLLSEVAEYGT	0.0511	2.8919	0.0511	0			NSALLTYPCA
394	SLLSEVAEYGT	TUBGCP6	SLLSEVAET	SLLSEVAEYGT	0.0511	2.8919	0.0511	0			QHVHVLPGAWLVI
123	IVKALSFLV	SCYL1	IVKALSFLV	IVKALSFLV	0.051	2.8941	0.051	0			RCPQVKGRA
87	RLEELVEELEA	TUBGCP6	RLEELVLEA	RLEELVEELEA	0.051	2.8942	0.051	0			CFLHPLCL
87	RLEELVEELEA	TUBGCP6	RLEELVLEA	RLEELVEELEA	0.051	2.8942	0.051	0			CLGRGWAS
1221	ILAADVMKS	CPSF1	ILAADVMKS	ILAADVMKS	0.051	2.8945	0.051	0			VRVPALSWGRPRA
565	ALLLNRAQM	TRPM4	ALLLNRAQM	ALLLNRAQM	0.0509	2.8952	0.0509	0			SYPWRTTAH
118	LNLLSLLLTA	TCM8	LLLSLLLTA	LNLLSLLLTA	0.0509	2.8956	0.0509	0			LVIPLWRGGC
1	ATALMAVVLRA	NAGS	ALMAVVLRA	ATALMAVVLRA	0.0509	2.8971	0.0509	0			EQVLTTGERHPL
53	ALQEMEDNQYVV	CDK20	ALQDNQYVV	ALQEMEDNQYVV	0.0508	2.8985	0.0508	0			GRPRAPAPASK
225	ALSNVQRL	CSTPP1	AL-SNVQRL	ALSNVQRL	0.0508	2.8988	0.0508	0			RPRAPAPASKP
62	YKLQEDCKTI	PLCD1	YLQEDCKTI	YKLQEDCKTI	0.0508	2.8992	0.0508	0			GVSTGRGWVS
1136	GRILIMDVIEVV	CPSF1	GIMDVIEVV	GRILIMDVIEVV	0.0507	2.9017	0.0507	0			FSEAGGIHCLG
561	GLVTVADYISRA	FXR1	GLADYISRA	GLVTVADYISRA	0.0507	2.9023	0.0507	0			RGRGSSTVVSC
132	LMSFSDFLFA	CSTPP1	LMFSDFLFA	LMSFSDFLFA	0.0506	2.9044	0.0506	0			LLTYPCAIPLNSLT
328	FISYDKMVISL	CPSF1	FIDKMVISL	FISYDKMVISL	0.0506	2.9051	0.0506	0			AIPLNSLT
19	IKDVHEDSLTV	FXR1	IVHEDSLTV	IKDVHEDSLTV	0.0505	2.9089	0.0505	0			RTRKCSLV
96	RMGHRTEGL	PLCD1	RMGHRTEGL	RMGHRTEGL	0.0504	2.9095	0.0504	0			KGYATDESTVSS
358	VQLENYPPNTEV	TCM8	VQLEPNTEV	VQLENYPPNTEV	0.0504	2.9096	0.0504	0			SHEEEVRVPA
861	GLLTPQPL	TUBGCP6	GLLTPQP-L	GLLTPQPL	0.0504	2.9097	0.0504	0			SKPRPRLDL
861	GLLTPQPL	TUBGCP6	GLLTPQP-L	GLLTPQPL	0.0504	2.9097	0.0504	0			CEISGQLWA
30	VVAGTSQLYV	CPSF1	VVAGTQLYV	VVAGTSQLYV	0.0504	2.9102	0.0504	0			TSASLCVLCGFL
263	FIPMPLDYIL	BCKDK	FIMPLDYIL	FIPMPLDYIL	0.0504	2.9114	0.0504	0			QDLGGPQGP
165	SLAQTEVTLG	ELP5	SLAQTEVTL	SLAQTEVTL	0.0502	2.9179	0.0502	0			NPHRRLREGRAGV
328	GELQLLAGGVLQA	TUBGCP6	GLAGGVLQA	GELQLLAGGVLQA	0.0501	2.9183	0.0501	0			SPVPAPLVTFE
328	GELQLLAGGVLQA	TUBGCP6	GLAGGVLQA	GELQLLAGGVLQA	0.0501	2.9183	0.0501	0			RRGRGSSTVV
640	AVYVGRMERV	TUBGCP6	AVYGRMERV	AVYVGRMERV	0.0501	2.9198	0.0501	0			VECSVREL
640	AVYVGRMERV	TUBGCP6	AVYGRMERV	AVYVGRMERV	0.0501	2.9198	0.0501	0			VGSLTASFPSH
47	ALREIKALQEM	CDK20	ALIKALQEM	ALREIKALQEM	0.05	2.9226	0.05	0			RPRPVPAATPLT
348	VLLEYHIAYLK	FXR1	VLLEHIAYL	VLLEYHIAYL	0.05	2.923	0.05	0			ARMVMLLPTSAQG
303	VLNGLLVVGA	TCM8	VLNGLLVGA	VLNGLLVVGA	0.05	2.9236	0.05	0			SAQGLGAWVS
139	QLKIADFGL	CDK20	QLKIADFGL	QLKIADFGL	0.0499	2.9239	0.0499	0			VLCGFLCRPCLVP
154	SSLAFALAFL	NAGS	SLAFALAFL	SSLAFALAFL	0.0498	2.9272	0.0498	0			SEAGGIHCLGQA
322	YSQDNKEESL	TCM8	YQDNKEESL	YSQDNKEESL	0.0495	2.9372	0.0495	0			EGECFLHPLCL
28	LLLPPPCELQ	IZUMO4	LLLPPPCEL	LLLPPPCEL	0.0494	2.9386	0.0494	0			RPQPIFLWKLR
239	RLCEHKYGNAPRV	BCKDK	RLYGNAPRV	RLCEHKYGNAPRV	0.0494	2.9398	0.0494	0			RPRAPAPAS
4	TQLFDDLCEAL	TUBGCP6	QLFDDLEAL	QLFDDLCEAL	0.0494	2.9398	0.0494	0			DLNCLWLRP
4	TQLFDDLCEAL	TUBGCP6	QLFDDLEAL	QLFDDLCEAL	0.0494	2.9398	0.0494	0			RQGADLEAE
91	RLESRVLELEL	CCDC78	RLESLELEL	RLESRVLELEL	0.0494	2.9399	0.0494	0			SLVLCEIS
894	SIGDFLPV	TUBGCP6	SIGDFLP-V	SIGDFLPV	0.0493	2.941	0.0493	0			IRHQARHLHHR
894	SIGDFLPV	TUBGCP6	SIGDFLP-V	SIGDFLPV	0.0493	2.941	0.0493	0			TQRPELLLHRE
310	HKVLPQLLTA	SCYL1	HVLPQLLTA	HKVLPQLLTA	0.0493	2.9421	0.0493	0			WLVIPVWR
210	RVSLFGALV	TUBGCP6	RVSLFGALV	RVSLFGALV	0.0493	2.9421	0.0493	0			FRWVQVECSVREL
210	RVSLFGALV	TUBGCP6	RVSLFGALV	RVSLFGALV	0.0493	2.9421	0.0493	0			ALWCQLCLSSQ
22	TLTETWAGSHSM	HLA-G	TLWAGSHSM	TLTETWAGSHSM	0.0492	2.946	0.0492	0			SPQTVQSPVPAPLV
50	FIAMGYVDDTQFV	HLA-G	FIADDTQFV	FIAMGYVDDTQFV	0.0492	2.9465	0.0492	0			ATAATWCSVAALA
8	ALRPCIPRF	PRODH	ALRPCIPRF	ALRPCIPRF	0.0491	2.9469	0.0491	0			VIPLWRGGCSLT
88	FLGKMGFREA	YDJC	FLGKGFREA	FLGKMGFREA	0.0491	2.9474	0.0491	0			SPHVFPKFCL
387	ASPESISSL	TUBGCP6	ASPESISSL	ASPESISSL	0.049	2.9502	0.049	0			CAIPLNSLTS
387	ASPESISSL	TUBGCP6	ASPESISSL	ASPESISSL	0.049	2.9502	0.049	0			VQVECSVRELKGCL
100	ATYNEIVTF	FXR1	ATYNEIVTF	ATYNEIVTF	0.049	2.9505	0.049	0			STRGPEKEKGY
271	ILPELLKNAM	BCKDK	ILPELLNAM	ILPELLKNAM	0.049	2.9508	0.049	0			SAQGLGAWVSAC
99	GLFGTGIRS	TCM8	GLFGTGIRS	GLFGTGIRS	0.0489	2.9529	0.0489	0			LLTELFSNKGE
155	RQLLDDHKDVV	BCKDK	RLDDHKDVV	RQLLDDHKDVV	0.0489	2.9533	0.0489	0			TQCTGRELRR
103	LLEVGSVLDLLVQL	TUBGCP6	LLLDLLVQL	LLEVGSVLDLLVQL	0.0489	2.9551	0.0489	0			GLETDSRKCFP
103	LLEVGSVLDLLVQL	TUBGCP6	LLLDLLVQL	LLEVGSVLDLLVQL	0.0489	2.9551	0.0489	0			ARRGLSLPSF
12	KLKARMVMLL	IL32	KLARMVMLL	KLKARMVMLL	0.0488	2.9558	0.0488	0			LPSFSPKSSP
85	FLWKLRPRP	HMG20B	FLWKLRPRP	FLWKLRPRP	0.0488	2.956	0.0488	0			VSCCVPLQDSTQRP
105	ALDSLSWLLLRL	ELP5	ALDSLSWRL	ALDSLSWLLLRL	0.0488	2.9576	0.0488	0			LLLHREHSASPHVF
231	TLLGQGYQAPLSA	TCM8	TLYQAPLSA	TLLGQGYQAPLSA	0.0487	2.9588	0.0487	0			RWVQVECSVREL
373	LIWCVVLKL	TCM8	LIWCVVLKL	LIWCVVLKL	0.0487	2.9596	0.0487	0			VSSVQGSRSY
37	ATGSPVSIFV	SCYL1	ATSPVSIFV	ATGSPVSIFV	0.0486	2.9622	0.0486	0			LRWSKEGDGGI
820	VLLSVHPQVT	TUBGCP6	VLLSVHPQV	VLLSVHPQV	0.0486	2.9626	0.0486	0			RGLWDRQGAD
820	VLLSVHPQVT	TUBGCP6	VLLSVHPQV	VLLSVHPQV	0.0486	2.9626	0.0486	0			SASPHVFP
13	ELYLQERSL	PLCD1	ELYLQERSL	ELYLQERSL	0.0485	2.9648	0.0485	0			HQHVHVLPGAWLVI
375	FIQYLDEPTVNT	SCYL1	FLDEPTVNT	FIQYLDEPTVNT	0.0485	2.9659	0.0485	0			GAVGGGGGC
200	RMLATHHL	BCKDK	RML-ATHHL	RMLATHHL	0.0483	2.9711	0.0483	0			CRGLWDRQGADL
92	AMCKRTDPVPVTI	ELP5	AMDPVPVTI	AMCKRTDPVPVTI	0.0482	2.9725	0.0482	0			RLREGRAGVAVSG
334	YLLEDQLAGPSST	PLCD1	YLLEDQLST	YLLEDQLAGPSST	0.0482	2.9728	0.0482	0			VPAPLVTFERSC
16	LLSGALTLT	HLA-G	LLSGALTLT	LLSGALTLT	0.0482	2.9729	0.0482	0			QWLAARRGL
351	LVKDVLNVL	TUBGCP6	LVKDVLNVL	LVKDVLNVL	0.0482	2.9744	0.0482	0			GMCNSALLTYPC
351	LVKDVLNVL	TUBGCP6	LVKDVLNVL	LVKDVLNVL	0.0482	2.9744	0.0482	0			RPQPIFLW
463	YSAAPSNSL	TRPM4	YSAAPSNSL	YSAAPSNSL	0.0482	2.9746	0.0482	0			LPTSAQGLGA
711	YLGSHAFSFPLL	TCM8	YLGSHFPLL	YLGSHAFSFPLL	0.0481	2.9759	0.0481	0			RSGFSSCPGAV
374	VTMEPGYLFL	CPSF1	VTMEPGYFL	VTMEPGYLFL	0.0481	2.9771	0.0481	0			RDYAFKVGVPLA
527	ELPGCYDMWTV	CPSF1	ELPGDMWTV	ELPGCYDMWTV	0.048	2.9796	0.048	0			LCLGAVTSLYPA
358	VLIGVVSATFSL	TUBGCP6	VLIGATFSL	VLIGVVSATFSL	0.048	2.9799	0.048	0			SGCKYPPPY
358	VLIGVVSATFSL	TUBGCP6	VLIGATFSL	VLIGVVSATFSL	0.048	2.9799	0.048	0			LLHREHSASPHVFP
92	ALLLSFKDAKL	CPSF1	ALLLSDAKL	ALLLSFKDAKL	0.0479	2.9816	0.0479	0			REHSASPHVFP
337	VLQAPQPVLVK	TUBGCP6	VLAPQPVLV	VLQAPQPVLV	0.0479	2.9832	0.0479	0			HVLPGAWLVIPVWR
337	VLQAPQPVLVK	TUBGCP6	VLAPQPVLV	VLQAPQPVLV	0.0479	2.9832	0.0479	0			AWLVIPVWR
898	FLPVGPGA	TUBGCP6	FL-PVGPGA	FLPVGPGA	0.0478	2.9843	0.0478	0			IPVWRALL
898	FLPVGPGA	TUBGCP6	FL-PVGPGA	FLPVGPGA	0.0478	2.9843	0.0478	0			PYSDPHIPPVSK
54	QQLQPDMSKL	TUBGCP6	QLQPDMSKL	QQLQPDMSKL	0.0478	2.9846	0.0478	0			RAGEKGSHEEEVRV
54	QQLQPDMSKL	TUBGCP6	QLQPDMSKL	QQLQPDMSKL	0.0478	2.9846	0.0478	0			IFLWKLRPRPVP
269	VLLDSLEVTASLA	NAGS	VLLDSLELA	VLLDSLEVTASLA	0.0478	2.9857	0.0478	0			DVLRAIRDYAFKV
420	SLYSKGLV	TUBGCP6	SLYSKGL-V	SLYSKGLV	0.0477	2.9885	0.0477	0			SGSGCKYPPPYLC
420	SLYSKGLV	TUBGCP6	SLYSKGL-V	SLYSKGLV	0.0477	2.9885	0.0477	0			PYLCLGAVTS
649	AVADPYVVIMSA	CPSF1	AVADPIMSA	AVADPYVVIMSA	0.0477	2.9892	0.0477	0			VSGDGSPSPAP
202	LAYLLSPLACL	TCM8	LLLSPLACL	LAYLLSPLACL	0.0477	2.9893	0.0477	0			CFRWVQVEC
84	KADRLEELVEEL	TUBGCP6	KLEELVEEL	KADRLEELVEEL	0.0476	2.9905	0.0476	0			FRWVQVECS
84	KADRLEELVEEL	TUBGCP6	KLEELVEEL	KADRLEELVEEL	0.0476	2.9905	0.0476	0			SDPHIPPVSK
151	MLVYGTRLVV	CPSF1	MLYGTRLVV	MLVYGTRLVV	0.0476	2.9915	0.0476	0			AGDWVPGVSTGR
39	RQVPFNEVRL	FXR1	RQVPFEVRL	RQVPFNEVRL	0.0476	2.992	0.0476	0			LCEISGQLWAS
79	WVPSPRPPV	NAGS	WVPSPRPPV	WVPSPRPPV	0.0476	2.9921	0.0476	0			SEAGGIHCLG
7	VMAPRTLFLLL	HLA-G	VMAPRTLFL	VMAPRTLFLLL	0.0475	2.9926	0.0475	0			LGAVTSLY
188	FLDKTLTSRLGI	BCKDK	FLDKTLTSI	FLDKTLTSRLGI	0.0474	2.9954	0.0474	0			ARHLHHRNPHR
546	YKLSIFNFLL	TCM8	YLSIFNFLL	YKLSIFNFLL	0.0474	2.998	0.0474	0			CAIPLNSLTSP
279	SLAKALRPT	NAGS	SLAKALRPT	SLAKALRPT	0.0473	3.0009	0.0473	0			LTSPFTPS
746	SLEEELERKA	TUBGCP6	SLEEELEKA	SLEEELERKA	0.0472	3.0019	0.0472	0			DLAFKFEGMGVGA
746	SLEEELERKA	TUBGCP6	SLEEELEKA	SLEEELERKA	0.0472	3.0019	0.0472	0			TSPFTPSP
348	AVITAASTL	NAGS	AVITAASTL	AVITAASTL	0.0472	3.0038	0.0472	0			SQPYSDPHIPPVSK
228	KIIEKWVDFA	BCKDK	KIIEKVDFA	KIIEKWVDFA	0.0472	3.0049	0.0472	0			SCRGWGWGQGF
572	QMAMYFWEM	TRPM4	QMAMYFWEM	QMAMYFWEM	0.0472	3.0059	0.0472	0			LWKLRPRPVPAA
129	MDCLMSFSDFL	CSTPP1	MLMSFSDFL	MDCLMSFSDFL	0.0471	3.0065	0.0471	0			RTTAHWSSS
63	ELVDIQITT	CCDC78	ELVDIQITT	ELVDIQITT	0.0471	3.0084	0.0471	0			PYLCLGAVTSLY
893	LSIGDFLPV	TUBGCP6	LSIGDFLPV	LSIGDFLPV	0.0468	3.0212	0.0468	0			ECPGLQGPTSA
893	LSIGDFLPV	TUBGCP6	LSIGDFLPV	LSIGDFLPV	0.0468	3.0212	0.0468	0			QGPTSASLCVL
267	GIDIPVLL	TRPM4	GI-DIPVLL	GIDIPVLL	0.0468	3.0223	0.0468	0			CFSEAGGIHC
14	FLLLSGALT	HLA-G	FLLLSGALT	FLLLSGALT	0.0468	3.0226	0.0468	0			LREGRAGV
499	KLLSYLYQE	TUBGCP6	KLLSYLYQE	KLLSYLYQE	0.0468	3.0241	0.0468	0			ASPHVFPKFCLVI
499	KLLSYLYQE	TUBGCP6	KLLSYLYQE	KLLSYLYQE	0.0468	3.0241	0.0468	0			CAWQAVVSPAGA
427	SLMDALLNDRP	TRPM4	SLMDALLRP	SLMDALLNDRP	0.0467	3.0266	0.0467	0			SHEEEVRV
794	LLEDEKHIQEM	TUBGCP6	LLEDHIQEM	LLEDEKHIQEM	0.0463	3.0433	0.0463	0			LCEISGQLW
794	LLEDEKHIQEM	TUBGCP6	LLEDHIQEM	LLEDEKHIQEM	0.0463	3.0433	0.0463	0			GPECPGLQGPTSAS
378	YLDEPTVNTQ	SCYL1	YLDEPTVTQ	YLDEPTVNTQ	0.0463	3.046	0.0463	0			DLYSGSGSGCKY
27	AFLAGAVTSVS	YDJC	ALAGAVTSV	AFLAGAVTSV	0.0462	3.0473	0.0462	0			ASLCVLCGF
82	FMLSDLAEVVRHA	CDK20	FLAEVVRHA	FMLSDLAEVVRHA	0.0462	3.0502	0.0462	0			LAFKFEGMGVGA
242	FLVSARTFHLQSL	PRODH	FLVSHLQSL	FLVSARTFHLQSL	0.0461	3.0544	0.0461	0			GGAGGVGEVRCPQV
199	LLNIIDLQFL	CPSF1	LLIIDLQFL	LLNIIDLQFL	0.0459	3.0605	0.0459	0			HQHVHVLPG
179	QVMEAAPGTGLPTV	TUBGCP6	QVMEGLPTV	QVMEAAPGTGLPTV	0.0459	3.0617	0.0459	0			LVSGHGRENK
179	QVMEAAPGTGLPTV	TUBGCP6	QVMEGLPTV	QVMEAAPGTGLPTV	0.0459	3.0617	0.0459	0			PALWCQLCL
268	SVLLDSLEVT	NAGS	SLLDSLEVT	SVLLDSLEVT	0.0459	3.0631	0.0459	0			RAGDWVPGVSTGR
174	QMIAERLARL	ZFYVE19	QMIAELARL	QMIAERLARL	0.0459	3.0641	0.0459	0			RPPTLSSYP
208	ALHEDKPDFVGI	BCKDK	ALHEDFVGI	ALHEDKPDFVGI	0.0458	3.0675	0.0458	0			GRPQFLVSARTFHL
5	QQPPLPPLPYA	ZFYVE19	QQLPPLPYA	QQPPLPPLPYA	0.0458	3.0675	0.0458	0			VSARTFHLQ
153	SVFEMDVQSLI	TUBGCP6	SVFEMDVQI	SVFEMDVQSLI	0.0457	3.0696	0.0457	0			LGAVTSLYP
153	SVFEMDVQSLI	TUBGCP6	SVFEMDVQI	SVFEMDVQSLI	0.0457	3.0696	0.0457	0			AVGLPALIPSSR
356	YLKEVEQLRMERL	FXR1	YLKEVEQLL	YLKEVEQLRMERL	0.0457	3.0704	0.0457	0			VAVSGDGSPSPA
23	IVDSTDPGGTL	TRPM4	IVDSTDPTL	IVDSTDPGGTL	0.0457	3.0733	0.0457	0			LQDSTQRPELLLH
33	LQDDEDLQALL	PLCD1	LQDDLQALL	LQDDEDLQALL	0.0457	3.0734	0.0457	0			QRGMCNSALLT
0	MAELTVEV	FXR1	#NAME?	MAELTVEV	0.0456	3.0772	0.0456	0			EGECFLHPL
147	YYSEFLDSV	CSTPP1	YYSEFLDSV	YYSEFLDSV	0.0455	3.0794	0.0455	0			LWCQLCLSSQHQAI
484	ALIPSSRPGF	TCM8	ALIPSSPGF	ALIPSSRPGF	0.0454	3.0833	0.0454	0			TEDTVGHLGPW
340	SRLPHHSSAV	NAGS	SLPHHSSAV	SRLPHHSSAV	0.0453	3.0881	0.0453	0			STLRSPRGACF
1248	SISLGEPVSDV	TUBGCP6	SLGEPVSDV	SISLGEPVSDV	0.0453	3.0886	0.0453	0			LCVLCGFLCRP
1248	SISLGEPVSDV	TUBGCP6	SLGEPVSDV	SISLGEPVSDV	0.0453	3.0886	0.0453	0			YQWLAARRGLSLPS
417	KLNEANLNVELM	SCYL1	KLNEANLLM	KLNEANLNVELM	0.0453	3.09	0.0453	0			AALAVGLPALIPSS
149	LLHEELHGP	ELP5	LLHEELHGP	LLHEELHGP	0.0452	3.0929	0.0452	0			WLAARRGLSLPS
259	SLPFDCTQALA	CPSF1	SLFDCTQAL	SLPFDCTQAL	0.0452	3.0932	0.0452	0			AATWCSVAALAV
122	KVCKQCHEV	ZFYVE19	KVCKQCHEV	KVCKQCHEV	0.0452	3.0932	0.0452	0			RSCEQGCLHR
336	RGQDPERVTL	ZFYVE19	RQDPERVTL	RGQDPERVTL	0.0452	3.0952	0.0452	0			CLHRRTPPG
4	YKQAHPPTGL	CPSF1	YQAHPPTGL	YKQAHPPTGL	0.0452	3.0953	0.0452	0			VAALAVGLP
417	KLNEANLNVE	SCYL1	KLNEANLNV	KLNEANLNV	0.0451	3.0985	0.0451	0			HRNPHRRL
624	GIRLLEGVNQLH	CPSF1	GLLEGVNQL	GIRLLEGVNQL	0.0451	3.099	0.0451	0			IPPVSKNA
240	ALSKHRGINQA	CSTPP1	ALSKGINQA	ALSKHRGINQA	0.0451	3.099	0.0451	0			LCLSSQHQAIE
1445	WQGALGWLV	TUBGCP6	WQGALGWLV	WQGALGWLV	0.045	3.1025	0.045	0			GAWLVIPVWR
1445	WQGALGWLV	TUBGCP6	WQGALGWLV	WQGALGWLV	0.045	3.1025	0.045	0			DLFCARCFR
187	YFLDKTLTSRL	BCKDK	FLDKTLTSL	FLDKTLTSRL	0.045	3.1031	0.045	0			MYLPEGECFLHP
498	SMNDCAQKILPV	SCYL1	SMNDKILPV	SMNDCAQKILPV	0.045	3.105	0.045	0			RVPALSWGRPRAP
0	MLDSLLALGGLVLL	ELP5	MLLGGLVLL	MLDSLLALGGLVLL	0.0449	3.1093	0.0449	0			RAPAPASKPRPR
431	ALLNDRPEFVRLL	TRPM4	ALLEFVRLL	ALLNDRPEFVRLL	0.0449	3.1095	0.0449	0			APAPASKPRP
1024	VAYHVESKV	CPSF1	VAYHVESKV	VAYHVESKV	0.0448	3.1121	0.0448	0			SGCKYPPPYLCL
82	IFQLKSEILRL	CCDC78	ILKSEILRL	IFQLKSEILRL	0.0448	3.1124	0.0448	0			LQGPTSAS
647	LLTYPCAIPL	TRPM4	LLYPCAIPL	LLTYPCAIPL	0.0447	3.1176	0.0447	0			RSCEQGCLHRR
198	TLINPKGSFPA	TRPM4	TLINGSFPA	TLINPKGSFPA	0.0446	3.1203	0.0446	0			VPLQDSTQRPELL
862	LLTPQPLKPLAV	TUBGCP6	LLTPQPLKV	LLTPQPLKPLAV	0.0444	3.1281	0.0444	0			VPLQDSTQRPE
862	LLTPQPLKPLAV	TUBGCP6	LLTPQPLKV	LLTPQPLKPLAV	0.0444	3.1281	0.0444	0			GSSTVVSC
272	VLLLLIDGDEKM	TRPM4	VLLDGDEKM	VLLLLIDGDEKM	0.0444	3.1286	0.0444	0			HLGPWRDKDPALWC
1076	QLISPVSWEAI	CPSF1	QLISPVEAI	QLISPVSWEAI	0.0444	3.1296	0.0444	0			VSACDTEDTVGHL
12	GAHGIVFKA	CDK20	GAHGIVFKA	GAHGIVFKA	0.0444	3.1298	0.0444	0			RRSGFSSCPGA
172	SMIQETLQVMEA	TUBGCP6	SMIQEVMEA	SMIQETLQVMEA	0.0444	3.1304	0.0444	0			TLSSYPWRTTAHW
172	SMIQETLQVMEA	TUBGCP6	SMIQEVMEA	SMIQETLQVMEA	0.0444	3.1304	0.0444	0			GRPQFLVSAR
483	RVAGVLGFA	SCYL1	RVAGVLGFA	RVAGVLGFA	0.0443	3.1347	0.0443	0			GATAATWCSVA
731	LGSETSPTV	CPSF1	LGSETSPTV	LGSETSPTV	0.0443	3.135	0.0443	0			CDYQWLAAR
170	GVLAWVKEKV	IL32	GVLAWVEKV	GVLAWVKEKV	0.0443	3.1362	0.0443	0			TPPGGATA
447	LSTPPTLSL	TUBGCP6	LSTPPTLSL	LSTPPTLSL	0.0443	3.137	0.0443	0			RQRGMCNSALLT
447	LSTPPTLSL	TUBGCP6	LSTPPTLSL	LSTPPTLSL	0.0443	3.137	0.0443	0			HQHVHVLPGAW
38	LLAGRAAGA	SDC3	LLAGRAAGA	LLAGRAAGA	0.0442	3.1403	0.0442	0			QIGMGFRPS
785	LLVRENGTMEI	CPSF1	LLVNGTMEI	LLVRENGTMEI	0.0441	3.1418	0.0441	0			LWLRPQPIFLWKL
99	AQTDRMNLQTL	HLA-G	AQTDNLQTL	AQTDRMNLQTL	0.0441	3.1453	0.0441	0			QLWASTKNTGAH
164	RRESLAEEHEGL	CPSF1	RLAEEHEGL	RRESLAEEHEGL	0.0439	3.1518	0.0439	0			LRSPRGACF
299	SLDAFPEDF	SCYL1	SLDAFPEDF	SLDAFPEDF	0.0439	3.1541	0.0439	0			RGLSLPSFSPK
296	GGLRDSSHKV	NAGS	GLRDSSHKV	GGLRDSSHKV	0.0439	3.1544	0.0439	0			CSVAALAV
247	TLSVDQLVTF	PLCD1	TLVDQLVTF	TLSVDQLVTF	0.0437	3.1602	0.0437	0			DSTQRPEL
96	RTDPVPVTIA	ELP5	RTDPVPVTA	RTDPVPVTIA	0.0437	3.1611	0.0437	0			VGSLTASFPSHVL
355	VLNVLIGVV	TUBGCP6	VLNVLIGVV	VLNVLIGVV	0.0436	3.1654	0.0436	0			RGLSLPSFS
355	VLNVLIGVV	TUBGCP6	VLNVLIGVV	VLNVLIGVV	0.0436	3.1654	0.0436	0			GRGSSTVVSC
648	STFFFQLVL	TCM8	STFFFQLVL	STFFFQLVL	0.0435	3.1712	0.0435	0			LRLQHCAWQAVV
140	CLGALALSL	YJU2B	CLGALALSL	CLGALALSL	0.0434	3.1733	0.0434	0			NLMVYMYLPEGEC
184	FLPSYIIDVRAL	CPSF1	FLPSYIIAL	FLPSYIIDVRAL	0.0434	3.1734	0.0434	0			GMGFRPSS
1002	LLPSHPPRRAA	TUBGCP6	LLPSHPPAA	LLPSHPPRRAA	0.0434	3.1738	0.0434	0			DESTVSSV
1002	LLPSHPPRRAA	TUBGCP6	LLPSHPPAA	LLPSHPPRRAA	0.0434	3.1738	0.0434	0			WRDKDPALWC
32	SMRYFSAAV	HLA-G	SMRYFSAAV	SMRYFSAAV	0.0434	3.1742	0.0434	0			GEGGGRAGDWVPGV
282	VNSLLYLNQSV	CPSF1	VLLYLNQSV	VNSLLYLNQSV	0.0434	3.1761	0.0434	0			AGEEWDARGGPPLL
431	SSYPWRTTA	PLCD1	SSYPWRTTA	SSYPWRTTA	0.0434	3.1773	0.0434	0			WDARGGPPLLM
324	RILALAKRL	ZFYVE19	RILALAKRL	RILALAKRL	0.0432	3.1832	0.0432	0			SPKSSPQTVQS
474	SVAALAVGLPAL	TCM8	SLAVGLPAL	SVAALAVGLPAL	0.0432	3.1844	0.0432	0			RWGPQSPA
15	LLLSGALTLT	HLA-G	LLLSGALTL	LLLSGALTL	0.0432	3.1857	0.0432	0			GGIMSVRES
1313	VLDCGPRL	TUBGCP6	VL-DCGPRL	VLDCGPRL	0.0431	3.1894	0.0431	0			GSHEEEVRVP
1313	VLDCGPRL	TUBGCP6	VL-DCGPRL	VLDCGPRL	0.0431	3.1894	0.0431	0			KPRPRLDL
270	RFVETNLFL	SCYL1	RFVETNLFL	RFVETNLFL	0.0431	3.1898	0.0431	0			RQGADLEA
57	THILFREFSFV	CSTPP1	TLFREFSFV	THILFREFSFV	0.043	3.1921	0.043	0			RPPTLSSYPWRTTA
245	KVPGVTAIEL	FXR1	KVPGVTIEL	KVPGVTAIEL	0.043	3.1923	0.043	0			LWASTKNT
301	VNVLNGLLVV	TCM8	VVLNGLLVV	VNVLNGLLVV	0.043	3.1941	0.043	0			RRLREGRAGVA
698	ALGLPPIGQRA	TCM8	ALPPIGQRA	ALGLPPIGQRA	0.0428	3.2003	0.0428	0			SPSPAPQC
447	GLSLGHFL	TRPM4	GL-SLGHFL	GLSLGHFL	0.0428	3.2012	0.0428	0			QIGMGFRPSSTR
264	IPMPLDYILPEL	BCKDK	ILDYILPEL	IPMPLDYILPEL	0.0427	3.2076	0.0427	0			LRPQPIFLWK
95	RTDPAAVYSLV	TRPM4	RTDPAAVYV	RTDPAAVYSLV	0.0426	3.2098	0.0426	0			CLSSQHQAIER
81	RGQVMSSLAEL	IL32	RVMSSLAEL	RGQVMSSLAEL	0.0426	3.2106	0.0426	0			RPQFLVSAR
567	LLNRAQMAM	TRPM4	LLNRAQMAM	LLNRAQMAM	0.0426	3.2115	0.0426	0			PCLVPVVPSGAI
385	GMFSVSLGQTIL	TCM8	GMFSGQTIL	GMFSVSLGQTIL	0.0425	3.2161	0.0425	0			EQDLGGPQG
573	VLISKEVEDCVPV	TUBGCP6	VLISKEVEV	VLISKEVEDCVPV	0.0425	3.2163	0.0425	0			WLVIPVWRALLP
573	VLISKEVEDCVPV	TUBGCP6	VLISKEVEV	VLISKEVEDCVPV	0.0425	3.2163	0.0425	0			SDPHIPPVS
326	GAVVLTPLFKV	SCYL1	GVLTPLFKV	GAVVLTPLFKV	0.0425	3.2172	0.0425	0			FRPSSTRGPEK
334	YLLEDQLAGP	PLCD1	YLLEDLAGP	YLLEDQLAGP	0.0424	3.219	0.0424	0			WLRPQPIFLWKLR
3	ALMAVVLRAAAV	NAGS	ALMAVVLRV	ALMAVVLRAAAV	0.0424	3.2204	0.0424	0			PLAGEEWDAR
104	IALDSLSWL	ELP5	IALDSLSWL	IALDSLSWL	0.0424	3.2208	0.0424	0			KNTGAHAL
277	FLEEIQIKE	SCYL1	FLEEIQIKE	FLEEIQIKE	0.0424	3.2213	0.0424	0			GSGCKYPPPYLCL
84	LSDLAEVVRHA	CDK20	LLAEVVRHA	LSDLAEVVRHA	0.0423	3.224	0.0423	0			LLGIEQDLGGP
19	LLGPALAL	BCKDK	LLGPALA-L	LLGPALAL	0.0423	3.2247	0.0423	0			GQNILLGIEQ
69	TLRHPNILA	SCYL1	TLRHPNILA	TLRHPNILA	0.0423	3.2251	0.0423	0			GIHCLGQAS
655	VLLLGLLLAAV	TCM8	VLLLGLAAV	VLLLGLLLAAV	0.0423	3.2266	0.0423	0			ILLGIEQD
163	LQRMDMKPLV	NAGS	LQMDMKPLV	LQRMDMKPLV	0.0422	3.231	0.0422	0			DSIRHQARHL
205	ALRHNAAAAV	NAGS	ALHNAAAAV	ALRHNAAAAV	0.0421	3.233	0.0421	0			MAAPRRGRGSSTVV
84	QLAGAKRDALL	CPSF1	QLAGADALL	QLAGAKRDALL	0.0421	3.2331	0.0421	0			CCVPLQDSTQRP
1215	GHVSDTSIRV	TUBGCP6	GVSDTSIRV	GHVSDTSIRV	0.0421	3.2353	0.0421	0			SPHVFPKFC
1215	GHVSDTSIRV	TUBGCP6	GVSDTSIRV	GHVSDTSIRV	0.0421	3.2353	0.0421	0			EKGSHEEEV
812	HQPQEPPDV	TUBGCP6	HQPQEPPDV	HQPQEPPDV	0.042	3.2368	0.042	0			LWKLRPRPV
812	HQPQEPPDV	TUBGCP6	HQPQEPPDV	HQPQEPPDV	0.042	3.2368	0.042	0			GADLEAEALGP
78	VMRTPESQL	PLCD1	VMRTPESQL	VMRTPESQL	0.042	3.2375	0.042	0			ASTLRSPRGAC
22	GGLPGPWAL	SCYL1	GGLPGPWAL	GGLPGPWAL	0.042	3.2379	0.042	0			VPVVPSGAIS
348	AQVERIMTR	TRPM4	AQVERIMTR	AQVERIMTR	0.042	3.238	0.042	0			CGFLCRPCL
115	QLSCFRELL	YDJC	QLSCFRELL	QLSCFRELL	0.042	3.2403	0.042	0			PVPAPLVTFER
354	MTRKELLTV	TRPM4	MTRKELLTV	MTRKELLTV	0.042	3.2406	0.042	0			PQTVQSPVPA
26	EVLLLPPPCEL	IZUMO4	ELLPPPCEL	EVLLLPPPCEL	0.0419	3.2412	0.0419	0			PQCWENSVGE
162	LLSGKNPNT	CSTPP1	LLSGKNPNT	LLSGKNPNT	0.0418	3.2461	0.0418	0			LQDSTQRP
19	VLTYMEDAV	CSTPP1	VLTYMEDAV	VLTYMEDAV	0.0417	3.2515	0.0417	0			QHVHVLPGAWL
1470	ASSQHVLHL	TUBGCP6	ASSQHVLHL	ASSQHVLHL	0.0416	3.2547	0.0416	0			PLTCLGALALSL
1470	ASSQHVLHL	TUBGCP6	ASSQHVLHL	ASSQHVLHL	0.0416	3.2547	0.0416	0			WQAVVSPAG
7	FDDLCEALLPA	TUBGCP6	FLCEALLPA	FDDLCEALLPA	0.0416	3.2555	0.0416	0			QPIFLWKLRPRPV
7	FDDLCEALLPA	TUBGCP6	FLCEALLPA	FDDLCEALLPA	0.0416	3.2555	0.0416	0			DARGGPPLLMC
345	YQQKIIPVVV	SCYL1	YQQKIIPVV	YQQKIIPVVV	0.0416	3.2567	0.0416	0			TKNTGAHALEA
178	KQYQAHWAF	PRODH	KQYQAHWAF	KQYQAHWAF	0.0415	3.2592	0.0415	0			LVSARTFHLQ
119	SVLGGSGGPVL	TRPM4	SVLGGSPVL	SVLGGSGGPVL	0.0415	3.262	0.0415	0			VVPSGAISCGQ
238	LKDEYVLRL	CCDC78	LKDEYVLRL	LKDEYVLRL	0.0414	3.2653	0.0414	0			CLVIPLWR
698	CLYRDLSGM	CPSF1	CLYRDLSGM	CLYRDLSGM	0.0414	3.2656	0.0414	0			FTPSPYSFPSLSH
334	YLLEDQLAGPS	PLCD1	YLLEDQLAS	YLLEDQLAGPS	0.0414	3.2656	0.0414	0			LALSLRWGPQSP
86	KCLHVVTEAV	SCYL1	KLHVVTEAV	KCLHVVTEAV	0.0414	3.2656	0.0414	0			IPPVSKNAKA
229	APHASYGGIVSV	NAGS	ASYGGIVSV	APHASYGGIVSV	0.0413	3.2703	0.0413	0			CSLVSGHGR
157	RIFYHPETT	FXR1	RIFYHPETT	RIFYHPETT	0.0412	3.273	0.0412	0			MLRWSKEGDGGIMS
275	LLIDGDEKMLT	TRPM4	LLIDGDMLT	LLIDGDEKMLT	0.0412	3.276	0.0412	0			GIMSVRES
290	ATQAQLPCL	TRPM4	ATQAQLPCL	ATQAQLPCL	0.0411	3.2785	0.0411	0			CLWLRPQPIFLWK
6	LALPDYEYL	CSTPP1	LALPDYEYL	LALPDYEYL	0.041	3.2817	0.041	0			WRDKDPALWCQL
1312	TVLDCGPRLPVEV	TUBGCP6	TVLDLPVEV	TVLDCGPRLPVEV	0.041	3.2832	0.041	0			CLSSQHQAIE
1312	TVLDCGPRLPVEV	TUBGCP6	TVLDLPVEV	TVLDCGPRLPVEV	0.041	3.2832	0.041	0			WVPGVSTGRGWVSA
1478	LLWMGAEPWA	TUBGCP6	LLWGAEPWA	LLWMGAEPWA	0.041	3.2834	0.041	0			AVRRSGFSSCP
1478	LLWMGAEPWA	TUBGCP6	LLWGAEPWA	LLWMGAEPWA	0.041	3.2834	0.041	0			LGAVTSLYPASTL
59	ASSEHAQMV	HELZ2	ASSEHAQMV	ASSEHAQMV	0.041	3.2837	0.041	0			GIHCLGQASS
506	SLLDNTESDQT	FXR1	SLLDNTEQT	SLLDNTESDQT	0.0409	3.2871	0.0409	0			YPPPYLCLG
135	SLIHNNVCMAAV	SCYL1	SLIHNNVAV	SLIHNNVCMAAV	0.0409	3.2901	0.0409	0			FSPKSSPQTVQS
791	LRFLLEDEKHI	TUBGCP6	LLLEDEKHI	LRFLLEDEKHI	0.0408	3.2907	0.0408	0			WLAARRGLS
791	LRFLLEDEKHI	TUBGCP6	LLLEDEKHI	LRFLLEDEKHI	0.0408	3.2907	0.0408	0			VPLQDSTQRPELLL
267	ALAVPKPIGGV	CPSF1	ALAKPIGGV	ALAVPKPIGGV	0.0408	3.2909	0.0408	0			QRPELLLHREH
237	FLMALSKHRGINQA	CSTPP1	FLMAGINQA	FLMALSKHRGINQA	0.0408	3.2912	0.0408	0			FKFEGMGVGAW
8	RIGEGAHGIV	CDK20	RIGEGAHGV	RIGEGAHGIV	0.0408	3.2917	0.0408	0			CFLHPLCLGR
30	LLPPLLLLLLA	SDC3	LLPPLLLLA	LLPPLLLLLLA	0.0408	3.2923	0.0408	0			PLCLGRGWAS
370	QQMEQFIQY	SCYL1	QQMEQFIQY	QQMEQFIQY	0.0408	3.2934	0.0408	0			EEVRVPALSW
352	AASTLLTEL	NAGS	AASTLLTEL	AASTLLTEL	0.0407	3.2955	0.0407	0			HLGPWRDK
711	YLGSHAFSFPLLI	TCM8	YLFSFPLLI	YLGSHAFSFPLLI	0.0407	3.2978	0.0407	0			SRRPPTLSSYPWR
43	ALFTNLFQDET	TUBGCP6	ALFTNLFQT	ALFTNLFQDET	0.0407	3.2986	0.0407	0			MCPWASRRPPTL
43	ALFTNLFQDET	TUBGCP6	ALFTNLFQT	ALFTNLFQDET	0.0407	3.2986	0.0407	0			SARTFHLQSLVL
358	VLIGVVSA	TUBGCP6	VLIG-VVSA	VLIGVVSA	0.0407	3.2994	0.0407	0			PSFSPKSSP
358	VLIGVVSA	TUBGCP6	VLIG-VVSA	VLIGVVSA	0.0407	3.2994	0.0407	0			SKPRPRLDLNCLWL
250	QQTQDLLTQL	ZFYVE19	QQQDLLTQL	QQTQDLLTQL	0.0406	3.3009	0.0406	0			LRPRPVPAATPL
368	QQLTEEASL	ZFYVE19	QQLTEEASL	QQLTEEASL	0.0406	3.3014	0.0406	0			RPVPAATPLTGP
107	LCPDFPLEL	CSTPP1	LCPDFPLEL	LCPDFPLEL	0.0406	3.302	0.0406	0			CLSSQHQAIERF
73	HLHEQHEAEI	CCDC78	HLHEQEAEI	HLHEQHEAEI	0.0405	3.3045	0.0405	0			DMKKLKARMV
29	QLLENREDI	CSTPP1	QLLENREDI	QLLENREDI	0.0405	3.3057	0.0405	0			CGFLCRPCLV
172	TLGGTMGQA	ELP5	TLGGTMGQA	TLGGTMGQA	0.0405	3.3069	0.0405	0			PQTVQSPVPAP
163	RLQTWWHGVLA	IL32	RLWWHGVLA	RLQTWWHGVLA	0.0404	3.3121	0.0404	0			IPSSRPGFQP
162	FLQRMDMKPLVVL	NAGS	FLMKPLVVL	FLQRMDMKPLVVL	0.0403	3.3168	0.0403	0			STVVSCCVP
69	KTIWQESRKV	PLCD1	KIWQESRKV	KTIWQESRKV	0.0402	3.3196	0.0402	0			LPGGAGGV
312	VLPQLLTAF	SCYL1	VLPQLLTAF	VLPQLLTAF	0.0401	3.3226	0.0401	0			LCLGRGWASS
301	KVIQEIVDKSGV	FXR1	KVIQEIVGV	KVIQEIVDKSGV	0.0401	3.3228	0.0401	0			YSDPHIPPVSKNAK
467	SILNIGPCA	CPSF1	SILNIGPCA	SILNIGPCA	0.0401	3.3244	0.0401	0			SDDMKKLKARMVML
553	FLLTVAFAF	TCM8	FLLTVAFAF	FLLTVAFAF	0.0401	3.3253	0.0401	0			ALWCQLCLSSQH
228	RLGLPPVPDNA	TUBGCP6	RLPPVPDNA	RLGLPPVPDNA	0.04	3.327	0.04	0			KVGVPLAGEE
228	RLGLPPVPDNA	TUBGCP6	RLPPVPDNA	RLGLPPVPDNA	0.04	3.327	0.04	0			PQFLVSARTF
245	RLQHCAWQAV	CCDC78	RLQHCAWQV	RLQHCAWQAV	0.04	3.328	0.04	0			RSCEQGCLH
742	RRLKSLEEEL	TUBGCP6	RLKSLEEEL	RRLKSLEEEL	0.04	3.3284	0.04	0			PHVFPKFCLVIPL
742	RRLKSLEEEL	TUBGCP6	RLKSLEEEL	RRLKSLEEEL	0.04	3.3284	0.04	0			KFEGMGVGAW
200	FSILPDFSL	ELP5	FSILPDFSL	FSILPDFSL	0.04	3.3305	0.04	0			QVLTTGERHPLT
308	LVVGAISAI	TCM8	LVVGAISAI	LVVGAISAI	0.0399	3.3314	0.0399	0			LTCLGALA
380	YLFLGSRLGNSLL	CPSF1	YLFLGNSLL	YLFLGSRLGNSLL	0.0399	3.3315	0.0399	0			VGSLTASFP
292	FFQELSKSL	SCYL1	FFQELSKSL	FFQELSKSL	0.0399	3.3315	0.0399	0			LRQIGMGF
240	ALSKHRGINQAL	CSTPP1	ALSGINQAL	ALSKHRGINQAL	0.0399	3.3329	0.0399	0			KARMVMLLPT
506	ILPVLCGLTV	SCYL1	ILPVLGLTV	ILPVLCGLTV	0.0398	3.3373	0.0398	0			GHLGPWRDK
120	TILHVHEL	BCKDK	TIL-HVHEL	TILHVHEL	0.0397	3.3415	0.0397	0			QLCLSSQH
999	VLPAYLSYDA	CPSF1	VLPAYLSYA	VLPAYLSYDA	0.0397	3.3416	0.0397	0			VSTGRGWVS
268	LDYILPEL	BCKDK	#NAME?	LDYILPEL	0.0396	3.3448	0.0396	0			VSAVRRSGF
218	SQPYSDPHIPPV	ELP5	SQDPHIPPV	SQPYSDPHIPPV	0.0396	3.3454	0.0396	0			YAFKVGVP
95	VLPRVFPQRA	IZUMO4	VLPRVFPQA	VLPRVFPQRA	0.0395	3.3501	0.0395	0			FSEAGGIHCLGQA
411	NVCDYQWLA	TCM8	NVCDYQWLA	NVCDYQWLA	0.0395	3.3505	0.0395	0			SPRGACFSEA
389	ASAYLDELRLAV	TRPM4	ALDELRLAV	ASAYLDELRLAV	0.0395	3.3514	0.0395	0			SSCSGSPEQ
397	EKLQEPPASA	CPSF1	KLQEPPASA	KLQEPPASA	0.0394	3.3547	0.0394	0			LNSLTSPFTPSP
16	LLSGALTL	HLA-G	LL-SGALTL	LLSGALTL	0.0394	3.3576	0.0394	0			GLPEPLMLRWSKEG
10	AVPPLTWTLA	TAFAZZIN	AVPPLTWTA	AVPPLTWTLA	0.0393	3.3585	0.0393	0			DPALWCQL
341	RLPHHSSAVITA	NAGS	RLPSAVITA	RLPHHSSAVITA	0.0393	3.3586	0.0393	0			RNPGEVREEETQC
102	RLFNKLMKMTF	PRODH	RLFNKLMTF	RLFNKLMKMTF	0.0393	3.3589	0.0393	0			GRRPGEILCR
607	LFYCPLLPLLNSV	TCM8	LLLPLLNSV	LFYCPLLPLLNSV	0.0393	3.359	0.0393	0			MCPWASRRP
100	AGDVDLPQV	YDJC	AGDVDLPQV	AGDVDLPQV	0.0393	3.3612	0.0393	0			CEISGQLWAS
547	AYGEFMIQV	TUBGCP6	AYGEFMIQV	AYGEFMIQV	0.0393	3.3614	0.0393	0			GFQPNDSIR
547	AYGEFMIQV	TUBGCP6	AYGEFMIQV	AYGEFMIQV	0.0393	3.3614	0.0393	0			LHREHSASPHV
663	RMEIAKQEL	TUBGCP6	RMEIAKQEL	RMEIAKQEL	0.0393	3.362	0.0393	0			MCNSALLTYP
663	RMEIAKQEL	TUBGCP6	RMEIAKQEL	RMEIAKQEL	0.0393	3.362	0.0393	0			VRESRSLSEDL
273	KARGFLEFV	FXR1	KARGFLEFV	KARGFLEFV	0.0393	3.3623	0.0393	0			HEEEVRVPALSW
221	PVFDYEATL	HLA-G	PVFDYEATL	PVFDYEATL	0.0392	3.3645	0.0392	0			SACDTEDTVGH
119	NLLSLLLTASFV	TCM8	NLLSLLLTV	NLLSLLLTASFV	0.0392	3.3657	0.0392	0			ACDTEDTV
28	IVALKKVAL	CDK20	IVALKKVAL	IVALKKVAL	0.0391	3.3676	0.0391	0			ELFSNKGEGG
215	SLEDEEIEAF	PLCD1	SLDEEIEAF	SLEDEEIEAF	0.0391	3.3679	0.0391	0			RAIRDYAFKVGVPL
332	MRLIVDVLSRL	NAGS	RLIDVLSRL	RLIVDVLSRL	0.0391	3.3681	0.0391	0			FKVGVPLAGE
2	FPKVLSDDMKKL	IL32	FLSDDMKKL	FPKVLSDDMKKL	0.0391	3.3682	0.0391	0			RRPPTLSSYP
208	ALHEDKPDF	BCKDK	ALHEDKPDF	ALHEDKPDF	0.0391	3.37	0.0391	0			DLYSGSGSGCKYP
128	VLQTWLQDLL	TRPM4	VLQTWLQLL	VLQTWLQDLL	0.039	3.3726	0.039	0			VTSLYPASTLRS
203	AYLLSPLACLL	TCM8	YLLSPLALL	YLLSPLACLL	0.039	3.3729	0.039	0			YPASTLRSPRGA
71	SPVAEEPSWV	NAGS	SVAEEPSWV	SPVAEEPSWV	0.039	3.3755	0.039	0			LVPVVPSGAISC
72	SFFGNVMSM	CPSF1	SFFGNVMSM	SFFGNVMSM	0.0388	3.3826	0.0388	0			DYQWLAARRGLSL
319	FDKFCRLHQGELQL	TUBGCP6	FLHQGELQL	FDKFCRLHQGELQL	0.0388	3.383	0.0388	0			RRTPPGGATAATW
319	FDKFCRLHQGELQL	TUBGCP6	FLHQGELQL	FDKFCRLHQGELQL	0.0388	3.383	0.0388	0			GFQPNDSIRH
416	PKLNEANLNV	SCYL1	KLNEANLNV	KLNEANLNV	0.0388	3.3851	0.0388	0			WRALLPGGAGG
85	MMKGEFYV	FXR1	MM-KGEFYV	MMKGEFYV	0.0387	3.3868	0.0387	0			STVSSVQGSRS
317	TLAPGSGGA	TRPM4	TLAPGSGGA	TLAPGSGGA	0.0387	3.3872	0.0387	0			TLLTELFSNKGE
41	ALLKGSQL	PLCD1	ALLKGS-QL	ALLKGSQL	0.0386	3.39	0.0386	0			DWVPGVSTGR
96	TMKEYHCLLQL	CSTPP1	TMKEYLLQL	TMKEYHCLLQL	0.0386	3.3913	0.0386	0			CCCRNPGEV
46	RLIWQLREPAGV	TCM8	RLIWEPAGV	RLIWQLREPAGV	0.0386	3.3924	0.0386	0			VCDYQWLAAR
22	QLLQEVLLLP	IZUMO4	QLLQEVLLL	QLLQEVLLL	0.0385	3.3946	0.0385	0			SCEQGCLHR
176	TMGQASAHI	ELP5	TMGQASAHI	TMGQASAHI	0.0385	3.3958	0.0385	0			RPELLLHREHS
188	FLDKTLTSRLG	BCKDK	FLDKTLTSL	FLDKTLTSRL	0.0384	3.3995	0.0384	0			HREHSASPHVF
48	IPLWRGGCSL	TMEM80	ILWRGGCSL	IPLWRGGCSL	0.0384	3.4007	0.0384	0			AFKFEGMGVGA
172	VVLGLPAPTA	NAGS	VVLGLPPTA	VVLGLPAPTA	0.0384	3.4028	0.0384	0			GVGEVRCPQ
10	RAAAVAPRL	NAGS	RAAAVAPRL	RAAAVAPRL	0.0383	3.4056	0.0383	0			GEVRCPQV
158	FALAFLQRM	NAGS	FALAFLQRM	FALAFLQRM	0.0383	3.4061	0.0383	0			LPEGECFLHPL
556	TVAFAFLVTL	TCM8	TVFAFLVTL	TVAFAFLVTL	0.0382	3.408	0.0382	0			SSTRGPEKEK
6	ALGGLVLLRDSV	ELP5	ALGGLVLSV	ALGGLVLLRDSV	0.0382	3.4081	0.0382	0			DEQLRQIGM
77	VLAFEFMLSDLAEV	CDK20	VLLSDLAEV	VLAFEFMLSDLAEV	0.0382	3.4105	0.0382	0			QLRQIGMG
183	KLVRYFLDKTL	BCKDK	KLYFLDKTL	KLVRYFLDKTL	0.0382	3.412	0.0382	0			GRRPGEILCRGL
6	LALPDYEYLA	CSTPP1	LLPDYEYLA	LALPDYEYLA	0.0379	3.4254	0.0379	0			LLGIEQDLG
797	QLPDWRLVF	CPSF1	QLPDWRLVF	QLPDWRLVF	0.0378	3.4263	0.0378	0			SASLCVLC
68	RLTPTMML	BCKDK	RLTP-TMML	RLTPTMML	0.0378	3.428	0.0378	0			HADGHQHVHVLPGA
344	YVLTLITDGMRSV	CPSF1	YVLDGMRSV	YVLTLITDGMRSV	0.0378	3.4289	0.0378	0			PGAWLVIPVWRA
283	NSLLYLNQSV	CPSF1	NLLYLNQSV	NSLLYLNQSV	0.0378	3.4302	0.0378	0			GGAGGVGEVR
247	TQKVHPVIWSL	CPSF1	TQHPVIWSL	TQKVHPVIWSL	0.0377	3.4318	0.0377	0			LTASFPSH
546	YKLSIFNFLLTV	TCM8	YIFNFLLTV	YKLSIFNFLLTV	0.0377	3.4333	0.0377	0			WQAVVSPAGAP
305	VLSNVNLPADL	NAGS	VLSNVNLPL	VLSNVNLPADL	0.0377	3.4347	0.0377	0			QAVVSPAGAP
92	AMCKRTDPV	ELP5	AMCKRTDPV	AMCKRTDPV	0.0376	3.4355	0.0376	0			ATDESTVSSVQG
179	ELEQYDPPELA	SCYL1	ELYDPPELA	ELEQYDPPELA	0.0376	3.4356	0.0376	0			IFLWKLRPR
396	YAFKVGVPL	PLCD1	YAFKVGVPL	YAFKVGVPL	0.0376	3.4365	0.0376	0			PTSAQGLGA
201	RLAYLLSPLA	TCM8	RLYLLSPLA	RLAYLLSPLA	0.0376	3.4374	0.0376	0			TSAQGLGA
215	STQEMEARL	ZFYVE19	STQEMEARL	STQEMEARL	0.0376	3.4388	0.0376	0			SRRPPTLSSYP
180	LEQYDPPELA	SCYL1	LQYDPPELA	LEQYDPPELA	0.0375	3.441	0.0375	0			GLETDSRKCFPW
72	ALPWEHRSPPPGL	HELZ2	ALPSPPPGL	ALPWEHRSPPPGL	0.0374	3.4443	0.0374	0			GGATAATWCSVAAL
6	AVVLRAAAV	NAGS	AVVLRAAAV	AVVLRAAAV	0.0373	3.4486	0.0373	0			AARRGLSLPSF
533	DMWTVIAPV	CPSF1	DMWTVIAPV	DMWTVIAPV	0.0373	3.4492	0.0373	0			LSLPSFSPKSS
221	RTYDMDVRLGL	TUBGCP6	RTYDMDVRL	RTYDMDVRLGL	0.0373	3.4498	0.0373	0			TVVSCCVPLQ
221	RTYDMDVRLGL	TUBGCP6	RTYDMDVRL	RTYDMDVRLGL	0.0373	3.4498	0.0373	0			TVPGSRDGGCRQR
633	TLKEENTQEA	FXR1	TLKEETQEA	TLKEENTQEA	0.0373	3.4511	0.0373	0			RNLMVYMYLPEGEC
553	FLLTVAFAFLV	TCM8	FLLTVAFAV	FLLTVAFAFLV	0.0373	3.4514	0.0373	0			NLMVYMYLPEG
161	GALSSLAQTEVTL	ELP5	GLAQTEVTL	GALSSLAQTEVTL	0.0373	3.4523	0.0373	0			KNAKARTRK
1190	FLWSLRASELT	CPSF1	FLWSASELT	FLWSLRASELT	0.0373	3.453	0.0373	0			LSDDMKKLKARMV
232	LLGQGYQAPLSA	TCM8	LLYQAPLSA	LLGQGYQAPLSA	0.0372	3.4533	0.0372	0			KDPALWCQLCL
487	APALKGGAAEL	TRPM4	ALKGGAAEL	APALKGGAAEL	0.0372	3.4535	0.0372	0			LQSLVLCEIS
198	YSIRLAYLL	TCM8	YSIRLAYLL	YSIRLAYLL	0.0372	3.4559	0.0372	0			RSCEQGCL
174	FLCRPCLVPVV	SDC3	FLCRPVPVV	FLCRPCLVPVV	0.0372	3.4564	0.0372	0			SCCVPLQDST
555	LTVAFAFLV	TCM8	LTVAFAFLV	LTVAFAFLV	0.0372	3.457	0.0372	0			PLTCLGALALS
68	AVFPHGGGFVLA	CDK20	AVFPGFVLA	AVFPHGGGFVLA	0.0371	3.4604	0.0371	0			QLRQIGMGFRPSS
382	SKILFCDVLRA	PLCD1	SLFCDVLRA	SKILFCDVLRA	0.037	3.4626	0.037	0			STRGPEKEKGYA
79	RSQDGSHLL	BCKDK	RSQDGSHLL	RSQDGSHLL	0.037	3.4627	0.037	0			RPQPIFLWKLRP
274	LIERYEPSETA	PLCD1	LIYEPSETA	LIERYEPSETA	0.037	3.4627	0.037	0			GPWRDKDPA
68	AVFPHGGGFV	CDK20	AVFPGGGFV	AVFPHGGGFV	0.037	3.4642	0.037	0			QHQAIERFY
183	VAMGVAPWGV	TRPM4	VAMGVPWGV	VAMGVAPWGV	0.0369	3.4701	0.0369	0			STGRGWVSAVR
86	LFSIEDIQEV	PLCD1	LFIEDIQEV	LFSIEDIQEV	0.0368	3.4733	0.0368	0			VSTGRGWV
5	MVVMAPRTLFL	HLA-G	MMAPRTLFL	MVVMAPRTLFL	0.0367	3.4758	0.0367	0			AIRDYAFKVGVP
24	LQEVLLLPPPCEL	IZUMO4	LLLPPPCEL	LQEVLLLPPPCEL	0.0367	3.476	0.0367	0			LAGEEWDAR
38	TGSPVSIFV	SCYL1	TGSPVSIFV	TGSPVSIFV	0.0367	3.4793	0.0367	0			RTFHLQSLVLCE
148	GLLHEELHGPGPV	ELP5	GLLHEELHV	GLLHEELHGPGPV	0.0367	3.4796	0.0367	0			STKNTGAHALE
498	SMNDCAQKIL	SCYL1	SMNDCAQKL	SMNDCAQKIL	0.0367	3.4797	0.0367	0			ELDDLYSGSGSGC
309	VNLPADLDLV	NAGS	VLPADLDLV	VNLPADLDLV	0.0366	3.481	0.0366	0			ALAVGLPALIPSSR
122	QIVKALSFL	SCYL1	QIVKALSFL	QIVKALSFL	0.0366	3.4811	0.0366	0			TAATWCSVAALAV
1210	YIHQMISV	CPSF1	YI-HQMISV	YIHQMISV	0.0366	3.4824	0.0366	0			APQCWENSVGEEL
81	GLETEKCLHVV	SCYL1	GLETELHVV	GLETEKCLHVV	0.0366	3.4825	0.0366	0			SIRHQARHLH
1032	GLPTGDYASEI	TUBGCP6	GLPDYASEI	GLPTGDYASEI	0.0366	3.4846	0.0366	0			RRTPPGGAT
1032	GLPTGDYASEI	TUBGCP6	GLPDYASEI	GLPTGDYASEI	0.0366	3.4846	0.0366	0			SASPHVFPKFCLVI
[truncated: 79,418 more rows]

## Sheet: SW-480 RI
SW-480 RI (Retained Introns) predicted immunopeptides
			HLA-A02:01									predicted binders
Pos	Peptide	ID	core	icore	EL-score	EL_Rank	Ave	NB				ALAGSVPLV					enriched in LB-100, all 8-14mers	18155
48	FLSPPLPSV	TMEM91	FLSPPLPSV	FLSPPLPSV	0.9969	0.0013	0.9969	1				LLLWKPVTV					enriched in LB-100, predicted binders	217
267	LLFDRPMHV	HNRNPM	LLFDRPMHV	LLFDRPMHV	0.9929	0.003	0.9929	1				AMDEELERL
163	ALLSYLQQV	BAIAP3	ALLSYLQQV	ALLSYLQQV	0.9913	0.0036	0.9913	1				FLLGSFILL
224	YLLPAIVHI	DDX17	YLLPAIVHI	YLLPAIVHI	0.9883	0.0049	0.9883	1				YLPPRALEI
64	KLYDSLLAL	CLDN19	KLYDSLLAL	KLYDSLLAL	0.9844	0.0066	0.9844	1				RLPGEHLPQV
748	VLMDGSVKL	MAP4K1	VLMDGSVKL	VLMDGSVKL	0.9829	0.0072	0.9829	1				ALPDPCHSL
337	YLPPGVIAL	TCM8	YLPPGVIAL	YLPPGVIAL	0.9812	0.0079	0.9812	1				VLLGAVAAV
395	VLAPPPEEV	NRBP2	VLAPPPEEV	VLAPPPEEV	0.9805	0.0082	0.9805	1				TLLAFPLLL
638	YMDEKDEYL	TSNAXIP1	YMDEKDEYL	YMDEKDEYL	0.9787	0.0089	0.9787	1				TLFPIPGPVLL
188	FLKELNIQV	PLCD1	FLKELNIQV	FLKELNIQV	0.9742	0.0112	0.9742	1				GMITIPPSI
90	GLAEVFQLV	SARM1	GLAEVFQLV	GLAEVFQLV	0.9728	0.012	0.9728	1				FLHSYEALL
693	FLFGSPLGL	PITPNM1	FLFGSPLGL	FLFGSPLGL	0.9684	0.0146	0.9684	1				RMNLGLHSV
220	ALAGSVPLV	KCNAB2	ALAGSVPLV	ALAGSVPLV	0.9668	0.0155	0.9668	1				ALLTARYQV
1737	KIFSGLLKV	STAB1	KIFSGLLKV	KIFSGLLKV	0.9665	0.0156	0.9665	1				LLWKPVTVL
252	YLDVKFEYL	PICK1	YLDVKFEYL	YLDVKFEYL	0.9654	0.0162	0.9654	1				FLHSYEALLSV
49	ILAEGITIV	STXBP2	ILAEGITIV	ILAEGITIV	0.9653	0.0162	0.9653	1				KLDPYDSSEV
216	FLQPFVNLL	ABCB8	FLQPFVNLL	FLQPFVNLL	0.9648	0.0164	0.9648	1				LLTPVAWGL
15	YLQERSLKV	PLCD1	YLQERSLKV	YLQERSLKV	0.9645	0.0166	0.9645	1				YLQALSNGL
151	HLLPVMAKV	AP5Z1	HLLPVMAKV	HLLPVMAKV	0.9637	0.017	0.9637	1				YLSPFRKQL
385	SLLSDIIAL	PIGQ	SLLSDIIAL	SLLSDIIAL	0.9592	0.0192	0.9592	1				LLPPKLLTM
87	FLYTNSVKL	BTBD19	FLYTNSVKL	FLYTNSVKL	0.9584	0.0195	0.9584	1				TLFPIPGPV
303	HLADALVPV	PIGQ	HLADALVPV	HLADALVPV	0.9573	0.0201	0.9573	1				ALVALLAAV
1804	ALASDLPNL	STAB1	ALASDLPNL	ALASDLPNL	0.9553	0.021	0.9553	1				ALSPHMPCA
666	GLAEVAVRL	ROBO3	GLAEVAVRL	GLAEVAVRL	0.9523	0.0224	0.9523	1				GLLGTIELKL
386	LLSDIIALL	PIGQ	LLSDIIALL	LLSDIIALL	0.9521	0.0225	0.9521	1				YQLGSVYSA
182	YLFYGAYRV	TCM8	YLFYGAYRV	YLFYGAYRV	0.9521	0.0225	0.9521	1				AVSSFLPFL
29	ALWEDVTKM	ZNF69B	ALWEDVTKM	ALWEDVTKM	0.9519	0.0226	0.9519	1				GLVGAIAYA
533	ILDGPGPFTV	STAB1	ILDPGPFTV	ILDGPGPFTV	0.9497	0.0236	0.9497	1				KIWGGGTLL
361	FLFSKELIV	TRIM66	FLFSKELIV	FLFSKELIV	0.9477	0.0245	0.9477	1				MLSKLPLFI
589	SLLSLQMRV	POLG	SLLSLQMRV	SLLSLQMRV	0.9458	0.0253	0.9458	1				RLLRVGLTL
30	YLDKPPTPL	JMJD7	YLDKPPTPL	YLDKPPTPL	0.9405	0.0272	0.9405	1				KALAGSVPLV
230	MLTDLNTYL	PICK1	MLTDLNTYL	MLTDLNTYL	0.9385	0.028	0.9385	1				LVALKLVQV
617	GLQPNTIYL	ROBO3	GLQPNTIYL	GLQPNTIYL	0.9367	0.0286	0.9367	1				GLPAAPHLL
94	KLYRHSVAV	BTBD19	KLYRHSVAV	KLYRHSVAV	0.9357	0.029	0.9357	1				RMAGGTALL
268	MLLGEPLLV	DENND6B	MLLGEPLLV	MLLGEPLLV	0.9297	0.0321	0.9297	1				LLGSFILLL
679	VLGPRTLQV	ROBO3	VLGPRTLQV	VLGPRTLQV	0.9279	0.0333	0.9279	1				LLPTPIWPA
93	YLVNGLHPL	PNKP	YLVNGLHPL	YLVNGLHPL	0.9272	0.0338	0.9272	1				FLLGSFILLL
100	YLEELENYL	TSNAXIP1	YLEELENYL	YLEELENYL	0.9271	0.0339	0.9271	1				LLFLQSFLL
756	LLLWKPVTV	PIGO	LLLWKPVTV	LLLWKPVTV	0.9248	0.0353	0.9248	1				TLFPIPGPVL
312	GLIEELEGI	TRIM66	GLIEELEGI	GLIEELEGI	0.9231	0.0365	0.9231	1				LLGTIELKL
234	RLWPVEITRV	CFAP70	RLWPEITRV	RLWPVEITRV	0.922	0.0372	0.922	1				ALFSSVGLGV
84	RMMKGEFYV	FXR1	RMMKGEFYV	RMMKGEFYV	0.922	0.0372	0.922	1				GLVLPPTWSA
13	ILSGVIRSV	STXBP2	ILSGVIRSV	ILSGVIRSV	0.9219	0.0373	0.9219	1				ALLPTPIWPA
35	SLAALNHTL	ROBO3	SLAALNHTL	SLAALNHTL	0.9204	0.0383	0.9204	1				HVFPKFCLV
153	VLVSRLPFV	DENND6B	VLVSRLPFV	VLVSRLPFV	0.9193	0.039	0.9193	1				ALLLWKPVTV
37	TLLDIKSSV	BAIAP3	TLLDIKSSV	TLLDIKSSV	0.9156	0.0411	0.9156	1				YMASGPVVAMV
119	AQHPGVLYV	JMJD7	AQHPGVLYV	AQHPGVLYV	0.9157	0.0411	0.9157	1				SLSPHADVV
407	LLLSHLLRL	BAIAP3	LLLSHLLRL	LLLSHLLRL	0.9138	0.042	0.9138	1				GLHSVGFLQV
823	KMVSSLTSV	TRIM66	KMVSSLTSV	KMVSSLTSV	0.9128	0.0426	0.9128	1				RLKTLDTKPGL
964	LLMQFNHRL	POLG	LLMQFNHRL	LLMQFNHRL	0.9116	0.0432	0.9116	1				ELITPQVSV
88	TVFEQLVLV	NRBP2	TVFEQLVLV	TVFEQLVLV	0.9107	0.0436	0.9107	1				FSFPHLASA
669	GLMTIDPSL	TSNAXIP1	GLMTIDPSL	GLMTIDPSL	0.908	0.045	0.908	1				LLWKPVTV
254	MLLEGVTTQV	TRIM66	MLLEGVTQV	MLLEGVTTQV	0.9055	0.0463	0.9055	1				KLVALKLVQV
85	QLFSIEDIQEV	PLCD1	QLFEDIQEV	QLFSIEDIQEV	0.9038	0.0472	0.9038	1				HSYEALLSV
66	SLLSINQAV	BBS2	SLLSINQAV	SLLSINQAV	0.9035	0.0473	0.9035	1				SLSPLFLPA
281	VLLDVALGL	PIGQ	VLLDVALGL	VLLDVALGL	0.9036	0.0473	0.9036	1				RLRDPHPRV
178	KLAPCLEAV	DENND6B	KLAPCLEAV	KLAPCLEAV	0.903	0.0475	0.903	1				RLLAPPGAV
265	AMDEELERL	CSTPP1	AMDEELERL	AMDEELERL	0.9019	0.0481	0.9019	1				TLGWGLSLSV
938	FMYGPLDVV	PITPNM1	FMYGPLDVV	FMYGPLDVV	0.9019	0.0481	0.9019	1				ADELITPQVSV
162	RLFQALLSL	DENND6B	RLFQALLSL	RLFQALLSL	0.8959	0.0511	0.8959	1				FLVDQMHVALNQV
138	FMDTDLNAV	MAPK15	FMDTDLNAV	FMDTDLNAV	0.8958	0.0512	0.8958	1				WLSPLASMV
538	RLDPGSLYEV	BOC	RLDPGLYEV	RLDPGSLYEV	0.8956	0.0513	0.8956	1				LVLPPTWSA
782	FLEELEMLV	PITPNM1	FLEELEMLV	FLEELEMLV	0.895	0.0516	0.895	1				GLALPDPCHSL
574	FLLGSFILL	PIGO	FLLGSFILL	FLLGSFILL	0.8924	0.0529	0.8924	1				LLAFPLLLL
244	LLAEGIPAHV	SMOX	LLAEGIPHV	LLAEGIPAHV	0.8913	0.0534	0.8913	1				SVGLGVWGV
181	VLAQQIATL	STXBP2	VLAQQIATL	VLAQQIATL	0.891	0.0536	0.891	1				SLENALCKV
536	FLVDQMHVA	CFAP70	FLVDQMHVA	FLVDQMHVA	0.8879	0.0551	0.8879	1				SQADLDYVV
189	YLPPRALEI	SEPTIN4_intron4	YLPPRALEI	YLPPRALEI	0.8875	0.0553	0.8875	1				FLLGSFILLLV
92	VLEEIQQEL	RPAIN	VLEEIQQEL	VLEEIQQEL	0.8872	0.0554	0.8872	1				ALGGLLPPRV
674	VLFPLPTPL	MAP4K1	VLFPLPTPL	VLFPLPTPL	0.8829	0.0576	0.8829	1				FLPFLWKA
748	VLMDGSVKLV	MAP4K1	VLMDGSVKV	VLMDGSVKLV	0.8813	0.0584	0.8813	1				FILLLVVQL
71	ALDGHIQSA	CLDN19	ALDGHIQSA	ALDGHIQSA	0.8809	0.0586	0.8809	1				FLQSFLLLHL
834	GLYGAILPQV	POLG	GLYGAIPQV	GLYGAILPQV	0.8804	0.0588	0.8804	1				LLWKPVTVLV
82	LLKEELEEL	RHPN1	LLKEELEEL	LLKEELEEL	0.878	0.06	0.878	1				FLLPKKLTS
1681	YLNDFARVV	STAB1	YLNDFARVV	YLNDFARVV	0.8745	0.0619	0.8745	1				AMVTALTLL
460	GLWDSPRSHAL	CAPN12	GLWDSPHAL	GLWDSPRSHAL	0.8714	0.0635	0.8714	1				FLVSGETPA
579	SLSGKTPHL	MAP4K1	SLSGKTPHL	SLSGKTPHL	0.8713	0.0636	0.8713	1				SLGNGEAAL
297	RMDGHIQLI	BBS2	RMDGHIQLI	RMDGHIQLI	0.8699	0.0643	0.8699	1				AIRDYAFKV
825	TLAPPQPPL	BOC	TLAPPQPPL	TLAPPQPPL	0.8692	0.0647	0.8692	1				GLWVSVPWA
88	GLWEGALYEI	TCM8	GLWEGLYEI	GLWEGALYEI	0.8687	0.0649	0.8687	1				LLHAERISL
63	ALLEGTGRQAV	CCS	ALLEGTQAV	ALLEGTGRQAV	0.8686	0.065	0.8686	1				VLLLLLFRL
290	FLDTMSMHM	POLG	FLDTMSMHM	FLDTMSMHM	0.8617	0.0686	0.8617	1				MVLPRPPRA
3	YLLKTLLQM	ROBO3	YLLKTLLQM	YLLKTLLQM	0.8615	0.0687	0.8615	1				KTLDTKPGL
145	RLLEQILVA	SARM1	RLLEQILVA	RLLEQILVA	0.8595	0.0698	0.8595	1				VLVSGASMV
291	HVYPYLDSV	CFAP70	HVYPYLDSV	HVYPYLDSV	0.8592	0.0699	0.8592	1				GLAASGLALL
249	ILIADLNEL	TSNAXIP1	ILIADLNEL	ILIADLNEL	0.8585	0.0703	0.8585	1				TLFPIPGPVLLL
337	YLPPGVIALV	TCM8	YLPPGVIAV	YLPPGVIALV	0.858	0.0706	0.858	1				QLLPPKLLTM
447	NLSPLQLAV	BAIAP3	NLSPLQLAV	NLSPLQLAV	0.8575	0.0709	0.8575	1				WLGGALPLA
444	TLAGQEITV	STAB1	TLAGQEITV	TLAGQEITV	0.857	0.0711	0.857	1				GLAASGLAL
217	SLLSLVSAV	PIGQ	SLLSLVSAV	SLLSLVSAV	0.8559	0.0717	0.8559	1				ALPLPFSGL
469	ALLPRLLRA	CAPN12	ALLPRLLRA	ALLPRLLRA	0.8552	0.0721	0.8552	1				KLDLVLLGA
645	YLQQLKQEL	TSNAXIP1	YLQQLKQEL	YLQQLKQEL	0.8545	0.0724	0.8545	1				RLAGLFHRC
516	RLPGEHLPQV	NRBP2	RLPEHLPQV	RLPGEHLPQV	0.8506	0.0745	0.8506	1				QTPDPLPGL
446	SLIRNLEQL	STXBP2	SLIRNLEQL	SLIRNLEQL	0.8485	0.0757	0.8485	1				VLPRAVAGL
1244	SLIGLSGVLTV	STAB1	SLIGGVLTV	SLIGLSGVLTV	0.8478	0.076	0.8478	1				LLLFLQSFL
1059	ALFEEELARL	STAB1	ALFEEELRL	ALFEEELARL	0.847	0.0765	0.847	1				VLLRGQQLHRV
187	VLLDANCTV	MAPK15	VLLDANCTV	VLLDANCTV	0.8456	0.0772	0.8456	1				LLGGQRWAL
532	SILDGPGPFTV	STAB1	SILDGPFTV	SILDGPGPFTV	0.8442	0.0779	0.8442	1				TLLAFPLLLL
221	SLQSEVTKL	TSNAXIP1	SLQSEVTKL	SLQSEVTKL	0.8428	0.0787	0.8428	1				FLQSFLLLHLL
693	FLFGSPLGLV	PITPNM1	FLFGSPLGV	FLFGSPLGLV	0.8424	0.0789	0.8424	1				YLQALSNGLAL
746	VMVLMDGSVKL	MAP4K1	VLMDGSVKL	VMVLMDGSVKL	0.8401	0.0802	0.8401	1				RIPVPAVSV
596	TMANQVLAV	STAB1	TMANQVLAV	TMANQVLAV	0.8386	0.0811	0.8386	1				LLLWKPVTVLV
366	SLLQSVQEA	MAP4K2_intron25	SLLQSVQEA	SLLQSVQEA	0.8383	0.0813	0.8383	1				GLLGTIEL
366	SLLQSVQEA	MAP4K2_intron26	SLLQSVQEA	SLLQSVQEA	0.8383	0.0813	0.8383	1				VLLPSYSSPYA
468	ALLDLPCLTAV	AP5Z1	ALLDLPTAV	ALLDLPCLTAV	0.8376	0.0818	0.8376	1				GLFHRCPEETPV
148	AMDEIQPDL	VPS28	AMDEIQPDL	AMDEIQPDL	0.8374	0.0819	0.8374	1				GMITIPPSIL
28	ALPDPCHSL	RBP5	ALPDPCHSL	ALPDPCHSL	0.8372	0.082	0.8372	1				ALLAASCFI
87	FSIEDIQEV	PLCD1	FSIEDIQEV	FSIEDIQEV	0.8364	0.0826	0.8364	1				LLLHREHSA
444	SLDGLPPVI	ROBO3	SLDGLPPVI	SLDGLPPVI	0.8358	0.0829	0.8358	1				TLSSYPWRT
510	VLLGAVAAV	PIGO	VLLGAVAAV	VLLGAVAAV	0.8354	0.0832	0.8354	1				GVFEARFPLHKV
840	TLLAFPLLL	PIGO	TLLAFPLLL	TLLAFPLLL	0.8351	0.0834	0.8351	1				ALSPHMPCAAL
540	TLFPIPGPVLL	PIGO	TLFPGPVLL	TLFPIPGPVLL	0.8338	0.0842	0.8338	1				ILLLVVQL
573	SLINQLALL	AP5Z1	SLINQLALL	SLINQLALL	0.8336	0.0844	0.8336	1				ALRLGIGLLL
742	LLAPKFQAI	PITPNM1	LLAPKFQAI	LLAPKFQAI	0.83	0.0867	0.83	1				ALLLWKPVTVL
43	LLPPGDPSL	ROBO3	LLPPGDPSL	LLPPGDPSL	0.8291	0.0872	0.8291	1				ALAPRYLPPRA
204	YLLSPLACL	TCM8	YLLSPLACL	YLLSPLACL	0.8279	0.088	0.8279	1				ALQKGCPQLQV
309	SLFRDIGHHL	CFAP70	SLFDIGHHL	SLFRDIGHHL	0.8264	0.089	0.8264	1				LALPDPCHSL
41	GLTGAPPVPQV	ZNF655	GLAPPVPQV	GLTGAPPVPQV	0.8255	0.0896	0.8255	1				VTPSPIYSL
193	KLAMIQQYL	SMOX	KLAMIQQYL	KLAMIQQYL	0.8242	0.0905	0.8242	1				ALFSSVGLGVWGV
225	VLIAHFLGV	PIGO	VLIAHFLGV	VLIAHFLGV	0.8236	0.091	0.8236	1				FQGGYTCGV
35	ALAEALRLL	EML3	ALAEALRLL	ALAEALRLL	0.8229	0.0915	0.8229	1				NLKSPEPPML
67	ALPELQQAL	SARM1	ALPELQQAL	ALPELQQAL	0.8223	0.092	0.8223	1				GLVGAIAYAGL
178	RLVDWLRYA	AP5Z1	RLVDWLRYA	RLVDWLRYA	0.822	0.0922	0.822	1				GLAGSWVLPL
674	VLFPLPTPLSV	MAP4K1	VLFPTPLSV	VLFPLPTPLSV	0.8212	0.0928	0.8212	1				QMHVALNQV
137	MLYEEALYTV	BAIAP3	MLYEELYTV	MLYEEALYTV	0.8204	0.0934	0.8204	1				LLAAVRLWL
133	NLPSELPQL	JMJD7	NLPSELPQL	NLPSELPQL	0.82	0.0938	0.82	1				SLWGEPLPQP
174	GMITIPPSI	HNRNPM	GMITIPPSI	GMITIPPSI	0.8189	0.0946	0.8189	1				KLSALFGLSV
219	ALSNGTVGV	BBS2	ALSNGTVGV	ALSNGTVGV	0.8183	0.0951	0.8183	1				AQKIWGGGTLL
543	SLYEVEMAA	BOC	SLYEVEMAA	SLYEVEMAA	0.8181	0.0952	0.8181	1				GADEAPPRL
353	FLHSYEALL	PICK1	FLHSYEALL	FLHSYEALL	0.8142	0.0982	0.8142	1				ALPLAWTRV
529	FISELYVFL	CFAP70	FISELYVFL	FISELYVFL	0.8095	0.1015	0.8095	1				GMGPGGPGM
24	FLAVKPDGV	NME3_intron3	FLAVKPDGV	FLAVKPDGV	0.807	0.1031	0.807	1				ALLLWKPVTVLV
24	FLAVKPDGV	NME3_intron2	FLAVKPDGV	FLAVKPDGV	0.807	0.1031	0.807	1				GTLGWGLSL
135	SLSGRPLKV	HNRNPM	SLSGRPLKV	SLSGRPLKV	0.803	0.1056	0.803	1				DLDYVVPQI
747	MVLMDGSVKL	MAP4K1	MLMDGSVKL	MVLMDGSVKL	0.8015	0.1066	0.8015	1				FLLGSFIL
142	ALYTVLYRA	BAIAP3	ALYTVLYRA	ALYTVLYRA	0.8012	0.1067	0.8012	1				LLHAERISLV
112	SLDIVLKKV	PICK1	SLDIVLKKV	SLDIVLKKV	0.7992	0.108	0.7992	1				CLLASQWAI
0	MLQQLLITL	ZNF69B	MLQQLLITL	MLQQLLITL	0.7985	0.1084	0.7985	1				ALASGADEAPPRL
307	RLAQEAAQV	RHPN1	RLAQEAAQV	RLAQEAAQV	0.7978	0.1089	0.7978	1				LLLLHAERI
47	KLDPGDDISSL	MAP4K2_intron25	KLDPGISSL	KLDPGDDISSL	0.7958	0.1102	0.7958	1				ALAGSVPLVPTA
47	KLDPGDDISSL	MAP4K2_intron26	KLDPGISSL	KLDPGDDISSL	0.7958	0.1102	0.7958	1				ALSPHMPCAA
96	QLVEEAWLL	SARM1	QLVEEAWLL	QLVEEAWLL	0.7957	0.1102	0.7957	1				QLHRVGLSL
404	KLIQLMEEI	DDX17	KLIQLMEEI	KLIQLMEEI	0.7943	0.1111	0.7943	1				HLPQVPWDPGL
133	FLEGRPEFV	SLC27A1	FLEGRPEFV	FLEGRPEFV	0.7936	0.1115	0.7936	1				RTLSPALHL
237	YQAPLSAKV	TCM8	YQAPLSAKV	YQAPLSAKV	0.7937	0.1115	0.7937	1				ALTLLAFPLLL
94	VLVDHPNIV	NRBP2	VLVDHPNIV	VLVDHPNIV	0.7932	0.1118	0.7932	1				ATLFPIPGPV
41	ALLKGSQLL	PLCD1	ALLKGSQLL	ALLKGSQLL	0.7932	0.1118	0.7932	1				LLLTPVAWGL
26	RMNLGLHSV	RABGGTA	RMNLGLHSV	RMNLGLHSV	0.7931	0.1119	0.7931	1				LLLWKPVTVL
166	TLQEDQATL	AP5Z1	TLQEDQATL	TLQEDQATL	0.7929	0.112	0.7929	1				SLVFLLLFL
613	LLAALPTSL	MAP4K2_intron26	LLAALPTSL	LLAALPTSL	0.7919	0.1126	0.7919	1				TLGGKSDFL
531	RLAPLHQLL	AP5Z1	RLAPLHQLL	RLAPLHQLL	0.7917	0.1127	0.7917	1				FLRTGMAGA
360	LMSPFVEHI	PIGQ	LMSPFVEHI	LMSPFVEHI	0.7916	0.1128	0.7916	1				AVAAVSSFL
816	SLLSAPPKM	TRIM66	SLLSAPPKM	SLLSAPPKM	0.7914	0.1129	0.7914	1				VIVTVSLGV
87	VLLGFVAMV	CLDN19	VLLGFVAMV	VLLGFVAMV	0.7912	0.1131	0.7912	1				FLQVSFCKA
41	AMMDKRLIWQL	TCM8	AMMDKIWQL	AMMDKRLIWQL	0.7888	0.1146	0.7888	1				VTVQNVLQV
322	VLDEADRML	DDX17	VLDEADRML	VLDEADRML	0.7877	0.1152	0.7877	1				LLLHAERISLV
265	GQLLFDRPMHV	HNRNPM	GLFDRPMHV	GQLLFDRPMHV	0.787	0.1157	0.787	1				HVALNQVSV
234	NLLPAPVVL	DENND6B	NLLPAPVVL	NLLPAPVVL	0.7836	0.1178	0.7836	1				TLFPIPGPVLLLL
12	SLDEYQVAQL	PITPNM1	SLDEYQVQL	SLDEYQVAQL	0.7835	0.1179	0.7835	1				VLRPLMTTM
432	ILAKALLEI	ROBO3	ILAKALLEI	ILAKALLEI	0.7819	0.1189	0.7819	1				FLVSGETPAPA
171	ILPPTFSFL	ALDH16A1	ILPPTFSFL	ILPPTFSFL	0.7807	0.1197	0.7807	1				SLVRMAGGTAL
74	YLLSPTEKA	STXBP2	YLLSPTEKA	YLLSPTEKA	0.7806	0.1197	0.7806	1				ALAGSVPL
141	LLPDLESHV	JMJD7	LLPDLESHV	LLPDLESHV	0.7804	0.1199	0.7804	1				RLAVFFSDSFVV
600	QLPPPPPPL	TRIM66	QLPPPPPPL	QLPPPPPPL	0.7772	0.1219	0.7772	1				LVLLGAVAAV
41	ALLEQGFTDV	SMOX	ALLEQGFTV	ALLEQGFTDV	0.7758	0.1228	0.7758	1				FIEAHSQVL
111	TMLGTPASV	STARD9	TMLGTPASV	TMLGTPASV	0.7757	0.1229	0.7757	1				AISPGFPFC
275	KQIEDRIFEV	TRIM66	KQIEDIFEV	KQIEDRIFEV	0.7751	0.1232	0.7751	1				ALAGSVPLVP
278	LLYPGVKRI	CFAP70	LLYPGVKRI	LLYPGVKRI	0.7713	0.1259	0.7713	1				DLADELITPQV
224	SMAGVVVRA	HNRNPM	SMAGVVVRA	SMAGVVVRA	0.7701	0.1272	0.7701	1				FLLGSFILLLVVQL
22	YMEDAVCQL	CSTPP1	YMEDAVCQL	YMEDAVCQL	0.7694	0.1279	0.7694	1				KLDLVLLGAV
780	SLFLEELEML	PITPNM1	SLFEELEML	SLFLEELEML	0.7688	0.1284	0.7688	1				GLLGTIELKLDL
106	AVVDLLPLL	CFAP70	AVVDLLPLL	AVVDLLPLL	0.7686	0.1286	0.7686	1				TPFLLGSFILL
446	ALPRPPTSV	BOC	ALPRPPTSV	ALPRPPTSV	0.7675	0.1297	0.7675	1				ALFGLSVL
253	LLHELTFQA	STXBP2	LLHELTFQA	LLHELTFQA	0.7665	0.1306	0.7665	1				SWLGGALPLA
107	SLSELQISYV	MAP4K1	SLSELQISV	SLSELQISYV	0.7663	0.1308	0.7663	1				ADLDYVVPQI
668	LLQAQQPSL	TRIM66	LLQAQQPSL	LLQAQQPSL	0.7659	0.1312	0.7659	1				VLPPTWSA
176	ILYGMLLLV	ABCB8	ILYGMLLLV	ILYGMLLLV	0.7649	0.1322	0.7649	1				GLLLKIERT
1747	GLLPLLREA	STAB1	GLLPLLREA	GLLPLLREA	0.764	0.1331	0.764	1				LTLLAFPLLL
419	TLPTVIAEL	PIGO	TLPTVIAEL	TLPTVIAEL	0.7628	0.1342	0.7628	1				GLSLSVTRA
307	ALVPVADHV	PIGQ	ALVPVADHV	ALVPVADHV	0.7622	0.1348	0.7622	1				ALCDGSRECPPHL
113	AVASVPATV	BOC	AVASVPATV	AVASVPATV	0.7617	0.1353	0.7617	1				LALLLWKPVTV
151	RLADFGISA	MAP4K1	RLADFGISA	RLADFGISA	0.7598	0.1371	0.7598	1				QLLPPKLLT
187	VLLDANCTVKL	MAPK15	VLLDATVKL	VLLDANCTVKL	0.7578	0.1391	0.7578	1				LLLHAERISL
1149	ALALQITNL	POLG	ALALQITNL	ALALQITNL	0.7565	0.1403	0.7565	1				GLAASGLALLL
195	AMIQQYLKV	SMOX	AMIQQYLKV	AMIQQYLKV	0.7541	0.1426	0.7541	1				FLLPKKLTSNCA
293	ALVEPLVASL	SARM1	ALVEPLVSL	ALVEPLVASL	0.7528	0.1438	0.7528	1				KLLTMPRL
59	ILFREFSFV	CSTPP1	ILFREFSFV	ILFREFSFV	0.7526	0.144	0.7526	1				TLSSYPWRTTA
1129	GLLQQLDLV	STAB1	GLLQQLDLV	GLLQQLDLV	0.7523	0.1444	0.7523	1				LLLLFRLAV
268	VLADAPVTFL	ROBO3	VLADAPVTL	VLADAPVTFL	0.75	0.1466	0.75	1				FICLLASQWAI
44	GLYEGLWMS	CLDN19	GLYEGLWMS	GLYEGLWMS	0.7489	0.1477	0.7489	1				HQVGGDPGL
177	WMAPEVAAV	MAP4K1	WMAPEVAAV	WMAPEVAAV	0.7479	0.1486	0.7479	1				AWGLVGAIAYA
176	WMAPEVAAV	MAP4K2_intron25	WMAPEVAAV	WMAPEVAAV	0.7479	0.1486	0.7479	1				SLSALLPTPI
176	WMAPEVAAV	MAP4K2_intron26	WMAPEVAAV	WMAPEVAAV	0.7479	0.1486	0.7479	1				ALASGADEA
352	LLFTFLVQL	TCM8	LLFTFLVQL	LLFTFLVQL	0.7473	0.1492	0.7473	1				WLPRMNLGL
321	SLVPTLALL	PIGO	SLVPTLALL	SLVPTLALL	0.7456	0.1505	0.7456	1				KVVDEEAMEKV
93	YLVNGLHPLTL	PNKP	YLVNGLHTL	YLVNGLHPLTL	0.7407	0.1534	0.7407	1				SFLPFLWKA
160	GLAAVFDTV	PIGQ	GLAAVFDTV	GLAAVFDTV	0.7389	0.1544	0.7389	1				VLGTRPGTTPSV
147	GLVKRLEEL	PICK1	GLVKRLEEL	GLVKRLEEL	0.7385	0.1547	0.7385	1				AVFFSDSFV
536	FLVDQMHVAL	CFAP70	FLVDQMHAL	FLVDQMHVAL	0.7376	0.1552	0.7376	1				GLWVSVPWARL
32	LLKGVPFTL	CLIC3	LLKGVPFTL	LLKGVPFTL	0.7373	0.1554	0.7373	1				TLPWAPRGWGV
47	QFLSPPLPSV	TMEM91	QLSPPLPSV	QFLSPPLPSV	0.7374	0.1554	0.7374	1				WLTQFCISL
816	SLLSAPPKMV	TRIM66	SLLSAPPKV	SLLSAPPKMV	0.7369	0.1557	0.7369	1				FLLGSFILLLVV
22	FLPSDGQALV	PNKP	FLSDGQALV	FLPSDGQALV	0.7367	0.1558	0.7367	1				ALFSSVGL
385	SLLSDIIALL	PIGQ	SLLSDIILL	SLLSDIIALL	0.7348	0.1569	0.7348	1				QLWNRRSWL
572	TLQTPSIQV	TRIM66	TLQTPSIQV	TLQTPSIQV	0.7342	0.1572	0.7342	1				ASGPVVAMV
253	QMDQVIQGL	PIGO	QMDQVIQGL	QMDQVIQGL	0.7325	0.1582	0.7325	1				ALQAGRLGSTVFV
330	SLFLLLQYL	TCM8	SLFLLLQYL	SLFLLLQYL	0.7279	0.1609	0.7279	1				RLPGEHLPQVP
66	ALLTARYQV	ZNF655	ALLTARYQV	ALLTARYQV	0.7278	0.161	0.7278	1				FLQSFLLL
98	FMMPAERRL	JMJD7	FMMPAERRL	FMMPAERRL	0.7268	0.1616	0.7268	1				ILNNPNIPNEI
214	LLASLLSLV	PIGQ	LLASLLSLV	LLASLLSLV	0.7267	0.1616	0.7267	1				LLPPRVSGWAA
105	QLLCPDFPLEL	CSTPP1	QLLDFPLEL	QLLCPDFPLEL	0.7263	0.1618	0.7263	1				VLSLWGEPL
437	FLAWNSPPL	AP5Z1	FLAWNSPPL	FLAWNSPPL	0.7257	0.1622	0.7257	1				SLVRMAGGTALL
213	LLLASLLSL	PIGQ	LLLASLLSL	LLLASLLSL	0.7258	0.1622	0.7258	1				ALPDPCHSLSPL
757	LLWKPVTVL	PIGO	LLWKPVTVL	LLWKPVTVL	0.7249	0.1627	0.7249	1				ATDESTVSSV
1060	GLLLGIALV	PIGO	GLLLGIALV	GLLLGIALV	0.7244	0.1629	0.7244	1				AGLPAAPHLL
74	ALLPKAALQV	PITPNM1	ALLPKALQV	ALLPKAALQV	0.7243	0.163	0.7243	1				ALLPTPIWP
693	FLFGSPLGLVL	PITPNM1	FLFGSPLGL	FLFGSPLGLVL	0.7236	0.1635	0.7236	1
255	LLEGVTTQV	TRIM66	LLEGVTTQV	LLEGVTTQV	0.7228	0.1639	0.7228	1
304	VLFEVHSLKL	NRBP2	VLFEHSLKL	VLFEVHSLKL	0.7225	0.1641	0.7225	1
1108	GVLHILSQV	STAB1	GVLHILSQV	GVLHILSQV	0.7202	0.1654	0.7202	1
150	KLADFGVSGEL	MAP4K2_intron25	KLADFGVSL	KLADFGVSGEL	0.72	0.1655	0.72	1
150	KLADFGVSGEL	MAP4K2_intron26	KLADFGVSL	KLADFGVSGEL	0.72	0.1655	0.72	1
129	ALAPEEVEM	BAIAP3	ALAPEEVEM	ALAPEEVEM	0.7199	0.1656	0.7199	1
252	SQMDQVIQGLV	PIGO	SQMDQVIQV	SQMDQVIQGLV	0.7177	0.1669	0.7177	1
67	KLGHATFEL	SMOX	KLGHATFEL	KLGHATFEL	0.7174	0.1671	0.7174	1
1744	KVAGLLPLL	STAB1	KVAGLLPLL	KVAGLLPLL	0.7159	0.168	0.7159	1
232	NLAEEYLHYL	TSNAXIP1	NLAEELHYL	NLAEEYLHYL	0.7135	0.1693	0.7135	1
266	QLLFDRPMHV	HNRNPM	QLFDRPMHV	QLLFDRPMHV	0.7123	0.1701	0.7123	1
21	ALFTSGFLL	PIGO	ALFTSGFLL	ALFTSGFLL	0.7122	0.1701	0.7122	1
692	FFLFGSPLGL	PITPNM1	FLFGSPLGL	FFLFGSPLGL	0.71	0.1714	0.71	1
81	RLQSGTTGV	PPM1F	RLQSGTTGV	RLQSGTTGV	0.7094	0.1718	0.7094	1
353	FLHSYEALLSV	PICK1	FLYEALLSV	FLHSYEALLSV	0.7092	0.1719	0.7092	1
838	AILPQVVTA	POLG	AILPQVVTA	AILPQVVTA	0.7088	0.1721	0.7088	1
140	LMKDGVFEA	ANO9	LMKDGVFEA	LMKDGVFEA	0.7085	0.1723	0.7085	1
140	QLLPDLESHV	JMJD7	QLLPDLESV	QLLPDLESHV	0.7085	0.1723	0.7085	1
57	RLLGTEPGPGV	BTBD19	RLLEPGPGV	RLLGTEPGPGV	0.7079	0.1727	0.7079	1
125	KLDPYDSSEV	SEPTIN4_intron4	KLDPYSSEV	KLDPYDSSEV	0.707	0.1732	0.707	1
132	RLAKVVKTL	STXBP2	RLAKVVKTL	RLAKVVKTL	0.7068	0.1733	0.7068	1
174	LVYPTLPEA	GNPTG_intron2	LVYPTLPEA	LVYPTLPEA	0.705	0.1744	0.705	1
938	FMYGPLDVVTL	PITPNM1	FMYGDVVTL	FMYGPLDVVTL	0.7012	0.1786	0.7012	1
334	LLQYLPPGV	TCM8	LLQYLPPGV	LLQYLPPGV	0.7009	0.1789	0.7009	1
48	FLSPPLPSVSA	TMEM91	FLSPPLPSA	FLSPPLPSVSA	0.6983	0.1823	0.6983	1
130	KLDVQHVIEV	BOC	KLDQHVIEV	KLDVQHVIEV	0.6953	0.1862	0.6953	1
44	HLEDQMVLV	CCS	HLEDQMVLV	HLEDQMVLV	0.695	0.1866	0.695	1
269	LLGEPLLVL	DENND6B	LLGEPLLVL	LLGEPLLVL	0.6945	0.1872	0.6945	1
114	YLPDGGQQPNV	PITPNM1	YLPDGQPNV	YLPDGGQQPNV	0.6945	0.1872	0.6945	1
685	AIWQTVEEL	POLG	AIWQTVEEL	AIWQTVEEL	0.6943	0.1876	0.6943	1
80	HLLSCQHLL	TRIM66	HLLSCQHLL	HLLSCQHLL	0.6894	0.1938	0.6894	1
833	GLVPGLLYRTL	ROBO3	GLVPGLLYL	GLVPGLLYRTL	0.689	0.1944	0.689	1
28	LLLGFNSSL	ROBO3	LLLGFNSSL	LLLGFNSSL	0.6886	0.1949	0.6886	1
482	LLTPVAWGL	PIGO	LLTPVAWGL	LLTPVAWGL	0.6875	0.1964	0.6875	1
995	RLSDEGEWLV	POLG	RLDEGEWLV	RLSDEGEWLV	0.6872	0.1967	0.6872	1
258	GRPLFPGTSTL	MAPK15	GLFPGTSTL	GRPLFPGTSTL	0.6856	0.1989	0.6856	1
19	YLQALSNGL	RBP5	YLQALSNGL	YLQALSNGL	0.6851	0.1994	0.6851	1
390	YLSPFRKQL	MAP4K1	YLSPFRKQL	YLSPFRKQL	0.6838	0.2009	0.6838	1
413	FLERCPHPVTL	POLG	FLEPHPVTL	FLERCPHPVTL	0.6834	0.2013	0.6834	1
55	KLVQASEEL	NME3_intron3	KLVQASEEL	KLVQASEEL	0.683	0.2016	0.683	1
6	QLLGYFLAL	CLDN19	QLLGYFLAL	QLLGYFLAL	0.6827	0.2019	0.6827	1
159	ALTFETPLV	GNPTG_intron2	ALTFETPLV	ALTFETPLV	0.6821	0.2024	0.6821	1
593	LLPPKLLTM	PIGO	LLPPKLLTM	LLPPKLLTM	0.6813	0.2032	0.6813	1
1736	YKIFSGLLKV	STAB1	YIFSGLLKV	YKIFSGLLKV	0.6809	0.2036	0.6809	1
302	GHLADALVPV	PIGQ	GLADALVPV	GHLADALVPV	0.6805	0.204	0.6805	1
277	FLEFVEDFIQV	FXR1	FLVEDFIQV	FLEFVEDFIQV	0.6792	0.2052	0.6792	1
265	KLLQHPFTT	MAP4K2_intron25	KLLQHPFTT	KLLQHPFTT	0.6784	0.2059	0.6784	1
265	KLLQHPFTT	MAP4K2_intron26	KLLQHPFTT	KLLQHPFTT	0.6784	0.2059	0.6784	1
55	FLAMDTEEGV	NRBP2	FLMDTEEGV	FLAMDTEEGV	0.6784	0.2059	0.6784	1
31	IMDHPSMRI	STXBP2	IMDHPSMRI	IMDHPSMRI	0.6771	0.2072	0.6771	1
25	CLSPEPQFV	ZNF655	CLSPEPQFV	CLSPEPQFV	0.6755	0.2087	0.6755	1
540	TLFPIPGPV	PIGO	TLFPIPGPV	TLFPIPGPV	0.6751	0.2091	0.6751	1
216	AVATDFFTV	AP5Z1	AVATDFFTV	AVATDFFTV	0.6737	0.2104	0.6737	1
44	GLYEGLWMSCA	CLDN19	GLYEGLWMA	GLYEGLWMSCA	0.6737	0.2104	0.6737	1
48	FLSPPLPSVS	TMEM91	FLSPPLPSV	FLSPPLPSV	0.6705	0.2134	0.6705	1
666	QLMPQEAGL	POLG	QLMPQEAGL	QLMPQEAGL	0.67	0.2139	0.67	1
116	RLLWTLESL	ALDH16A1	RLLWTLESL	RLLWTLESL	0.6686	0.2153	0.6686	1
42	TLLPPGDPSL	ROBO3	TLLPGDPSL	TLLPPGDPSL	0.6683	0.2155	0.6683	1
179	KLLASLEWL	FBXL6	KLLASLEWL	KLLASLEWL	0.6675	0.2163	0.6675	1
883	LMSGHTQAV	TRIM66	LMSGHTQAV	LMSGHTQAV	0.6664	0.2173	0.6664	1
451	ALLPALVDA	AP5Z1	ALLPALVDA	ALLPALVDA	0.6661	0.2176	0.6661	1
749	LMDGSVKLV	MAP4K1	LMDGSVKLV	LMDGSVKLV	0.6661	0.2176	0.6661	1
1022	ALVPSEAAV	STAB1	ALVPSEAAV	ALVPSEAAV	0.666	0.2177	0.666	1
296	ALFLYSPTA	PIGO	ALFLYSPTA	ALFLYSPTA	0.6657	0.2179	0.6657	1
611	IMMKEFERL	LZTR1	IMMKEFERL	IMMKEFERL	0.6655	0.2182	0.6655	1
136	HQDPQLEEV	RASGRP4	HQDPQLEEV	HQDPQLEEV	0.6652	0.2185	0.6652	1
340	TLQHWPHILRV	DENND6B	TLWPHILRV	TLQHWPHILRV	0.6646	0.219	0.6646	1
291	TLALVEPLV	SARM1	TLALVEPLV	TLALVEPLV	0.6634	0.2201	0.6634	1
184	RAFGDVFSV	PICK1	RAFGDVFSV	RAFGDVFSV	0.6631	0.2204	0.6631	1
463	ALYYLVFTL	PIGQ	ALYYLVFTL	ALYYLVFTL	0.6631	0.2204	0.6631	1
348	VLLEYHIAYL	FXR1	VLLEHIAYL	VLLEYHIAYL	0.6622	0.2212	0.6622	1
212	SMDEVSLSA	SMOX	SMDEVSLSA	SMDEVSLSA	0.6612	0.2222	0.6612	1
394	RVLAPPPEEV	NRBP2	RLAPPPEEV	RVLAPPPEEV	0.6602	0.2232	0.6602	1
495	RMAAPIDRV	HNRNPM	RMAAPIDRV	RMAAPIDRV	0.6595	0.2238	0.6595	1
120	RLDGGLDLL	SARM1	RLDGGLDLL	RLDGGLDLL	0.6578	0.2254	0.6578	1
137	ILFKNGTLKL	CFAP70	ILFNGTLKL	ILFKNGTLKL	0.6569	0.2263	0.6569	1
882	SLMSGHTQAV	TRIM66	SLMSGTQAV	SLMSGHTQAV	0.6556	0.2275	0.6556	1
66	EMAEQLMTL	KCNAB2	EMAEQLMTL	EMAEQLMTL	0.6551	0.228	0.6551	1
457	FLLPTTALYYL	PIGQ	FLLPTTYYL	FLLPTTALYYL	0.6551	0.228	0.6551	1
3	GLARLLLLL	GNPTG_intron1	GLARLLLLL	GLARLLLLL	0.6533	0.2297	0.6533	1
3	GLARLLLLL	GNPTG_intron2	GLARLLLLL	GLARLLLLL	0.6533	0.2297	0.6533	1
142	GLWLGLAKA	SLC27A1	GLWLGLAKA	GLWLGLAKA	0.6513	0.2316	0.6513	1
109	RQLSLVASV	AP5Z1	RQLSLVASV	RQLSLVASV	0.6506	0.2323	0.6506	1
206	FVANLDYKV	HNRNPM	FVANLDYKV	FVANLDYKV	0.649	0.2337	0.649	1
46	LQFLSPPLPSV	TMEM91	LLSPPLPSV	LQFLSPPLPSV	0.6484	0.2343	0.6484	1
164	ILAPGANNI	CFAP70	ILAPGANNI	ILAPGANNI	0.648	0.2346	0.648	1
571	GLLTMEQFNTV	TSNAXIP1	GLMEQFNTV	GLLTMEQFNTV	0.6476	0.235	0.6476	1
259	RPLFPGTSTL	MAPK15	RLFPGTSTL	RPLFPGTSTL	0.6457	0.2369	0.6457	1
113	FMAAVTSVV	ABCB8	FMAAVTSVV	FMAAVTSVV	0.6438	0.2387	0.6438	1
556	GLFEQRRLQQQV	MAP4K2_intron25	GLFEQQQQV	GLFEQRRLQQQV	0.6431	0.2394	0.6431	1
556	GLFEQRRLQQQV	MAP4K2_intron26	GLFEQQQQV	GLFEQRRLQQQV	0.6431	0.2394	0.6431	1
560	YLFTAGLSKL	STAB1	YLFTGLSKL	YLFTAGLSKL	0.643	0.2394	0.643	1
87	GVGDTLYLV	PNKP	GVGDTLYLV	GVGDTLYLV	0.6426	0.2397	0.6426	1
485	NLADWLGSL	SARM1	NLADWLGSL	NLADWLGSL	0.6413	0.241	0.6413	1
675	ALVALLAAV	PIGO	ALVALLAAV	ALVALLAAV	0.6401	0.2421	0.6401	1
267	KVFLGFTKV	CAPN12	KVFLGFTKV	KVFLGFTKV	0.6391	0.2431	0.6391	1
325	WLMGAPAGL	PIGQ	WLMGAPAGL	WLMGAPAGL	0.6379	0.2442	0.6379	1
107	YLRKELLLL	TSNAXIP1	YLRKELLLL	YLRKELLLL	0.6375	0.2446	0.6375	1
252	SQMDQVIQGL	PIGO	SQMDQVIQL	SQMDQVIQGL	0.6371	0.245	0.6371	1
94	VLVDHPNIVKL	NRBP2	VLVDHIVKL	VLVDHPNIVKL	0.6368	0.2453	0.6368	1
14	ALQSLSQRL	EML3	ALQSLSQRL	ALQSLSQRL	0.636	0.2461	0.636	1
707	AVVEILQTA	TSNAXIP1	AVVEILQTA	AVVEILQTA	0.6346	0.2473	0.6346	1
425	GMLEMGVSYL	POLG	GMLEGVSYL	GMLEMGVSYL	0.6342	0.2477	0.6342	1
89	FLPHDHLGL	TMEM91	FLPHDHLGL	FLPHDHLGL	0.6338	0.2481	0.6338	1
364	FVEHILWHV	PIGQ	FVEHILWHV	FVEHILWHV	0.6329	0.2489	0.6329	1
15	RLQPRPSGV	TSNAXIP1	RLQPRPSGV	RLQPRPSGV	0.6319	0.2499	0.6319	1
588	SLYPAPGYA	AP5Z1	SLYPAPGYA	SLYPAPGYA	0.6317	0.2501	0.6317	1
468	ALLDLPCLTA	AP5Z1	ALLDLPLTA	ALLDLPCLTA	0.631	0.2507	0.631	1
249	ALSPHMPCA	VPS28	ALSPHMPCA	ALSPHMPCA	0.6308	0.2509	0.6308	1
443	ASLDGLPPV	ROBO3	ASLDGLPPV	ASLDGLPPV	0.6284	0.2533	0.6284	1
544	LLIMDVYKL	LZTR1	LLIMDVYKL	LLIMDVYKL	0.628	0.2537	0.628	1
161	NLIKQLTSA	PIGO	NLIKQLTSA	NLIKQLTSA	0.6279	0.2538	0.6279	1
137	MLYEEALYT	BAIAP3	MLYEEALYT	MLYEEALYT	0.6271	0.2545	0.6271	1
483	WLWDLEWDL	POLG	WLWDLEWDL	WLWDLEWDL	0.6261	0.2555	0.6261	1
1854	GLAYGIDQL	STAB1	GLAYGIDQL	GLAYGIDQL	0.6258	0.2558	0.6258	1
85	AVFPHEPWL	PIGQ	AVFPHEPWL	AVFPHEPWL	0.6252	0.2563	0.6252	1
383	ALSLLSDIIAL	PIGQ	ALLSDIIAL	ALSLLSDIIAL	0.6251	0.2565	0.6251	1
498	GLLGTIELKL	PIGO	GLLGTILKL	GLLGTIELKL	0.6248	0.2567	0.6248	1
1151	GLVPQIEAA	STAB1	GLVPQIEAA	GLVPQIEAA	0.6243	0.2572	0.6243	1
354	KMSGDLPKQV	DENND6B	KMSGDLPQV	KMSGDLPKQV	0.6236	0.2579	0.6236	1
423	VIAELQQFL	PIGO	VIAELQQFL	VIAELQQFL	0.6226	0.2589	0.6226	1
47	SDILAEGITIV	STXBP2	SLAEGITIV	SDILAEGITIV	0.6219	0.2595	0.6219	1
135	VLLSQLHLPTV	PIGQ	VLLSQLHTV	VLLSQLHLPTV	0.6212	0.2602	0.6212	1
44	GLYEGLWMSC	CLDN19	GLYEGLWSC	GLYEGLWMSC	0.6208	0.2606	0.6208	1
228	KQFDQENLL	DENND6B	KQFDQENLL	KQFDQENLL	0.6207	0.2607	0.6207	1
825	YQLGSVYSA	PIGO	YQLGSVYSA	YQLGSVYSA	0.6205	0.2609	0.6205	1
517	AVSSFLPFL	PIGO	AVSSFLPFL	AVSSFLPFL	0.6202	0.2612	0.6202	1
149	YLEAANLLL	POLG	YLEAANLLL	YLEAANLLL	0.6197	0.2616	0.6197	1
405	HLLLLSHLL	BAIAP3	HLLLLSHLL	HLLLLSHLL	0.6186	0.2627	0.6186	1
129	ALAPEEVEML	BAIAP3	ALAEEVEML	ALAPEEVEML	0.616	0.2652	0.616	1
339	HIWDSETLL	EML3	HIWDSETLL	HIWDSETLL	0.6152	0.2659	0.6152	1
188	KLLGAEERI	SEPTIN4_intron8	KLLGAEERI	KLLGAEERI	0.6153	0.2659	0.6153	1
489	GLVGAIAYA	PIGO	GLVGAIAYA	GLVGAIAYA	0.6147	0.2665	0.6147	1
354	SLAEVHRLYV	POLG	SLAEVHLYV	SLAEVHRLYV	0.6142	0.2669	0.6142	1
41	ALLEQGFTDVTV	SMOX	ALLEQDVTV	ALLEQGFTDVTV	0.614	0.2672	0.614	1
341	FLYRSLSCL	AP5Z1	FLYRSLSCL	FLYRSLSCL	0.6131	0.268	0.6131	1
240	VVLASVHEL	DENND6B	VVLASVHEL	VVLASVHEL	0.6128	0.2683	0.6128	1
386	VLLFPSQSL	ROBO3	VLLFPSQSL	VLLFPSQSL	0.6128	0.2683	0.6128	1
495	KLAKPLPYT	SMOX	KLAKPLPYT	KLAKPLPYT	0.6121	0.269	0.6121	1
215	YQLTEEGTFKV	JMJD7	YQLEGTFKV	YQLTEEGTFKV	0.6117	0.2694	0.6117	1
56	SLQQEITIL	MAP4K2_intron25	SLQQEITIL	SLQQEITIL	0.6109	0.2701	0.6109	1
56	SLQQEITIL	MAP4K2_intron26	SLQQEITIL	SLQQEITIL	0.6109	0.2701	0.6109	1
257	KIWGGGTLL	JMJD7	KIWGGGTLL	KIWGGGTLL	0.6106	0.2704	0.6106	1
367	LLQSVQEAL	MAP4K2_intron25	LLQSVQEAL	LLQSVQEAL	0.6103	0.2707	0.6103	1
367	LLQSVQEAL	MAP4K2_intron26	LLQSVQEAL	LLQSVQEAL	0.6103	0.2707	0.6103	1
321	ALQKGCPQL	FBXL6	ALQKGCPQL	ALQKGCPQL	0.6102	0.2708	0.6102	1
119	GQQPNVFNL	PITPNM1	GQQPNVFNL	GQQPNVFNL	0.6101	0.2708	0.6101	1
514	KLFNGCPLRI	MAP4K1	KLFNGPLRI	KLFNGCPLRI	0.61	0.271	0.61	1
172	ALLVYPTLPEA	GNPTG_intron2	ALYPTLPEA	ALLVYPTLPEA	0.609	0.272	0.609	1
509	ALLPREKEL	TRIM66	ALLPREKEL	ALLPREKEL	0.6064	0.2744	0.6064	1
223	AYLLPAIVHI	DDX17	ALLPAIVHI	AYLLPAIVHI	0.6053	0.2755	0.6053	1
565	GLSKLQELV	STAB1	GLSKLQELV	GLSKLQELV	0.6027	0.278	0.6027	1
86	RVIHLPQSV	STXBP2	RVIHLPQSV	RVIHLPQSV	0.6011	0.2795	0.6011	1
208	ELQPPLFHL	MAP4K2_intron25	ELQPPLFHL	ELQPPLFHL	0.601	0.2797	0.601	1
208	ELQPPLFHL	MAP4K2_intron26	ELQPPLFHL	ELQPPLFHL	0.601	0.2797	0.601	1
199	TLIHWKSQV	FBXL6	TLIHWKSQV	TLIHWKSQV	0.6009	0.2798	0.6009	1
380	KLASLGMFSV	TCM8	KLASGMFSV	KLASLGMFSV	0.6008	0.2799	0.6008	1
27	RVALWEDVTKM	ZNF69B	RLWEDVTKM	RVALWEDVTKM	0.5999	0.2808	0.5999	1
284	RLLPPRERL	AP5Z1	RLLPPRERL	RLLPPRERL	0.5995	0.2811	0.5995	1
14	FLFYAGIAL	PIGO	FLFYAGIAL	FLFYAGIAL	0.5992	0.2814	0.5992	1
552	SLRDGRLIYL	STAB1	SLRDGLIYL	SLRDGRLIYL	0.5989	0.2817	0.5989	1
536	RLVQWGPGL	EML3	RLVQWGPGL	RLVQWGPGL	0.5986	0.2819	0.5986	1
947	MLSKLPLFI	TRIM66	MLSKLPLFI	MLSKLPLFI	0.5977	0.2828	0.5977	1
577	RLLRVGLTL	NRBP2	RLLRVGLTL	RLLRVGLTL	0.5976	0.2829	0.5976	1
137	MLYEEALYTVL	BAIAP3	MLYEEALYL	MLYEEALYTVL	0.596	0.2845	0.596	1
612	FLLAALPTSL	MAP4K2_intron26	FLLAAPTSL	FLLAALPTSL	0.5947	0.2857	0.5947	1
75	SLGRFLESL	PIGQ	SLGRFLESL	SLGRFLESL	0.5942	0.2862	0.5942	1
304	VLFEVHSL	NRBP2	VLFE-VHSL	VLFEVHSL	0.594	0.2863	0.594	1
7	ALPDYEYLA	CSTPP1	ALPDYEYLA	ALPDYEYLA	0.5936	0.2867	0.5936	1
866	FLLLHLLAA	PIGO	FLLLHLLAA	FLLLHLLAA	0.5912	0.2891	0.5912	1
639	ILLPPTILPIL	STAB1	ILLPPTILL	ILLPPTILPIL	0.5898	0.2904	0.5898	1
678	FLLTDNSAI	POLG	FLLTDNSAI	FLLTDNSAI	0.5895	0.2907	0.5895	1
1695	AVNGILHFI	STAB1	AVNGILHFI	AVNGILHFI	0.5884	0.2917	0.5884	1
160	KLQHWIHSC	PLCD1	KLQHWIHSC	KLQHWIHSC	0.5883	0.2919	0.5883	1
711	ILQTALERL	TSNAXIP1	ILQTALERL	ILQTALERL	0.5883	0.2919	0.5883	1
219	KALAGSVPLV	KCNAB2	KLAGSVPLV	KALAGSVPLV	0.5881	0.2921	0.5881	1
222	GLFSALRHA	CAPN12	GLFSALRHA	GLFSALRHA	0.5867	0.2934	0.5867	1
158	ALAGWEPMGV	ALDH16A1	ALAGEPMGV	ALAGWEPMGV	0.5862	0.2939	0.5862	1
201	TLNLPVMGV	DENND6B	TLNLPVMGV	TLNLPVMGV	0.5862	0.2939	0.5862	1
221	TLAYLLPAI	DDX17	TLAYLLPAI	TLAYLLPAI	0.5859	0.2942	0.5859	1
455	ALVDAGTAL	AP5Z1	ALVDAGTAL	ALVDAGTAL	0.5857	0.2944	0.5857	1
750	GLGAESLSV	ROBO3	GLGAESLSV	GLGAESLSV	0.5853	0.2947	0.5853	1
116	LLLNLLSLL	TCM8	LLLNLLSLL	LLLNLLSLL	0.5837	0.2963	0.5837	1
89	AGLAEVFQLV	SARM1	ALAEVFQLV	AGLAEVFQLV	0.5828	0.2972	0.5828	1
482	SLWNPPSREL	MAP4K1	SLWNPPSEL	SLWNPPSREL	0.5822	0.2978	0.5822	1
156	FLDHAIGFSQL	ABCB8	FLDHAISQL	FLDHAIGFSQL	0.5813	0.2986	0.5813	1
360	RLYVGGPPL	POLG	RLYVGGPPL	RLYVGGPPL	0.5813	0.2986	0.5813	1
62	QCKLYDSLLAL	CLDN19	QLYDSLLAL	QCKLYDSLLAL	0.5809	0.299	0.5809	1
139	RLLAQKQSL	POLG	RLLAQKQSL	RLLAQKQSL	0.5809	0.299	0.5809	1
690	TVDGPVQLV	ROBO3	TVDGPVQLV	TVDGPVQLV	0.5809	0.299	0.5809	1
36	KMFKAEALL	ZNF69B	KMFKAEALL	KMFKAEALL	0.5798	0.3	0.5798	1
72	VLSTVPTEA	BTBD19	VLSTVPTEA	VLSTVPTEA	0.5796	0.3003	0.5796	1
51	LVALKLVQV	NME3_intron2	LVALKLVQV	LVALKLVQV	0.5796	0.3004	0.5796	1
123	VVYGSSMFV	LZTR1	VVYGSSMFV	VVYGSSMFV	0.5778	0.3024	0.5778	1
228	KPMLTDLNTYL	PICK1	KLTDLNTYL	KPMLTDLNTYL	0.5776	0.3026	0.5776	1
119	NLLSLLLTA	TCM8	NLLSLLLTA	NLLSLLLTA	0.5771	0.3032	0.5771	1
640	LLPPTILPI	STAB1	LLPPTILPI	LLPPTILPI	0.5768	0.3035	0.5768	1
1698	GILHFIDRV	STAB1	GILHFIDRV	GILHFIDRV	0.5744	0.3064	0.5744	1
404	GLPAAPHLL	RHPN1	GLPAAPHLL	GLPAAPHLL	0.5737	0.3072	0.5737	1
41	ALLKGSQLLKV	PLCD1	ALLSQLLKV	ALLKGSQLLKV	0.5728	0.3082	0.5728	1
75	LLPKAALQV	PITPNM1	LLPKAALQV	LLPKAALQV	0.5727	0.3083	0.5727	1
205	RQPGPVTEV	AP5Z1	RQPGPVTEV	RQPGPVTEV	0.5722	0.3088	0.5722	1
259	FLRRPVNQV	ROBO3	FLRRPVNQV	FLRRPVNQV	0.5722	0.3089	0.5722	1
38	LLQSDSMLL	FBXL6	LLQSDSMLL	LLQSDSMLL	0.5712	0.31	0.5712	1
207	GELQPPLFHL	MAP4K2_intron25	GLQPPLFHL	GELQPPLFHL	0.5707	0.3107	0.5707	1
207	GELQPPLFHL	MAP4K2_intron26	GLQPPLFHL	GELQPPLFHL	0.5707	0.3107	0.5707	1
454	TLSSAFEAV	PITPNM1	TLSSAFEAV	TLSSAFEAV	0.5703	0.311	0.5703	1
83	YMASGPVVA	NME3_intron3	YMASGPVVA	YMASGPVVA	0.5687	0.3129	0.5687	1
12	KILSGVIRSV	STXBP2	KILSGVISV	KILSGVIRSV	0.5674	0.3145	0.5674	1
63	ALERALPEL	SARM1	ALERALPEL	ALERALPEL	0.5659	0.3163	0.5659	1
81	QLLKEELEEL	RHPN1	QLLEELEEL	QLLKEELEEL	0.5654	0.3168	0.5654	1
22	FLPSDGQAL	PNKP	FLPSDGQAL	FLPSDGQAL	0.564	0.3184	0.564	1
193	ALVFDVEVCL	POLG	ALFDVEVCL	ALVFDVEVCL	0.563	0.3195	0.563	1
175	SLEEHTEAI	BAIAP3	SLEEHTEAI	SLEEHTEAI	0.5629	0.3196	0.5629	1
449	RMAGGTALL	PIGO	RMAGGTALL	RMAGGTALL	0.5629	0.3197	0.5629	1
882	SLMSGHTQA	TRIM66	SLMSGHTQA	SLMSGHTQA	0.5627	0.3199	0.5627	1
4	LLITLPTEA	ZNF69B	LLITLPTEA	LLITLPTEA	0.5593	0.3239	0.5593	1
359	QLENYPPNTEV	TCM8	QLYPPNTEV	QLENYPPNTEV	0.559	0.3242	0.559	1
307	FLESGKTNL	DDX17	FLESGKTNL	FLESGKTNL	0.559	0.3243	0.559	1
775	SIMGFSNTL	TRIM66	SIMGFSNTL	SIMGFSNTL	0.5582	0.3252	0.5582	1
575	LLGSFILLL	PIGO	LLGSFILLL	LLGSFILLL	0.5576	0.3259	0.5576	1
255	SMVESTAVV	FBXL6	SMVESTAVV	SMVESTAVV	0.5569	0.3267	0.5569	1
176	YWMAPEVAAV	MAP4K1	YMAPEVAAV	YWMAPEVAAV	0.5567	0.3269	0.5567	1
175	YWMAPEVAAV	MAP4K2_intron25	YMAPEVAAV	YWMAPEVAAV	0.5567	0.3269	0.5567	1
175	YWMAPEVAAV	MAP4K2_intron26	YMAPEVAAV	YWMAPEVAAV	0.5567	0.3269	0.5567	1
1209	SLLGPAHWI	STAB1	SLLGPAHWI	SLLGPAHWI	0.5564	0.3273	0.5564	1
665	KLRGGLMTI	TSNAXIP1	KLRGGLMTI	KLRGGLMTI	0.5556	0.3282	0.5556	1
560	ALLGGYSQA	MAPK15	ALLGGYSQA	ALLGGYSQA	0.5529	0.3313	0.5529	1
117	LLWTLESLV	ALDH16A1	LLWTLESLV	LLWTLESLV	0.5526	0.3316	0.5526	1
37	HLLQSDSMLLV	FBXL6	HLLDSMLLV	HLLQSDSMLLV	0.5526	0.3316	0.5526	1
169	ILSASEATV	FXR1	ILSASEATV	ILSASEATV	0.5518	0.3325	0.5518	1
606	RDPLADGVEGL	PITPNM1	RLADGVEGL	RDPLADGVEGL	0.5507	0.3339	0.5507	1
780	SLFLEELEMLV	PITPNM1	SLFELEMLV	SLFLEELEMLV	0.5505	0.3341	0.5505	1
321	HLLQWLMGA	PIGQ	HLLQWLMGA	HLLQWLMGA	0.5502	0.3344	0.5502	1
436	ALLEIKGASL	ROBO3	ALLEIGASL	ALLEIKGASL	0.5502	0.3344	0.5502	1
271	GIWGEDPVKL	TSNAXIP1	GIWEDPVKL	GIWGEDPVKL	0.55	0.3346	0.55	1
35	ALAEALRLLRL	EML3	ALAEALLRL	ALAEALRLLRL	0.5495	0.3353	0.5495	1
327	FLLHFDTVQI	CAPN12	FLLHDTVQI	FLLHFDTVQI	0.5491	0.3358	0.5491	1
745	MVMVLMDGSVKL	MAP4K1	MLMDGSVKL	MVMVLMDGSVKL	0.549	0.3358	0.549	1
1210	LLGPAHWIV	STAB1	LLGPAHWIV	LLGPAHWIV	0.5485	0.3364	0.5485	1
220	ALVKEALSNV	CSTPP1	ALVEALSNV	ALVKEALSNV	0.5482	0.3367	0.5482	1
276	QIEDRIFEV	TRIM66	QIEDRIFEV	QIEDRIFEV	0.5468	0.3384	0.5468	1
418	HLFSGHLSTL	AP5Z1	HLFSGLSTL	HLFSGHLSTL	0.5464	0.3389	0.5464	1
32	GLQDDEDLQAL	PLCD1	GLQEDLQAL	GLQDDEDLQAL	0.5457	0.3396	0.5457	1
655	GLNTGRWLV	EML3	GLNTGRWLV	GLNTGRWLV	0.544	0.3416	0.544	1
110	GLWGQPAVPL	POLG	GLWGQPVPL	GLWGQPAVPL	0.5432	0.3426	0.5432	1
179	LLPTPIWPA	JMJD8	LLPTPIWPA	LLPTPIWPA	0.5428	0.343	0.5428	1
357	HLLHEVQKA	STAB1	HLLHEVQKA	HLLHEVQKA	0.5423	0.3436	0.5423	1
572	SINNVLMSL	MAP4K1	SINNVLMSL	SINNVLMSL	0.5414	0.3447	0.5414	1
106	LLCPDFPLEL	CSTPP1	LLPDFPLEL	LLCPDFPLEL	0.5386	0.3479	0.5386	1
10	QLVDEEAGV	CAPN12	QLVDEEAGV	QLVDEEAGV	0.5375	0.3492	0.5375	1
36	STLLDIKSSV	BAIAP3	SLLDIKSSV	STLLDIKSSV	0.5359	0.3511	0.5359	1
41	TLNFGPFETV	LZTR1	TLFGPFETV	TLNFGPFETV	0.5356	0.3514	0.5356	1
102	MLENYGNLVSV	ZNF69B	MLYGNLVSV	MLENYGNLVSV	0.534	0.3533	0.534	1
91	ALIAGATLHV	PPM1F	ALIAGTLHV	ALIAGATLHV	0.5333	0.3541	0.5333	1
254	MLLEGVTTQVA	TRIM66	MLLEGVTTA	MLLEGVTTQVA	0.5311	0.3566	0.5311	1
460	GLWDSPRSHALL	CAPN12	GLWDSPALL	GLWDSPRSHALL	0.531	0.3568	0.531	1
556	SVNENGLVTV	FXR1	SVNEGLVTV	SVNENGLVTV	0.5306	0.3572	0.5306	1
663	VLDTETREI	EML3	VLDTETREI	VLDTETREI	0.5299	0.358	0.5299	1
31	NVVPHVFLL	ABCB8	NVVPHVFLL	NVVPHVFLL	0.5298	0.3582	0.5298	1
574	FLLGSFILLL	PIGO	FLLGSILLL	FLLGSFILLL	0.5293	0.3587	0.5293	1
860	LLFLQSFLL	PIGO	LLFLQSFLL	LLFLQSFLL	0.5277	0.3605	0.5277	1
691	GFFLFGSPLGL	PITPNM1	GLFGSPLGL	GFFLFGSPLGL	0.5275	0.3609	0.5275	1
15	GLSDPVNRA	PPM1F	GLSDPVNRA	GLSDPVNRA	0.5271	0.3612	0.5271	1
129	SLGEKDYPI	CFAP70	SLGEKDYPI	SLGEKDYPI	0.5268	0.3616	0.5268	1
31	LLLKGVPFTL	CLIC3	LLLKGVPTL	LLLKGVPFTL	0.5264	0.3621	0.5264	1
83	VLITHGTLV	BOC	VLITHGTLV	VLITHGTLV	0.5259	0.3626	0.5259	1
107	QLDAYSNAV	SLC27A1	QLDAYSNAV	QLDAYSNAV	0.5251	0.3636	0.5251	1
540	TLFPIPGPVL	PIGO	TLFPIPPVL	TLFPIPGPVL	0.525	0.3637	0.525	1
621	CLWDGESHAL	EML3	CLWDGSHAL	CLWDGESHAL	0.5249	0.3638	0.5249	1
125	FILAGLCTL	CLDN19	FILAGLCTL	FILAGLCTL	0.5245	0.3642	0.5245	1
683	RTLQVSWTV	ROBO3	RTLQVSWTV	RTLQVSWTV	0.5241	0.3647	0.5241	1
86	AVGAGLAEV	SARM1	AVGAGLAEV	AVGAGLAEV	0.524	0.3648	0.524	1
281	GLILDLLDKL	MAP4K1	GLLDLLDKL	GLILDLLDKL	0.5238	0.3651	0.5238	1
989	ALGIGVYPV	PITPNM1	ALGIGVYPV	ALGIGVYPV	0.5228	0.3663	0.5228	1
499	LLGTIELKL	PIGO	LLGTIELKL	LLGTIELKL	0.5219	0.3673	0.5219	1
231	FTDDQWLNV	AP5Z1	FTDDQWLNV	FTDDQWLNV	0.5211	0.3682	0.5211	1
126	TLGDISSPL	BBS2	TLGDISSPL	TLGDISSPL	0.5197	0.3699	0.5197	1
616	SGLQPNTIYL	ROBO3	SLQPNTIYL	SGLQPNTIYL	0.5166	0.3734	0.5166	1
64	SLTAESQEL	ZNF69B	SLTAESQEL	SLTAESQEL	0.5164	0.3737	0.5164	1
499	TMANGTLYI	ROBO3	TMANGTLYI	TMANGTLYI	0.516	0.3741	0.516	1
176	YLIMPSGNLQI	BOC	YLISGNLQI	YLIMPSGNLQI	0.5159	0.3742	0.5159	1
23	SECLSPEPQFV	ZNF655	SLSPEPQFV	SECLSPEPQFV	0.5151	0.3752	0.5151	1
573	LTMEQFNTV	TSNAXIP1	LTMEQFNTV	LTMEQFNTV	0.5145	0.3759	0.5145	1
337	VLNRQFEHV	TRIM66	VLNRQFEHV	VLNRQFEHV	0.514	0.3765	0.514	1
189	GLFFHWYDSLTGV	RHPN1	GLFDSLTGV	GLFFHWYDSLTGV	0.5135	0.377	0.5135	1
452	QLAVLHWQV	BAIAP3	QLAVLHWQV	QLAVLHWQV	0.5132	0.3774	0.5132	1
430	VLLEEIGSGL	TSNAXIP1	VLLEEISGL	VLLEEIGSGL	0.5132	0.3774	0.5132	1
429	ALFSSVGLGV	DENND6B	ALFSSVLGV	ALFSSVGLGV	0.5128	0.3779	0.5128	1
45	GLQFLSPPLPSV	TMEM91	GLSPPLPSV	GLQFLSPPLPSV	0.512	0.3788	0.512	1
348	KLQEIGLGA	EML3	KLQEIGLGA	KLQEIGLGA	0.5111	0.3798	0.5111	1
281	VLLDVALGLMLL	PIGQ	VLLDGLMLL	VLLDVALGLMLL	0.5112	0.3798	0.5112	1
279	ASVLLDVALGL	PIGQ	ALLDVALGL	ASVLLDVALGL	0.5103	0.3808	0.5103	1
29	ALWEDVTKMFKA	ZNF69B	ALWEDVTKA	ALWEDVTKMFKA	0.5101	0.381	0.5101	1
521	QLLEDCGIHL	SARM1	QLLEDGIHL	QLLEDCGIHL	0.509	0.3823	0.509	1
843	HLQTVPSLV	TRIM66	HLQTVPSLV	HLQTVPSLV	0.5085	0.3829	0.5085	1
37	GVQDVEVHL	CCS	GVQDVEVHL	GVQDVEVHL	0.5081	0.3833	0.5081	1
314	HVAEELQHL	PIGQ	HVAEELQHL	HVAEELQHL	0.5072	0.3843	0.5072	1
82	AQAQRVIHL	STXBP2	AQAQRVIHL	AQAQRVIHL	0.5065	0.3851	0.5065	1
171	NLLRAFYEL	PICK1	NLLRAFYEL	NLLRAFYEL	0.5063	0.3854	0.5063	1
73	FITNIPFDV	HNRNPM	FITNIPFDV	FITNIPFDV	0.5063	0.3855	0.5063	1
267	LMLLGEPLLV	DENND6B	LLLGEPLLV	LMLLGEPLLV	0.5062	0.3856	0.5062	1
2	RLSFWSQGVEL	TRIM66	RLWSQGVEL	RLSFWSQGVEL	0.5033	0.3888	0.5033	1
349	LLEYHIAYL	FXR1	LLEYHIAYL	LLEYHIAYL	0.5026	0.3898	0.5026	1
638	YMDEKDEYLQQL	TSNAXIP1	YMDEKLQQL	YMDEKDEYLQQL	0.5024	0.39	0.5024	1
450	HVFQIPEEL	CAPN12	HVFQIPEEL	HVFQIPEEL	0.5013	0.3912	0.5013	1
249	SLDLQHSMV	FBXL6	SLDLQHSMV	SLDLQHSMV	0.501	0.3916	0.501	1
197	RLNDMWTIGL	LZTR1	RLNDWTIGL	RLNDMWTIGL	0.501	0.3916	0.501	1
90	GLAEVFQL	SARM1	GLAE-VFQL	GLAEVFQL	0.5009	0.3916	0.5009	1
834	GLYGAILPQVV	POLG	GLYGAPQVV	GLYGAILPQVV	0.5002	0.3925	0.5002	1
180	MLLLVEVNV	ABCB8	MLLLVEVNV	MLLLVEVNV	0.4994	0.3934	0.4994	1
151	RLADFGISAQI	MAP4K1	RLADFGIQI	RLADFGISAQI	0.4968	0.3964	0.4968	1
233	IIPSGFMRV	SMOX	IIPSGFMRV	IIPSGFMRV	0.4966	0.3967	0.4966	1
780	SLFLEELEM	PITPNM1	SLFLEELEM	SLFLEELEM	0.4953	0.3982	0.4953	1
1131	SIHDEVRYL	POLG	SIHDEVRYL	SIHDEVRYL	0.4947	0.3989	0.4947	1
878	VTTPGPFTV	PIGO	VTTPGPFTV	VTTPGPFTV	0.4941	0.3995	0.4941	1
269	FLGFTKVRL	CAPN12	FLGFTKVRL	FLGFTKVRL	0.4935	0.4004	0.4935	1
871	SLASDHPQA	TRIM66	SLASDHPQA	SLASDHPQA	0.493	0.401	0.493	1
621	CLWDGESHA	EML3	CLWDGESHA	CLWDGESHA	0.4926	0.4016	0.4926	1
327	KLEQQLQSI	TRIM66	KLEQQLQSI	KLEQQLQSI	0.4926	0.4016	0.4926	1
89	HLPQSVQAL	STXBP2	HLPQSVQAL	HLPQSVQAL	0.4914	0.4031	0.4914	1
663	RLSVEITGL	BOC	RLSVEITGL	RLSVEITGL	0.4906	0.4043	0.4906	1
285	GLVLPPTWSA	PICK1	GLLPPTWSA	GLVLPPTWSA	0.4905	0.4044	0.4905	1
267	LMLLGEPLL	DENND6B	LMLLGEPLL	LMLLGEPLL	0.4903	0.4046	0.4903	1
406	FQQQLPLFL	POLG	FQQQLPLFL	FQQQLPLFL	0.4899	0.4052	0.4899	1
280	SVLLDVALGL	PIGQ	SLLDVALGL	SVLLDVALGL	0.4893	0.406	0.4893	1
248	GIPAHVIQL	SMOX	GIPAHVIQL	GIPAHVIQL	0.4887	0.4068	0.4887	1
283	QLLDKASDPHL	MAP4K2_intron25	QLLDSDPHL	QLLDKASDPHL	0.488	0.4077	0.488	1
283	QLLDKASDPHL	MAP4K2_intron26	QLLDSDPHL	QLLDKASDPHL	0.488	0.4077	0.488	1
95	FQLVEEAWLL	SARM1	FLVEEAWLL	FQLVEEAWLL	0.4864	0.4099	0.4864	1
178	ALLPTPIWPA	JMJD8	ALLPPIWPA	ALLPTPIWPA	0.4856	0.411	0.4856	1
268	MLLGEPLLVL	DENND6B	MLLGEPLLL	MLLGEPLLVL	0.4855	0.4111	0.4855	1
995	RLSDEGEWL	POLG	RLSDEGEWL	RLSDEGEWL	0.4854	0.4113	0.4854	1
0	MLSPERLAL	CSTPP1	MLSPERLAL	MLSPERLAL	0.4851	0.4117	0.4851	1
39	HVFPKFCLV	TMEM80	HVFPKFCLV	HVFPKFCLV	0.4838	0.4134	0.4838	1
616	ALPTSLLLL	MAP4K2_intron26	ALPTSLLLL	ALPTSLLLL	0.4838	0.4135	0.4838	1
59	LVYPNDFRL	DENND6B	LVYPNDFRL	LVYPNDFRL	0.4832	0.4142	0.4832	1
48	KMEPDDDVSTL	MAP4K1	KMDDDVSTL	KMEPDDDVSTL	0.4829	0.4146	0.4829	1
433	KLGNPEQML	BOC	KLGNPEQML	KLGNPEQML	0.4825	0.4151	0.4825	1
57	TLQKEILIL	MAP4K1	TLQKEILIL	TLQKEILIL	0.4825	0.4152	0.4825	1
402	VLLDAAVPA	STXBP2	VLLDAAVPA	VLLDAAVPA	0.4823	0.4154	0.4823	1
340	TLQHWPHIL	DENND6B	TLQHWPHIL	TLQHWPHIL	0.4822	0.4156	0.4822	1
567	SQNEGLLTM	TSNAXIP1	SQNEGLLTM	SQNEGLLTM	0.4817	0.4163	0.4817	1
588	SLYPAPGYAA	AP5Z1	SLYPAPYAA	SLYPAPGYAA	0.4816	0.4165	0.4816	1
460	GLWDSPRSHA	CAPN12	GLWDSPSHA	GLWDSPRSHA	0.4815	0.4166	0.4815	1
325	YLVSSSHNTYL	PLCD1	YLVSSSHYL	YLVSSSHNTYL	0.481	0.4172	0.481	1
309	SLWIGHVSA	ROBO3	SLWIGHVSA	SLWIGHVSA	0.4808	0.4174	0.4808	1
431	NLAKLIQHA	STXBP2	NLAKLIQHA	NLAKLIQHA	0.4808	0.4174	0.4808	1
183	YVQGLSQHV	STARD9	YVQGLSQHV	YVQGLSQHV	0.48	0.4186	0.48	1
755	ALLLWKPVTV	PIGO	ALLWKPVTV	ALLLWKPVTV	0.4799	0.4187	0.4799	1
139	SDLYNEVYNL	SMOX	SLYNEVYNL	SDLYNEVYNL	0.4795	0.4192	0.4795	1
50	KTFPQRFLV	DPP7	KTFPQRFLV	KTFPQRFLV	0.4794	0.4194	0.4794	1
222	ILNVLSGPASL	ALDH16A1	ILLSGPASL	ILNVLSGPASL	0.4792	0.4196	0.4792	1
289	VAFDRHLYV	LZTR1	VAFDRHLYV	VAFDRHLYV	0.4789	0.4201	0.4789	1
550	KLKGTTELL	POLG	KLKGTTELL	KLKGTTELL	0.4784	0.4208	0.4784	1
16	TLSIPPWEA	F12_CDS	TLSIPPWEA	TLSIPPWEA	0.4781	0.4211	0.4781	1
439	AVSDYHIQI	CFAP70	AVSDYHIQI	AVSDYHIQI	0.4773	0.4222	0.4773	1
514	YLKTTSFESQEEL	CFAP70	YLFESQEEL	YLKTTSFESQEEL	0.477	0.4226	0.477	1
508	FVSDPAPTA	STXBP2	FVSDPAPTA	FVSDPAPTA	0.4768	0.4228	0.4768	1
75	YVNSNLQLL	RHPN1	YVNSNLQLL	YVNSNLQLL	0.4761	0.4238	0.4761	1
97	SLQDIYQV	MAP4K1	SLQD-IYQV	SLQDIYQV	0.4757	0.4244	0.4757	1
581	LLLGRSDSL	AP5Z1	LLLGRSDSL	LLLGRSDSL	0.4756	0.4245	0.4756	1
173	LLVYPTLPEA	GNPTG_intron2	LLYPTLPEA	LLVYPTLPEA	0.4752	0.425	0.4752	1
474	YLLGLLEDM	BAIAP3	YLLGLLEDM	YLLGLLEDM	0.4743	0.4262	0.4743	1
1	LLPVFTLKL	BBS2	LLPVFTLKL	LLPVFTLKL	0.473	0.428	0.473	1
301	IGHLADALVPV	PIGQ	ILADALVPV	IGHLADALVPV	0.4725	0.4286	0.4725	1
83	YMASGPVVAMV	NME3_intron3	YMASGPVMV	YMASGPVVAMV	0.4721	0.4292	0.4721	1
651	ALETSVVLL	MAP4K1	ALETSVVLL	ALETSVVLL	0.472	0.4293	0.472	1
31	VLGRGPLTQV	PNKP	VLGGPLTQV	VLGRGPLTQV	0.4716	0.43	0.4716	1
55	FLAMDTEEGVEV	NRBP2	FLAEEGVEV	FLAMDTEEGVEV	0.4714	0.4302	0.4714	1
878	GLAVRLARV	ROBO3	GLAVRLARV	GLAVRLARV	0.4713	0.4303	0.4713	1
400	SLSPHADVV	TSNAXIP1	SLSPHADVV	SLSPHADVV	0.471	0.4307	0.471	1
73	TLAYDNGINL	KCNAB2	TLYDNGINL	TLAYDNGINL	0.47	0.4321	0.47	1
244	LLAEGIPAHVI	SMOX	LLAEGIPAI	LLAEGIPAHVI	0.47	0.4321	0.47	1
310	ANGLIEELEGI	TRIM66	ALIEELEGI	ANGLIEELEGI	0.4698	0.4323	0.4698	1
84	TLGPPDFPSL	CLIC3	TLPPDFPSL	TLGPPDFPSL	0.4697	0.4324	0.4697	1
254	ELAQQVQQV	DDX17	ELAQQVQQV	ELAQQVQQV	0.4697	0.4325	0.4697	1
30	GLHSVGFLQV	RABGGTA	GLHSGFLQV	GLHSVGFLQV	0.4696	0.4326	0.4696	1
840	SLYCPEALTA	PITPNM1	SLYPEALTA	SLYCPEALTA	0.4687	0.4338	0.4687	1
0	MLIKEYHIL	PITPNM1	MLIKEYHIL	MLIKEYHIL	0.4686	0.434	0.4686	1
133	NLDQHFRLL	POLG	NLDQHFRLL	NLDQHFRLL	0.4683	0.4343	0.4683	1
860	NLISDSPQA	TRIM66	NLISDSPQA	NLISDSPQA	0.4663	0.437	0.4663	1
149	FLEIYNERV	STARD9	FLEIYNERV	FLEIYNERV	0.4663	0.4371	0.4663	1
102	WLGDSQVIL	PPM1F	WLGDSQVIL	WLGDSQVIL	0.4662	0.4372	0.4662	1
204	YLLSPLACLLL	TCM8	YLLSPLLLL	YLLSPLACLLL	0.4661	0.4373	0.4661	1
142	ILINDAGEVRL	MAP4K1	ILINGEVRL	ILINDAGEVRL	0.4655	0.4381	0.4655	1
421	RLFRGKKWNV	PIGQ	RLFGKKWNV	RLFRGKKWNV	0.4648	0.4391	0.4648	1
231	TLLGQGYQA	TCM8	TLLGQGYQA	TLLGQGYQA	0.4648	0.4391	0.4648	1
434	RLWESRQFCDV	LZTR1	RLWESRQFV	RLWESRQFCDV	0.464	0.4401	0.464	1
806	LLQELRDPTL	MAP4K1	LLQELDPTL	LLQELRDPTL	0.4628	0.4418	0.4628	1
263	FNGQLLFDRPMHV	HNRNPM	FLFDRPMHV	FNGQLLFDRPMHV	0.4619	0.4431	0.4619	1
73	GLPACPEQLQV	AP5Z1	GLPPEQLQV	GLPACPEQLQV	0.4618	0.4432	0.4618	1
747	FQAIAPLTV	PITPNM1	FQAIAPLTV	FQAIAPLTV	0.4616	0.4434	0.4616	1
37	NMAELFAVV	VPS28	NMAELFAVV	NMAELFAVV	0.46	0.4456	0.46	1
91	AVLEEIQQEL	RPAIN	AVLEEIQQL	AVLEEIQQEL	0.4597	0.4459	0.4597	1
444	RLTEEELQTDL	SARM1	RLTEEELQL	RLTEEELQTDL	0.4587	0.4474	0.4587	1
282	LILDLLDKL	MAP4K1	LILDLLDKL	LILDLLDKL	0.4576	0.4488	0.4576	1
572	LLTMEQFNTV	TSNAXIP1	LLMEQFNTV	LLTMEQFNTV	0.4565	0.4502	0.4565	1
508	GLDRSLLHRV	SARM1	GLDSLLHRV	GLDRSLLHRV	0.4562	0.4507	0.4562	1
352	HLWISYIHL	PIGQ	HLWISYIHL	HLWISYIHL	0.4562	0.4508	0.4562	1
132	SNLPSELPQL	JMJD7	SLPSELPQL	SNLPSELPQL	0.4561	0.4509	0.4561	1
2	RLSFWSQGV	TRIM66	RLSFWSQGV	RLSFWSQGV	0.4561	0.4509	0.4561	1
303	RVLFEVHSL	NRBP2	RVLFEVHSL	RVLFEVHSL	0.4557	0.4513	0.4557	1
1091	FMTSRVNWV	POLG	FMTSRVNWV	FMTSRVNWV	0.4557	0.4514	0.4557	1
723	AVNETTIML	BOC	AVNETTIML	AVNETTIML	0.4555	0.4516	0.4555	1
320	YLVLDEADRML	DDX17	YLDEADRML	YLVLDEADRML	0.4554	0.4517	0.4554	1
311	ALLPPDTSPEA	MAPK15	ALLPPSPEA	ALLPPDTSPEA	0.4554	0.4518	0.4554	1
218	YALSNGTVGV	BBS2	YLSNGTVGV	YALSNGTVGV	0.4547	0.4527	0.4547	1
136	ALGGFVSHM	PPM1F	ALGGFVSHM	ALGGFVSHM	0.4546	0.4529	0.4546	1
246	AADPVSPLL	STXBP2	AADPVSPLL	AADPVSPLL	0.4543	0.4532	0.4543	1
1055	FLQGALFEEEL	STAB1	FLQGALEEL	FLQGALFEEEL	0.4534	0.4545	0.4534	1
415	RLWQDAELA	BOC	RLWQDAELA	RLWQDAELA	0.4533	0.4546	0.4533	1
71	QLWLGRHNL	KLK1	QLWLGRHNL	QLWLGRHNL	0.4519	0.4566	0.4519	1
444	SLDGLPPV	ROBO3	SL-DGLPPV	SLDGLPPV	0.4515	0.457	0.4515	1
455	LLFLLPTTA	PIGQ	LLFLLPTTA	LLFLLPTTA	0.4509	0.4579	0.4509	1
383	SLGMFSVSL	TCM8	SLGMFSVSL	SLGMFSVSL	0.4497	0.4595	0.4497	1
0	MLLPVFTLKL	BBS2	MLLPVTLKL	MLLPVFTLKL	0.4492	0.4601	0.4492	1
444	SLDGLPPVIL	ROBO3	SLDGLPPVL	SLDGLPPVIL	0.4491	0.4603	0.4491	1
365	ALHLNAQQV	PIGO	ALHLNAQQV	ALHLNAQQV	0.449	0.4605	0.449	1
144	HLAFLPYEA	STXBP2	HLAFLPYEA	HLAFLPYEA	0.4487	0.4609	0.4487	1
370	RLKTLDTKPGL	DENND6B	RLLDTKPGL	RLKTLDTKPGL	0.4479	0.4619	0.4479	1
402	RMGPGIDRL	HNRNPM	RMGPGIDRL	RMGPGIDRL	0.4477	0.4621	0.4477	1
294	RLLSYLRVNV	TCM8	RLLSYLVNV	RLLSYLRVNV	0.4478	0.4621	0.4478	1
185	RQWDQVEQDL	GNPTG_intron2	RQWDQVEQL	RQWDQVEQDL	0.4477	0.4622	0.4477	1
28	VALWEDVTKM	ZNF69B	VLWEDVTKM	VALWEDVTKM	0.447	0.4631	0.447	1
197	ELITPQVSV	GNPTG_intron2	ELITPQVSV	ELITPQVSV	0.4469	0.4633	0.4469	1
65	RLSGKCFSL	GNPTG_intron2	RLSGKCFSL	RLSGKCFSL	0.4468	0.4634	0.4468	1
72	LLTFKDVSV	ZNF69B	LLTFKDVSV	LLTFKDVSV	0.4462	0.4642	0.4462	1
998	FSFPHLASA	ROBO3	FSFPHLASA	FSFPHLASA	0.445	0.4659	0.445	1
757	LLWKPVTV	PIGO	LLW-KPVTV	LLWKPVTV	0.4438	0.4675	0.4438	1
593	LQMRVTPKL	POLG	LQMRVTPKL	LQMRVTPKL	0.4438	0.4675	0.4438	1
39	LQSDSMLLV	FBXL6	LQSDSMLLV	LQSDSMLLV	0.4437	0.4676	0.4437	1
88	GLWEGALYEIGGL	TCM8	GLWEGALYL	GLWEGALYEIGGL	0.4433	0.4681	0.4433	1
40	VLGDSAKITV	CFAP70	VLGDSAITV	VLGDSAKITV	0.443	0.4686	0.443	1
206	ELAELQPPL	MAP4K1	ELAELQPPL	ELAELQPPL	0.4428	0.4688	0.4428	1
546	IMDVYKLAL	LZTR1	IMDVYKLAL	IMDVYKLAL	0.442	0.47	0.442	1
11	GQTEVFQAL	THOC6	GQTEVFQAL	GQTEVFQAL	0.4417	0.4703	0.4417	1
150	RHLLPVMAKV	AP5Z1	RLLPVMAKV	RHLLPVMAKV	0.4416	0.4704	0.4416	1
50	KLVALKLVQV	NME3_intron2	KLVAKLVQV	KLVALKLVQV	0.4415	0.4705	0.4415	1
302	GLSSFQRSL	POLG	GLSSFQRSL	GLSSFQRSL	0.4415	0.4706	0.4415	1
833	GLVPGLLYRTLV	ROBO3	GLVPGLLYV	GLVPGLLYRTLV	0.441	0.4713	0.441	1
369	FLRDYTQINV	DDX17	FLDYTQINV	FLRDYTQINV	0.4406	0.4718	0.4406	1
617	GLQPNTIYLFL	ROBO3	GLQPNTIYL	GLQPNTIYLFL	0.4404	0.4721	0.4404	1
355	HSYEALLSV	PICK1	HSYEALLSV	HSYEALLSV	0.4401	0.4725	0.4401	1
35	SLSPLFLPA	RBP5	SLSPLFLPA	SLSPLFLPA	0.44	0.4725	0.44	1
75	HTIPRIFQA	SLC27A1	HTIPRIFQA	HTIPRIFQA	0.4399	0.4727	0.4399	1
290	ALLGSCCPQLQV	FBXL6	ALLGPQLQV	ALLGSCCPQLQV	0.4394	0.4734	0.4394	1
222	GLFSALRHAL	CAPN12	GLFSALHAL	GLFSALRHAL	0.4389	0.4741	0.4389	1
115	LLLLNLLSL	TCM8	LLLLNLLSL	LLLLNLLSL	0.4388	0.4742	0.4388	1
217	YLDPSAVVSF	CFAP70	YLDPSVVSF	YLDPSAVVSF	0.4384	0.4747	0.4384	1
449	FVALLPALV	AP5Z1	FVALLPALV	FVALLPALV	0.4381	0.4751	0.4381	1
838	LLYRTLVAA	ROBO3	LLYRTLVAA	LLYRTLVAA	0.4378	0.4756	0.4378	1
366	SLLQSVQEAL	MAP4K2_intron25	SLLQSVQEL	SLLQSVQEAL	0.4375	0.476	0.4375	1
366	SLLQSVQEAL	MAP4K2_intron26	SLLQSVQEL	SLLQSVQEAL	0.4375	0.476	0.4375	1
92	ILSDGVTESHHL	ABCB8	ILSDGVHHL	ILSDGVTESHHL	0.4369	0.4768	0.4369	1
310	AVILYNVQV	BOC	AVILYNVQV	AVILYNVQV	0.4365	0.4773	0.4365	1
101	RLRDPHPRV	NME3_intron3	RLRDPHPRV	RLRDPHPRV	0.4363	0.4776	0.4363	1
271	SLCALEQLMMA	RHPN1	SLLEQLMMA	SLCALEQLMMA	0.436	0.4779	0.436	1
324	VTMELSQLV	BOC	VTMELSQLV	VTMELSQLV	0.4359	0.4781	0.4359	1
120	RLDGGLDLLL	SARM1	RLDGGLLLL	RLDGGLDLLL	0.4355	0.4787	0.4355	1
84	VLAMHSWVL	RASGRP4	VLAMHSWVL	VLAMHSWVL	0.4349	0.4796	0.4349	1
328	LLHFDTVQI	CAPN12	LLHFDTVQI	LLHFDTVQI	0.4343	0.4803	0.4343	1
286	RLLAPPGAV	SEPTIN4_intron8	RLLAPPGAV	RLLAPPGAV	0.4342	0.4805	0.4342	1
178	RLVDWLRYASL	AP5Z1	RLVDWLASL	RLVDWLRYASL	0.4334	0.4815	0.4334	1
21	RLRVQEQEMEL	EML3	RLQEQEMEL	RLRVQEQEMEL	0.4333	0.4816	0.4333	1
177	ALIFGGEMV	SLC27A1	ALIFGGEMV	ALIFGGEMV	0.4318	0.4837	0.4318	1
387	LQAKELHQL	PIGO	LQAKELHQL	LQAKELHQL	0.4316	0.484	0.4316	1
158	ELMETMHRM	VPS28	ELMETMHRM	ELMETMHRM	0.4305	0.4854	0.4305	1
586	HLYSHSILGL	MAP4K1	HLYSHILGL	HLYSHSILGL	0.4301	0.486	0.4301	1
121	YMVGLQVPSL	CFAP70	YMVGQVPSL	YMVGLQVPSL	0.4297	0.4865	0.4297	1
439	QMLRGQPAL	BOC	QMLRGQPAL	QMLRGQPAL	0.4287	0.4879	0.4287	1
914	HQASGQPYL	BOC	HQASGQPYL	HQASGQPYL	0.428	0.4889	0.428	1
593	FQQQPQQQL	TRIM66	FQQQPQQQL	FQQQPQQQL	0.4279	0.489	0.4279	1
96	GLLEETTDGERSV	SMOX	GLLEETTSV	GLLEETTDGERSV	0.427	0.4902	0.427	1
470	ALGHVALRL	PITPNM1	ALGHVALRL	ALGHVALRL	0.4269	0.4903	0.4269	1
36	KVSGDLVAL	MAP4K1	KVSGDLVAL	KVSGDLVAL	0.4268	0.4904	0.4268	1
135	RILDTIDIV	PITPNM1	RILDTIDIV	RILDTIDIV	0.4256	0.4921	0.4256	1
168	TLGWGLSLSV	ANO9	TLWGLSLSV	TLGWGLSLSV	0.4253	0.4924	0.4253	1
356	YLKEVEQL	FXR1	YLKE-VEQL	YLKEVEQL	0.4251	0.4927	0.4251	1
195	ADELITPQVSV	GNPTG_intron2	ALITPQVSV	ADELITPQVSV	0.4251	0.4928	0.4251	1
92	LIAGATLHV	PPM1F	LIAGATLHV	LIAGATLHV	0.4249	0.493	0.4249	1
138	FSDLYNEVYNL	SMOX	FLYNEVYNL	FSDLYNEVYNL	0.4238	0.4945	0.4238	1
264	QLSFHGVAYV	CFAP70	QLFHGVAYV	QLSFHGVAYV	0.4232	0.4953	0.4232	1
536	FLVDQMHVALNQV	CFAP70	FLVDQMHQV	FLVDQMHVALNQV	0.4228	0.4958	0.4228	1
557	TLLQAFFSA	AP5Z1	TLLQAFFSA	TLLQAFFSA	0.4218	0.4972	0.4218	1
561	MLFPSRTTWV	MAP4K1	MLFPSTTWV	MLFPSRTTWV	0.4215	0.4976	0.4215	1
492	RPLWDTSLRA	AP5Z1	RLWDTSLRA	RPLWDTSLRA	0.4203	0.4992	0.4203	1
85	LLASFGDRV	JMJD8	LLASFGDRV	LLASFGDRV	0.4202	0.4994	0.4202	1
123	QVDPPTTTM	PIGO	QVDPPTTTM	QVDPPTTTM	0.4201	0.4995	0.4201	1
215	ELGPFPGILNV	ALDH16A1	ELFPGILNV	ELGPFPGILNV	0.42	0.4997	0.42	1
268	VLADAPVTFLCEV	ROBO3	VLADAPVTV	VLADAPVTFLCEV	0.4196	0.5002	0.4196	1
70	GLPPTCTPSL	EML3	GLPPTTPSL	GLPPTCTPSL	0.4195	0.5004	0.4195	1
339	SLSVHVPPQL	ROBO3	SLSHVPPQL	SLSVHVPPQL	0.4194	0.5006	0.4194	1
244	LLAEGIPAHVIQL	SMOX	LLAEGIPQL	LLAEGIPAHVIQL	0.4193	0.5007	0.4193	1
225	VLSGPASLV	ALDH16A1	VLSGPASLV	VLSGPASLV	0.419	0.5012	0.419	1
612	FLLAALPTSLL	MAP4K2_intron26	FLLAALPTL	FLLAALPTSLL	0.4175	0.5037	0.4175	1
316	VQVFEPPEV	BOC	VQVFEPPEV	VQVFEPPEV	0.4169	0.5048	0.4169	1
218	KLKEVFSMA	HNRNPM	KLKEVFSMA	KLKEVFSMA	0.4167	0.5051	0.4167	1
150	HLPESHPKA	BOC	HLPESHPKA	HLPESHPKA	0.4166	0.5053	0.4166	1
613	LLGPEGVPL	STAB1	LLGPEGVPL	LLGPEGVPL	0.4166	0.5053	0.4166	1
168	ALEPLKAKL	TSNAXIP1	ALEPLKAKL	ALEPLKAKL	0.4156	0.507	0.4156	1
257	RGRPLFPGTSTL	MAPK15	RLFPGTSTL	RGRPLFPGTSTL	0.4153	0.5076	0.4153	1
41	VMASMNLGL	RASGRP4	VMASMNLGL	VMASMNLGL	0.4151	0.508	0.4151	1
233	LLSSHRYTL	MAPK15	LLSSHRYTL	LLSSHRYTL	0.4148	0.5085	0.4148	1
536	FLVDQMHV	CFAP70	FLVDQMH-V	FLVDQMHV	0.4147	0.5086	0.4147	1
114	TLYPRLLRRV	CAPN12	TLYPRLLRV	TLYPRLLRRV	0.4145	0.5089	0.4145	1
668	GGLMTIDPSL	TSNAXIP1	GLMTIDPSL	GGLMTIDPSL	0.4143	0.5093	0.4143	1
1797	HMIRNVEAL	STAB1	HMIRNVEAL	HMIRNVEAL	0.4141	0.5097	0.4141	1
652	WLSPLASMV	PIGO	WLSPLASMV	WLSPLASMV	0.4137	0.5103	0.4137	1
761	FPLGDGSSLL	PITPNM1	FLGDGSSLL	FPLGDGSSLL	0.4137	0.5103	0.4137	1
402	STNDSVLAV	EML3	STNDSVLAV	STNDSVLAV	0.4132	0.5111	0.4132	1
87	RQPERLALV	SLC27A1	RQPERLALV	RQPERLALV	0.4128	0.5119	0.4128	1
673	GLAEEFLLT	POLG	GLAEEFLLT	GLAEEFLLT	0.4127	0.512	0.4127	1
368	ILWHVGLSA	PIGQ	ILWHVGLSA	ILWHVGLSA	0.4123	0.5128	0.4123	1
249	SVDQLVTFL	PLCD1	SVDQLVTFL	SVDQLVTFL	0.4118	0.5136	0.4118	1
877	VQAPPGYTL	POLG	VQAPPGYTL	VQAPPGYTL	0.4116	0.514	0.4116	1
52	ILVHRQWVL	KLK1	ILVHRQWVL	ILVHRQWVL	0.4114	0.5142	0.4114	1
182	LLVEVNVIRV	ABCB8	LLVENVIRV	LLVEVNVIRV	0.4109	0.5151	0.4109	1
227	YIPSGIRSL	EML3	YIPSGIRSL	YIPSGIRSL	0.4108	0.5152	0.4108	1
302	RLIEQSNRRAL	AP5Z1	RLIEQSNAL	RLIEQSNRRAL	0.4108	0.5153	0.4108	1
80	YLWLQKLWI	MAP4K1	YLWLQKLWI	YLWLQKLWI	0.4106	0.5155	0.4106	1
322	KDLQEQLDTL	TSNAXIP1	KLQEQLDTL	KDLQEQLDTL	0.4099	0.5169	0.4099	1
38	LLDIKSSVL	BAIAP3	LLDIKSSVL	LLDIKSSVL	0.4086	0.519	0.4086	1
296	ALFLYSPTAV	PIGO	ALFYSPTAV	ALFLYSPTAV	0.4083	0.5196	0.4083	1
334	KMNRALDQV	PIGQ	KMNRALDQV	KMNRALDQV	0.4081	0.5198	0.4081	1
4	SLRELQQPL	TMEM91	SLRELQQPL	SLRELQQPL	0.4074	0.521	0.4074	1
111	VQQGQVVKL	PPM1F	VQQGQVVKL	VQQGQVVKL	0.4071	0.5216	0.4071	1
281	VLLDVALGLML	PIGQ	VLLDVALGL	VLLDVALGLML	0.4062	0.5231	0.4062	1
522	LLEDCGIHL	SARM1	LLEDCGIHL	LLEDCGIHL	0.406	0.5235	0.406	1
194	LVFDVEVCL	POLG	LVFDVEVCL	LVFDVEVCL	0.4045	0.526	0.4045	1
12	QLFGLSDPV	PPM1F	QLFGLSDPV	QLFGLSDPV	0.4041	0.5268	0.4041	1
82	AQLEELIDMAV	RPAIN	AQLEELIAV	AQLEELIDMAV	0.4039	0.527	0.4039	1
385	FVWEDEAESHTL	SMOX	FVWEDSHTL	FVWEDEAESHTL	0.4007	0.5325	0.4007	1
692	YIHDPTGLNV	STAB1	YIHDPTLNV	YIHDPTGLNV	0.4006	0.5327	0.4006	1
356	FLVQLENYPPNTEV	TCM8	FLYPPNTEV	FLVQLENYPPNTEV	0.4006	0.5327	0.4006	1
96	SLQEIYHAT	MAP4K2_intron25	SLQEIYHAT	SLQEIYHAT	0.4004	0.5331	0.4004	1
96	SLQEIYHAT	MAP4K2_intron26	SLQEIYHAT	SLQEIYHAT	0.4004	0.5331	0.4004	1
91	LLVGTQTNL	BBS2	LLVGTQTNL	LLVGTQTNL	0.3997	0.5343	0.3997	1
165	GTLQEDQATL	AP5Z1	GLQEDQATL	GTLQEDQATL	0.3996	0.5345	0.3996	1
298	FLYSPTAV	PIGO	FLY-SPTAV	FLYSPTAV	0.3992	0.535	0.3992	1
286	LVLPPTWSA	PICK1	LVLPPTWSA	LVLPPTWSA	0.399	0.5355	0.399	1
48	FLSPPLPSVSAGL	TMEM91	FLSPPLPSL	FLSPPLPSVSAGL	0.399	0.5355	0.399	1
64	KLYDSLLALD	CLDN19	KLYDSLLAL	KLYDSLLAL	0.3984	0.5364	0.3984	1
253	RELAQQVQQV	DDX17	RLAQQVQQV	RELAQQVQQV	0.3983	0.5366	0.3983	1
36	YHLLQSDSMLL	FBXL6	YLQSDSMLL	YHLLQSDSMLL	0.3982	0.5368	0.3982	1
296	YRMDGHIQLI	BBS2	YMDGHIQLI	YRMDGHIQLI	0.398	0.5373	0.398	1
1735	GYKIFSGLLKV	STAB1	GIFSGLLKV	GYKIFSGLLKV	0.3979	0.5373	0.3979	1
91	TLYLVNGLHPL	PNKP	TLYNGLHPL	TLYLVNGLHPL	0.3971	0.5387	0.3971	1
145	RLLEQILV	SARM1	RLLEQIL-V	RLLEQILV	0.3967	0.5393	0.3967	1
575	IMASKEQQI	BOC	IMASKEQQI	IMASKEQQI	0.3962	0.5403	0.3962	1
252	MVLERPSFL	ROBO3	MVLERPSFL	MVLERPSFL	0.3961	0.5404	0.3961	1
446	SNLSPLQLAV	BAIAP3	SLSPLQLAV	SNLSPLQLAV	0.3955	0.5415	0.3955	1
853	VTLPHLFHA	PITPNM1	VTLPHLFHA	VTLPHLFHA	0.3952	0.5419	0.3952	1
185	SNVLLDANCTV	MAPK15	SLLDANCTV	SNVLLDANCTV	0.3952	0.542	0.3952	1
123	LLLTASFVL	TCM8	LLLTASFVL	LLLTASFVL	0.3947	0.5429	0.3947	1
354	SLAEVHRL	POLG	SLAE-VHRL	SLAEVHRL	0.3945	0.5432	0.3945	1
460	RMFGKQVAKL	CFAP70	RMFGKQVKL	RMFGKQVAKL	0.3937	0.5445	0.3937	1
25	GTYGEVFKA	MAP4K1	GTYGEVFKA	GTYGEVFKA	0.3935	0.5449	0.3935	1
31	LLLKGVPFT	CLIC3	LLLKGVPFT	LLLKGVPFT	0.3934	0.545	0.3934	1
348	FLGPLLFTF	TCM8	FLGPLLFTF	FLGPLLFTF	0.3923	0.547	0.3923	1
615	VSGLQPNTIYL	ROBO3	VLQPNTIYL	VSGLQPNTIYL	0.3917	0.5479	0.3917	1
693	FLFGSPLGLVLA	PITPNM1	FLFGSPVLA	FLFGSPLGLVLA	0.3915	0.5483	0.3915	1
805	QLLQELRDPTL	MAP4K1	QLLQELPTL	QLLQELRDPTL	0.3911	0.549	0.3911	1
772	KMEDGTLQA	POLG	KMEDGTLQA	KMEDGTLQA	0.3909	0.5493	0.3909	1
85	RLSPFLPHDHL	TMEM91	RLSPFLPHL	RLSPFLPHDHL	0.3908	0.5496	0.3908	1
95	GLIQELGQI	TRIM66	GLIQELGQI	GLIQELGQI	0.3899	0.551	0.3899	1
78	NLFDDENTA	KLK1	NLFDDENTA	NLFDDENTA	0.3894	0.5519	0.3894	1
5	RLALPDYEYL	CSTPP1	RLLPDYEYL	RLALPDYEYL	0.3892	0.5523	0.3892	1
324	YLMPENVV	NRBP2	YLMPENV-V	YLMPENVV	0.3883	0.5537	0.3883	1
340	RQFEHVQNF	TRIM66	RQFEHVQNF	RQFEHVQNF	0.3881	0.5541	0.3881	1
146	LQLEYVDVV	KCNAB2	LQLEYVDVV	LQLEYVDVV	0.3872	0.5556	0.3872	1
154	ALWHTVTL	FBXL6	ALW-HTVTL	ALWHTVTL	0.3871	0.5559	0.3871	1
375	FIDAFASPV	PITPNM1	FIDAFASPV	FIDAFASPV	0.3868	0.5563	0.3868	1
268	VLADAPVTF	ROBO3	VLADAPVTF	VLADAPVTF	0.3868	0.5564	0.3868	1
210	KLIDKKNEEKISL	TSNAXIP1	KLIDEKISL	KLIDKKNEEKISL	0.3866	0.5566	0.3866	1
163	AVFDTVARSEV	PIGQ	AVFDTVAEV	AVFDTVARSEV	0.3864	0.557	0.3864	1
299	GLGGIGMGL	HNRNPM	GLGGIGMGL	GLGGIGMGL	0.3858	0.5581	0.3858	1
175	FMGDDTWKDL	PIGO	FMGDDTWKL	FMGDDTWKDL	0.3855	0.5586	0.3855	1
384	ILFCDVLRA	PLCD1	ILFCDVLRA	ILFCDVLRA	0.385	0.5594	0.385	1
29	ALNVVPHVFLL	ABCB8	ALNPHVFLL	ALNVVPHVFLL	0.3847	0.56	0.3847	1
794	RPLEPQIQSV	TRIM66	RLEPQIQSV	RPLEPQIQSV	0.3836	0.5619	0.3836	1
204	YLLSPLACLL	TCM8	YLLSPLALL	YLLSPLACLL	0.383	0.5629	0.383	1
57	AMDTEEGVEV	NRBP2	AMDEEGVEV	AMDTEEGVEV	0.3826	0.5635	0.3826	1
649	SLIQDMKAYL	LZTR1	SLIDMKAYL	SLIQDMKAYL	0.3825	0.5636	0.3825	1
26	GLALPDPCHSL	RBP5	GLADPCHSL	GLALPDPCHSL	0.3822	0.5642	0.3822	1
276	FLFEIEDVSTDQL	BAIAP3	FLFESTDQL	FLFEIEDVSTDQL	0.3813	0.5657	0.3813	1
235	LLPAPVVLA	DENND6B	LLPAPVVLA	LLPAPVVLA	0.3813	0.5658	0.3813	1
63	LLREHYAEL	NME3_intron3	LLREHYAEL	LLREHYAEL	0.3811	0.5661	0.3811	1
556	FQLCRLEQL	LZTR1	FQLCRLEQL	FQLCRLEQL	0.381	0.5662	0.381	1
431	LLEEIGSGL	TSNAXIP1	LLEEIGSGL	LLEEIGSGL	0.3809	0.5665	0.3809	1
264	RLENDTLLV	PIGO	RLENDTLLV	RLENDTLLV	0.3807	0.5667	0.3807	1
664	KQQLMPQEAGL	POLG	KLMPQEAGL	KQQLMPQEAGL	0.3802	0.5676	0.3802	1
146	FITKTIKFV	ABCB8	FITKTIKFV	FITKTIKFV	0.3799	0.5681	0.3799	1
393	SLQPTGRFSV	ROBO3	SLQPTGFSV	SLQPTGRFSV	0.3799	0.5681	0.3799	1
155	ALGKMPDAV	JMJD7	ALGKMPDAV	ALGKMPDAV	0.3798	0.5684	0.3798	1
413	FLERCPHPV	POLG	FLERCPHPV	FLERCPHPV	0.3794	0.569	0.3794	1
447	VLGEKEECV	LZTR1	VLGEKEECV	VLGEKEECV	0.379	0.5698	0.379	1
260	PLFPGTSTL	MAPK15	PLFPGTSTL	PLFPGTSTL	0.3789	0.5698	0.3789	1
253	RMLLEGVTTQV	TRIM66	RMLGVTTQV	RMLLEGVTTQV	0.3788	0.5699	0.3788	1
248	KILIADLNEL	TSNAXIP1	KLIADLNEL	KILIADLNEL	0.3785	0.5705	0.3785	1
263	TLWELMLLGEPLL	DENND6B	TLWEGEPLL	TLWELMLLGEPLL	0.3784	0.5707	0.3784	1
29	ALNVVPHV	ABCB8	AL-NVVPHV	ALNVVPHV	0.3774	0.5724	0.3774	1
30	YLDKPPTPLHF	JMJD7	YLDPTPLHF	YLDKPPTPLHF	0.3767	0.5736	0.3767	1
3	TLLLSAYKL	SARM1	TLLLSAYKL	TLLLSAYKL	0.3752	0.5763	0.3752	1
44	RLQVPPSSL	EML3	RLQVPPSSL	RLQVPPSSL	0.3751	0.5764	0.3751	1
370	FLEDVRNGI	NRBP2	FLEDVRNGI	FLEDVRNGI	0.3744	0.5775	0.3744	1
203	NLPVMGVVVQV	DENND6B	NLMGVVVQV	NLPVMGVVVQV	0.3735	0.5791	0.3735	1
841	LLAFPLLLL	PIGO	LLAFPLLLL	LLAFPLLLL	0.3734	0.5793	0.3734	1
1854	GLAYGIDQLL	STAB1	GLYGIDQLL	GLAYGIDQLL	0.3731	0.5798	0.3731	1
1047	FIFEAVGFI	PIGO	FIFEAVGFI	FIFEAVGFI	0.3728	0.5803	0.3728	1
59	VLIRVRLEL	SLC27A1	VLIRVRLEL	VLIRVRLEL	0.3718	0.5821	0.3718	1
230	ALAKESLVGA	CAPN12	ALAESLVGA	ALAKESLVGA	0.3714	0.5826	0.3714	1
3	LLWRKVAGA	POLG	LLWRKVAGA	LLWRKVAGA	0.3713	0.5828	0.3713	1
433	SVGLGVWGV	DENND6B	SVGLGVWGV	SVGLGVWGV	0.371	0.5834	0.371	1
17	RLQGCDSLTQI	RHPN1	RLQDSLTQI	RLQGCDSLTQI	0.3706	0.584	0.3706	1
817	LLSAPPKMV	TRIM66	LLSAPPKMV	LLSAPPKMV	0.3706	0.5841	0.3706	1
3	YLLKTLLQMNL	ROBO3	YLLKTLLQL	YLLKTLLQMNL	0.3702	0.5847	0.3702	1
452	RQFTGNPNI	SMOX	RQFTGNPNI	RQFTGNPNI	0.3698	0.5855	0.3698	1
782	AMVGGQLQA	MAP4K1	AMVGGQLQA	AMVGGQLQA	0.3695	0.5859	0.3695	1
178	IMPSGNLQI	BOC	IMPSGNLQI	IMPSGNLQI	0.3693	0.5863	0.3693	1
870	HLLAAGIPV	PIGO	HLLAAGIPV	HLLAAGIPV	0.3691	0.5866	0.3691	1
52	QQQPQQPQV	POLG	QQQPQQPQV	QQQPQQPQV	0.369	0.5867	0.369	1
238	FLGSKLSTC	PIGQ	FLGSKLSTC	FLGSKLSTC	0.3687	0.5873	0.3687	1
830	MLRGLVPGL	ROBO3	MLRGLVPGL	MLRGLVPGL	0.3681	0.5884	0.3681	1
144	ARLLEQILVA	SARM1	ALLEQILVA	ARLLEQILVA	0.3676	0.5892	0.3676	1
480	IAANGVFHV	STAB1	IAANGVFHV	IAANGVFHV	0.3672	0.5898	0.3672	1
151	RLEELERTAEL	PICK1	RLLERTAEL	RLEELERTAEL	0.3671	0.59	0.3671	1
217	YLDPSAVV	CFAP70	YLDPSAV-V	YLDPSAVV	0.367	0.5902	0.367	1
934	SLENALCKV	TRIM66	SLENALCKV	SLENALCKV	0.3666	0.591	0.3666	1
215	YLRQNSMGL	CAPN12	YLRQNSMGL	YLRQNSMGL	0.3664	0.5912	0.3664	1
237	YLERGDGPICL	DDX17	YLGDGPICL	YLERGDGPICL	0.3664	0.5912	0.3664	1
443	GQLSPGVLV	MAP4K1	GQLSPGVLV	GQLSPGVLV	0.3664	0.5913	0.3664	1
102	ILGQAVVDL	CFAP70	ILGQAVVDL	ILGQAVVDL	0.3662	0.5916	0.3662	1
6	SLPSFNQLFGL	PPM1F	SLFNQLFGL	SLPSFNQLFGL	0.3661	0.5917	0.3661	1
88	GAGLAEVFQLV	SARM1	GLAEVFQLV	GAGLAEVFQLV	0.3653	0.5932	0.3653	1
450	LLFTILLFL	PIGQ	LLFTILLFL	LLFTILLFL	0.3643	0.5948	0.3643	1
384	LSLLSDIIAL	PIGQ	LLLSDIIAL	LSLLSDIIAL	0.364	0.5953	0.364	1
788	SQADLDYVV	PIGO	SQADLDYVV	SQADLDYVV	0.3636	0.5961	0.3636	1
474	YLLGLLEDMQA	BAIAP3	YLLGEDMQA	YLLGLLEDMQA	0.3632	0.5968	0.3632	1
574	FLLGSFILLLV	PIGO	FLLGSLLLV	FLLGSFILLLV	0.363	0.5971	0.363	1
35	ALAEALRLLRLQV	EML3	ALAEALLQV	ALAEALRLLRLQV	0.3626	0.5978	0.3626	1
276	FLFEIEDVST	BAIAP3	FLFEEDVST	FLFEIEDVST	0.3624	0.5981	0.3624	1
270	QLMRKANTV	PIGQ	QLMRKANTV	QLMRKANTV	0.3621	0.5987	0.3621	1
81	ALMVVAVLL	CLDN19	ALMVVAVLL	ALMVVAVLL	0.3617	0.5993	0.3617	1
25	GLLVFSDSLEI	SEPTIN4_intron4	GLFSDSLEI	GLLVFSDSLEI	0.3617	0.5993	0.3617	1
25	GLLVFSDSLEI	SEPTIN4_intron8	GLFSDSLEI	GLLVFSDSLEI	0.3617	0.5993	0.3617	1
484	GVFHVVTGL	STAB1	GVFHVVTGL	GVFHVVTGL	0.3616	0.5994	0.3616	1
541	SLSGKSTHI	MAP4K2_intron25	SLSGKSTHI	SLSGKSTHI	0.3614	0.5999	0.3614	1
541	SLSGKSTHI	MAP4K2_intron26	SLSGKSTHI	SLSGKSTHI	0.3614	0.5999	0.3614	1
686	MLGESEPSA	BOC	MLGESEPSA	MLGESEPSA	0.361	0.6008	0.361	1
30	VLLLKGVPFTL	CLIC3	VLLGVPFTL	VLLLKGVPFTL	0.3609	0.601	0.3609	1
588	SLYPAPGYAAGV	AP5Z1	SLYPAPAGV	SLYPAPGYAAGV	0.3602	0.6029	0.3602	1
639	ILLPPTILPI	STAB1	ILLPPTILI	ILLPPTILPI	0.3601	0.603	0.3601	1
205	SQVHPVLKL	FBXL6	SQVHPVLKL	SQVHPVLKL	0.3597	0.604	0.3597	1
618	RLSSPLIVEI	LZTR1	RLSPLIVEI	RLSSPLIVEI	0.3597	0.604	0.3597	1
14	FGLSDPVNRA	PPM1F	FLSDPVNRA	FGLSDPVNRA	0.3594	0.6048	0.3594	1
348	FLGPLLFTFL	TCM8	FLGPLLTFL	FLGPLLFTFL	0.3592	0.6054	0.3592	1
558	LLQAFFSAV	AP5Z1	LLQAFFSAV	LLQAFFSAV	0.3587	0.6065	0.3587	1
186	ALKGGYNEL	MAP4K1	ALKGGYNEL	ALKGGYNEL	0.3585	0.6071	0.3585	1
218	FLRGRPITM	EML3	FLRGRPITM	FLRGRPITM	0.3576	0.6094	0.3576	1
186	ALGGAGTLEGV	CSTPP1	ALAGTLEGV	ALGGAGTLEGV	0.3574	0.6098	0.3574	1
544	VLMDGMTES	FXR1	VLMDGMTES	VLMDGMTES	0.3566	0.6119	0.3566	1
280	TLGIVISTL	STARD9	TLGIVISTL	TLGIVISTL	0.3565	0.6123	0.3565	1
74	YLLSPTEKAQA	STXBP2	YLLSPTAQA	YLLSPTEKAQA	0.3563	0.6128	0.3563	1
117	RVIFITEYV	NRBP2	RVIFITEYV	RVIFITEYV	0.356	0.6134	0.356	1
838	SLTTSHLQTV	TRIM66	SLTSHLQTV	SLTTSHLQTV	0.3557	0.6142	0.3557	1
201	CLAEGTCPTL	POLG	CLAEGTPTL	CLAEGTCPTL	0.355	0.6161	0.355	1
162	FLHACSPPI	NRBP2	FLHACSPPI	FLHACSPPI	0.3549	0.6164	0.3549	1
57	HLSPWPTYT	TSNAXIP1	HLSPWPTYT	HLSPWPTYT	0.3549	0.6164	0.3549	1
244	AAFHNFIKV	MAP4K1	AAFHNFIKV	AAFHNFIKV	0.3548	0.6167	0.3548	1
573	SLINQLALLL	AP5Z1	SLINQLLLL	SLINQLALLL	0.3546	0.6171	0.3546	1
110	YTMLGTPASV	STARD9	YMLGTPASV	YTMLGTPASV	0.3532	0.6206	0.3532	1
673	RLQEPIVLGPRTL	ROBO3	RLQEPIVTL	RLQEPIVLGPRTL	0.3515	0.6249	0.3515	1
124	GLDLLLRLL	SARM1	GLDLLLRLL	GLDLLLRLL	0.3511	0.6261	0.3511	1
983	ALGGLLPPRV	BOC	ALGGLLPRV	ALGGLLPPRV	0.3494	0.6304	0.3494	1
232	KLWPLSFL	PIGQ	KLWPLSF-L	KLWPLSFL	0.3492	0.6308	0.3492	1
328	RMLDMGFEPQI	DDX17	RMLDFEPQI	RMLDMGFEPQI	0.3491	0.6311	0.3491	1
698	FMPEDGQVNI	LZTR1	FMPDGQVNI	FMPEDGQVNI	0.3477	0.6348	0.3477	1
73	SLCHEDHML	RASGRP4	SLCHEDHML	SLCHEDHML	0.3476	0.6351	0.3476	1
64	SLTAESQELL	ZNF69B	SLAESQELL	SLTAESQELL	0.3475	0.6352	0.3475	1
538	FQQDVMARA	POLG	FQQDVMARA	FQQDVMARA	0.3464	0.6381	0.3464	1
4	FVAPILCVL	DDX17	FVAPILCVL	FVAPILCVL	0.3463	0.6383	0.3463	1
118	LLHPQDPTSL	JMJD8	LLHPDPTSL	LLHPQDPTSL	0.3463	0.6384	0.3463	1
37	FLLFITFPI	ABCB8	FLLFITFPI	FLLFITFPI	0.3461	0.6389	0.3461	1
667	RGGLMTIDPSL	TSNAXIP1	RLMTIDPSL	RGGLMTIDPSL	0.3459	0.6394	0.3459	1
138	FLFAFQIQF	CSTPP1	FLFAFQIQF	FLFAFQIQF	0.3455	0.6404	0.3455	1
196	MLMSRNEEA	FXR1	MLMSRNEEA	MLMSRNEEA	0.3455	0.6404	0.3455	1
457	FLLPTTAL	PIGQ	FLLP-TTAL	FLLPTTAL	0.3453	0.6408	0.3453	1
63	KLQEDCKTI	PLCD1	KLQEDCKTI	KLQEDCKTI	0.3448	0.6422	0.3448	1
64	TDEMAEQLMTL	KCNAB2	TMAEQLMTL	TDEMAEQLMTL	0.3448	0.6423	0.3448	1
140	DLYNEVYNL	SMOX	DLYNEVYNL	DLYNEVYNL	0.3446	0.6427	0.3446	1
521	FLPFLWKA	PIGO	FL-PFLWKA	FLPFLWKA	0.3442	0.6437	0.3442	1
1802	VEALASDLPNL	STAB1	VLASDLPNL	VEALASDLPNL	0.344	0.6443	0.344	1
164	GMTEHTKNL	PICK1	GMTEHTKNL	GMTEHTKNL	0.3436	0.6453	0.3436	1
557	QLLKEMTNA	TSNAXIP1	QLLKEMTNA	QLLKEMTNA	0.343	0.6468	0.343	1
579	FILLLVVQL	PIGO	FILLLVVQL	FILLLVVQL	0.3426	0.6478	0.3426	1
452	ILQGPANQTL	ROBO3	ILQPANQTL	ILQGPANQTL	0.3425	0.648	0.3425	1
672	RQVLFPLPTPL	MAP4K1	RLFPLPTPL	RQVLFPLPTPL	0.3419	0.6495	0.3419	1
234	RLWPVEITRVPLV	CFAP70	RLWPVEITV	RLWPVEITRVPLV	0.3412	0.6514	0.3412	1
45	GLQFLSPPL	TMEM91	GLQFLSPPL	GLQFLSPPL	0.3411	0.6518	0.3411	1
39	YLTLNFGPFETV	LZTR1	YLFGPFETV	YLTLNFGPFETV	0.3409	0.652	0.3409	1
365	VLLPLAHFFL	AP5Z1	VLLPLAHFL	VLLPLAHFFL	0.3403	0.6536	0.3403	1
264	RLENDTLLVV	PIGO	RLNDTLLVV	RLENDTLLVV	0.3403	0.6536	0.3403	1
38	LLQSDSMLLV	FBXL6	LLQDSMLLV	LLQSDSMLLV	0.3403	0.6537	0.3403	1
943	FASHLLFAV	PIGO	FASHLLFAV	FASHLLFAV	0.3398	0.6549	0.3398	1
151	GMEAALLNV	SLC27A1	GMEAALLNV	GMEAALLNV	0.3396	0.6556	0.3396	1
265	FLEEAGSRM	FBXL6	FLEEAGSRM	FLEEAGSRM	0.3391	0.6569	0.3391	1
27	FLLTRLELT	PIGO	FLLTRLELT	FLLTRLELT	0.339	0.6571	0.339	1
16	YQVAQLYMI	PITPNM1	YQVAQLYMI	YQVAQLYMI	0.3385	0.6582	0.3385	1
1017	FILGIQILA	PIGO	FILGIQILA	FILGIQILA	0.3385	0.6583	0.3385	1
305	HIADVSKKV	STXBP2	HIADVSKKV	HIADVSKKV	0.3383	0.6589	0.3383	1
142	ILINDAGEV	MAP4K1	ILINDAGEV	ILINDAGEV	0.3379	0.66	0.3379	1
242	ALEEETARM	PITPNM1	ALEEETARM	ALEEETARM	0.3377	0.6605	0.3377	1
421	ELATGTPPV	BOC	ELATGTPPV	ELATGTPPV	0.3375	0.661	0.3375	1
234	RLWPVEITRVPL	CFAP70	RLWPVEITL	RLWPVEITRVPL	0.3373	0.6614	0.3373	1
29	ALVLGRGPLTQV	PNKP	ALVGPLTQV	ALVLGRGPLTQV	0.3369	0.6624	0.3369	1
347	FLYHIHLWI	PIGQ	FLYHIHLWI	FLYHIHLWI	0.3366	0.6633	0.3366	1
9	LLVSLESTL	F12_CDS	LLVSLESTL	LLVSLESTL	0.3365	0.6634	0.3365	1
[truncated: 199,349+ more rows]
