# Supplementary material for: The phosphatase inhibitor LB-100 creates neoantigens in colon cancer cells through perturbation of mRNA splicing
Source: EMBO Rep. 2024 Apr 10;25(5):10. doi: 10.1038/s44319-024-00128-3 (PMC11094086; doi:10.1038/s44319-024-00128-3)
Supplement: Supplementary file 6 — Dataset EV6 [file 44319_2024_128_MOESM6_ESM.xlsx]

## Sheet: Legend Dataset EV6
Dataset EV6 Related to Figure 5 and EV5. Immunopeptidomic analysis of MHC-I binders stimulated by inhibition of PP2A/PP5 by LB-100 in HT-29 colorectal adenocarcinoma cells.

## Sheet: LB-100 immunopeptidomics
Peptide Sequence	Protein	HT29_CTRL_1 Intensity	HT29_CTRL_2 Intensity	HT29_LB_100_1 Intensity	HT29_LB_100_2 Intensity	HT29_LB_100_3 Intensity					log2FC LB-100 vs Untr	p-value
AEAAHGTVTRHY	sp|O75874|IDHC_HUMAN	0	0	0	0	0					#DIV/0!	#DIV/0!	#DIV/0!
AAAAAALLY	sp|P47974|TISD_HUMAN	0	0	0	0	0					#DIV/0!	#DIV/0!	#DIV/0!
AAAAAAQSVY	sp|P07203|GPX1_HUMAN	0	0	0	0	0					#DIV/0!	#DIV/0!	#DIV/0!
AAAAAQSVY	sp|P07203|GPX1_HUMAN	0	0	0	0	0					#DIV/0!	#DIV/0!	#DIV/0!
AEAFEAIPRAL	sp|P50990|TCPQ_HUMAN	0	0	0	0	0					#DIV/0!	#DIV/0!	#DIV/0!
AAANPTLAF	sp|Q8TB72|PUM2_HUMAN	0	0	0	0	0					#DIV/0!	#DIV/0!	#DIV/0!
AAAPHTVSY	sp|O75907|DGAT1_HUMAN	0	0	0	0	0					#DIV/0!	#DIV/0!	#DIV/0!
AAAPVIKAY	sp|Q8IW45|NNRD_HUMAN	0	0	0	0	0					#DIV/0!	#DIV/0!	#DIV/0!
AAATAGVQEPGAPG	sp|Q8WUU4|ZN296_HUMAN	0	0	0	0	1.03427e+17					#DIV/0!	0.247513	0.606403
AAAVPTRSY	sp|Q12849|GRSF1_HUMAN	0	0	0	0	0					#DIV/0!	#DIV/0!	#DIV/0!
AAAVVALVY	sp|O60635|TSN1_HUMAN	0	0	0	0	0					#DIV/0!	#DIV/0!	#DIV/0!
AADEPVYI	sp|Q8WVV9|HNRLL_HUMAN	0	0	435042400000000	3.80418e+16	4.04816e+16					#DIV/0!	0.106898	0.971032
AADFQLHTHVNDGTEFGGSIYQK	sp|Q9Y277|VDAC3_HUMAN	0	0	0	345662040000000	0					#DIV/0!	0.247513	0.606403
AADSAVRL	sp|Q6IA86|ELP2_HUMAN	0	0	0	0	0					#DIV/0!	#DIV/0!	#DIV/0!
AADSAVRLW	sp|Q6IA86|ELP2_HUMAN	0	0	0	0	0					#DIV/0!	#DIV/0!	#DIV/0!
AADSYTDSY	sp|P18583|SON_HUMAN	0	0	0	0	0					#DIV/0!	#DIV/0!	#DIV/0!
AAEAAASAY	sp|Q969T9|WBP2_HUMAN	0	0	0	0	0					#DIV/0!	#DIV/0!	#DIV/0!
AAEKKYFSL	sp|Q9Y5K6|CD2AP_HUMAN	0	0	2.50529e+16	1.96611e+16	1.86813e+16					#DIV/0!	0.00185581	2.73147
AAFAYTVKY	sp|Q8N2K1|UB2J2_HUMAN	0	0	0	0	0					#DIV/0!	#DIV/0!	#DIV/0!
AAFPGASLY	sp|Q15038|DAZP2_HUMAN	0	0	0	0	0					#DIV/0!	#DIV/0!	#DIV/0!
AAGPPISEGKY	sp|Q15517|CDSN_HUMAN	1.69261e+16	1.2527e+16	1210027600000000	3.14577e+16	1.31603e+16					0.0528501	0.482405	0.316588
AAGQAGNEAGRFG	sp|Q6UWP8|SBSN_HUMAN	1.86231e+16	0	538411900000000	2.23411e+16	0					-0.288	0.447598	0.349112
AAIRENPVY	sp|P46777|RL5_HUMAN	0	0	0	0	0					#DIV/0!	#DIV/0!	#DIV/0!
AANKPKGQNSLALHK	sp|P11233|RALA_HUMAN	0	2.52716e+16	1976074400000000	1.21788e+16	291299200000000					-1.39179	0.256477	0.590952
AANKSKGQSSLALHK	sp|P11234|RALB_HUMAN	0	1.30417e+16	1.78546e+16	867277760000000	1.22991e+16					0.665142	0.334361	0.475785
AEARKRRELLPLIY	sp|Q13428|TCOF_HUMAN	0	1.79164e+16	0	0	0					#NUM!	0.136114	0.866097
AEDGSVIDY	sp|P07355|ANXA2_HUMAN	0	0	0	0	0					#DIV/0!	#DIV/0!	#DIV/0!
AARSQLETY	sp|Q86VS8|HOOK3_HUMAN	0	0	0	0	0					#DIV/0!	#DIV/0!	#DIV/0!
AARTQLETY	sp|Q9UJC3|HOOK1_HUMAN	0	0	0	0	0					#DIV/0!	#DIV/0!	#DIV/0!
AARVIDRF	sp|Q9NY61|AATF_HUMAN	0	0	0	0	0					#DIV/0!	#DIV/0!	#DIV/0!
AASPVVAEY	sp|Q9H400|LIME1_HUMAN	0	0	0	0	0					#DIV/0!	#DIV/0!	#DIV/0!
AEEARAFNRIY	sp|Q9UHX1|PUF60_HUMAN	0	0	0	0	0					#DIV/0!	#DIV/0!	#DIV/0!
AAVATAQQQY	sp|Q9Y4D8|HECD4_HUMAN	0	0	0	0	0					#DIV/0!	#DIV/0!	#DIV/0!
AAVAVVESM	sp|Q14839|CHD4_HUMAN	0	0	0	0	0					#DIV/0!	#DIV/0!	#DIV/0!
AAVDSAATI	sp|A1KZ92|PXDNL_HUMAN	0	0	0	0	0					#DIV/0!	#DIV/0!	#DIV/0!
AAVTMSVPGRKAPPRPGPVPEAAQP	sp|Q7Z406|MYH14_HUMAN	0	0	0	0	234297760000000					#DIV/0!	0.247513	0.606403
AAWEDKDEF	sp|Q9BUV8|RCAF1_HUMAN	0	0	0	0	0					#DIV/0!	#DIV/0!	#DIV/0!
ADAAAELLQ	sp|Q9P203|BTBD7_HUMAN	0	0	0	0	0					#DIV/0!	#DIV/0!	#DIV/0!
ADADLLLRY	sp|A5YKK6|CNOT1_HUMAN	0	0	0	0	0					#DIV/0!	#DIV/0!	#DIV/0!
ADAEAFTAY	sp|O95954|FTCD_HUMAN	0	0	0	2.37391e+17	0					#DIV/0!	0.247513	0.606403
AEERKKL	sp|P15514|AREG_HUMAN	0	0	0	0	0					#DIV/0!	#DIV/0!	#DIV/0!
ADARIFKAW	sp|Q92985|IRF7_HUMAN	0	0	0	0	0					#DIV/0!	#DIV/0!	#DIV/0!
ADDRTIRIW	sp|Q9Y4P3|TBL2_HUMAN	0	0	0	0	0					#DIV/0!	#DIV/0!	#DIV/0!
AEGGYPLRF	sp|Q9Y2H8|ZN510_HUMAN	0	0	0	0	0					#DIV/0!	#DIV/0!	#DIV/0!
ADGEKATALY	sp|Q96CN9|GCC1_HUMAN	0	0	0	0	0					#DIV/0!	#DIV/0!	#DIV/0!
AEIKADKEKGF	sp|A4D1P6|WDR91_HUMAN	0	0	0	0	0					#DIV/0!	#DIV/0!	#DIV/0!
ADGIVSKNF	sp|P63220|RS21_HUMAN	0	0	0	0	0					#DIV/0!	#DIV/0!	#DIV/0!
ADGYSSSDSF	sp|Q96D71|REPS1_HUMAN	0	0	0	0	0					#DIV/0!	#DIV/0!	#DIV/0!
ADHLANSW	sp|Q9Y2X0|MED16_HUMAN	0	0	0	0	0					#DIV/0!	#DIV/0!	#DIV/0!
ADHLLTASW	sp|Q92985|IRF7_HUMAN	0	0	0	0	0					#DIV/0!	#DIV/0!	#DIV/0!
ADIDIQDDKW	sp|Q5T5U3|RHG21_HUMAN	0	0	0	0	0					#DIV/0!	#DIV/0!	#DIV/0!
ADIIATGF	sp|Q15155|NOMO1_HUMAN	0	0	0	0	0					#DIV/0!	#DIV/0!	#DIV/0!
ADKNLIAKW	sp|P41223|BUD31_HUMAN	0	0	0	0	0					#DIV/0!	#DIV/0!	#DIV/0!
ADKTIKVY	sp|O43660|PLRG1_HUMAN	0	0	0	0	0					#DIV/0!	#DIV/0!	#DIV/0!
ADKTVRVY	sp|Q9H2Y7|ZN106_HUMAN	0	0	0	0	0					#DIV/0!	#DIV/0!	#DIV/0!
ADKVHLMY	sp|Q14258|TRI25_HUMAN	0	2.03694e+16	0	2.88821e+16	0					-0.081188	0.485939	0.313418
ADLGLNKGY	sp|P49773|HINT1_HUMAN	0	0	0	0	0					#DIV/0!	#DIV/0!	#DIV/0!
ADLHEKY	sp|P28074|PSB5_HUMAN	0	0	0	0	0					#DIV/0!	#DIV/0!	#DIV/0!
AEIKTTNEV	sp|Q9HC35|EMAL4_HUMAN	0	0	0	0	0					#DIV/0!	#DIV/0!	#DIV/0!
ADNNHVRTW	sp|Q8TBC3|SHKB1_HUMAN	0	0	0	0	0					#DIV/0!	#DIV/0!	#DIV/0!
ADPKGKAY	sp|Q96GE9|DMAC1_HUMAN	0	0	0	0	0					#DIV/0!	#DIV/0!	#DIV/0!
ADRYQRL	sp|Q14683|SMC1A_HUMAN	0	0	0	0	0					#DIV/0!	#DIV/0!	#DIV/0!
ADSTVIEKW	sp|P46939|UTRN_HUMAN	0	0	0	0	0					#DIV/0!	#DIV/0!	#DIV/0!
ADVGGKQF	sp|P51571|SSRD_HUMAN	0	0	0	3.32568e+16	2714409600000000					#DIV/0!	0.223901	0.649944
ADWAAVQEW	sp|Q96Q15|SMG1_HUMAN	0	0	0	0	0					#DIV/0!	#DIV/0!	#DIV/0!
AEAAAAAKF	sp|P08195|4F2_HUMAN	0	0	0	0	0					#DIV/0!	#DIV/0!	#DIV/0!
AEAAALEVL	sp|O95229|ZWINT_HUMAN	0	0	0	0	0					#DIV/0!	#DIV/0!	#DIV/0!
AEAAASAYY	sp|Q969T9|WBP2_HUMAN	0	0	0	0	0					#DIV/0!	#DIV/0!	#DIV/0!
AEAAGLHKVF	sp|Q02880|TOP2B_HUMAN	0	0	0	0	0					#DIV/0!	#DIV/0!	#DIV/0!
AELENYMGL	sp|Q9H190|SDCB2_HUMAN	0	0	0	0	0					#DIV/0!	#DIV/0!	#DIV/0!
AEAALKKEV	sp|Q9NXG2|THUM1_HUMAN	0	0	0	0	0					#DIV/0!	#DIV/0!	#DIV/0!
AEAALQKAW	sp|Q9Y6N9|USH1C_HUMAN	0	0	0	0	0					#DIV/0!	#DIV/0!	#DIV/0!
AEAALQKAWNQ	sp|Q9Y6N9|USH1C_HUMAN	0	0	0	0	0					#DIV/0!	#DIV/0!	#DIV/0!
AEAALSHSY	sp|Q07002|CDK18_HUMAN	0	0	0	0	0					#DIV/0!	#DIV/0!	#DIV/0!
AEAATPYGI	sp|O75533|SF3B1_HUMAN	0	0	0	0	0					#DIV/0!	#DIV/0!	#DIV/0!
AEAAVVAVA	sp|Q8IZQ5|SELH_HUMAN	0	0	0	0	0					#DIV/0!	#DIV/0!	#DIV/0!
AEADKIYSF	sp|O15014|ZN609_HUMAN	0	0	0	0	0					#DIV/0!	#DIV/0!	#DIV/0!
AEADKPRRL	sp|Q9NZM5|NOP53_HUMAN	0	0	0	0	0					#DIV/0!	#DIV/0!	#DIV/0!
AEADKTIKVY	sp|O43660|PLRG1_HUMAN	0	0	0	0	0					#DIV/0!	#DIV/0!	#DIV/0!
AEADPLGRF	sp|Q9Y508|RN114_HUMAN	0	0	0	0	0					#DIV/0!	#DIV/0!	#DIV/0!
AEADSEKARLL	sp|Q5BJF6|ODFP2_HUMAN	0	0	0	0	0					#DIV/0!	#DIV/0!	#DIV/0!
AEADSEKARLLL	sp|Q5BJF6|ODFP2_HUMAN	0	0	0	0	0					#DIV/0!	#DIV/0!	#DIV/0!
AEADSKLKQV	sp|O94776|MTA2_HUMAN	0	0	0	0	0					#DIV/0!	#DIV/0!	#DIV/0!
AENAGSYSL	sp|Q13569|TDG_HUMAN	0	0	0	0	0					#DIV/0!	#DIV/0!	#DIV/0!
AEAEAAAVHGARF	sp|Q5T8P6|RBM26_HUMAN	0	0	0	0	0					#DIV/0!	#DIV/0!	#DIV/0!
AESLIAKK	sp|P78371|TCPB_HUMAN	0	0	0	0	0					#DIV/0!	#DIV/0!	#DIV/0!
AEAEAASVRM	sp|O75955|FLOT1_HUMAN	0	0	0	0	0					#DIV/0!	#DIV/0!	#DIV/0!
AEAEAITSQKL	sp|A6NHC0|CAN8_HUMAN	0	0	0	0	0					#DIV/0!	#DIV/0!	#DIV/0!
AEAEAVREVY	sp|Q9BZJ0|CRNL1_HUMAN	0	0	0	0	0					#DIV/0!	#DIV/0!	#DIV/0!
AEAECQRQQL	sp|Q9H0C5|BTBD1_HUMAN	0	0	0	0	0					#DIV/0!	#DIV/0!	#DIV/0!
AEAEFYRQV	sp|Q6W2J9|BCOR_HUMAN	0	0	0	0	0					#DIV/0!	#DIV/0!	#DIV/0!
AEAEGLSGTTL	sp|Q9UI14|PRAF1_HUMAN	0	0	0	0	0					#DIV/0!	#DIV/0!	#DIV/0!
AEAEHDEHYY	sp|Q6PD62|CTR9_HUMAN	0	0	0	0	0					#DIV/0!	#DIV/0!	#DIV/0!
AEAEHKIDL	sp|Q86VU5|CMTD1_HUMAN	0	0	0	0	0					#DIV/0!	#DIV/0!	#DIV/0!
AEAEKAEAQRL	sp|Q96PP8|GBP5_HUMAN	0	0	0	0	0					#DIV/0!	#DIV/0!	#DIV/0!
AEAEKIRKI	sp|Q14254|FLOT2_HUMAN	0	0	0	0	0					#DIV/0!	#DIV/0!	#DIV/0!
AEAEKLGGQSY	sp|Q7Z5G4|GOGA7_HUMAN	0	0	0	0	0					#DIV/0!	#DIV/0!	#DIV/0!
AEAEKSQLI	sp|O75955|FLOT1_HUMAN	0	0	0	0	0					#DIV/0!	#DIV/0!	#DIV/0!
AESSMKNSF	sp|Q3YEC7|RABL6_HUMAN	0	0	0	0	0					#DIV/0!	#DIV/0!	#DIV/0!
AEAEKVLAL	sp|Q15149|PLEC_HUMAN	0	0	0	0	0					#DIV/0!	#DIV/0!	#DIV/0!
AEAELLQQQKEL	sp|Q15149|PLEC_HUMAN	0	0	0	0	0					#DIV/0!	#DIV/0!	#DIV/0!
AEAELQSKRASF	sp|Q15149|PLEC_HUMAN	0	0	0	0	0					#DIV/0!	#DIV/0!	#DIV/0!
AEAEMQERY	sp|Q7L590|MCM10_HUMAN	0	0	0	0	0					#DIV/0!	#DIV/0!	#DIV/0!
AEAEPEHSF	sp|Q15149|PLEC_HUMAN	0	0	0	0	0					#DIV/0!	#DIV/0!	#DIV/0!
AEAEQEMQRI	sp|P35240|MERL_HUMAN	0	0	0	0	0					#DIV/0!	#DIV/0!	#DIV/0!
AEAEQTLRF	sp|Q03001|DYST_HUMAN	0	0	0	0	0					#DIV/0!	#DIV/0!	#DIV/0!
AEAERLLLI	sp|Q9NQW6|ANLN_HUMAN	0	0	0	0	0					#DIV/0!	#DIV/0!	#DIV/0!
AEAERVGLHKVF	sp|P11388|TOP2A_HUMAN	0	0	0	0	0					#DIV/0!	#DIV/0!	#DIV/0!
AEAESMYQI	sp|P05787|K2C8_HUMAN	0	0	0	0	0					#DIV/0!	#DIV/0!	#DIV/0!
AFFAGSQRF	sp|Q14697|GANAB_HUMAN	0	0	0	0	1.33011e+16					#DIV/0!	0.247513	0.606403
AEAEVKEKTEL	sp|P49454|CENPF_HUMAN	0	0	0	0	0					#DIV/0!	#DIV/0!	#DIV/0!
AGFEDKSAY	sp|Q9BY32|ITPA_HUMAN	0	0	0	0	0					#DIV/0!	#DIV/0!	#DIV/0!
AEAFGKIV	sp|Q13263|TIF1B_HUMAN	0	0	0	0	0					#DIV/0!	#DIV/0!	#DIV/0!
AEAGAEARL	sp|Q14160|SCRIB_HUMAN	0	0	0	0	0					#DIV/0!	#DIV/0!	#DIV/0!
AEAGAGSATEF	sp|P46783|RS10_HUMAN	0	0	0	0	0					#DIV/0!	#DIV/0!	#DIV/0!
AEAGPAGEL	sp|Q6ZRV2|FA83H_HUMAN	0	0	0	0	0					#DIV/0!	#DIV/0!	#DIV/0!
AEAGPDFEL	sp|Q9BST9|RTKN_HUMAN	0	0	0	0	0					#DIV/0!	#DIV/0!	#DIV/0!
AEAGRFREL	sp|Q15149|PLEC_HUMAN	0	0	0	0	0					#DIV/0!	#DIV/0!	#DIV/0!
AEAGSRMDKL	sp|P35221|CTNA1_HUMAN	0	0	0	0	0					#DIV/0!	#DIV/0!	#DIV/0!
AKDVKFGADARALM	sp|P10809|CH60_HUMAN	5842479400000000	9338392300000000	2773884800000000	3930089600000000	4.6204e+16					1.21627	0.312362	0.505342
AEAGVPAEF	sp|P21333|FLNA_HUMAN	0	0	0	0	0					#DIV/0!	#DIV/0!	#DIV/0!
AEAHAKVRL	sp|P33991|MCM4_HUMAN	0	0	0	0	0					#DIV/0!	#DIV/0!	#DIV/0!
AEAHARIHL	sp|P49736|MCM2_HUMAN	0	0	0	0	0					#DIV/0!	#DIV/0!	#DIV/0!
AEAHRIQQI	sp|Q14254|FLOT2_HUMAN	0	0	0	0	0					#DIV/0!	#DIV/0!	#DIV/0!
AEAHRQKFL	sp|Q96DX7|TRI44_HUMAN	0	0	0	0	0					#DIV/0!	#DIV/0!	#DIV/0!
AEAHVDAHYY	sp|P55263|ADK_HUMAN	0	0	0	0	0					#DIV/0!	#DIV/0!	#DIV/0!
AEAIGADSARF	sp|Q9NWS0|PIHD1_HUMAN	0	0	0	0	0					#DIV/0!	#DIV/0!	#DIV/0!
AEAITSQKL	sp|A6NHC0|CAN8_HUMAN	0	0	0	0	0					#DIV/0!	#DIV/0!	#DIV/0!
AEAKEKIYL	sp|Q9P2J5|SYLC_HUMAN	0	0	0	0	0					#DIV/0!	#DIV/0!	#DIV/0!
AEAKKIERL	sp|Q9Y3A2|UTP11_HUMAN	0	0	0	0	0					#DIV/0!	#DIV/0!	#DIV/0!
AEAKLSSFW	sp|Q92616|GCN1_HUMAN	0	0	0	0	0					#DIV/0!	#DIV/0!	#DIV/0!
AEAKMLEKY	sp|Q2NL82|TSR1_HUMAN	0	0	0	0	0					#DIV/0!	#DIV/0!	#DIV/0!
AEAKPITE	sp|Q96K17|BT3L4_HUMAN	0	0	0	0	0					#DIV/0!	#DIV/0!	#DIV/0!
AEALAAAQQHF	sp|O95347|SMC2_HUMAN	0	0	0	0	0					#DIV/0!	#DIV/0!	#DIV/0!
AEALAQRTY	sp|O43592|XPOT_HUMAN	0	0	0	0	0					#DIV/0!	#DIV/0!	#DIV/0!
APIDEAFESY	sp|Q9C037|TRIM4_HUMAN	0	0	0	0	0					#DIV/0!	#DIV/0!	#DIV/0!
AEALERMFL	sp|P69905|HBA_HUMAN	0	0	0	0	0					#DIV/0!	#DIV/0!	#DIV/0!
AEALHAHGY	sp|A7E2V4|ZSWM8_HUMAN	0	0	0	0	0					#DIV/0!	#DIV/0!	#DIV/0!
AEALKKLIL	sp|P33991|MCM4_HUMAN	0	0	0	0	0					#DIV/0!	#DIV/0!	#DIV/0!
AEALPKQSV	sp|P20290|BTF3_HUMAN	0	0	0	529964960000000	0					#DIV/0!	0.247513	0.606403
AEALPRPNWEL	sp|Q92545|TM131_HUMAN	0	0	0	0	0					#DIV/0!	#DIV/0!	#DIV/0!
AEALPVSHGAHF	sp|O43592|XPOT_HUMAN	0	0	0	0	0					#DIV/0!	#DIV/0!	#DIV/0!
AEALSQAVARY	sp|Q92616|GCN1_HUMAN	0	0	0	0	0					#DIV/0!	#DIV/0!	#DIV/0!
AEALSRGW	sp|Q99640|PMYT1_HUMAN	0	0	0	0	0					#DIV/0!	#DIV/0!	#DIV/0!
AEALVSKGL	sp|Q7KZF4|SND1_HUMAN	0	0	0	0	0					#DIV/0!	#DIV/0!	#DIV/0!
ASDAAPLQY	sp|P25705|ATPA_HUMAN	0	0	0	0	0					#DIV/0!	#DIV/0!	#DIV/0!
AEAMSGHIDQF	sp|Q14008|CKAP5_HUMAN	0	0	0	0	0					#DIV/0!	#DIV/0!	#DIV/0!
ATDDPSLL	sp|Q9BYC5|FUT8_HUMAN	0	0	0	0	0					#DIV/0!	#DIV/0!	#DIV/0!
AEANRALAHY	sp|Q9Y2R9|RT07_HUMAN	0	0	0	0	0					#DIV/0!	#DIV/0!	#DIV/0!
AEAPGGELMGY	sp|P61599|NAA20_HUMAN	0	0	0	0	0					#DIV/0!	#DIV/0!	#DIV/0!
AEAPGIRDHESL	sp|P51858|HDGF_HUMAN	0	0	0	0	0					#DIV/0!	#DIV/0!	#DIV/0!
AEAPPPQKRY	sp|Q9UBP6|TRMB_HUMAN	0	0	0	0	0					#DIV/0!	#DIV/0!	#DIV/0!
AVESFLRGTTSY	sp|Q8TEL6|TP4AP_HUMAN	0	0	0	9724780000000	540826920000000					#DIV/0!	0.242205	0.615817
AEAPRLAEY	sp|Q15020|SART3_HUMAN	0	0	0	0	0					#DIV/0!	#DIV/0!	#DIV/0!
AEAPSESKPAA	sp|Q92539|LPIN2_HUMAN	0	0	0	0	0					#DIV/0!	#DIV/0!	#DIV/0!
AEAPSQVRL	sp|Q9P2E5|CHPF2_HUMAN	0	0	0	0	0					#DIV/0!	#DIV/0!	#DIV/0!
AEAPVQEEKL	sp|O76095|JTB_HUMAN	0	0	0	0	0					#DIV/0!	#DIV/0!	#DIV/0!
AEAQAGTTTL	sp|P51610|HCFC1_HUMAN	0	0	0	0	0					#DIV/0!	#DIV/0!	#DIV/0!
AEAQDIFGKNL	sp|P52732|KIF11_HUMAN	0	0	0	0	0					#DIV/0!	#DIV/0!	#DIV/0!
AEAQKNKPSL	sp|Q96JE7|SC16B_HUMAN	0	0	0	0	0					#DIV/0!	#DIV/0!	#DIV/0!
AEAQPPSHPPSF	sp|Q6ZSZ5|ARHGI_HUMAN	0	0	0	0	0					#DIV/0!	#DIV/0!	#DIV/0!
AEAQPVHQAY	sp|Q9UQR1|ZN148_HUMAN	0	0	0	0	0					#DIV/0!	#DIV/0!	#DIV/0!
AEAQQLITI	sp|P53621|COPA_HUMAN	0	0	0	0	0					#DIV/0!	#DIV/0!	#DIV/0!
AEAQRFARM	sp|Q9H0S4|DDX47_HUMAN	0	0	0	0	0					#DIV/0!	#DIV/0!	#DIV/0!
AWKEDITQEF	sp|P78344|IF4G2_HUMAN	0	0	0	0	0					#DIV/0!	#DIV/0!	#DIV/0!
AEARKRRELLPLIYHH	sp|Q13428|TCOF_HUMAN	0	6289789400000000	0	0	0					#NUM!	0.136114	0.866097
AEARKRRELLPLIYHHL	sp|Q13428|TCOF_HUMAN	0	7945721600000000	2.92957e+16	0	0					1.29748	0.342495	0.465346
AYDDLGNSGHF	sp|P53634|CATC_HUMAN	0	0	0	0	0					#DIV/0!	#DIV/0!	#DIV/0!
AEARVSRWY	sp|Q9UBX3|DIC_HUMAN	0	0	0	0	0					#DIV/0!	#DIV/0!	#DIV/0!
AEASAIVEY	sp|Q15397|PUM3_HUMAN	0	0	0	0	0					#DIV/0!	#DIV/0!	#DIV/0!
AEASALQQQQY	sp|Q96PV6|LENG8_HUMAN	0	0	0	0	0					#DIV/0!	#DIV/0!	#DIV/0!
AEASALYGRAL	sp|Q15785|TOM34_HUMAN	0	0	0	0	0					#DIV/0!	#DIV/0!	#DIV/0!
AEASESTEKKL	sp|Q8WTT2|NOC3L_HUMAN	0	0	0	0	0					#DIV/0!	#DIV/0!	#DIV/0!
AEASLERAQNL	sp|Q9UBE0|SAE1_HUMAN	0	0	0	0	0					#DIV/0!	#DIV/0!	#DIV/0!
AYLHSHTMI	sp|Q7L7X3|TAOK1_HUMAN	0	0	0	0	0					#DIV/0!	#DIV/0!	#DIV/0!
AEASSPKGKFSLF	sp|Q09666|AHNK_HUMAN	0	0	0	0	0					#DIV/0!	#DIV/0!	#DIV/0!
AYLKWISQI	sp|Q6NUQ1|RINT1_HUMAN	0	0	0	0	0					#DIV/0!	#DIV/0!	#DIV/0!
AEATPMLKTL	sp|Q9NUQ9|CYRIB_HUMAN	0	0	0	0	0					#DIV/0!	#DIV/0!	#DIV/0!
AEAVAGGRVL	sp|Q9UBT2|SAE2_HUMAN	0	0	0	0	0					#DIV/0!	#DIV/0!	#DIV/0!
DAGQFYAKY	sp|Q96KC8|DNJC1_HUMAN	0	0	0	0	0					#DIV/0!	#DIV/0!	#DIV/0!
AEAVKEKW	sp|P15924|DESP_HUMAN	0	0	0	0	0					#DIV/0!	#DIV/0!	#DIV/0!
AEAVQERQQY	sp|Q8N6R0|EFNMT_HUMAN	0	0	0	0	0					#DIV/0!	#DIV/0!	#DIV/0!
AEAVQERQQYAW	sp|Q8N6R0|EFNMT_HUMAN	0	0	0	0	0					#DIV/0!	#DIV/0!	#DIV/0!
AEAVTGSGKTL	sp|Q8NHQ9|DDX55_HUMAN	0	0	0	0	0					#DIV/0!	#DIV/0!	#DIV/0!
AEAVVETKM	sp|P19021|AMD_HUMAN	0	0	0	0	0					#DIV/0!	#DIV/0!	#DIV/0!
AEAWARLDHKF	sp|Q9BQE3|TBA1C_HUMAN	0	0	0	0	0					#DIV/0!	#DIV/0!	#DIV/0!
AEAWSPRKL	sp|P51617|IRAK1_HUMAN	0	0	0	0	0					#DIV/0!	#DIV/0!	#DIV/0!
DENIKGFIW	sp|Q9HCK8|CHD8_HUMAN	0	0	0	0	0					#DIV/0!	#DIV/0!	#DIV/0!
AEAYGKKEWKHF	sp|Q5TFE4|NT5D1_HUMAN	0	0	0	0	0					#DIV/0!	#DIV/0!	#DIV/0!
AEAYLGKKV	sp|P11021|BIP_HUMAN	0	0	0	0	0					#DIV/0!	#DIV/0!	#DIV/0!
AEAYLGKTV	sp|P11142|HSP7C_HUMAN	0	0	0	0	56757380000000					#DIV/0!	0.247513	0.606403
AEAYVHVNQY	sp|P53618|COPB_HUMAN	0	0	0	0	0					#DIV/0!	#DIV/0!	#DIV/0!
AEDAIRNLHHY	sp|Q9BWF3|RBM4_HUMAN	0	0	0	0	0					#DIV/0!	#DIV/0!	#DIV/0!
AEDAIYGRNGY	sp|Q13242|SRSF9_HUMAN	0	0	0	0	0					#DIV/0!	#DIV/0!	#DIV/0!
AEDAKWRVRL	sp|P30153|2AAA_HUMAN	0	0	0	0	0					#DIV/0!	#DIV/0!	#DIV/0!
AEDALHNLDRKW	sp|O75494|SRS10_HUMAN	0	0	0	0	0					#DIV/0!	#DIV/0!	#DIV/0!
AEDAMRLYY	sp|P36954|RPB9_HUMAN	0	0	0	0	0					#DIV/0!	#DIV/0!	#DIV/0!
AEDAMRLYYV	sp|P36954|RPB9_HUMAN	0	0	0	0	0					#DIV/0!	#DIV/0!	#DIV/0!
AEDAPWKKI	sp|P21333|FLNA_HUMAN	0	0	0	0	5.2524e+16					#DIV/0!	0.247513	0.606403
AEDASGREHLI	sp|Q9NW38|FANCL_HUMAN	0	0	0	0	0					#DIV/0!	#DIV/0!	#DIV/0!
AEDASTLIVGHW	sp|Q9H967|WDR76_HUMAN	0	0	0	0	0					#DIV/0!	#DIV/0!	#DIV/0!
AEDAVYGRDGY	sp|Q07955|SRSF1_HUMAN	0	0	0	0	0					#DIV/0!	#DIV/0!	#DIV/0!
AEDDARARKL	sp|Q8TDD1|DDX54_HUMAN	0	0	0	0	0					#DIV/0!	#DIV/0!	#DIV/0!
AEDDFKKVL	sp|Q13217|DNJC3_HUMAN	0	0	0	0	0					#DIV/0!	#DIV/0!	#DIV/0!
AEDDIRQNF	sp|Q9UBU7|DBF4A_HUMAN	0	0	0	0	0					#DIV/0!	#DIV/0!	#DIV/0!
AEDDNIYQQKI	sp|Q96FW1|OTUB1_HUMAN	0	0	0	0	0					#DIV/0!	#DIV/0!	#DIV/0!
AEDDPSRTL	sp|Q8IX07|FOG1_HUMAN	0	0	0	0	0					#DIV/0!	#DIV/0!	#DIV/0!
AEDDRGGSVIKY	sp|P51956|NEK3_HUMAN	0	0	0	0	0					#DIV/0!	#DIV/0!	#DIV/0!
AEDDRHYNI	sp|Q96BN8|OTUL_HUMAN	0	0	0	0	0					#DIV/0!	#DIV/0!	#DIV/0!
AEDEDLRVHF	sp|P12956|XRCC6_HUMAN	0	0	0	0	0					#DIV/0!	#DIV/0!	#DIV/0!
AEDEEGYRKL	sp|P51531|SMCA2_HUMAN	0	0	0	0	0					#DIV/0!	#DIV/0!	#DIV/0!
AEDEGGARAQL	sp|Q7Z406|MYH14_HUMAN	0	0	0	0	0					#DIV/0!	#DIV/0!	#DIV/0!
DLDDAQRTLY	sp|Q9BY31|ZN717_HUMAN	0	1.85492e+16	1673568800000000	0	1.80008e+16					-0.500004	0.403031	0.394661
AEDEGTQRL	sp|P05362|ICAM1_HUMAN	0	0	0	0	0					#DIV/0!	#DIV/0!	#DIV/0!
AEDEGVSQRKF	sp|O00299|CLIC1_HUMAN	0	0	0	0	0					#DIV/0!	#DIV/0!	#DIV/0!
DPFSTGIGF	sp|Q9UPY5|XCT_HUMAN	0	0	0	0	0					#DIV/0!	#DIV/0!	#DIV/0!
AEDELRKEI	sp|P54278|PMS2_HUMAN	0	0	0	0	0					#DIV/0!	#DIV/0!	#DIV/0!
AEDENGKIV	sp|P41227|NAA10_HUMAN	0	0	0	0	0					#DIV/0!	#DIV/0!	#DIV/0!
AEDENGKIVGY	sp|P41227|NAA10_HUMAN	0	0	1.88097e+16	1399564800000000	1.7403e+16					#DIV/0!	0.0901867	1.04486
AEDEQTRTCW	sp|Q13322|GRB10_HUMAN	0	0	0	0	0					#DIV/0!	#DIV/0!	#DIV/0!
AEDFLKDYI	sp|P17844|DDX5_HUMAN	0	0	0	0	0					#DIV/0!	#DIV/0!	#DIV/0!
AEDFQIEGY	sp|P04818|TYSY_HUMAN	0	0	0	0	0					#DIV/0!	#DIV/0!	#DIV/0!
AEDGLKHEY	sp|P21127|CD11B_HUMAN	0	0	0	0	0					#DIV/0!	#DIV/0!	#DIV/0!
DPHGFISY	sp|Q3ZCQ8|TIM50_HUMAN	0	0	0	0	0					#DIV/0!	#DIV/0!	#DIV/0!
AEDGTTSKY	sp|P30049|ATPD_HUMAN	0	0	0	0	0					#DIV/0!	#DIV/0!	#DIV/0!
AEDHNVYIYY	sp|O43314|VIP2_HUMAN	0	0	0	0	0					#DIV/0!	#DIV/0!	#DIV/0!
AEDIAKIKKF	sp|P25205|MCM3_HUMAN	0	0	0	0	0					#DIV/0!	#DIV/0!	#DIV/0!
AEDIFRKAL	sp|Q13325|IFIT5_HUMAN	0	0	0	0	0					#DIV/0!	#DIV/0!	#DIV/0!
AEDIPKHRQ	sp|O95625|ZBT11_HUMAN	0	0	0	0	0					#DIV/0!	#DIV/0!	#DIV/0!
AEDITTGQVL	sp|Q8TEM1|PO210_HUMAN	0	0	0	0	0					#DIV/0!	#DIV/0!	#DIV/0!
AEDIVEIMKY	sp|Q9UJA3|MCM8_HUMAN	0	0	0	0	0					#DIV/0!	#DIV/0!	#DIV/0!
AEDKENYKKF	sp|P08238|HS90B_HUMAN	9664272600000000	9288968300000000	1.14918e+17	1.23297e+17	1.13818e+17					3.63023	5.05574e-05	4.29622
AEDKENYKKFY	sp|P08238|HS90B_HUMAN	0	1.19304e+16	1.56968e+16	0	1.38048e+16					0.721186	0.326624	0.485952
AEDKMTHRI	sp|O95872|GPAN1_HUMAN	0	0	0	0	0					#DIV/0!	#DIV/0!	#DIV/0!
AEDKSWRVRY	sp|P30153|2AAA_HUMAN	0	0	0	0	0					#DIV/0!	#DIV/0!	#DIV/0!
DPNEIKVVY	sp|P30050|RL12_HUMAN	0	0	0	0	0					#DIV/0!	#DIV/0!	#DIV/0!
AEDLNSRVSYW	sp|Q9Y3Q3|TMED3_HUMAN	0	0	0	0	0					#DIV/0!	#DIV/0!	#DIV/0!
AEDLNTRVAY	sp|Q9Y3B3|TMED7_HUMAN	0	0	0	0	0					#DIV/0!	#DIV/0!	#DIV/0!
ECKETASKTL	sp|Q63HN8|RN213_HUMAN	0	0	0	0	0					#DIV/0!	#DIV/0!	#DIV/0!
AEDLRAKAEW	sp|Q9H7D7|WDR26_HUMAN	0	0	0	0	0					#DIV/0!	#DIV/0!	#DIV/0!
AEDLVVTKY	sp|Q9UQ80|PA2G4_HUMAN	0	0	0	0	0					#DIV/0!	#DIV/0!	#DIV/0!
AEDMETKIKNY	sp|P14854|CX6B1_HUMAN	0	0	1221299600000000	0	1240682800000000					#DIV/0!	0.109567	0.960319
AEDMETKIKNYKTAPFD	sp|P14854|CX6B1_HUMAN	0	0	0	3.74902e+16	0					#DIV/0!	0.247513	0.606403
AEDMSHKRL	sp|Q68DQ2|CRBG3_HUMAN	0	0	0	0	0					#DIV/0!	#DIV/0!	#DIV/0!
AEDMTSKDY	sp|Q99873|ANM1_HUMAN	0	0	0	0	0					#DIV/0!	#DIV/0!	#DIV/0!
AEDMTSKDYY	sp|Q99873|ANM1_HUMAN	0	0	0	0	0					#DIV/0!	#DIV/0!	#DIV/0!
AEDPLVQSL	sp|P48449|LSS_HUMAN	0	0	0	0	0					#DIV/0!	#DIV/0!	#DIV/0!
AEDPNLNQPVW	sp|Q5VT06|CE350_HUMAN	0	0	0	0	0					#DIV/0!	#DIV/0!	#DIV/0!
AEDPSLERHF	sp|Q8NBT0|POC1A_HUMAN	0	0	0	0	0					#DIV/0!	#DIV/0!	#DIV/0!
AEDPTISLL	sp|Q00613|HSF1_HUMAN	0	0	0	0	0					#DIV/0!	#DIV/0!	#DIV/0!
AEDQELQRW	sp|Q6NT89|TRNP1_HUMAN	0	0	0	0	0					#DIV/0!	#DIV/0!	#DIV/0!
AEDQLHHSF	sp|Q4G148|GXLT1_HUMAN	0	0	0	0	0					#DIV/0!	#DIV/0!	#DIV/0!
AEDRELLKAY	sp|Q9H6S0|YTDC2_HUMAN	0	0	0	0	0					#DIV/0!	#DIV/0!	#DIV/0!
AEDRPYQPKSF	sp|Q96JP2|MY15B_HUMAN	0	0	0	0	0					#DIV/0!	#DIV/0!	#DIV/0!
AEDRRKEQW	sp|Q86W56|PARG_HUMAN	0	0	0	0	0					#DIV/0!	#DIV/0!	#DIV/0!
EEASIPKKL	sp|Q9BY84|DUS16_HUMAN	0	0	0	0	0					#DIV/0!	#DIV/0!	#DIV/0!
AEDRSQF	sp|Q96N77|ZN641_HUMAN	0	0	0	0	0					#DIV/0!	#DIV/0!	#DIV/0!
AEDSARTLLY	sp|Q8N3Y1|FBXW8_HUMAN	0	0	0	0	0					#DIV/0!	#DIV/0!	#DIV/0!
AEDSGLHII	sp|Q63HN8|RN213_HUMAN	0	0	0	0	0					#DIV/0!	#DIV/0!	#DIV/0!
AEDSPKMPL	sp|Q63HN8|RN213_HUMAN	0	0	0	0	0					#DIV/0!	#DIV/0!	#DIV/0!
AEDSVMDHHF	sp|Q8NC51|SERB1_HUMAN	0	0	0	0	0					#DIV/0!	#DIV/0!	#DIV/0!
EEDNESRSW	sp|Q5T8P6|RBM26_HUMAN	0	0	0	0	0					#DIV/0!	#DIV/0!	#DIV/0!
AEDTPVVQL	sp|Q9Y6A5|TACC3_HUMAN	0	0	0	0	0					#DIV/0!	#DIV/0!	#DIV/0!
AEDVHREKI	sp|Q9HB63|NET4_HUMAN	0	0	0	0	0					#DIV/0!	#DIV/0!	#DIV/0!
AEDVKKHPF	sp|Q16513|PKN2_HUMAN	0	0	0	0	0					#DIV/0!	#DIV/0!	#DIV/0!
AEDVQHQIL	sp|O75330|HMMR_HUMAN	0	0	0	0	0					#DIV/0!	#DIV/0!	#DIV/0!
AEDYAKERY	sp|P14868|SYDC_HUMAN	0	0	0	0	0					#DIV/0!	#DIV/0!	#DIV/0!
AEDYEMKKI	sp|Q86T24|KAISO_HUMAN	0	0	0	0	0					#DIV/0!	#DIV/0!	#DIV/0!
AEDYGEHHL	sp|Q6P1M3|L2GL2_HUMAN	0	0	0	0	0					#DIV/0!	#DIV/0!	#DIV/0!
AEDYHQQYL	sp|Q9UJ68|MSRA_HUMAN	0	0	0	0	0					#DIV/0!	#DIV/0!	#DIV/0!
EEEALASKRF	sp|P53814|SMTN_HUMAN	0	0	0	0	0					#DIV/0!	#DIV/0!	#DIV/0!
AEDYSVDENGQRW	sp|O60488|ACSL4_HUMAN	0	0	0	0	0					#DIV/0!	#DIV/0!	#DIV/0!
AEEAAKQKKEKVW	sp|Q7KZF4|SND1_HUMAN	0	0	0	0	0					#DIV/0!	#DIV/0!	#DIV/0!
AEEAEKQLF	sp|Q9H446|RWDD1_HUMAN	0	0	0	0	0					#DIV/0!	#DIV/0!	#DIV/0!
AEEAMKHVY	sp|Q00537|CDK17_HUMAN	0	0	0	0	0					#DIV/0!	#DIV/0!	#DIV/0!
AEEAMKHVYF	sp|Q00537|CDK17_HUMAN	0	0	0	0	0					#DIV/0!	#DIV/0!	#DIV/0!
EEIKHGQSL	sp|O94929|ABLM3_HUMAN	0	0	0	0	0					#DIV/0!	#DIV/0!	#DIV/0!
AEEAVELVQY	sp|P25205|MCM3_HUMAN	0	0	0	0	0					#DIV/0!	#DIV/0!	#DIV/0!
AEEDFYEKL	sp|P33993|MCM7_HUMAN	0	0	0	0	0					#DIV/0!	#DIV/0!	#DIV/0!
AEEDLAQQRAL	sp|Q15149|PLEC_HUMAN	0	0	0	0	0					#DIV/0!	#DIV/0!	#DIV/0!
EELDSLIKATI	sp|P0C0S5|H2AZ_HUMAN	0	0	0	0	0					#DIV/0!	#DIV/0!	#DIV/0!
AEEEARKAHQLW	sp|Q16891|MIC60_HUMAN	0	0	0	0	0					#DIV/0!	#DIV/0!	#DIV/0!
AEEEFERRW	sp|Q6ZMQ8|LMTK1_HUMAN	0	0	0	0	0					#DIV/0!	#DIV/0!	#DIV/0!
AEEEFVQRF	sp|P82933|RT09_HUMAN	0	0	0	0	0					#DIV/0!	#DIV/0!	#DIV/0!
AEEEGPKREL	sp|Q9BQ70|TCF25_HUMAN	0	0	0	0	0					#DIV/0!	#DIV/0!	#DIV/0!
AEEEGVNKF	sp|O75807|PR15A_HUMAN	0	0	0	0	0					#DIV/0!	#DIV/0!	#DIV/0!
AEEEIGTPRKF	sp|P28749|RBL1_HUMAN	0	0	0	0	0					#DIV/0!	#DIV/0!	#DIV/0!
AEEEIMKKI	sp|O00425|IF2B3_HUMAN	0	0	0	0	0					#DIV/0!	#DIV/0!	#DIV/0!
EELPDRAGI	sp|Q92667|AKAP1_HUMAN	0	0	0	0	0					#DIV/0!	#DIV/0!	#DIV/0!
AEEELRKKQAY	sp|Q9Y2J4|AMOL2_HUMAN	0	0	0	0	0					#DIV/0!	#DIV/0!	#DIV/0!
AEEESERLL	sp|P08243|ASNS_HUMAN	0	0	0	0	0					#DIV/0!	#DIV/0!	#DIV/0!
AEEESFRKL	sp|Q14257|RCN2_HUMAN	0	0	0	0	0					#DIV/0!	#DIV/0!	#DIV/0!
AEEESLKERLI	sp|O43663|PRC1_HUMAN	0	0	0	0	0					#DIV/0!	#DIV/0!	#DIV/0!
AEEESLVLNKGRAY	sp|Q99567|NUP88_HUMAN	0	0	0	0	0					#DIV/0!	#DIV/0!	#DIV/0!
AEEFAHQF	sp|Q14687|GSE1_HUMAN	0	0	0	0	0					#DIV/0!	#DIV/0!	#DIV/0!
AEEFGNETW	sp|P27797|CALR_HUMAN	0	0	0	0	0					#DIV/0!	#DIV/0!	#DIV/0!
AEEFVNVYY	sp|Q9UKK6|NXT1_HUMAN	0	0	0	0	0					#DIV/0!	#DIV/0!	#DIV/0!
EENTIFKAW	sp|O14896|IRF6_HUMAN	0	0	0	0	0					#DIV/0!	#DIV/0!	#DIV/0!
EENYGVKTTY	sp|Q8WWM7|ATX2L_HUMAN	0	0	0	0	0					#DIV/0!	#DIV/0!	#DIV/0!
AEEGGGPRRAL	sp|Q96QR8|PURB_HUMAN	0	0	0	0	0					#DIV/0!	#DIV/0!	#DIV/0!
AEEGTAKLIEF	sp|Q01415|GALK2_HUMAN	0	0	0	0	0					#DIV/0!	#DIV/0!	#DIV/0!
EENYGVVSTY	sp|Q99700|ATX2_HUMAN	0	0	0	0	0					#DIV/0!	#DIV/0!	#DIV/0!
AEEHEILTKSY	sp|Q8TCG1|CIP2A_HUMAN	0	0	0	0	0					#DIV/0!	#DIV/0!	#DIV/0!
AEEHLKGDFY	sp|P18583|SON_HUMAN	0	0	0	0	0					#DIV/0!	#DIV/0!	#DIV/0!
AEEHLTVDARVY	sp|Q9UKK9|NUDT5_HUMAN	0	0	0	0	0					#DIV/0!	#DIV/0!	#DIV/0!
AEEKAHAF	sp|Q15149|PLEC_HUMAN	0	0	0	0	0					#DIV/0!	#DIV/0!	#DIV/0!
AEEKAIVQQW	sp|O43324|MCA3_HUMAN	0	0	0	0	0					#DIV/0!	#DIV/0!	#DIV/0!
AEEKDWKTAY	sp|O00231|PSD11_HUMAN	0	0	0	0	0					#DIV/0!	#DIV/0!	#DIV/0!
AEEKEDGRRW	sp|Q12982|BNIP2_HUMAN	0	0	0	0	0					#DIV/0!	#DIV/0!	#DIV/0!
EEQGGSAVRRI	sp|Q8IXH7|NELFD_HUMAN	0	0	0	0	0					#DIV/0!	#DIV/0!	#DIV/0!
AEEKQTKSF	sp|Q00341|VIGLN_HUMAN	0	0	0	0	0					#DIV/0!	#DIV/0!	#DIV/0!
AEEKREGYERLL	sp|P02792|FRIL_HUMAN	0	0	0	0	0					#DIV/0!	#DIV/0!	#DIV/0!
AEEKRKL	sp|O75391|SPAG7_HUMAN	0	0	0	0	0					#DIV/0!	#DIV/0!	#DIV/0!
AEELEKLQQY	sp|Q9ULW0|TPX2_HUMAN	0	0	0	0	0					#DIV/0!	#DIV/0!	#DIV/0!
AEELERQGY	sp|Q7KZ85|SPT6H_HUMAN	0	0	0	0	0					#DIV/0!	#DIV/0!	#DIV/0!
AEELFARKF	sp|Q00610|CLH1_HUMAN	1.0458e+16	6413841900000000	1.07935e+17	1.31118e+17	2.4686e+17					4.26304	0.0348789	1.45744
AEELGHTETY	sp|Q9Y2G9|SBNO2_HUMAN	0	0	0	0	0					#DIV/0!	#DIV/0!	#DIV/0!
AEELIRDGRY	sp|Q13217|DNJC3_HUMAN	0	0	0	0	0					#DIV/0!	#DIV/0!	#DIV/0!
AEELLRIGL	sp|P50990|TCPQ_HUMAN	0	0	0	0	0					#DIV/0!	#DIV/0!	#DIV/0!
AEELPHIHAF	sp|Q9H3K6|BOLA2_HUMAN	0	0	0	0	0					#DIV/0!	#DIV/0!	#DIV/0!
AEELVGQEVLY	sp|P53816|PLAT3_HUMAN	0	0	0	0	0					#DIV/0!	#DIV/0!	#DIV/0!
AEEMAHRVY	sp|Q5T0N5|FBP1L_HUMAN	0	0	0	0	0					#DIV/0!	#DIV/0!	#DIV/0!
AEEMEKERRF	sp|O43150|ASAP2_HUMAN	0	0	0	0	0					#DIV/0!	#DIV/0!	#DIV/0!
AEEMEKERRFF	sp|O43150|ASAP2_HUMAN	0	0	0	0	0					#DIV/0!	#DIV/0!	#DIV/0!
AEEMEKERRLF	sp|Q9ULH1|ASAP1_HUMAN	0	0	0	0	0					#DIV/0!	#DIV/0!	#DIV/0!
AEEPGGHAY	sp|Q9Y2H5|PKHA6_HUMAN	0	0	0	0	0					#DIV/0!	#DIV/0!	#DIV/0!
AEEPGGRAVF	sp|Q6ZVD7|STOX1_HUMAN	0	0	0	0	0					#DIV/0!	#DIV/0!	#DIV/0!
AEEPKARVL	sp|P30305|MPIP2_HUMAN	0	0	0	0	0					#DIV/0!	#DIV/0!	#DIV/0!
AEEPRGGLKI	sp|Q9UHB7|AFF4_HUMAN	0	0	0	0	0					#DIV/0!	#DIV/0!	#DIV/0!
AEEQAEGPNRLLY	sp|Q643R3|LPCT4_HUMAN	0	0	0	0	0					#DIV/0!	#DIV/0!	#DIV/0!
AEEQLLKHGW	sp|Q5T3I0|GPTC4_HUMAN	0	0	0	0	0					#DIV/0!	#DIV/0!	#DIV/0!
AEEQRIQSL	sp|Q567U6|CCD93_HUMAN	0	0	0	0	0					#DIV/0!	#DIV/0!	#DIV/0!
AEERAEAKKKF	sp|Q9H6Z9|EGLN3_HUMAN	0	0	0	0	0					#DIV/0!	#DIV/0!	#DIV/0!
AEERGLKITY	sp|Q14126|DSG2_HUMAN	0	0	0	0	0					#DIV/0!	#DIV/0!	#DIV/0!
EESDYITHY	sp|Q58DX5|NADL2_HUMAN	0	0	0	0	0					#DIV/0!	#DIV/0!	#DIV/0!
AEERKLNTETF	sp|Q9BX40|LS14B_HUMAN	0	0	0	0	0					#DIV/0!	#DIV/0!	#DIV/0!
EESRLLQLL	sp|Q9NUJ7|PLCX1_HUMAN	0	0	0	0	0					#DIV/0!	#DIV/0!	#DIV/0!
AEESAIRVGF	sp|P53992|SC24C_HUMAN	0	0	0	0	0					#DIV/0!	#DIV/0!	#DIV/0!
AEESDLSRQY	sp|Q12789|TF3C1_HUMAN	0	0	0	0	0					#DIV/0!	#DIV/0!	#DIV/0!
AEESELQAY	sp|Q9GZU1|MCLN1_HUMAN	0	0	0	1.48433e+16	1.65638e+16					#DIV/0!	0.11034	0.957267
AEESNRGSTTI	sp|Q8TE76|MORC4_HUMAN	0	0	0	0	0					#DIV/0!	#DIV/0!	#DIV/0!
EETRLGKLI	sp|O95402|MED26_HUMAN	0	0	0	0	0					#DIV/0!	#DIV/0!	#DIV/0!
AEETLSQKRF	sp|Q8TCN5|ZN507_HUMAN	0	0	0	0	0					#DIV/0!	#DIV/0!	#DIV/0!
AEETQGFQRTL	sp|Q15149|PLEC_HUMAN	0	0	0	0	0					#DIV/0!	#DIV/0!	#DIV/0!
AEEVAQQKSL	sp|Q15149|PLEC_HUMAN	0	0	0	0	0					#DIV/0!	#DIV/0!	#DIV/0!
AEEVARLW	sp|P19419|ELK1_HUMAN	0	0	0	0	0					#DIV/0!	#DIV/0!	#DIV/0!
AEEVEAKFKRY	sp|Q9NX63|MIC19_HUMAN	0	0	0	0	0					#DIV/0!	#DIV/0!	#DIV/0!
AEEYEARENF	sp|O60566|BUB1B_HUMAN	0	0	0	0	0					#DIV/0!	#DIV/0!	#DIV/0!
EEYSKDRKKF	sp|P68036|UB2L3_HUMAN	0	0	0	0	0					#DIV/0!	#DIV/0!	#DIV/0!
AEFAAERDWEQF	sp|Q9H773|DCTP1_HUMAN	0	0	0	0	0					#DIV/0!	#DIV/0!	#DIV/0!
AEFAPNKRRRY	sp|Q15233|NONO_HUMAN	0	0	0	0	0					#DIV/0!	#DIV/0!	#DIV/0!
AEFDTPGHTL	sp|P06865|HEXA_HUMAN	0	0	0	0	0					#DIV/0!	#DIV/0!	#DIV/0!
AEFEEKMNENW	sp|Q8N9E0|F133A_HUMAN	0	0	0	0	0					#DIV/0!	#DIV/0!	#DIV/0!
AEFEEPRVI	sp|P30533|AMRP_HUMAN	0	0	0	0	0					#DIV/0!	#DIV/0!	#DIV/0!
AEFEKIQKL	sp|Q8N5Y8|PAR16_HUMAN	0	0	0	0	0					#DIV/0!	#DIV/0!	#DIV/0!
AEFELPKTM	sp|P78318|IGBP1_HUMAN	0	0	0	0	0					#DIV/0!	#DIV/0!	#DIV/0!
ESEDYHFYQGLVY	sp|Q7Z6Z7|HUWE1_HUMAN	0	0	0	0	0					#DIV/0!	#DIV/0!	#DIV/0!
AEFEQGHQFL	sp|Q12899|TRI26_HUMAN	0	0	0	0	0					#DIV/0!	#DIV/0!	#DIV/0!
AEFEQKINRL	sp|Q15154|PCM1_HUMAN	0	0	0	0	0					#DIV/0!	#DIV/0!	#DIV/0!
AEFEVVRTI	sp|P42025|ACTY_HUMAN	0	0	0	0	0					#DIV/0!	#DIV/0!	#DIV/0!
AEFEWENKV	sp|P53618|COPB_HUMAN	0	0	0	0	0					#DIV/0!	#DIV/0!	#DIV/0!
AEFGEPLPKRL	sp|O75362|ZN217_HUMAN	0	0	0	0	0					#DIV/0!	#DIV/0!	#DIV/0!
AEFGGESF	sp|Q6NUS6|TECT3_HUMAN	0	0	0	0	0					#DIV/0!	#DIV/0!	#DIV/0!
ETERQRLQY	sp|Q9ULR3|PPM1H_HUMAN	0	0	0	0	0					#DIV/0!	#DIV/0!	#DIV/0!
EVAGSAADI	sp|Q9ULZ9|MMP17_HUMAN	0	0	0	0	0					#DIV/0!	#DIV/0!	#DIV/0!
EYYESATHL	sp|O75864|PPR37_HUMAN	0	0	0	0	0					#DIV/0!	#DIV/0!	#DIV/0!
AEFIVAKAI	sp|O43242|PSMD3_HUMAN	0	0	0	0	0					#DIV/0!	#DIV/0!	#DIV/0!
AEFIVGGKY	sp|P48729|KC1A_HUMAN	0	0	0	0	0					#DIV/0!	#DIV/0!	#DIV/0!
AEFKEAFQL	sp|P60660|MYL6_HUMAN	0	0	0	0	0					#DIV/0!	#DIV/0!	#DIV/0!
AEFKEAFSL	sp|P0DP23|CALM1_HUMAN	0	0	0	0	0					#DIV/0!	#DIV/0!	#DIV/0!
AEFKEGKKEF	sp|Q13619|CUL4A_HUMAN	0	0	0	0	0					#DIV/0!	#DIV/0!	#DIV/0!
AEFKEGKKEL	sp|Q13620|CUL4B_HUMAN	0	0	0	0	0					#DIV/0!	#DIV/0!	#DIV/0!
AEFKTKYKL	sp|Q92598|HS105_HUMAN	0	0	0	0	0					#DIV/0!	#DIV/0!	#DIV/0!
AEFKVTIKY	sp|Q9UKD2|MRT4_HUMAN	0	0	0	0	0					#DIV/0!	#DIV/0!	#DIV/0!
AEFLMKNSDL	sp|Q8NEM2|SHCBP_HUMAN	0	0	0	0	0					#DIV/0!	#DIV/0!	#DIV/0!
AEFLMKNSDLY	sp|Q8NEM2|SHCBP_HUMAN	0	0	0	0	0					#DIV/0!	#DIV/0!	#DIV/0!
AEFLSEHPNVTL	sp|Q9UH17|ABC3B_HUMAN	0	0	0	0	0					#DIV/0!	#DIV/0!	#DIV/0!
AEFNDSDSGISL	sp|Q16236|NF2L2_HUMAN	0	0	0	0	0					#DIV/0!	#DIV/0!	#DIV/0!
AEFNSTPAVF	sp|O43847|NRDC_HUMAN	0	0	0	0	0					#DIV/0!	#DIV/0!	#DIV/0!
FAVGVQQVL	sp|O95373|IPO7_HUMAN	0	0	0	0	0					#DIV/0!	#DIV/0!	#DIV/0!
AEFPQPPGAARW	sp|Q9HAB8|PPCS_HUMAN	0	0	0	0	0					#DIV/0!	#DIV/0!	#DIV/0!
FAWHTEDMDLY	sp|Q9H3R0|KDM4C_HUMAN	0	0	0	0	0					#DIV/0!	#DIV/0!	#DIV/0!
AEFQENVRKT	sp|Q9HBM1|SPC25_HUMAN	0	0	0	0	0					#DIV/0!	#DIV/0!	#DIV/0!
AEFRDPLGY	sp|P41229|KDM5C_HUMAN	0	0	0	0	0					#DIV/0!	#DIV/0!	#DIV/0!
AEFRSAGTDDGF	sp|Q9UMZ2|SYNRG_HUMAN	0	0	0	0	0					#DIV/0!	#DIV/0!	#DIV/0!
FDEIHYM	sp|P42285|MTREX_HUMAN	0	0	0	0	0					#DIV/0!	#DIV/0!	#DIV/0!
AEFSLEELKKSY	sp|Q5K651|SAMD9_HUMAN	0	0	0	0	0					#DIV/0!	#DIV/0!	#DIV/0!
AEFSSAGHSL	sp|Q6P2H3|CEP85_HUMAN	0	0	0	0	0					#DIV/0!	#DIV/0!	#DIV/0!
AEFTPGPPPISY	sp|Q8NF64|ZMIZ2_HUMAN	0	0	0	0	0					#DIV/0!	#DIV/0!	#DIV/0!
AEFVGVSHL	sp|Q9ULX3|NOB1_HUMAN	0	0	0	0	0					#DIV/0!	#DIV/0!	#DIV/0!
AEFVQQKNF	sp|P19474|RO52_HUMAN	0	0	0	0	0					#DIV/0!	#DIV/0!	#DIV/0!
AEFYHPAQEY	sp|P19784|CSK22_HUMAN	0	0	0	0	0					#DIV/0!	#DIV/0!	#DIV/0!
AEFYHPGQEY	sp|P68400|CSK21_HUMAN	0	0	0	0	0					#DIV/0!	#DIV/0!	#DIV/0!
AEGAEAQGF	sp|Q9P253|VPS18_HUMAN	0	0	0	0	0					#DIV/0!	#DIV/0!	#DIV/0!
AEGAPQKEVY	sp|Q8TBX8|PI42C_HUMAN	0	0	0	0	0					#DIV/0!	#DIV/0!	#DIV/0!
FFDPTGTIY	sp|Q86XX4|FRAS1_HUMAN	0	0	0	0	0					#DIV/0!	#DIV/0!	#DIV/0!
AEGAYQVRL	sp|O75808|CAN15_HUMAN	0	0	0	0	0					#DIV/0!	#DIV/0!	#DIV/0!
AEGDISNVANGF	sp|Q9UBB4|ATX10_HUMAN	0	0	0	0	0					#DIV/0!	#DIV/0!	#DIV/0!
AEGDIVKTEM	sp|Q68DQ2|CRBG3_HUMAN	0	0	0	0	0					#DIV/0!	#DIV/0!	#DIV/0!
FFMGGEKF	sp|O60291|MGRN1_HUMAN	0	0	0	0	0					#DIV/0!	#DIV/0!	#DIV/0!
FLDPRQPSY	sp|Q5T6F0|DCA12_HUMAN	0	0	2.93948e+16	3.53916e+16	2.8522e+16					#DIV/0!	0.000771337	3.11276
AEGEINNVQW	sp|P61962|DCAF7_HUMAN	0	0	0	0	0					#DIV/0!	#DIV/0!	#DIV/0!
AEGEISDPFRF	sp|O15438|MRP3_HUMAN	0	0	0	0	0					#DIV/0!	#DIV/0!	#DIV/0!
AEGEIYTKL	sp|Q8TAG9|EXOC6_HUMAN	0	0	0	0	0					#DIV/0!	#DIV/0!	#DIV/0!
FLPGNEKVLSL	sp|Q9UL46|PSME2_HUMAN	0	2.07352e+16	0	0	0					#NUM!	0.136114	0.866097
AEGEPRYAL	sp|Q9HB07|MYG1_HUMAN	0	0	0	0	0					#DIV/0!	#DIV/0!	#DIV/0!
AEGFHARLQEF	sp|Q8IWA4|MFN1_HUMAN	0	0	0	0	0					#DIV/0!	#DIV/0!	#DIV/0!
FLPSHYNYL	sp|Q32P28|P3H1_HUMAN	0	0	0	0	0					#DIV/0!	#DIV/0!	#DIV/0!
FLPSKWQHL	sp|Q99698|LYST_HUMAN	0	0	0	0	0					#DIV/0!	#DIV/0!	#DIV/0!
AEGGGELGVHMY	sp|Q9NT62|ATG3_HUMAN	0	0	0	0	0					#DIV/0!	#DIV/0!	#DIV/0!
AEGGGKRGEAGW	sp|Q08J23|NSUN2_HUMAN	0	0	0	0	0					#DIV/0!	#DIV/0!	#DIV/0!
AEGGKVPIKW	sp|P00533|EGFR_HUMAN	0	0	0	0	0					#DIV/0!	#DIV/0!	#DIV/0!
AEGGPGAWRL	sp|Q96E14|RMI2_HUMAN	0	0	0	0	0					#DIV/0!	#DIV/0!	#DIV/0!
FPNLARVL	sp|Q9BTL4|IER2_HUMAN	0	0	0	0	0					#DIV/0!	#DIV/0!	#DIV/0!
AEGIHTGQF	sp|P62917|RL8_HUMAN	0	0	5389830400000000	3.82361e+16	4.90573e+16					#DIV/0!	0.0829371	1.08125
AEGIHTGQFVY	sp|P62917|RL8_HUMAN	0	0	0	0	0					#DIV/0!	#DIV/0!	#DIV/0!
AEGIPAHVI	sp|Q9NWM0|SMOX_HUMAN	0	0	0	0	0					#DIV/0!	#DIV/0!	#DIV/0!
AEGISATVF	sp|Q7Z5Y7|KCD20_HUMAN	0	0	0	0	0					#DIV/0!	#DIV/0!	#DIV/0!
AEGIVNGHTL	sp|Q96EB1|ELP4_HUMAN	0	0	0	0	0					#DIV/0!	#DIV/0!	#DIV/0!
AEGKEVLLL	sp|P40199|CEAM6_HUMAN	0	0	0	0	0					#DIV/0!	#DIV/0!	#DIV/0!
AEGKFWTHW	sp|Q15428|SF3A2_HUMAN	0	0	0	0	0					#DIV/0!	#DIV/0!	#DIV/0!
AEGKLISVEY	sp|Q8IVG5|SAM9L_HUMAN	0	0	0	0	0					#DIV/0!	#DIV/0!	#DIV/0!
FPSMPSPRL	sp|P50539|MXI1_HUMAN	0	0	0	0	0					#DIV/0!	#DIV/0!	#DIV/0!
FPSYVDKNLEL	sp|Q5T7W7|TSTD2_HUMAN	0	0	0	0	0					#DIV/0!	#DIV/0!	#DIV/0!
AEGLPKKF	sp|Q63HN8|RN213_HUMAN	0	0	0	0	0					#DIV/0!	#DIV/0!	#DIV/0!
AEGNIKVW	sp|Q8TDJ6|DMXL2_HUMAN	0	0	0	0	0					#DIV/0!	#DIV/0!	#DIV/0!
AEGNLHNPALF	sp|Q6P1R4|DUS1L_HUMAN	0	0	0	0	0					#DIV/0!	#DIV/0!	#DIV/0!
AEGNYETAILRY	sp|Q9H892|TTC12_HUMAN	0	0	0	0	0					#DIV/0!	#DIV/0!	#DIV/0!
FQDSEPVLL	sp|Q96RU7|TRIB3_HUMAN	0	0	0	0	0					#DIV/0!	#DIV/0!	#DIV/0!
FQYDDSGNTFF	sp|Q9UGP8|SEC63_HUMAN	0	0	0	0	0					#DIV/0!	#DIV/0!	#DIV/0!
AEGPSREETW	sp|O76027|ANXA9_HUMAN	0	0	0	0	0					#DIV/0!	#DIV/0!	#DIV/0!
AEGPVAVVV	sp|Q86UK7|ZN598_HUMAN	0	0	0	0	0					#DIV/0!	#DIV/0!	#DIV/0!
AEGPVDVRHVQW	sp|Q86SX3|TEDC1_HUMAN	0	0	0	0	0					#DIV/0!	#DIV/0!	#DIV/0!
FSEEKNRTENY	sp|Q9BVS4|RIOK2_HUMAN	0	0	0	0	0					#DIV/0!	#DIV/0!	#DIV/0!
AEGPYKIIL	sp|Q14697|GANAB_HUMAN	0	0	0	0	0					#DIV/0!	#DIV/0!	#DIV/0!
FTDLPANL	sp|Q6VN20|RBP10_HUMAN	0	0	0	0	0					#DIV/0!	#DIV/0!	#DIV/0!
AEGQSPLSQKY	sp|Q96F24|NRBF2_HUMAN	0	0	0	0	0					#DIV/0!	#DIV/0!	#DIV/0!
AEGQTSINKTF	sp|Q9BZ95|NSD3_HUMAN	0	0	0	0	0					#DIV/0!	#DIV/0!	#DIV/0!
AEGRNKNEVFY	sp|Q9UK99|FBX3_HUMAN	0	0	0	0	0					#DIV/0!	#DIV/0!	#DIV/0!
AEGSNGNKW	sp|Q9Y2H6|FND3A_HUMAN	0	0	0	0	0					#DIV/0!	#DIV/0!	#DIV/0!
AEGSVAREEW	sp|P61599|NAA20_HUMAN	0	0	0	0	0					#DIV/0!	#DIV/0!	#DIV/0!
AEGTAIKDL	sp|O60701|UGDH_HUMAN	0	0	0	0	0					#DIV/0!	#DIV/0!	#DIV/0!
FTKSIAKF	sp|Q15005|SPCS2_HUMAN	0	0	0	0	0					#DIV/0!	#DIV/0!	#DIV/0!
AEGTEEGARW	sp|Q13438|OS9_HUMAN	0	0	0	0	0					#DIV/0!	#DIV/0!	#DIV/0!
AEGTFPGKI	sp|P14854|CX6B1_HUMAN	0	0	0	0	0					#DIV/0!	#DIV/0!	#DIV/0!
AEGTLSKKL	sp|P42696|RBM34_HUMAN	0	0	0	0	0					#DIV/0!	#DIV/0!	#DIV/0!
AEGTSARTF	sp|O14578|CTRO_HUMAN	0	0	0	0	0					#DIV/0!	#DIV/0!	#DIV/0!
FVDMGHSAY	sp|P34932|HSP74_HUMAN	1.8049e+16	3.59345e+16	2.5328e+16	4.32205e+16	3.6977e+16					0.382038	0.226175	0.645554
AEGVKLENY	sp|Q5FYB0|ARSJ_HUMAN	0	0	0	0	0					#DIV/0!	#DIV/0!	#DIV/0!
FWGSGSHTL	sp|P02786|TFR1_HUMAN	0	0	0	0	0					#DIV/0!	#DIV/0!	#DIV/0!
AEGVSAQSF	sp|Q8NB37|GALD1_HUMAN	0	0	0	0	0					#DIV/0!	#DIV/0!	#DIV/0!
FYGTFSEL	sp|P13569|CFTR_HUMAN	3.52303e+16	5.07352e+16	4.72365e+16	5123094400000000	5.08443e+16					-0.321296	0.347055	0.459602
AEHDQLLLNY	sp|P20700|LMNB1_HUMAN	0	0	0	0	0					#DIV/0!	#DIV/0!	#DIV/0!
AEHDRIARQW	sp|Q969T4|UB2E3_HUMAN	0	0	0	0	0					#DIV/0!	#DIV/0!	#DIV/0!
AEHDRIARQWT	sp|Q969T4|UB2E3_HUMAN	0	0	0	0	0					#DIV/0!	#DIV/0!	#DIV/0!
AEHDRMARQW	sp|P51965|UB2E1_HUMAN	0	0	0	0	0					#DIV/0!	#DIV/0!	#DIV/0!
AEHDRMARQWT	sp|P51965|UB2E1_HUMAN	0	0	0	0	0					#DIV/0!	#DIV/0!	#DIV/0!
AEHDVTVKY	sp|Q8IYS1|P20D2_HUMAN	0	0	0	0	0					#DIV/0!	#DIV/0!	#DIV/0!
AEHDVTVKYY	sp|Q8IYS1|P20D2_HUMAN	0	0	0	0	0					#DIV/0!	#DIV/0!	#DIV/0!
AEHELNLARKM	sp|Q16718|NDUA5_HUMAN	0	0	0	0	0					#DIV/0!	#DIV/0!	#DIV/0!
AEHFEKHNF	sp|Q96KP1|EXOC2_HUMAN	0	0	0	0	0					#DIV/0!	#DIV/0!	#DIV/0!
AEHFIKEKEQW	sp|Q5VSG8|MANEL_HUMAN	0	0	0	0	0					#DIV/0!	#DIV/0!	#DIV/0!
AEHFLEQQM	sp|P49368|TCPG_HUMAN	0	0	0	0	0					#DIV/0!	#DIV/0!	#DIV/0!
AEHGDQDYIW	sp|P55061|BI1_HUMAN	0	0	0	0	0					#DIV/0!	#DIV/0!	#DIV/0!
AEHGWKESL	sp|Q63HN8|RN213_HUMAN	0	0	0	0	0					#DIV/0!	#DIV/0!	#DIV/0!
FYNQVSTPL	sp|P19823|ITIH2_HUMAN	2.02885e+16	4.81662e+16	1393491200000000	1035822800000000	1.36312e+16					-2.67659	0.0449802	1.34698
AEHLDFKHVVF	sp|P49792|RBP2_HUMAN	0	0	0	0	0					#DIV/0!	#DIV/0!	#DIV/0!
AEHLDHVMF	sp|O95394|AGM1_HUMAN	0	0	0	0	0					#DIV/0!	#DIV/0!	#DIV/0!
AEHLEEVMKKL	sp|P41229|KDM5C_HUMAN	0	0	0	0	0					#DIV/0!	#DIV/0!	#DIV/0!
AEHLGDFHRTY	sp|Q92530|PSMF1_HUMAN	0	0	0	0	0					#DIV/0!	#DIV/0!	#DIV/0!
AEHLTSHKY	sp|Q9NR56|MBNL1_HUMAN	0	0	0	0	0					#DIV/0!	#DIV/0!	#DIV/0!
AEHNSKIKYW	sp|Q9NTJ3|SMC4_HUMAN	0	0	0	0	0					#DIV/0!	#DIV/0!	#DIV/0!
AEHPELRSY	sp|Q12765|SCRN1_HUMAN	0	0	0	0	0					#DIV/0!	#DIV/0!	#DIV/0!
FYPTMEEFRNF	sp|O75164|KDM4A_HUMAN	0	0	0	0	0					#DIV/0!	#DIV/0!	#DIV/0!
AEHPGRNSI	sp|O60437|PEPL_HUMAN	0	0	0	0	0					#DIV/0!	#DIV/0!	#DIV/0!
AEHRYYGKSL	sp|Q9UHL4|DPP2_HUMAN	0	0	0	0	0					#DIV/0!	#DIV/0!	#DIV/0!
AEHSESGQL	sp|P40227|TCPZ_HUMAN	0	0	0	0	0					#DIV/0!	#DIV/0!	#DIV/0!
AEHSPELVSEF	sp|Q9HCM4|E41L5_HUMAN	0	0	0	0	0					#DIV/0!	#DIV/0!	#DIV/0!
AEIAAKDKL	sp|Q9BVK6|TMED9_HUMAN	0	0	0	0	0					#DIV/0!	#DIV/0!	#DIV/0!
GEAETITTHY	sp|O43731|ERD23_HUMAN	0	0	0	0	0					#DIV/0!	#DIV/0!	#DIV/0!
GEDTPHVCW	sp|P57764|GSDMD_HUMAN	0	0	0	0	0					#DIV/0!	#DIV/0!	#DIV/0!
AEIDAHLVAL	sp|P60900|PSA6_HUMAN	0	0	0	0	0					#DIV/0!	#DIV/0!	#DIV/0!
AEIDARNDSF	sp|Q01082|SPTB2_HUMAN	0	0	0	0	0					#DIV/0!	#DIV/0!	#DIV/0!
AEIDDKLNKI	sp|Q8WXH0|SYNE2_HUMAN	0	0	0	0	0					#DIV/0!	#DIV/0!	#DIV/0!
AEIDDRKQL	sp|Q96P16|RPR1A_HUMAN	0	0	0	0	0					#DIV/0!	#DIV/0!	#DIV/0!
AEIDEPNAF	sp|Q8NB46|ANR52_HUMAN	0	0	0	0	0					#DIV/0!	#DIV/0!	#DIV/0!
AEIDLRQGR	sp|Q6RFH5|WDR74_HUMAN	0	0	0	0	0					#DIV/0!	#DIV/0!	#DIV/0!
AEIDLRQGRL	sp|Q6RFH5|WDR74_HUMAN	0	0	0	0	0					#DIV/0!	#DIV/0!	#DIV/0!
AEIDLRQGRLL	sp|Q6RFH5|WDR74_HUMAN	0	0	0	0	0					#DIV/0!	#DIV/0!	#DIV/0!
AEIDPKQLVDI	sp|Q8WYA0|IFT81_HUMAN	0	0	0	0	0					#DIV/0!	#DIV/0!	#DIV/0!
AEIDSIHQL	sp|Q9P2W9|STX18_HUMAN	0	0	0	0	0					#DIV/0!	#DIV/0!	#DIV/0!
GENAHNVTL	sp|Q7RTV3|ZN367_HUMAN	0	0	0	0	0					#DIV/0!	#DIV/0!	#DIV/0!
AEIEALEKM	sp|O14730|RIOK3_HUMAN	0	0	0	0	0					#DIV/0!	#DIV/0!	#DIV/0!
AEIEARADRF	sp|O15020|SPTN2_HUMAN	0	0	0	0	0					#DIV/0!	#DIV/0!	#DIV/0!
AEIEDIRVL	sp|Q96Q89|KI20B_HUMAN	0	0	0	0	0					#DIV/0!	#DIV/0!	#DIV/0!
AEIEDVKP	sp|Q16795|NDUA9_HUMAN	0	0	0	0	0					#DIV/0!	#DIV/0!	#DIV/0!
AEIEEDKARRI	sp|P78527|PRKDC_HUMAN	0	0	0	0	0					#DIV/0!	#DIV/0!	#DIV/0!
AEIEETYANF	sp|Q8NHH9|ATLA2_HUMAN	0	0	0	0	0					#DIV/0!	#DIV/0!	#DIV/0!
AEIEGLKGQ	sp|P05787|K2C8_HUMAN	0	0	0	0	0					#DIV/0!	#DIV/0!	#DIV/0!
AEIEGLKGQRA	sp|P05787|K2C8_HUMAN	0	0	0	0	0					#DIV/0!	#DIV/0!	#DIV/0!
AEIEGTMRKKL	sp|O60296|TRAK2_HUMAN	0	0	0	0	0					#DIV/0!	#DIV/0!	#DIV/0!
AEIEIMKKL	sp|Q9Y6M1|IF2B2_HUMAN	0	0	0	0	0					#DIV/0!	#DIV/0!	#DIV/0!
GEVIKSSTF	sp|O43791|SPOP_HUMAN	0	0	0	0	0					#DIV/0!	#DIV/0!	#DIV/0!
AEIEIVKEEF	sp|Q8WXH0|SYNE2_HUMAN	0	0	0	0	0					#DIV/0!	#DIV/0!	#DIV/0!
GPYEVEVTY	sp|P21333|FLNA_HUMAN	0	0	0	0	0					#DIV/0!	#DIV/0!	#DIV/0!
GQPSWWGEDDGSTL	sp|Q9Y4F5|C170B_HUMAN	0	0	0	0	0					#DIV/0!	#DIV/0!	#DIV/0!
AEIEKLGQKY	sp|Q9Y324|FCF1_HUMAN	0	0	0	0	0					#DIV/0!	#DIV/0!	#DIV/0!
AEIENIKEL	sp|Q86VG3|IFTAP_HUMAN	0	0	0	0	0					#DIV/0!	#DIV/0!	#DIV/0!
AEIEPPHHEL	sp|Q9H2G2|SLK_HUMAN	0	0	0	0	0					#DIV/0!	#DIV/0!	#DIV/0!
AEIFGKVL	sp|O15397|IPO8_HUMAN	0	0	0	0	0					#DIV/0!	#DIV/0!	#DIV/0!
AEIGAVTLV	sp|Q9BSV6|SEN34_HUMAN	0	0	0	0	0					#DIV/0!	#DIV/0!	#DIV/0!
AEIGEGAYGKVF	sp|Q00534|CDK6_HUMAN	0	0	0	0	0					#DIV/0!	#DIV/0!	#DIV/0!
AEIGNKDIKF	sp|Q8TCJ2|STT3B_HUMAN	0	0	0	0	0					#DIV/0!	#DIV/0!	#DIV/0!
AEIGRNYSM	sp|O75925|PIAS1_HUMAN	0	0	0	0	0					#DIV/0!	#DIV/0!	#DIV/0!
AEIGSNIKNL	sp|Q9NRW7|VPS45_HUMAN	0	0	0	0	0					#DIV/0!	#DIV/0!	#DIV/0!
AEIGYRNSL	sp|P33981|TTK_HUMAN	0	0	0	0	0					#DIV/0!	#DIV/0!	#DIV/0!
AEIHSNMW	sp|Q6ZT12|UBR3_HUMAN	0	0	0	0	0					#DIV/0!	#DIV/0!	#DIV/0!
AEIIASHW	sp|Q9P2R3|ANFY1_HUMAN	0	0	0	0	0					#DIV/0!	#DIV/0!	#DIV/0!
AEIIKEDLW	sp|Q9H0U9|TSYL1_HUMAN	0	0	0	0	0					#DIV/0!	#DIV/0!	#DIV/0!
AEIIKGAKKF	sp|P50748|KNTC1_HUMAN	0	0	0	0	0					#DIV/0!	#DIV/0!	#DIV/0!
AEIIKTLPQKY	sp|P82909|KGD4_HUMAN	0	0	0	0	0					#DIV/0!	#DIV/0!	#DIV/0!
AEIIRKY	sp|P09874|PARP1_HUMAN	0	0	0	0	0					#DIV/0!	#DIV/0!	#DIV/0!
AEIISRRGF	sp|P55265|DSRAD_HUMAN	0	0	0	0	0					#DIV/0!	#DIV/0!	#DIV/0!
GSDDGVLAY	sp|Q13635|PTC1_HUMAN	0	0	0	986456640000000	2.1098e+16					#DIV/0!	0.233827	0.631105
AEIKALKEKY	sp|Q96G01|BICD1_HUMAN	0	0	0	0	0					#DIV/0!	#DIV/0!	#DIV/0!
AEIKEKGFFY	sp|P78382|S35A1_HUMAN	0	0	0	0	0					#DIV/0!	#DIV/0!	#DIV/0!
AEIKNGSIL	sp|Q96BJ8|ELMO3_HUMAN	0	0	0	0	0					#DIV/0!	#DIV/0!	#DIV/0!
AEIKQIVSEY	sp|Q567U6|CCD93_HUMAN	0	0	0	0	0					#DIV/0!	#DIV/0!	#DIV/0!
AEIKRINKEL	sp|O94973|AP2A2_HUMAN	0	0	0	0	0					#DIV/0!	#DIV/0!	#DIV/0!
GYHDIVVTF	sp|Q96BZ9|TBC20_HUMAN	0	0	0	2.37747e+16	3283932800000000					#DIV/0!	0.208442	0.681015
AEILAEIAR	sp|Q6FI81|CPIN1_HUMAN	0	0	0	0	0					#DIV/0!	#DIV/0!	#DIV/0!
AEILKERGAY	sp|Q14558|KPRA_HUMAN	0	0	0	0	0					#DIV/0!	#DIV/0!	#DIV/0!
AEILLKKKI	sp|O95373|IPO7_HUMAN	0	0	0	0	0					#DIV/0!	#DIV/0!	#DIV/0!
HAMEEVKKF	sp|Q07666|KHDR1_HUMAN	0	0	0	0	0					#DIV/0!	#DIV/0!	#DIV/0!
AEILNGKEI	sp|P11586|C1TC_HUMAN	0	0	0	0	0					#DIV/0!	#DIV/0!	#DIV/0!
AEILQESRM	sp|O75347|TBCA_HUMAN	0	0	0	0	0					#DIV/0!	#DIV/0!	#DIV/0!
AEILQESRMM	sp|O75347|TBCA_HUMAN	0	0	0	0	0					#DIV/0!	#DIV/0!	#DIV/0!
AEIMESIKRL	sp|Q14683|SMC1A_HUMAN	0	0	0	0	0					#DIV/0!	#DIV/0!	#DIV/0!
AEINENNVREF	sp|Q9NS73|MBIP1_HUMAN	0	0	0	0	0					#DIV/0!	#DIV/0!	#DIV/0!
AEINNIIKI	sp|P11388|TOP2A_HUMAN	0	0	0	0	0					#DIV/0!	#DIV/0!	#DIV/0!
AEINPNHPFQGQY	sp|Q8NBF6|AVL9_HUMAN	0	0	0	0	0					#DIV/0!	#DIV/0!	#DIV/0!
AEINSQVRRY	sp|Q9HAQ2|KIF9_HUMAN	0	0	0	0	0					#DIV/0!	#DIV/0!	#DIV/0!
HATLADLVEY	sp|Q9H788|SH24A_HUMAN	0	0	0	0	0					#DIV/0!	#DIV/0!	#DIV/0!
AEIPEGYVPEHW	sp|O43674|NDUB5_HUMAN	0	0	0	0	0					#DIV/0!	#DIV/0!	#DIV/0!
AEIPNIKP	sp|Q9UKF6|CPSF3_HUMAN	0	0	0	0	0					#DIV/0!	#DIV/0!	#DIV/0!
AEIPQQVVGY	sp|O75131|CPNE3_HUMAN	0	0	0	0	0					#DIV/0!	#DIV/0!	#DIV/0!
AEIPVNQW	sp|Q14974|IMB1_HUMAN	0	0	0	0	0					#DIV/0!	#DIV/0!	#DIV/0!
AEIQEKKEI	sp|Q96HJ3|CCD34_HUMAN	0	0	0	0	0					#DIV/0!	#DIV/0!	#DIV/0!
AEIQGNINHV	sp|Q86VI3|IQGA3_HUMAN	0	0	0	0	0					#DIV/0!	#DIV/0!	#DIV/0!
AEIQGNINKV	sp|P46940|IQGA1_HUMAN	0	0	0	0	0					#DIV/0!	#DIV/0!	#DIV/0!
AEIQHAEEF	sp|O60832|DKC1_HUMAN	0	0	0	0	0					#DIV/0!	#DIV/0!	#DIV/0!
AEIQNVEGQNL	sp|Q13342|SP140_HUMAN	0	0	0	0	0					#DIV/0!	#DIV/0!	#DIV/0!
AEIRHVLVTL	sp|P60660|MYL6_HUMAN	0	0	0	0	0					#DIV/0!	#DIV/0!	#DIV/0!
AEIRIIPAKKY	sp|Q15392|DHC24_HUMAN	0	0	0	0	0					#DIV/0!	#DIV/0!	#DIV/0!
AEIRLVSKDGKSKGIAY	sp|P19338|NUCL_HUMAN	0	0	0	0	0					#DIV/0!	#DIV/0!	#DIV/0!
AEIRQQIPVF	sp|Q9NQR4|NIT2_HUMAN	0	0	0	0	0					#DIV/0!	#DIV/0!	#DIV/0!
AEIRRFIKAY	sp|O14647|CHD2_HUMAN	0	0	0	0	0					#DIV/0!	#DIV/0!	#DIV/0!
AEIRRFIKSY	sp|O14646|CHD1_HUMAN	0	0	0	0	0					#DIV/0!	#DIV/0!	#DIV/0!
AEIRSLVTW	sp|O14879|IFIT3_HUMAN	0	0	0	0	0					#DIV/0!	#DIV/0!	#DIV/0!
AEIRYEGILY	sp|Q8ND56|LS14A_HUMAN	0	0	0	0	0					#DIV/0!	#DIV/0!	#DIV/0!
HEHDGHLYL	sp|Q9HDC9|APMAP_HUMAN	0	0	0	0	0					#DIV/0!	#DIV/0!	#DIV/0!
AEISKYLTL	sp|Q96KC2|ARL5B_HUMAN	0	0	0	0	0					#DIV/0!	#DIV/0!	#DIV/0!
AEISNAIDQY	sp|P31939|PUR9_HUMAN	0	0	0	0	0					#DIV/0!	#DIV/0!	#DIV/0!
AEISRRILK	sp|O75582|KS6A5_HUMAN	0	0	0	0	0					#DIV/0!	#DIV/0!	#DIV/0!
AEISTLAKM	sp|Q9H0A8|COMD4_HUMAN	0	0	0	0	0					#DIV/0!	#DIV/0!	#DIV/0!
HFEEHNSM	sp|Q9BXS6|NUSAP_HUMAN	0	0	0	0	0					#DIV/0!	#DIV/0!	#DIV/0!
AEITDKLGLHSL	sp|P61204|ARF3_HUMAN	0	0	0	0	0					#DIV/0!	#DIV/0!	#DIV/0!
AEITGEIQQY	sp|Q07889|SOS1_HUMAN	0	0	0	0	0					#DIV/0!	#DIV/0!	#DIV/0!
AEITKEQRL	sp|Q96II8|LRCH3_HUMAN	0	0	0	0	0					#DIV/0!	#DIV/0!	#DIV/0!
AEITPKGRAL	sp|Q9NPA8|ENY2_HUMAN	0	0	0	0	0					#DIV/0!	#DIV/0!	#DIV/0!
AEITSEKHKI	sp|Q8IWJ2|GCC2_HUMAN	0	0	0	0	0					#DIV/0!	#DIV/0!	#DIV/0!
HIFTFPKASF	sp|O00635|TRI38_HUMAN	0	0	0	0	0					#DIV/0!	#DIV/0!	#DIV/0!
AEIVKKDDF	sp|P21283|VATC1_HUMAN	0	0	0	0	0					#DIV/0!	#DIV/0!	#DIV/0!
AEIVRLKNY	sp|O43663|PRC1_HUMAN	0	0	0	0	0					#DIV/0!	#DIV/0!	#DIV/0!
AEKAPTNIVY	sp|P15927|RFA2_HUMAN	0	0	0	0	0					#DIV/0!	#DIV/0!	#DIV/0!
AEKAVTKEEF	sp|P08865|RSSA_HUMAN	0	0	0	0	0					#DIV/0!	#DIV/0!	#DIV/0!
AEKAYHEQL	sp|Q9BQE3|TBA1C_HUMAN	0	0	0	0	0					#DIV/0!	#DIV/0!	#DIV/0!
AEKDNFLEW	sp|Q9H089|LSG1_HUMAN	0	0	0	0	0					#DIV/0!	#DIV/0!	#DIV/0!
AEKDVTAKDSKF	sp|Q8IVF2|AHNK2_HUMAN	0	0	0	0	0					#DIV/0!	#DIV/0!	#DIV/0!
HLETYRRPE	sp|P10176|COX8A_HUMAN	0	1.09612e+16	1856848800000000	1.08416e+17	2511248800000000					2.77812	0.267248	0.573085
HPFENMVAF	sp|Q8N157|AHI1_HUMAN	0	0	0	0	0					#DIV/0!	#DIV/0!	#DIV/0!
AEKELTDRNW	sp|Q9UKX7|NUP50_HUMAN	0	0	0	0	0					#DIV/0!	#DIV/0!	#DIV/0!
AEKENLQRTF	sp|Q86VP1|TAXB1_HUMAN	0	0	0	0	0					#DIV/0!	#DIV/0!	#DIV/0!
AEKEQVIRY	sp|Q9BRK4|LZTS2_HUMAN	0	0	0	0	0					#DIV/0!	#DIV/0!	#DIV/0!
HPSDHENIQAF	sp|Q460N5|PAR14_HUMAN	0	0	0	0	0					#DIV/0!	#DIV/0!	#DIV/0!
AEKEWGDGIRGL	sp|Q9UHW9|S12A6_HUMAN	0	0	0	0	0					#DIV/0!	#DIV/0!	#DIV/0!
AEKLEQVLQW	sp|Q9BSJ8|ESYT1_HUMAN	0	0	0	0	0					#DIV/0!	#DIV/0!	#DIV/0!
AEKLGETEKL	sp|P52292|IMA1_HUMAN	0	0	0	0	0					#DIV/0!	#DIV/0!	#DIV/0!
AEKLGGSAVI	sp|P23528|COF1_HUMAN	0	0	0	0	0					#DIV/0!	#DIV/0!	#DIV/0!
AEKLITQTF	sp|Q9Y266|NUDC_HUMAN	0	0	0	0	0					#DIV/0!	#DIV/0!	#DIV/0!
AEKNFEVNY	sp|Q99996|AKAP9_HUMAN	0	0	0	0	0					#DIV/0!	#DIV/0!	#DIV/0!
AEKNVEKKIDKY	sp|P40429|RL13A_HUMAN	0	0	0	0	0					#DIV/0!	#DIV/0!	#DIV/0!
HPSPLSVY	sp|P13051|UNG_HUMAN	0	0	0	0	0					#DIV/0!	#DIV/0!	#DIV/0!
AEKVEIATL	sp|P25789|PSA4_HUMAN	0	0	0	0	0					#DIV/0!	#DIV/0!	#DIV/0!
AEKVIGAGKSW	sp|P21291|CSRP1_HUMAN	0	0	0	0	0					#DIV/0!	#DIV/0!	#DIV/0!
AEKYLKTGF	sp|Q99747|SNAG_HUMAN	0	0	0	0	0					#DIV/0!	#DIV/0!	#DIV/0!
AELAAAQRL	sp|O15230|LAMA5_HUMAN	0	0	0	0	0					#DIV/0!	#DIV/0!	#DIV/0!
AELAARKY	sp|Q13098|CSN1_HUMAN	0	0	0	0	0					#DIV/0!	#DIV/0!	#DIV/0!
AELALQKKY	sp|Q15007|FL2D_HUMAN	0	0	0	0	0					#DIV/0!	#DIV/0!	#DIV/0!
AELALQKKYSEEL	sp|Q15007|FL2D_HUMAN	0	0	0	0	0					#DIV/0!	#DIV/0!	#DIV/0!
AELALTNHKL	sp|Q9H2G9|GO45_HUMAN	0	0	0	0	0					#DIV/0!	#DIV/0!	#DIV/0!
AELAPNASNHM	sp|Q92766|RREB1_HUMAN	0	0	0	0	0					#DIV/0!	#DIV/0!	#DIV/0!
AELAVGSRWY	sp|Q9BPX6|MICU1_HUMAN	0	0	0	0	0					#DIV/0!	#DIV/0!	#DIV/0!
AELDDKSISDMW	sp|Q8N1F7|NUP93_HUMAN	0	0	0	0	0					#DIV/0!	#DIV/0!	#DIV/0!
AELDGKSAKQNL	sp|P15924|DESP_HUMAN	0	0	0	0	0					#DIV/0!	#DIV/0!	#DIV/0!
AELDGSTKKKY	sp|Q5T7W7|TSTD2_HUMAN	0	0	0	0	0					#DIV/0!	#DIV/0!	#DIV/0!
AELDIPQSV	sp|O96005|CLPT1_HUMAN	0	0	0	0	0					#DIV/0!	#DIV/0!	#DIV/0!
AELDISNNKI	sp|P98161|PKD1_HUMAN	0	0	0	0	0					#DIV/0!	#DIV/0!	#DIV/0!
AELDKTNKF	sp|Q9UNA1|RHG26_HUMAN	0	0	0	0	0					#DIV/0!	#DIV/0!	#DIV/0!
HPVEDGIMDA	sp|P35268|RL22_HUMAN	0	0	0	0	0					#DIV/0!	#DIV/0!	#DIV/0!
AELDPVEYTL	sp|O75817|POP7_HUMAN	0	0	0	0	0					#DIV/0!	#DIV/0!	#DIV/0!
AELDPVNSY	sp|Q92618|ZN516_HUMAN	0	0	0	0	0					#DIV/0!	#DIV/0!	#DIV/0!
AELDRQIKSF	sp|Q13813|SPTN1_HUMAN	0	0	0	0	0					#DIV/0!	#DIV/0!	#DIV/0!
AELDRQWKKI	sp|Q13123|RED_HUMAN	0	0	0	0	0					#DIV/0!	#DIV/0!	#DIV/0!
AELEDDFKEGY	sp|P24001|IL32_HUMAN	0	0	0	0	0					#DIV/0!	#DIV/0!	#DIV/0!
AELEDERKQRSM	sp|P35579|MYH9_HUMAN	0	0	0	0	0					#DIV/0!	#DIV/0!	#DIV/0!
AELEDLRQR	sp|Q5VTR2|BRE1A_HUMAN	0	0	0	0	0					#DIV/0!	#DIV/0!	#DIV/0!
AELEDRRQL	sp|Q9NQG5|RPR1B_HUMAN	0	0	0	0	0					#DIV/0!	#DIV/0!	#DIV/0!
AELEEKRRY	sp|Q6UXY1|BI2L2_HUMAN	0	0	0	0	0					#DIV/0!	#DIV/0!	#DIV/0!
AELEENQRSY	sp|P46100|ATRX_HUMAN	0	0	0	0	0					#DIV/0!	#DIV/0!	#DIV/0!
AELEEQKRL	sp|Q9P2M7|CING_HUMAN	0	0	0	0	0					#DIV/0!	#DIV/0!	#DIV/0!
AELEEQKRLL	sp|Q9P2M7|CING_HUMAN	0	0	0	0	0					#DIV/0!	#DIV/0!	#DIV/0!
AELEKHGY	sp|P60896|SEM1_HUMAN	0	0	0	0	0					#DIV/0!	#DIV/0!	#DIV/0!
AELEKTVKKI	sp|Q9BXW9|FACD2_HUMAN	0	0	0	0	0					#DIV/0!	#DIV/0!	#DIV/0!
AELELQKQL	sp|O43290|SNUT1_HUMAN	0	0	0	0	0					#DIV/0!	#DIV/0!	#DIV/0!
HSMDMKFTY	sp|Q99814|EPAS1_HUMAN	0	0	0	0	0					#DIV/0!	#DIV/0!	#DIV/0!
HVDQDLRTY	sp|P11802|CDK4_HUMAN	0	0	0	0	0					#DIV/0!	#DIV/0!	#DIV/0!
AELESSKEQF	sp|P52306|GDS1_HUMAN	0	0	0	0	0					#DIV/0!	#DIV/0!	#DIV/0!
AELEYGLKK	sp|Q2TB90|HKDC1_HUMAN	0	0	0	0	0					#DIV/0!	#DIV/0!	#DIV/0!
AELFAEGQGRAL	sp|Q92508|PIEZ1_HUMAN	0	0	0	0	0					#DIV/0!	#DIV/0!	#DIV/0!
AELFMEQQHL	sp|Q9ULT0|TTC7A_HUMAN	0	0	0	0	0					#DIV/0!	#DIV/0!	#DIV/0!
AELGDARKTL	sp|P02545|LMNA_HUMAN	0	0	0	0	0					#DIV/0!	#DIV/0!	#DIV/0!
AELGEYIRRI	sp|Q14204|DYHC1_HUMAN	0	0	0	0	0					#DIV/0!	#DIV/0!	#DIV/0!
HVIADQEVM	sp|Q9H307|PININ_HUMAN	0	0	0	0	0					#DIV/0!	#DIV/0!	#DIV/0!
AELGKSVVY	sp|Q14558|KPRA_HUMAN	0	2.55054e+17	0	0	0					#NUM!	0.136114	0.866097
AELGNMQGL	sp|P05787|K2C8_HUMAN	0	0	0	0	0					#DIV/0!	#DIV/0!	#DIV/0!
AELGTFPRAF	sp|Q9NUP1|BL1S4_HUMAN	0	0	0	0	0					#DIV/0!	#DIV/0!	#DIV/0!
AELGTTISKSGGDYAY	sp|Q01650|LAT1_HUMAN	0	0	0	0	0					#DIV/0!	#DIV/0!	#DIV/0!
AELHQEHDL	sp|A5YKK6|CNOT1_HUMAN	0	0	0	0	0					#DIV/0!	#DIV/0!	#DIV/0!
AELKDYLRF	sp|P58004|SESN2_HUMAN	0	0	0	0	0					#DIV/0!	#DIV/0!	#DIV/0!
AELKEKIVL	sp|O43482|MS18B_HUMAN	0	0	0	0	0					#DIV/0!	#DIV/0!	#DIV/0!
HYTIVFNTF	sp|P20020|AT2B1_HUMAN	0	0	0	0	0					#DIV/0!	#DIV/0!	#DIV/0!
AELKIDNQRQQL	sp|Q9NYL9|TMOD3_HUMAN	0	0	0	0	0					#DIV/0!	#DIV/0!	#DIV/0!
AELKPGRPHQF	sp|Q9NYS7|WSB2_HUMAN	0	0	0	0	0					#DIV/0!	#DIV/0!	#DIV/0!
AELKQAQTL	sp|Q9H0A8|COMD4_HUMAN	0	0	0	0	0					#DIV/0!	#DIV/0!	#DIV/0!
AELKQLNQQY	sp|Q13416|ORC2_HUMAN	0	0	0	0	0					#DIV/0!	#DIV/0!	#DIV/0!
AELKQVQTL	sp|Q9UPN3|MACF1_HUMAN	0	0	0	0	0					#DIV/0!	#DIV/0!	#DIV/0!
AELKSSTVGL	sp|Q14320|FA50A_HUMAN	0	0	0	0	0					#DIV/0!	#DIV/0!	#DIV/0!
AELKTSLAQHF	sp|Q8IZ69|TRM2A_HUMAN	0	0	0	0	0					#DIV/0!	#DIV/0!	#DIV/0!
AELLKKEKI	sp|P29401|TKT_HUMAN	0	650845920000000	1536885600000000	1.1791e+16	1.19084e+16					4.69208	0.0832127	1.07981
AELLQVANY	sp|O15460|P4HA2_HUMAN	0	0	0	0	0					#DIV/0!	#DIV/0!	#DIV/0!
AELLSGRKI	sp|O00764|PDXK_HUMAN	0	0	0	0	0					#DIV/0!	#DIV/0!	#DIV/0!
AELLVKGYEI	sp|Q9UPN3|MACF1_HUMAN	0	0	0	0	0					#DIV/0!	#DIV/0!	#DIV/0!
AELMNRPEVTY	sp|P27701|CD82_HUMAN	0	0	0	0	0					#DIV/0!	#DIV/0!	#DIV/0!
IAALEQTAY	sp|Q9H2C2|ARV1_HUMAN	0	0	0	0	0					#DIV/0!	#DIV/0!	#DIV/0!
IGAPLISSM	sp|O15405|TOX3_HUMAN	0	0	0	0	0					#DIV/0!	#DIV/0!	#DIV/0!
AELNGSIGNY	sp|Q14789|GOGB1_HUMAN	0	0	0	0	0					#DIV/0!	#DIV/0!	#DIV/0!
AELPDQKQL	sp|Q92985|IRF7_HUMAN	0	0	0	0	0					#DIV/0!	#DIV/0!	#DIV/0!
AELPDQKQLRY	sp|Q92985|IRF7_HUMAN	0	0	0	0	0					#DIV/0!	#DIV/0!	#DIV/0!
AELPLDYKF	sp|Q5TFE4|NT5D1_HUMAN	0	0	0	0	0					#DIV/0!	#DIV/0!	#DIV/0!
AELQFGKQI	sp|Q8IWT3|CUL9_HUMAN	0	0	0	0	0					#DIV/0!	#DIV/0!	#DIV/0!
AELQKLKEM	sp|P33176|KINH_HUMAN	0	0	0	0	0					#DIV/0!	#DIV/0!	#DIV/0!
AELQPRGSNTF	sp|Q4KMQ1|TPRN_HUMAN	0	0	0	0	0					#DIV/0!	#DIV/0!	#DIV/0!
AELQSKLKDLF	sp|O14777|NDC80_HUMAN	0	0	0	0	0					#DIV/0!	#DIV/0!	#DIV/0!
IKNPKATLRY	sp|Q9Y4L1|HYOU1_HUMAN	0	3.31147e+16	2.4324e+16	51377840000000	2.13346e+16					-0.119926	0.469324	0.328528
AELREKYTY	sp|Q9Y2I9|TBC30_HUMAN	0	0	0	0	0					#DIV/0!	#DIV/0!	#DIV/0!
AELRIQPGNPNY	sp|P63010|AP2B1_HUMAN	0	0	0	0	0					#DIV/0!	#DIV/0!	#DIV/0!
AELRTVESEAASY	sp|P61289|PSME3_HUMAN	0	0	0	0	0					#DIV/0!	#DIV/0!	#DIV/0!
AELSDYRRL	sp|Q96PK6|RBM14_HUMAN	0	0	0	0	0					#DIV/0!	#DIV/0!	#DIV/0!
AELSEQIKSF	sp|Q5JRA6|TGO1_HUMAN	0	0	0	0	0					#DIV/0!	#DIV/0!	#DIV/0!
AELSNEERNLL	sp|P27348|1433T_HUMAN	0	0	0	0	0					#DIV/0!	#DIV/0!	#DIV/0!
AELSPVATF	sp|P80365|DHI2_HUMAN	0	0	0	0	0					#DIV/0!	#DIV/0!	#DIV/0!
AELTEEINKW	sp|O75330|HMMR_HUMAN	0	0	0	0	0					#DIV/0!	#DIV/0!	#DIV/0!
IPAEGRVAL	sp|Q9UBQ7|GRHPR_HUMAN	0	0	0	0	0					#DIV/0!	#DIV/0!	#DIV/0!
AELTGIKW	sp|Q71F56|MD13L_HUMAN	0	0	0	0	0					#DIV/0!	#DIV/0!	#DIV/0!
AELTKVFEI	sp|P60983|GMFB_HUMAN	0	0	0	0	0					#DIV/0!	#DIV/0!	#DIV/0!
AELTPHQTF	sp|P04844|RPN2_HUMAN	0	0	0	0	0					#DIV/0!	#DIV/0!	#DIV/0!
AELVKLQQTY	sp|P46940|IQGA1_HUMAN	0	0	0	0	0					#DIV/0!	#DIV/0!	#DIV/0!
AELWKNPTAF	sp|O00762|UBE2C_HUMAN	0	0	0	0	0					#DIV/0!	#DIV/0!	#DIV/0!
AELYINEHDY	sp|Q15006|EMC2_HUMAN	0	0	0	0	0					#DIV/0!	#DIV/0!	#DIV/0!
AEMAPYMKR	sp|Q8N201|INT1_HUMAN	0	0	0	0	0					#DIV/0!	#DIV/0!	#DIV/0!
ITDNELELY	sp|P55011|S12A2_HUMAN	0	0	0	0	0					#DIV/0!	#DIV/0!	#DIV/0!
AEMAQNAVRL	sp|P35222|CTNB1_HUMAN	0	0	0	0	0					#DIV/0!	#DIV/0!	#DIV/0!
AEMAVSRV	sp|Q6ICG6|K0930_HUMAN	0	0	0	0	0					#DIV/0!	#DIV/0!	#DIV/0!
IWPKKGTAVF	sp|O15460|P4HA2_HUMAN	0	0	0	0	2.13334e+16					#DIV/0!	0.247513	0.606403
AEMDSVKRSL	sp|P58107|EPIPL_HUMAN	0	0	0	0	0					#DIV/0!	#DIV/0!	#DIV/0!
AEMEEHREHI	sp|Q04637|IF4G1_HUMAN	0	0	0	0	0					#DIV/0!	#DIV/0!	#DIV/0!
AEMEERFYRY	sp|Q14839|CHD4_HUMAN	0	0	0	0	0					#DIV/0!	#DIV/0!	#DIV/0!
AEMEGAVQSI	sp|Q6NZI2|CAVN1_HUMAN	0	0	0	0	0					#DIV/0!	#DIV/0!	#DIV/0!
AEMEHLLERSW	sp|Q86TM6|SYVN1_HUMAN	0	0	0	0	0					#DIV/0!	#DIV/0!	#DIV/0!
AEMEHLLERSWY	sp|Q86TM6|SYVN1_HUMAN	0	0	0	0	0					#DIV/0!	#DIV/0!	#DIV/0!
AEMEKHKKF	sp|Q15149|PLEC_HUMAN	0	0	0	0	0					#DIV/0!	#DIV/0!	#DIV/0!
IYDKTSVLF	sp|Q14586|ZN267_HUMAN	0	0	0	0	0					#DIV/0!	#DIV/0!	#DIV/0!
AEMELGLRKQ	sp|P19367|HXK1_HUMAN	0	0	0	0	0					#DIV/0!	#DIV/0!	#DIV/0!
AEMENIKAI	sp|Q15276|RABE1_HUMAN	0	0	0	0	0					#DIV/0!	#DIV/0!	#DIV/0!
KEAELRLVKF	sp|Q63HN8|RN213_HUMAN	0	0	0	0	0					#DIV/0!	#DIV/0!	#DIV/0!
AEMETQKEKI	sp|Q9NTJ3|SMC4_HUMAN	0	0	0	0	0					#DIV/0!	#DIV/0!	#DIV/0!
AEMEVKRESY	sp|Q92575|UBXN4_HUMAN	0	0	0	0	0					#DIV/0!	#DIV/0!	#DIV/0!
KEEDLLQAW	sp|P28340|DPOD1_HUMAN	0	0	0	0	0					#DIV/0!	#DIV/0!	#DIV/0!
KEGDFRKEI	sp|Q9H300|PARL_HUMAN	0	0	0	0	0					#DIV/0!	#DIV/0!	#DIV/0!
AEMHNILKKY	sp|P48426|PI42A_HUMAN	0	0	0	0	0					#DIV/0!	#DIV/0!	#DIV/0!
AEMIREEGY	sp|Q8NFW8|NEUA_HUMAN	0	0	0	0	0					#DIV/0!	#DIV/0!	#DIV/0!
AEMKDMGI	sp|P29475|NOS1_HUMAN	0	0	0	0	0					#DIV/0!	#DIV/0!	#DIV/0!
AEMKEYITKF	sp|Q9H410|DSN1_HUMAN	0	0	0	0	0					#DIV/0!	#DIV/0!	#DIV/0!
AEMKSVVDY	sp|Q7Z739|YTHD3_HUMAN	0	0	0	0	0					#DIV/0!	#DIV/0!	#DIV/0!
AEMKSVVDYNAY	sp|Q7Z739|YTHD3_HUMAN	0	0	0	0	0					#DIV/0!	#DIV/0!	#DIV/0!
AEMLKVNKTL	sp|Q9NYL9|TMOD3_HUMAN	0	0	0	0	0					#DIV/0!	#DIV/0!	#DIV/0!
AEMLPGVLQQF	sp|Q92597|NDRG1_HUMAN	0	0	0	0	0					#DIV/0!	#DIV/0!	#DIV/0!
AEMNEKLSKM	sp|O60264|SMCA5_HUMAN	0	0	0	0	0					#DIV/0!	#DIV/0!	#DIV/0!
AEMNERLQKM	sp|P28370|SMCA1_HUMAN	0	0	0	0	0					#DIV/0!	#DIV/0!	#DIV/0!
AEMNRGSNEW	sp|P13073|COX41_HUMAN	0	0	0	0	0					#DIV/0!	#DIV/0!	#DIV/0!
KEGGVTFTW	sp|P40763|STAT3_HUMAN	0	0	0	0	0					#DIV/0!	#DIV/0!	#DIV/0!
AEMPFMHSL	sp|Q9NR48|ASH1L_HUMAN	0	0	0	0	0					#DIV/0!	#DIV/0!	#DIV/0!
AEMPGNLQHY	sp|P86790|CCZ1B_HUMAN	0	0	0	0	0					#DIV/0!	#DIV/0!	#DIV/0!
AEMPLRARSD	sp|Q9Y3A0|COQ4_HUMAN	0	0	0	1.33868e+17	0					#DIV/0!	0.247513	0.606403
KELGGADNIRKY	sp|Q9NXU5|ARL15_HUMAN	0	0	0	0	0					#DIV/0!	#DIV/0!	#DIV/0!
AEMQNLKQKF	sp|O75330|HMMR_HUMAN	0	0	0	0	0					#DIV/0!	#DIV/0!	#DIV/0!
AEMQQIEQSNF	sp|P50542|PEX5_HUMAN	0	0	0	0	0					#DIV/0!	#DIV/0!	#DIV/0!
AEMQWKRDY	sp|O96000|NDUBA_HUMAN	0	0	0	0	0					#DIV/0!	#DIV/0!	#DIV/0!
AEMRARMQQQL	sp|P02545|LMNA_HUMAN	0	0	0	0	0					#DIV/0!	#DIV/0!	#DIV/0!
AEMREKLRL	sp|P78312|F193A_HUMAN	0	0	0	0	0					#DIV/0!	#DIV/0!	#DIV/0!
AEMTEPKSV	sp|P45844|ABCG1_HUMAN	0	0	0	0	0					#DIV/0!	#DIV/0!	#DIV/0!
AEMTSKHQEY	sp|Q9NR28|DBLOH_HUMAN	0	0	0	0	0					#DIV/0!	#DIV/0!	#DIV/0!
AEMTSTRTRMQ	sp|P06400|RB_HUMAN	0	0	0	0	0					#DIV/0!	#DIV/0!	#DIV/0!
AEMTTRMVA	sp|P40306|PSB10_HUMAN	0	0	0	0	0					#DIV/0!	#DIV/0!	#DIV/0!
AEMVPVLRM	sp|Q9BUR4|TCAB1_HUMAN	0	0	0	0	0					#DIV/0!	#DIV/0!	#DIV/0!
AEMVQALKM	sp|O95395|GCNT3_HUMAN	0	0	0	0	0					#DIV/0!	#DIV/0!	#DIV/0!
AEMYGSSF	sp|B2RXH8|HNRC2_HUMAN	0	0	0	0	0					#DIV/0!	#DIV/0!	#DIV/0!
AEMYNRPVEVY	sp|Q96G74|OTUD5_HUMAN	0	0	0	0	0					#DIV/0!	#DIV/0!	#DIV/0!
KESDEKAGKIF	sp|Q9NR09|BIRC6_HUMAN	0	0	0	0	0					#DIV/0!	#DIV/0!	#DIV/0!
AENAEYLRV	sp|P00533|EGFR_HUMAN	0	0	0	0	0					#DIV/0!	#DIV/0!	#DIV/0!
KEVYFAERVT	sp|P50238|CRIP1_HUMAN	0	0	0	0	0					#DIV/0!	#DIV/0!	#DIV/0!
AENAIRKKNEGVNW	sp|Q9HD42|CHM1A_HUMAN	0	0	0	0	0					#DIV/0!	#DIV/0!	#DIV/0!
AENDEVKFKSY	sp|Q6IE81|JADE1_HUMAN	0	0	0	0	0					#DIV/0!	#DIV/0!	#DIV/0!
AENDIKESSAVF	sp|P38398|BRCA1_HUMAN	0	0	0	0	0					#DIV/0!	#DIV/0!	#DIV/0!
AENDKLKEY	sp|Q9ULJ1|ODF2L_HUMAN	0	0	0	0	0					#DIV/0!	#DIV/0!	#DIV/0!
AENDPTRQY	sp|O75376|NCOR1_HUMAN	0	0	0	0	0					#DIV/0!	#DIV/0!	#DIV/0!
AENDVIGCF	sp|Q9BUJ2|HNRL1_HUMAN	0	0	0	0	0					#DIV/0!	#DIV/0!	#DIV/0!
AENEAETKL	sp|P07814|SYEP_HUMAN	0	0	0	0	0					#DIV/0!	#DIV/0!	#DIV/0!
AENEENKGF	sp|Q4ZIN3|MBRL_HUMAN	0	0	0	0	0					#DIV/0!	#DIV/0!	#DIV/0!
KEWETIRSF	sp|Q9NRN7|ADPPT_HUMAN	0	0	0	0	0					#DIV/0!	#DIV/0!	#DIV/0!
KFMEYVAEQW	sp|O43663|PRC1_HUMAN	0	0	0	0	0					#DIV/0!	#DIV/0!	#DIV/0!
KHLDESHLL	sp|Q9Y4C1|KDM3A_HUMAN	0	0	0	0	0					#DIV/0!	#DIV/0!	#DIV/0!
AENESKARVRF	sp|Q9BWJ5|SF3B5_HUMAN	0	0	0	0	0					#DIV/0!	#DIV/0!	#DIV/0!
KPAELIAKY	sp|Q13620|CUL4B_HUMAN	0	0	0	0	0					#DIV/0!	#DIV/0!	#DIV/0!
AENEYQTAI	sp|P52907|CAZA1_HUMAN	0	0	0	0	0					#DIV/0!	#DIV/0!	#DIV/0!
KQAPPQKVSF	sp|Q8NA23|WDR31_HUMAN	51409140000000	1.55175e+16	1.81853e+16	4904250000000	181171600000000					-0.346176	0.437398	0.359123
AENGDAKTDQAQKAEGAGDAK	sp|P05204|HMGN2_HUMAN	0	0	0	0	0					#DIV/0!	#DIV/0!	#DIV/0!
AENGKSNFL	sp|P61769|B2MG_HUMAN	0	0	0	0	0					#DIV/0!	#DIV/0!	#DIV/0!
AENGLTVRL	sp|Q12789|TF3C1_HUMAN	0	0	0	0	0					#DIV/0!	#DIV/0!	#DIV/0!
AENGPSQKSSL	sp|Q9UJM3|ERRFI_HUMAN	0	0	0	0	0					#DIV/0!	#DIV/0!	#DIV/0!
AENIDAQLKRM	sp|P37198|NUP62_HUMAN	0	0	0	0	0					#DIV/0!	#DIV/0!	#DIV/0!
AENIGDGRSPEF	sp|Q8WYA6|CTBL1_HUMAN	0	0	0	0	0					#DIV/0!	#DIV/0!	#DIV/0!
AENIPENPLKY	sp|P42224|STAT1_HUMAN	0	0	0	0	0					#DIV/0!	#DIV/0!	#DIV/0!
AENIQPGEQKY	sp|Q04637|IF4G1_HUMAN	0	0	0	0	0					#DIV/0!	#DIV/0!	#DIV/0!
AENIRNKEM	sp|Q96Q89|KI20B_HUMAN	0	0	0	0	0					#DIV/0!	#DIV/0!	#DIV/0!
AENISKDLY	sp|Q9NQ31|AKIP1_HUMAN	0	0	0	0	0					#DIV/0!	#DIV/0!	#DIV/0!
KQPNSGIENFL	sp|Q8IZH2|XRN1_HUMAN	0	0	0	0	0					#DIV/0!	#DIV/0!	#DIV/0!
AENKEIQKL	sp|O95994|AGR2_HUMAN	0	0	0	0	0					#DIV/0!	#DIV/0!	#DIV/0!
KSPLVMDVL	sp|Q14204|DYHC1_HUMAN	0	0	0	0	0					#DIV/0!	#DIV/0!	#DIV/0!
AENKYDAIKF	sp|Q96SB8|SMC6_HUMAN	0	0	0	0	0					#DIV/0!	#DIV/0!	#DIV/0!
AENLEAAKKL	sp|O60716|CTND1_HUMAN	0	0	0	0	0					#DIV/0!	#DIV/0!	#DIV/0!
KSRGEMQYMY	sp|Q96K76|UBP47_HUMAN	0	0	5700300200000000	5287172800000000	4.68582e+16					#DIV/0!	0.179008	0.747129
AENLPEQEI	sp|Q14204|DYHC1_HUMAN	0	0	0	0	0					#DIV/0!	#DIV/0!	#DIV/0!
AENLPKQLA	sp|Q96KR1|ZFR_HUMAN	0	0	0	0	0					#DIV/0!	#DIV/0!	#DIV/0!
AENNEFITW	sp|P46940|IQGA1_HUMAN	0	0	0	0	0					#DIV/0!	#DIV/0!	#DIV/0!
AENNHIKDL	sp|P46019|KPB2_HUMAN	0	0	0	0	0					#DIV/0!	#DIV/0!	#DIV/0!
AENNHIKDLL	sp|P46019|KPB2_HUMAN	0	0	0	0	0					#DIV/0!	#DIV/0!	#DIV/0!
AENNHILER	sp|Q9UHD2|TBK1_HUMAN	0	0	0	0	0					#DIV/0!	#DIV/0!	#DIV/0!
AENNHILERF	sp|Q9UHD2|TBK1_HUMAN	0	0	0	0	0					#DIV/0!	#DIV/0!	#DIV/0!
AENPFLTHL	sp|Q05655|KPCD_HUMAN	0	0	0	0	0					#DIV/0!	#DIV/0!	#DIV/0!
AENPGKYNI	sp|Q00839|HNRPU_HUMAN	0	0	0	0	0					#DIV/0!	#DIV/0!	#DIV/0!
AENPGKYNIL	sp|Q00839|HNRPU_HUMAN	0	0	0	0	0					#DIV/0!	#DIV/0!	#DIV/0!
AENPHSEYGL	sp|Q9C005|DPY30_HUMAN	0	0	0	0	0					#DIV/0!	#DIV/0!	#DIV/0!
AENPQSTPQHCF	sp|Q99814|EPAS1_HUMAN	0	0	0	0	0					#DIV/0!	#DIV/0!	#DIV/0!
AENPRGTFL	sp|P12931|SRC_HUMAN	0	0	0	0	0					#DIV/0!	#DIV/0!	#DIV/0!
AENQAQPMLRF	sp|Q14160|SCRIB_HUMAN	0	0	0	0	0					#DIV/0!	#DIV/0!	#DIV/0!
AENQTVVKY	sp|Q12769|NU160_HUMAN	0	0	0	0	0					#DIV/0!	#DIV/0!	#DIV/0!
AENRSAFSY	sp|Q9BYM8|HOIL1_HUMAN	0	0	0	0	0					#DIV/0!	#DIV/0!	#DIV/0!
AENSAFPKM	sp|Q96JN0|LCOR_HUMAN	0	0	0	0	0					#DIV/0!	#DIV/0!	#DIV/0!
AENSGVKANEVISKLY	sp|P50990|TCPQ_HUMAN	0	0	0	0	0					#DIV/0!	#DIV/0!	#DIV/0!
AENSKGYDF	sp|O14777|NDC80_HUMAN	0	0	0	0	0					#DIV/0!	#DIV/0!	#DIV/0!
AENSLKKP	sp|Q92598|HS105_HUMAN	0	0	0	0	0					#DIV/0!	#DIV/0!	#DIV/0!
AENSSKSNQYVY	sp|Q9H2K2|TNKS2_HUMAN	0	0	0	0	0					#DIV/0!	#DIV/0!	#DIV/0!
AENSYNEHW	sp|P36941|TNR3_HUMAN	0	0	0	0	0					#DIV/0!	#DIV/0!	#DIV/0!
KWHPFHHHL	sp|Q9BTV6|DPH7_HUMAN	0	0	0	0	0					#DIV/0!	#DIV/0!	#DIV/0!
AENSYVKM	sp|O14617|AP3D1_HUMAN	0	0	0	0	0					#DIV/0!	#DIV/0!	#DIV/0!
AENTFNKTHTF	sp|Q9NXX6|NSE4A_HUMAN	0	0	0	0	0					#DIV/0!	#DIV/0!	#DIV/0!
AENTSKPSL	sp|Q8N4U5|T11L2_HUMAN	0	0	0	0	0					#DIV/0!	#DIV/0!	#DIV/0!
AENVAGHQI	sp|P53804|TTC3_HUMAN	0	0	0	0	0					#DIV/0!	#DIV/0!	#DIV/0!
AEPDESNARYF	sp|P61088|UBE2N_HUMAN	0	0	0	0	0					#DIV/0!	#DIV/0!	#DIV/0!
AEPDIIEQL	sp|Q8IXQ5|KLHL7_HUMAN	0	0	0	0	0					#DIV/0!	#DIV/0!	#DIV/0!
KYAPTEAQL	sp|P13010|XRCC5_HUMAN	0	0	0	0	0					#DIV/0!	#DIV/0!	#DIV/0!
AEPDNKNVYKF	sp|P04844|RPN2_HUMAN	0	0	0	0	0					#DIV/0!	#DIV/0!	#DIV/0!
AEPDVQRGRSF	sp|P57764|GSDMD_HUMAN	0	0	0	0	0					#DIV/0!	#DIV/0!	#DIV/0!
AEPEKPRKQL	sp|Q9H000|MKRN2_HUMAN	0	0	0	0	0					#DIV/0!	#DIV/0!	#DIV/0!
AEPLPRNGDQW	sp|P30291|WEE1_HUMAN	0	0	0	0	0					#DIV/0!	#DIV/0!	#DIV/0!
AEPQEQEFGKSAW	sp|Q9C0C2|TB182_HUMAN	0	0	0	0	0					#DIV/0!	#DIV/0!	#DIV/0!
KYDPSSAKII	sp|Q8N1Q1|CAH13_HUMAN	0	0	0	0	0					#DIV/0!	#DIV/0!	#DIV/0!
AEPTPEKEKRF	sp|Q9BQI3|E2AK1_HUMAN	0	0	0	0	0					#DIV/0!	#DIV/0!	#DIV/0!
AEPYGKIKNY	sp|P43243|MATR3_HUMAN	0	0	0	0	0					#DIV/0!	#DIV/0!	#DIV/0!
AEQAIKHLKQY	sp|Q7L1Q6|5MP2_HUMAN	0	0	0	0	0					#DIV/0!	#DIV/0!	#DIV/0!
AEQALVRP	sp|O75896|TUSC2_HUMAN	0	0	0	0	0					#DIV/0!	#DIV/0!	#DIV/0!
AEQDFISKF	sp|Q9NV70|EXOC1_HUMAN	0	0	0	0	0					#DIV/0!	#DIV/0!	#DIV/0!
AEQDLIREL	sp|Q9BXC9|BBS2_HUMAN	0	0	0	0	0					#DIV/0!	#DIV/0!	#DIV/0!
AEQDLTTKNVSI	sp|P25786|PSA1_HUMAN	0	0	0	0	0					#DIV/0!	#DIV/0!	#DIV/0!
AEQDLVQTL	sp|Q9P289|STK26_HUMAN	0	0	0	0	0					#DIV/0!	#DIV/0!	#DIV/0!
KYDVRRVYL	sp|Q96CK0|ZN653_HUMAN	0	0	0	0	0					#DIV/0!	#DIV/0!	#DIV/0!
AEQEKTLAL	sp|P32456|GBP2_HUMAN	0	0	0	0	0					#DIV/0!	#DIV/0!	#DIV/0!
AEQELANLEKW	sp|Q96J88|ESIP1_HUMAN	0	0	0	0	0					#DIV/0!	#DIV/0!	#DIV/0!
AEQELEKQRQL	sp|Q15149|PLEC_HUMAN	0	0	0	0	0					#DIV/0!	#DIV/0!	#DIV/0!
AEQENLGKKL	sp|Q8WYA0|IFT81_HUMAN	0	0	0	0	0					#DIV/0!	#DIV/0!	#DIV/0!
AEQERDKLQRY	sp|O95229|ZWINT_HUMAN	0	0	0	0	0					#DIV/0!	#DIV/0!	#DIV/0!
AEQESARQL	sp|Q15149|PLEC_HUMAN	0	0	0	0	0					#DIV/0!	#DIV/0!	#DIV/0!
AEQESGLYRY	sp|Q9NU22|MDN1_HUMAN	0	0	0	0	0					#DIV/0!	#DIV/0!	#DIV/0!
AEQFPRQVL	sp|Q96K17|BT3L4_HUMAN	0	0	0	0	0					#DIV/0!	#DIV/0!	#DIV/0!
AEQGGTPIRY	sp|Q5THJ4|VP13D_HUMAN	0	0	0	0	0					#DIV/0!	#DIV/0!	#DIV/0!
AEQGYAHGF	sp|Q5TAA0|TTC22_HUMAN	0	0	0	0	0					#DIV/0!	#DIV/0!	#DIV/0!
AEQKLQQTL	sp|Q13136|LIPA1_HUMAN	0	0	0	0	0					#DIV/0!	#DIV/0!	#DIV/0!
KYFSLPSVVF	sp|O60656|UD19_HUMAN	0	0	0	0	0					#DIV/0!	#DIV/0!	#DIV/0!
AEQKVEYTL	sp|Q04637|IF4G1_HUMAN	0	0	0	0	0					#DIV/0!	#DIV/0!	#DIV/0!
AEQLAEGGRMVY	sp|Q08J23|NSUN2_HUMAN	0	0	0	0	0					#DIV/0!	#DIV/0!	#DIV/0!
AEQLQKLLY	sp|Q8N2F6|ARM10_HUMAN	0	0	0	0	0					#DIV/0!	#DIV/0!	#DIV/0!
KYIPPGQRNREVI	sp|Q99700|ATX2_HUMAN	0	1.30451e+16	0	0	0					#NUM!	0.136114	0.866097
AEQNRKDAEAW	sp|P13645|K1C10_HUMAN	0	0	0	0	0					#DIV/0!	#DIV/0!	#DIV/0!
AEQNRKDAEAWFNEKSKEL	sp|P13645|K1C10_HUMAN	0	0	0	3.73961e+16	0					#DIV/0!	0.247513	0.606403
AEQPPHLTPGI	sp|P78330|SERB_HUMAN	0	0	0	0	0					#DIV/0!	#DIV/0!	#DIV/0!
AEQPTTADF	sp|A7KAX9|RHG32_HUMAN	0	0	0	0	0					#DIV/0!	#DIV/0!	#DIV/0!
AEQQGKGVAL	sp|Q04637|IF4G1_HUMAN	0	0	0	0	0					#DIV/0!	#DIV/0!	#DIV/0!
KYLSEWDQW	sp|Q7Z402|TMC7_HUMAN	0	0	0	0	0					#DIV/0!	#DIV/0!	#DIV/0!
AEQQITEVF	sp|P46013|KI67_HUMAN	0	0	0	0	0					#DIV/0!	#DIV/0!	#DIV/0!
AEQRGELAL	sp|P05787|K2C8_HUMAN	0	0	0	0	0					#DIV/0!	#DIV/0!	#DIV/0!
AEQRGQNLL	sp|P12270|TPR_HUMAN	0	0	0	0	0					#DIV/0!	#DIV/0!	#DIV/0!
AEQRIGPLAF	sp|Q8NFZ0|FBH1_HUMAN	0	0	0	0	0					#DIV/0!	#DIV/0!	#DIV/0!
KYLSGIAHFL	sp|Q10713|MPPA_HUMAN	0	0	0	0	0					#DIV/0!	#DIV/0!	#DIV/0!
KYMDINFDF	sp|O94832|MYO1D_HUMAN	0	0	0	0	0					#DIV/0!	#DIV/0!	#DIV/0!
AEQSGMRTY	sp|Q6IQ23|PKHA7_HUMAN	0	0	0	0	0					#DIV/0!	#DIV/0!	#DIV/0!
KYNRIAREW	sp|P62837|UB2D2_HUMAN	0	0	867700640000000	0	1202233200000000					#DIV/0!	0.116275	0.934513
AEQTLNNIKQF	sp|Q92499|DDX1_HUMAN	0	0	0	0	0					#DIV/0!	#DIV/0!	#DIV/0!
AEQVDNKGRNF	sp|Q9P2R3|ANFY1_HUMAN	0	0	0	0	0					#DIV/0!	#DIV/0!	#DIV/0!
AEQVIAGFNRL	sp|Q9UHV9|PFD2_HUMAN	0	0	0	0	0					#DIV/0!	#DIV/0!	#DIV/0!
AEQWEMHRL	sp|O43663|PRC1_HUMAN	0	0	0	0	0					#DIV/0!	#DIV/0!	#DIV/0!
AEQYDAFVKF	sp|Q53H80|AKIR2_HUMAN	0	0	0	0	0					#DIV/0!	#DIV/0!	#DIV/0!
KYQDAPAAQF	sp|Q14145|KEAP1_HUMAN	0	0	1.88936e+16	1.19157e+16	1.88018e+16					#DIV/0!	0.00578703	2.23754
AEQYPEVGTGKRF	sp|O60568|PLOD3_HUMAN	0	0	0	0	0					#DIV/0!	#DIV/0!	#DIV/0!
AEQYRSYRL	sp|O14929|HAT1_HUMAN	0	0	0	0	0					#DIV/0!	#DIV/0!	#DIV/0!
AEQYTPKAKY	sp|P49327|FAS_HUMAN	0	0	0	0	0					#DIV/0!	#DIV/0!	#DIV/0!
AERDLYRDTW	sp|Q9UDX5|MTFP1_HUMAN	0	0	0	0	0					#DIV/0!	#DIV/0!	#DIV/0!
AERDVYTGDAL	sp|P20618|PSB1_HUMAN	0	0	0	0	0					#DIV/0!	#DIV/0!	#DIV/0!
AERELERW	sp|Q15149|PLEC_HUMAN	0	0	0	0	0					#DIV/0!	#DIV/0!	#DIV/0!
AERGARKIVLW	sp|O75911|DHRS3_HUMAN	0	0	0	0	0					#DIV/0!	#DIV/0!	#DIV/0!
KYVDPVISKRL	sp|Q14244|MAP7_HUMAN	6554538200000000	7376954200000000	2.32989e+16	0	1.6556e+16					0.931442	0.265336	0.576203
AERIKLEAERF	sp|P49591|SYSC_HUMAN	0	0	0	0	0					#DIV/0!	#DIV/0!	#DIV/0!
AERLADKY	sp|Q99567|NUP88_HUMAN	0	0	0	0	0					#DIV/0!	#DIV/0!	#DIV/0!
AERLVEIQY	sp|Q14161|GIT2_HUMAN	0	0	0	0	0					#DIV/0!	#DIV/0!	#DIV/0!
AERMFTREF	sp|Q9NQS7|INCE_HUMAN	0	0	0	0	0					#DIV/0!	#DIV/0!	#DIV/0!
AERPQEWAM	sp|P25963|IKBA_HUMAN	0	0	0	0	0					#DIV/0!	#DIV/0!	#DIV/0!
AERRKAVESW	sp|Q8TE76|MORC4_HUMAN	0	0	0	0	0					#DIV/0!	#DIV/0!	#DIV/0!
AERVGLHKVF	sp|P11388|TOP2A_HUMAN	0	0	0	0	0					#DIV/0!	#DIV/0!	#DIV/0!
AERWSDYVERY	sp|Q96ST3|SIN3A_HUMAN	0	0	0	0	0					#DIV/0!	#DIV/0!	#DIV/0!
AESAEAAKKML	sp|P32456|GBP2_HUMAN	0	0	0	0	0					#DIV/0!	#DIV/0!	#DIV/0!
AESAFSFKKL	sp|Q99627|CSN8_HUMAN	0	0	0	0	0					#DIV/0!	#DIV/0!	#DIV/0!
KYVIYIERV	sp|P61254|RL26_HUMAN	0	0	4.14233e+16	912817600000000	9492769300000000					#DIV/0!	0.178515	0.748324
AESAPAWRL	sp|Q16342|PDCD2_HUMAN	0	0	0	0	0					#DIV/0!	#DIV/0!	#DIV/0!
AESAQASAKML	sp|P32455|GBP1_HUMAN	0	0	0	0	0					#DIV/0!	#DIV/0!	#DIV/0!
AESAQSNRL	sp|Q9BQ67|GRWD1_HUMAN	0	0	0	0	0					#DIV/0!	#DIV/0!	#DIV/0!
AESASEAAKKY	sp|P51572|BAP31_HUMAN	0	0	2.54184e+16	2.42135e+16	2.04568e+16					#DIV/0!	0.00060564	3.21779
AESAVFQQL	sp|P09327|VILI_HUMAN	0	0	0	0	0					#DIV/0!	#DIV/0!	#DIV/0!
AESDEGKLHVL	sp|Q09161|NCBP1_HUMAN	0	0	0	0	0					#DIV/0!	#DIV/0!	#DIV/0!
KYYKVDENGKI	sp|P62979|RS27A_HUMAN	0	0	0	0	816728160000000					#DIV/0!	0.247513	0.606403
AESDFVKF	sp|Q14684|RRP1B_HUMAN	0	0	0	0	0					#DIV/0!	#DIV/0!	#DIV/0!
LKRQPAPPREAHF	sp|P46778|RL21_HUMAN	0	0	0	0	0					#DIV/0!	#DIV/0!	#DIV/0!
LLDDGVINM	sp|O95340|PAPS2_HUMAN	0	0	0	0	0					#DIV/0!	#DIV/0!	#DIV/0!
AESDKPVVI	sp|Q9Y4K1|CRBG1_HUMAN	0	0	0	0	0					#DIV/0!	#DIV/0!	#DIV/0!
AESDLAYTR	sp|P52788|SPSY_HUMAN	0	0	0	0	0					#DIV/0!	#DIV/0!	#DIV/0!
AESDLDYIQY	sp|Q8WVK7|SKA2_HUMAN	0	0	0	0	0					#DIV/0!	#DIV/0!	#DIV/0!
AESDLLKP	sp|Q2M3G4|SHRM1_HUMAN	0	0	0	0	0					#DIV/0!	#DIV/0!	#DIV/0!
AESDTFFQY	sp|Q1W6H9|F110C_HUMAN	0	0	0	0	0					#DIV/0!	#DIV/0!	#DIV/0!
AESDVKHRTRDY	sp|P49642|PRI1_HUMAN	0	0	0	0	0					#DIV/0!	#DIV/0!	#DIV/0!
LLDESQRFLY	sp|Q7Z340|ZN551_HUMAN	0	0	0	0	0					#DIV/0!	#DIV/0!	#DIV/0!
AESEALTSY	sp|Q7Z404|TMC4_HUMAN	0	0	0	0	0					#DIV/0!	#DIV/0!	#DIV/0!
AESEARTPF	sp|O14815|CAN9_HUMAN	0	0	0	0	0					#DIV/0!	#DIV/0!	#DIV/0!
AESEDLAVHLY	sp|Q86X27|RGPS2_HUMAN	0	0	0	0	0					#DIV/0!	#DIV/0!	#DIV/0!
AESEETKERLF	sp|Q9UHB9|SRP68_HUMAN	0	0	0	0	0					#DIV/0!	#DIV/0!	#DIV/0!
AESFVNVKRW	sp|Q15286|RAB35_HUMAN	0	0	0	0	0					#DIV/0!	#DIV/0!	#DIV/0!
AESGDHGSSSF	sp|Q5M7Z0|RNFT1_HUMAN	0	0	0	0	0					#DIV/0!	#DIV/0!	#DIV/0!
AESGDSVKMY	sp|O95104|SCAF4_HUMAN	0	0	0	0	0					#DIV/0!	#DIV/0!	#DIV/0!
AESGIIKV	sp|Q7Z3U7|MON2_HUMAN	0	0	0	0	0					#DIV/0!	#DIV/0!	#DIV/0!
AESGPDLRY	sp|P15924|DESP_HUMAN	0	0	0	0	0					#DIV/0!	#DIV/0!	#DIV/0!
AESGRGQVM	sp|P24001|IL32_HUMAN	0	0	0	0	0					#DIV/0!	#DIV/0!	#DIV/0!
AESGSLDIMKM	sp|Q96JP0|FEM1C_HUMAN	0	0	0	0	0					#DIV/0!	#DIV/0!	#DIV/0!
LLLAGQATTAY	sp|P04233|HG2A_HUMAN	0	0	0	0	0					#DIV/0!	#DIV/0!	#DIV/0!
AESHPSSNLL	sp|Q10567|AP1B1_HUMAN	0	0	0	0	0					#DIV/0!	#DIV/0!	#DIV/0!
AESIANQRI	sp|Q06265|EXOS9_HUMAN	0	0	0	0	0					#DIV/0!	#DIV/0!	#DIV/0!
AESIDHSAW	sp|P07225|PROS_HUMAN	0	0	0	0	0					#DIV/0!	#DIV/0!	#DIV/0!
AESIGVKI	sp|Q8N158|GPC2_HUMAN	0	0	0	0	0					#DIV/0!	#DIV/0!	#DIV/0!
AESIIKRRI	sp|O95503|CBX6_HUMAN	0	0	0	0	0					#DIV/0!	#DIV/0!	#DIV/0!
LPHLIQDAGQFY	sp|Q96KC8|DNJC1_HUMAN	0	0	0	0	0					#DIV/0!	#DIV/0!	#DIV/0!
AESKEIVRGY	sp|Q9NRX4|PHP14_HUMAN	0	0	0	0	0					#DIV/0!	#DIV/0!	#DIV/0!
AESKGVVKF	sp|P55011|S12A2_HUMAN	0	0	0	0	0					#DIV/0!	#DIV/0!	#DIV/0!
AESLEPVSW	sp|Q63HR2|TENS2_HUMAN	0	0	0	0	0					#DIV/0!	#DIV/0!	#DIV/0!
AESLFKESY	sp|P19623|SPEE_HUMAN	0	0	0	0	0					#DIV/0!	#DIV/0!	#DIV/0!
AESLFKESYY	sp|P19623|SPEE_HUMAN	0	0	0	0	0					#DIV/0!	#DIV/0!	#DIV/0!
AESLGGSGY	sp|Q14156|EFR3A_HUMAN	0	0	0	0	0					#DIV/0!	#DIV/0!	#DIV/0!
LPNTDVPIL	sp|Q6IA86|ELP2_HUMAN	0	0	0	0	0					#DIV/0!	#DIV/0!	#DIV/0!
AESLIAKKI	sp|P78371|TCPB_HUMAN	1.06051e+16	1.62651e+16	2.59537e+16	2.16516e+16	2029697600000000					0.300389	0.385189	0.414326
AESLKTLRY	sp|Q02880|TOP2B_HUMAN	0	0	0	0	0					#DIV/0!	#DIV/0!	#DIV/0!
AESLQPKGY	sp|Q6ZRS2|SRCAP_HUMAN	0	0	0	0	0					#DIV/0!	#DIV/0!	#DIV/0!
AESLRYKLL	sp|P23396|RS3_HUMAN	0	0	0	0	0					#DIV/0!	#DIV/0!	#DIV/0!
AESLVAEGL	sp|Q7KZF4|SND1_HUMAN	0	0	0	0	0					#DIV/0!	#DIV/0!	#DIV/0!
LPSESVSSL	sp|Q9BZQ8|NIBA1_HUMAN	0	0	0	0	0					#DIV/0!	#DIV/0!	#DIV/0!
AESMYQIKY	sp|P05787|K2C8_HUMAN	0	1.3131e+16	3.40008e+16	3.78737e+16	4.32239e+16					2.54686	0.0065203	2.18573
AESMYQIKYEEL	sp|P05787|K2C8_HUMAN	0	0	0	0	0					#DIV/0!	#DIV/0!	#DIV/0!
AESMYQIKYEELQ	sp|P05787|K2C8_HUMAN	0	0	0	0	0					#DIV/0!	#DIV/0!	#DIV/0!
LPSQVTEMF	sp|Q9Y4P8|WIPI2_HUMAN	0	0	0	0	0					#DIV/0!	#DIV/0!	#DIV/0!
AESPAGHSF	sp|Q9NXE4|NSMA3_HUMAN	0	0	0	0	0					#DIV/0!	#DIV/0!	#DIV/0!
LPYPFTHHW	sp|Q9BVJ6|UT14A_HUMAN	0	0	0	0	0					#DIV/0!	#DIV/0!	#DIV/0!
AESPEYVHMY	sp|Q96PZ2|F111A_HUMAN	0	0	0	0	0					#DIV/0!	#DIV/0!	#DIV/0!
AESQELIYTF	sp|Q12899|TRI26_HUMAN	0	0	0	0	0					#DIV/0!	#DIV/0!	#DIV/0!
LRRSRPETGRPRPKG	sp|P46783|RS10_HUMAN	0	0	0	0	0					#DIV/0!	#DIV/0!	#DIV/0!
AESRKGQERF	sp|Q07817|B2CL1_HUMAN	0	0	0	0	0					#DIV/0!	#DIV/0!	#DIV/0!
LSERLRQHAY	sp|O60664|PLIN3_HUMAN	0	0	0	0	0					#DIV/0!	#DIV/0!	#DIV/0!
AESSGQKSF	sp|Q5QJE6|TDIF2_HUMAN	0	0	0	0	0					#DIV/0!	#DIV/0!	#DIV/0!
AESSGQKSFA	sp|Q5QJE6|TDIF2_HUMAN	0	0	0	0	0					#DIV/0!	#DIV/0!	#DIV/0!
LTADSHPSY	sp|Q9H3Z4|DNJC5_HUMAN	0	0	2835908800000000	0	1.77456e+16					#DIV/0!	0.202749	0.693042
AESSPFVERLL	sp|P14625|ENPL_HUMAN	0	0	0	0	0					#DIV/0!	#DIV/0!	#DIV/0!
AESSPTAGKKL	sp|Q8IWB9|TEX2_HUMAN	0	0	0	0	0					#DIV/0!	#DIV/0!	#DIV/0!
AESTEDVTW	sp|Q6NZ36|FAP20_HUMAN	0	0	0	0	0					#DIV/0!	#DIV/0!	#DIV/0!
AESTKSFQY	sp|Q9UPM8|AP4E1_HUMAN	0	0	0	0	0					#DIV/0!	#DIV/0!	#DIV/0!
AESTSSRML	sp|O75419|CDC45_HUMAN	0	0	0	0	0					#DIV/0!	#DIV/0!	#DIV/0!
AESVVKKTGF	sp|Q92562|FIG4_HUMAN	0	0	0	0	0					#DIV/0!	#DIV/0!	#DIV/0!
AESVVLEHRSY	sp|Q9BWS9|CHID1_HUMAN	0	0	0	0	0					#DIV/0!	#DIV/0!	#DIV/0!
LTDDHVQFLIY	sp|Q16539|MK14_HUMAN	0	0	0	0	0					#DIV/0!	#DIV/0!	#DIV/0!
AESWGGKENGF	sp|Q7Z6Z7|HUWE1_HUMAN	0	0	0	0	0					#DIV/0!	#DIV/0!	#DIV/0!
AESYAESVGAKHY	sp|Q9UL25|RAB21_HUMAN	0	0	0	0	0					#DIV/0!	#DIV/0!	#DIV/0!
AESYEVERY	sp|Q9NP58|ABCB6_HUMAN	0	0	0	0	0					#DIV/0!	#DIV/0!	#DIV/0!
AESYRIQTY	sp|O95453|PARN_HUMAN	0	0	0	0	0					#DIV/0!	#DIV/0!	#DIV/0!
AETAERAGW	sp|Q92985|IRF7_HUMAN	0	0	0	0	0					#DIV/0!	#DIV/0!	#DIV/0!
AETARLTSF	sp|P78371|TCPB_HUMAN	0	0	0	0	0					#DIV/0!	#DIV/0!	#DIV/0!
AETDAIRFL	sp|Q53HC9|EIPR1_HUMAN	0	0	0	0	0					#DIV/0!	#DIV/0!	#DIV/0!
AETDFEKRDF	sp|Q99615|DNJC7_HUMAN	0	0	0	0	0					#DIV/0!	#DIV/0!	#DIV/0!
LTDIDPDVAY	sp|P09960|LKHA4_HUMAN	0	0	0	0	0					#DIV/0!	#DIV/0!	#DIV/0!
AETDLAKRFDV	sp|P13667|PDIA4_HUMAN	0	0	0	0	0					#DIV/0!	#DIV/0!	#DIV/0!
AETDLSQGVARW	sp|Q9BSJ8|ESYT1_HUMAN	0	0	0	0	0					#DIV/0!	#DIV/0!	#DIV/0!
AETDPGMVHL	sp|Q9NZN8|CNOT2_HUMAN	0	0	0	0	0					#DIV/0!	#DIV/0!	#DIV/0!
AETDRLREI	sp|O95382|M3K6_HUMAN	0	1000620400000000	0	1.89301e+16	2.39633e+16					4.83683	0.119717	0.921844
AETDTPNRATF	sp|P04035|HMDH_HUMAN	0	0	0	0	0					#DIV/0!	#DIV/0!	#DIV/0!
AETEEPGQRGW	sp|Q8IWY8|ZSC29_HUMAN	0	0	0	0	0					#DIV/0!	#DIV/0!	#DIV/0!
AETEGILQKL	sp|Q86UP2|KTN1_HUMAN	0	0	0	0	0					#DIV/0!	#DIV/0!	#DIV/0!
AETEGYLRF	sp|O60568|PLOD3_HUMAN	0	0	0	0	0					#DIV/0!	#DIV/0!	#DIV/0!
AETEPIVKM	sp|P60228|EIF3E_HUMAN	0	0	0	0	0					#DIV/0!	#DIV/0!	#DIV/0!
AETGIAVPSY	sp|Q7L4I2|RSRC2_HUMAN	0	0	0	0	0					#DIV/0!	#DIV/0!	#DIV/0!
AETGKVVII	sp|Q8TEM1|PO210_HUMAN	0	0	0	0	0					#DIV/0!	#DIV/0!	#DIV/0!
AETGNLPHSY	sp|Q86T82|UBP37_HUMAN	0	0	0	0	0					#DIV/0!	#DIV/0!	#DIV/0!
AETGQVQKI	sp|Q00610|CLH1_HUMAN	527684320000000	1.00656e+16	2.46523e+16	227799600000000	2293146400000000					0.774074	0.374259	0.426828
AETGSGKTGAF	sp|Q92499|DDX1_HUMAN	0	0	0	0	0					#DIV/0!	#DIV/0!	#DIV/0!
AETGSGKTL	sp|Q9GZR7|DDX24_HUMAN	0	0	0	0	0					#DIV/0!	#DIV/0!	#DIV/0!
AETGSVKDF	sp|Q96GX2|A7L3B_HUMAN	0	0	0	0	0					#DIV/0!	#DIV/0!	#DIV/0!
AETGVELMR	sp|Q8WVY7|UBCP1_HUMAN	0	0	0	0	0					#DIV/0!	#DIV/0!	#DIV/0!
AETGVGKTV	sp|Q14241|ELOA1_HUMAN	0	0	0	0	0					#DIV/0!	#DIV/0!	#DIV/0!
AETILKNNI	sp|O95793|STAU1_HUMAN	0	0	0	0	0					#DIV/0!	#DIV/0!	#DIV/0!
LTDSETCLK	sp|P98088|MUC5A_HUMAN	0	0	0	0	0					#DIV/0!	#DIV/0!	#DIV/0!
AETITTHYL	sp|O43731|ERD23_HUMAN	0	0	0	0	0					#DIV/0!	#DIV/0!	#DIV/0!
AETLGKLETQY	sp|Q9UPN3|MACF1_HUMAN	0	0	0	0	0					#DIV/0!	#DIV/0!	#DIV/0!
AETLGRTW	sp|Q92817|EVPL_HUMAN	0	0	0	0	0					#DIV/0!	#DIV/0!	#DIV/0!
AETNSRVSGVDGY	sp|Q14566|MCM6_HUMAN	0	0	0	0	0					#DIV/0!	#DIV/0!	#DIV/0!
LWLRHDPQTTNL	sp|P60033|CD81_HUMAN	0	1.75628e+16	0	2.46301e+16	5.07798e+16					1.51727	0.236972	0.625303
LYAQVKQKM	sp|Q9Y4X5|ARI1_HUMAN	0	0	0	0	0					#DIV/0!	#DIV/0!	#DIV/0!
AETPDIKLFGKW	sp|P46782|RS5_HUMAN	0	0	0	0	0					#DIV/0!	#DIV/0!	#DIV/0!
LYVVDLKKF	sp|Q9NYU2|UGGG1_HUMAN	0	0	0	0	0					#DIV/0!	#DIV/0!	#DIV/0!
AETPVHKQI	sp|Q7Z2Z1|TICRR_HUMAN	0	0	0	0	0					#DIV/0!	#DIV/0!	#DIV/0!
MDSQGRVW	sp|Q8TE68|ES8L1_HUMAN	0	0	0	0	0					#DIV/0!	#DIV/0!	#DIV/0!
AETSRDLSHW	sp|Q13884|SNTB1_HUMAN	0	0	0	0	0					#DIV/0!	#DIV/0!	#DIV/0!
AETSVALEKY	sp|P18074|ERCC2_HUMAN	0	0	0	0	0					#DIV/0!	#DIV/0!	#DIV/0!
AETVTKGGI	sp|P61604|CH10_HUMAN	0	0	0	0	0					#DIV/0!	#DIV/0!	#DIV/0!
AETYVEGQRI	sp|P55196|AFAD_HUMAN	0	0	0	0	0					#DIV/0!	#DIV/0!	#DIV/0!
AEVAAEKSF	sp|Q9NW64|RBM22_HUMAN	0	0	0	0	0					#DIV/0!	#DIV/0!	#DIV/0!
AEVAALRKKL	sp|Q86Y91|KI18B_HUMAN	0	0	0	0	0					#DIV/0!	#DIV/0!	#DIV/0!
AEVADEKML	sp|Q15003|CND2_HUMAN	0	0	0	0	0					#DIV/0!	#DIV/0!	#DIV/0!
AEVAEHVQY	sp|O75496|GEMI_HUMAN	0	0	0	0	0					#DIV/0!	#DIV/0!	#DIV/0!
AEVAEHVQYM	sp|O75496|GEMI_HUMAN	0	0	0	0	0					#DIV/0!	#DIV/0!	#DIV/0!
MEEPINKRLF	sp|Q13042|CDC16_HUMAN	0	0	0	0	0					#DIV/0!	#DIV/0!	#DIV/0!
AEVASALRSF	sp|Q7Z3C6|ATG9A_HUMAN	0	0	0	0	0					#DIV/0!	#DIV/0!	#DIV/0!
AEVASLNRRI	sp|P06753|TPM3_HUMAN	0	0	0	0	0					#DIV/0!	#DIV/0!	#DIV/0!
AEVDAEKP	sp|Q92888|ARHG1_HUMAN	0	0	0	0	0					#DIV/0!	#DIV/0!	#DIV/0!
AEVDKVTGRF	sp|P63220|RS21_HUMAN	0	1971272800000000	29287600000000	3.09446e+16	3.56793e+16					4.49451	0.11903	0.924344
AEVDLQGIKA	sp|P27216|ANX13_HUMAN	0	0	0	0	0					#DIV/0!	#DIV/0!	#DIV/0!
MEMGRRIHLELRN	sp|P39687|AN32A_HUMAN	0	0	0	0	0					#DIV/0!	#DIV/0!	#DIV/0!
MEPAAFQALY	sp|Q8NFU3|TSTD1_HUMAN	0	0	0	0	0					#DIV/0!	#DIV/0!	#DIV/0!
AEVDTRESL	sp|O60306|AQR_HUMAN	0	0	0	0	0					#DIV/0!	#DIV/0!	#DIV/0!
AEVDTRESLVKF	sp|O60306|AQR_HUMAN	0	0	0	0	0					#DIV/0!	#DIV/0!	#DIV/0!
AEVDTVRRAL	sp|Q15149|PLEC_HUMAN	0	0	0	0	0					#DIV/0!	#DIV/0!	#DIV/0!
AEVDYLEQF	sp|Q9Y6A5|TACC3_HUMAN	0	0	0	0	0					#DIV/0!	#DIV/0!	#DIV/0!
AEVEAQKAQQL	sp|Q9ULW0|TPX2_HUMAN	0	0	0	0	0					#DIV/0!	#DIV/0!	#DIV/0!
AEVEETLKRI	sp|Q9NP97|DLRB1_HUMAN	0	0	0	0	0					#DIV/0!	#DIV/0!	#DIV/0!
AEVEGAGVKAW	sp|Q8N5I2|ARRD1_HUMAN	0	0	0	0	0					#DIV/0!	#DIV/0!	#DIV/0!
MLGRRPGAPESK	sp|P04233|HG2A_HUMAN	0	0	0	0	0					#DIV/0!	#DIV/0!	#DIV/0!
AEVELASRV	sp|Q15149|PLEC_HUMAN	0	0	0	0	0					#DIV/0!	#DIV/0!	#DIV/0!
AEVELKKGATL	sp|P14618|KPYM_HUMAN	0	0	0	0	0					#DIV/0!	#DIV/0!	#DIV/0!
AEVELSARRL	sp|Q8IZ83|A16A1_HUMAN	0	0	0	0	0					#DIV/0!	#DIV/0!	#DIV/0!
AEVEQKKKRTF	sp|P62841|RS15_HUMAN	536197920000000	0	0	0	0					#NUM!	0.136114	0.866097
AEVEQKKKRTFRKF	sp|P62841|RS15_HUMAN	0	1.19542e+16	0	0	0					#NUM!	0.136114	0.866097
AEVERVKNM	sp|O94832|MYO1D_HUMAN	0	0	0	0	0					#DIV/0!	#DIV/0!	#DIV/0!
AEVEVKKAGY	sp|Q96RL7|VP13A_HUMAN	0	0	0	0	0					#DIV/0!	#DIV/0!	#DIV/0!
AEVEVSIPAKL	sp|Q00341|VIGLN_HUMAN	0	0	0	0	0					#DIV/0!	#DIV/0!	#DIV/0!
AEVFPLKVF	sp|Q8NCS4|TM35B_HUMAN	0	0	0	0	0					#DIV/0!	#DIV/0!	#DIV/0!
AEVGAAETTL	sp|P05783|K1C18_HUMAN	0	0	0	0	0					#DIV/0!	#DIV/0!	#DIV/0!
AEVGAAGKGY	sp|Q13144|EI2BE_HUMAN	0	0	0	0	0					#DIV/0!	#DIV/0!	#DIV/0!
AEVGIIESI	sp|Q96SB8|SMC6_HUMAN	0	0	0	0	0					#DIV/0!	#DIV/0!	#DIV/0!
AEVGQYEQVKQLF	sp|A5YKK6|CNOT1_HUMAN	0	0	0	0	0					#DIV/0!	#DIV/0!	#DIV/0!
AEVGVLVGKDRSSF	sp|P07737|PROF1_HUMAN	0	0	0	0	0					#DIV/0!	#DIV/0!	#DIV/0!
AEVGVWDNY	sp|P40227|TCPZ_HUMAN	0	0	0	0	0					#DIV/0!	#DIV/0!	#DIV/0!
AEVHESYKHL	sp|Q15067|ACOX1_HUMAN	0	0	0	0	0					#DIV/0!	#DIV/0!	#DIV/0!
MPELVDFRQY	sp|P33121|ACSL1_HUMAN	0	0	0	0	0					#DIV/0!	#DIV/0!	#DIV/0!
AEVHKLGQRF	sp|O60437|PEPL_HUMAN	0	0	0	0	0					#DIV/0!	#DIV/0!	#DIV/0!
AEVIAKNNSF	sp|P43246|MSH2_HUMAN	0	0	0	0	0					#DIV/0!	#DIV/0!	#DIV/0!
MPIGGDVPAL	sp|P46939|UTRN_HUMAN	0	0	0	0	0					#DIV/0!	#DIV/0!	#DIV/0!
AEVIKGSWQ	sp|P11532|DMD_HUMAN	0	0	0	0	0					#DIV/0!	#DIV/0!	#DIV/0!
AEVISVLQKY	sp|P54132|BLM_HUMAN	0	0	0	0	0					#DIV/0!	#DIV/0!	#DIV/0!
AEVKEKVVL	sp|O60437|PEPL_HUMAN	0	0	0	0	0					#DIV/0!	#DIV/0!	#DIV/0!
MPNVSNDL	sp|Q92793|CBP_HUMAN	0	0	0	0	0					#DIV/0!	#DIV/0!	#DIV/0!
AEVKIEKRT	sp|Q7Z6Z7|HUWE1_HUMAN	0	0	0	0	0					#DIV/0!	#DIV/0!	#DIV/0!
AEVKIEKRTT	sp|Q7Z6Z7|HUWE1_HUMAN	0	0	0	0	0					#DIV/0!	#DIV/0!	#DIV/0!
AEVKLRDDQY	sp|Q96RS6|NUDC1_HUMAN	0	0	0	0	0					#DIV/0!	#DIV/0!	#DIV/0!
AEVKVSKEIF	sp|Q9NQT4|EXOS5_HUMAN	0	0	0	0	0					#DIV/0!	#DIV/0!	#DIV/0!
AEVKYGIKEY	sp|P43304|GPDM_HUMAN	0	0	0	0	0					#DIV/0!	#DIV/0!	#DIV/0!
AEVLDLRRL	sp|O95602|RPA1_HUMAN	0	0	0	0	0					#DIV/0!	#DIV/0!	#DIV/0!
AEVLDLRRLY	sp|O95602|RPA1_HUMAN	0	0	0	0	0					#DIV/0!	#DIV/0!	#DIV/0!
AEVLEAHTI	sp|Q9P2E3|ZNFX1_HUMAN	0	0	0	0	0					#DIV/0!	#DIV/0!	#DIV/0!
AEVLNIGKKL	sp|P22234|PUR6_HUMAN	0	0	0	0	0					#DIV/0!	#DIV/0!	#DIV/0!
AEVLNKHSL	sp|P52272|HNRPM_HUMAN	0	0	0	0	0					#DIV/0!	#DIV/0!	#DIV/0!
AEVLQNNRRL	sp|P61081|UBC12_HUMAN	0	0	0	0	0					#DIV/0!	#DIV/0!	#DIV/0!
MPQMANFVY	sp|O60306|AQR_HUMAN	0	0	0	0	0					#DIV/0!	#DIV/0!	#DIV/0!
AEVMLGHGL	sp|P50851|LRBA_HUMAN	0	0	0	0	0					#DIV/0!	#DIV/0!	#DIV/0!
AEVMLGHGLF	sp|P50851|LRBA_HUMAN	0	0	0	0	0					#DIV/0!	#DIV/0!	#DIV/0!
AEVNLKKKSY	sp|Q96B26|EXOS8_HUMAN	0	0	0	0	0					#DIV/0!	#DIV/0!	#DIV/0!
AEVNLKKKSYL	sp|Q96B26|EXOS8_HUMAN	0	0	0	0	0					#DIV/0!	#DIV/0!	#DIV/0!
AEVPKEHW	sp|P21673|SAT1_HUMAN	0	0	0	0	0					#DIV/0!	#DIV/0!	#DIV/0!
MPRGDSEQVRY	sp|O95858|TSN15_HUMAN	0	0	0	0	0					#DIV/0!	#DIV/0!	#DIV/0!
AEVQDNYKEL	sp|Q86VP1|TAXB1_HUMAN	0	0	0	0	0					#DIV/0!	#DIV/0!	#DIV/0!
MPSQLVSQV	sp|Q9NX09|DDIT4_HUMAN	0	0	0	0	0					#DIV/0!	#DIV/0!	#DIV/0!
AEVQKEEEKKF	sp|Q99615|DNJC7_HUMAN	0	0	0	0	0					#DIV/0!	#DIV/0!	#DIV/0!
AEVQQVLNRF	sp|Q6NXG1|ESRP1_HUMAN	0	0	0	0	0					#DIV/0!	#DIV/0!	#DIV/0!
AEVQQVLNRY	sp|Q9H6T0|ESRP2_HUMAN	0	0	0	0	0					#DIV/0!	#DIV/0!	#DIV/0!
AEVRHPPVGI	sp|O15417|TNC18_HUMAN	0	0	0	0	0					#DIV/0!	#DIV/0!	#DIV/0!
AEVSKDPKGLEW	sp|Q9Y446|PKP3_HUMAN	0	0	0	0	0					#DIV/0!	#DIV/0!	#DIV/0!
AEVSPDAKTSL	sp|Q68DQ2|CRBG3_HUMAN	0	0	0	0	0					#DIV/0!	#DIV/0!	#DIV/0!
AEVSPMYGVQKY	sp|Q9H3K2|GHITM_HUMAN	0	0	0	0	0					#DIV/0!	#DIV/0!	#DIV/0!
AEVTNIKKTL	sp|Q9H9Q2|CSN7B_HUMAN	0	0	0	0	0					#DIV/0!	#DIV/0!	#DIV/0!
AEVTPSQHGNRTF	sp|Q14145|KEAP1_HUMAN	0	0	0	0	0					#DIV/0!	#DIV/0!	#DIV/0!
AEVTTDDRAY	sp|P53992|SC24C_HUMAN	0	0	0	0	0					#DIV/0!	#DIV/0!	#DIV/0!
AEVTTKSQI	sp|P13010|XRCC5_HUMAN	0	0	0	0	0					#DIV/0!	#DIV/0!	#DIV/0!
AEVVEGSRY	sp|O43164|PJA2_HUMAN	0	0	0	0	0					#DIV/0!	#DIV/0!	#DIV/0!
AEVYDQERF	sp|Q9UHX1|PUF60_HUMAN	0	0	0	0	0					#DIV/0!	#DIV/0!	#DIV/0!
AEVYKELRL	sp|P49327|FAS_HUMAN	0	0	0	0	0					#DIV/0!	#DIV/0!	#DIV/0!
AEWASRFW	sp|Q8N766|EMC1_HUMAN	0	0	0	0	0					#DIV/0!	#DIV/0!	#DIV/0!
AEWASRREAF	sp|P30305|MPIP2_HUMAN	0	0	0	0	0					#DIV/0!	#DIV/0!	#DIV/0!
AEWDQVTVY	sp|Q9Y4W2|LAS1L_HUMAN	0	0	0	0	0					#DIV/0!	#DIV/0!	#DIV/0!
AEWDSTEKI	sp|Q9HCE6|ARGAL_HUMAN	0	0	0	0	0					#DIV/0!	#DIV/0!	#DIV/0!
MPYTDAVVH	sp|P33260|CP2CI_HUMAN	0	0	0	0	0					#DIV/0!	#DIV/0!	#DIV/0!
AEWIEAIKKL	sp|Q9NYT0|PLEK2_HUMAN	0	0	0	0	0					#DIV/0!	#DIV/0!	#DIV/0!
MTEIADLTY	sp|O95208|EPN2_HUMAN	0	0	0	0	0					#DIV/0!	#DIV/0!	#DIV/0!
AEWKSLEY	sp|P78527|PRKDC_HUMAN	0	0	0	0	0					#DIV/0!	#DIV/0!	#DIV/0!
AEWNSSPISHQF	sp|O94915|FRYL_HUMAN	0	0	0	0	0					#DIV/0!	#DIV/0!	#DIV/0!
AEWPAQTNY	sp|P27708|PYR1_HUMAN	0	0	0	0	0					#DIV/0!	#DIV/0!	#DIV/0!
AEWPKEQFI	sp|Q12929|EPS8_HUMAN	0	0	0	0	0					#DIV/0!	#DIV/0!	#DIV/0!
AEWREEVKKHF	sp|O43283|M3K13_HUMAN	0	0	0	0	0					#DIV/0!	#DIV/0!	#DIV/0!
AEWSDSAQGSESHSL	sp|P13747|HLAE_HUMAN	0	0	0	0	0					#DIV/0!	#DIV/0!	#DIV/0!
AEWSSKTSY	sp|Q9BT92|TCHP_HUMAN	0	0	0	0	0					#DIV/0!	#DIV/0!	#DIV/0!
AEYDRPNLL	sp|P49754|VPS41_HUMAN	0	0	0	0	0					#DIV/0!	#DIV/0!	#DIV/0!
AEYDSTKQKTEF	sp|P19174|PLCG1_HUMAN	0	0	0	0	0					#DIV/0!	#DIV/0!	#DIV/0!
AEYEAEKKGL	sp|P46100|ATRX_HUMAN	0	0	0	0	0					#DIV/0!	#DIV/0!	#DIV/0!
AEYEAEKKGLTM	sp|P46100|ATRX_HUMAN	0	0	0	0	0					#DIV/0!	#DIV/0!	#DIV/0!
AEYEARSRL	sp|Q8N6H7|ARFG2_HUMAN	0	0	0	0	0					#DIV/0!	#DIV/0!	#DIV/0!
AEYFPTKPMF	sp|Q8NEB5|PLPP5_HUMAN	0	0	0	0	0					#DIV/0!	#DIV/0!	#DIV/0!
AEYGEIKNI	sp|Q9Y5S9|RBM8A_HUMAN	0	0	0	0	0					#DIV/0!	#DIV/0!	#DIV/0!
AEYGEIKNIHL	sp|Q9Y5S9|RBM8A_HUMAN	0	0	0	0	0					#DIV/0!	#DIV/0!	#DIV/0!
AEYGGPHGGY	sp|P14866|HNRPL_HUMAN	0	0	0	0	0					#DIV/0!	#DIV/0!	#DIV/0!
AEYIEKVVY	sp|P07942|LAMB1_HUMAN	0	0	0	0	0					#DIV/0!	#DIV/0!	#DIV/0!
AEYIQKNVQL	sp|P49721|PSB2_HUMAN	0	0	0	0	0					#DIV/0!	#DIV/0!	#DIV/0!
AEYIQKNVQLY	sp|P49721|PSB2_HUMAN	0	0	0	0	0					#DIV/0!	#DIV/0!	#DIV/0!
AEYKEKTGQEY	sp|P07814|SYEP_HUMAN	0	0	0	0	0					#DIV/0!	#DIV/0!	#DIV/0!
AEYKNTNEMF	sp|Q16513|PKN2_HUMAN	0	0	0	0	0					#DIV/0!	#DIV/0!	#DIV/0!
AEYKRYLEM	sp|Q12874|SF3A3_HUMAN	0	0	0	0	0					#DIV/0!	#DIV/0!	#DIV/0!
AEYLIKEGY	sp|P48147|PPCE_HUMAN	0	0	0	0	0					#DIV/0!	#DIV/0!	#DIV/0!
AEYNGRLAA	sp|Q9NQG5|RPR1B_HUMAN	0	0	0	0	0					#DIV/0!	#DIV/0!	#DIV/0!
AEYPFSSEQKW	sp|P98194|AT2C1_HUMAN	0	0	0	0	0					#DIV/0!	#DIV/0!	#DIV/0!
AEYRDIRLM	sp|Q06323|PSME1_HUMAN	0	0	0	0	0					#DIV/0!	#DIV/0!	#DIV/0!
AEYSEPKKL	sp|P55196|AFAD_HUMAN	0	0	0	0	0					#DIV/0!	#DIV/0!	#DIV/0!
AEYSTKNNAL	sp|P61009|SPCS3_HUMAN	0	0	0	0	0					#DIV/0!	#DIV/0!	#DIV/0!
AEYTDVLQKI	sp|Q8TE68|ES8L1_HUMAN	0	0	0	0	0					#DIV/0!	#DIV/0!	#DIV/0!
AEYTDVLQKIKY	sp|Q8TE68|ES8L1_HUMAN	0	0	0	0	0					#DIV/0!	#DIV/0!	#DIV/0!
AEYVHGSQAW	sp|Q96DX7|TRI44_HUMAN	0	0	0	0	0					#DIV/0!	#DIV/0!	#DIV/0!
AEYVSAREW	sp|O75533|SF3B1_HUMAN	0	0	0	0	0					#DIV/0!	#DIV/0!	#DIV/0!
AEYYAAHKY	sp|O75477|ERLN1_HUMAN	0	0	0	0	0					#DIV/0!	#DIV/0!	#DIV/0!
AEYYEKAQKI	sp|Q13325|IFIT5_HUMAN	0	0	0	0	0					#DIV/0!	#DIV/0!	#DIV/0!
AFAPAAAEPKLF	sp|P12931|SRC_HUMAN	0	0	541662360000000	0	0					#DIV/0!	0.247513	0.606403
AFDASRTSF	sp|Q9Y6R0|NUMBL_HUMAN	3.2269e+16	3.28673e+16	7782170900000000	7013660800000000	8392213800000000					-2.07504	1.26871e-05	4.89664
MYGDYKYTYW	sp|P53985|MOT1_HUMAN	0	0	0	0	0					#DIV/0!	#DIV/0!	#DIV/0!
MYYKFSGFTQK	sp|O14548|COX7R_HUMAN	0	0	8063364500000000	2.22437e+17	1.43544e+17					#DIV/0!	0.110279	0.957509
AFDEAKADF	sp|P50452|SPB8_HUMAN	0	0	0	0	0					#DIV/0!	#DIV/0!	#DIV/0!
AFDELVREM	sp|O60547|GMDS_HUMAN	0	0	0	0	0					#DIV/0!	#DIV/0!	#DIV/0!
AFDFAAREM	sp|Q9UKU7|ACAD8_HUMAN	0	0	0	0	0					#DIV/0!	#DIV/0!	#DIV/0!
AFDFTSRVI	sp|Q6P1M3|L2GL2_HUMAN	0	0	0	0	0					#DIV/0!	#DIV/0!	#DIV/0!
AFDGPITI	sp|P16070|CD44_HUMAN	0	0	1.14789e+16	0	1.21279e+16					#DIV/0!	0.10975	0.959595
AFDIAEKEL	sp|Q7RTP6|MICA3_HUMAN	0	0	0	0	0					#DIV/0!	#DIV/0!	#DIV/0!
NAFLDDPEF	sp|Q8TCG2|P4K2B_HUMAN	0	0	0	0	0					#DIV/0!	#DIV/0!	#DIV/0!
AFDKHMNL	sp|P14678|RSMB_HUMAN	0	617295560000000	4.73884e+16	3.07149e+16	3.27546e+16					6.90357	0.00621644	2.20646
NAFLTPSY	sp|Q15398|DLGP5_HUMAN	0	0	0	0	0					#DIV/0!	#DIV/0!	#DIV/0!
AFDLDVVKL	sp|Q15459|SF3A1_HUMAN	0	0	0	0	0					#DIV/0!	#DIV/0!	#DIV/0!
AFDLKAAVL	sp|P13716|HEM2_HUMAN	0	0	0	0	0					#DIV/0!	#DIV/0!	#DIV/0!
NAVREVYEHVY	sp|Q9NUP9|LIN7C_HUMAN	0	0	0	0	0					#DIV/0!	#DIV/0!	#DIV/0!
AFDNMVTSM	sp|Q9UL33|TPC2L_HUMAN	0	0	4.51736e+16	2.97582e+16	5772599700000000					#DIV/0!	0.0833464	1.07911
AFDPELRIM	sp|Q15334|L2GL1_HUMAN	0	0	0	0	1.00224e+16					#DIV/0!	0.247513	0.606403
AFDPSGQRL	sp|O76071|CIAO1_HUMAN	0	0	0	0	0					#DIV/0!	#DIV/0!	#DIV/0!
AFDPTSTL	sp|Q12788|TBL3_HUMAN	0	0	0	0	0					#DIV/0!	#DIV/0!	#DIV/0!
NEGGPSYKL	sp|Q9Y263|PLAP_HUMAN	0	0	0	0	0					#DIV/0!	#DIV/0!	#DIV/0!
AFDRHCNM	sp|P62316|SMD2_HUMAN	0	0	0	0	0					#DIV/0!	#DIV/0!	#DIV/0!
AFDSTTANM	sp|Q14573|ITPR3_HUMAN	0	0	0	0	0					#DIV/0!	#DIV/0!	#DIV/0!
AFDTSSADV	sp|Q86XI2|CNDG2_HUMAN	0	0	0	0	0					#DIV/0!	#DIV/0!	#DIV/0!
AFDVAEKYL	sp|P12814|ACTN1_HUMAN	0	0	0	0	0					#DIV/0!	#DIV/0!	#DIV/0!
AFDVAEREF	sp|O94851|MICA2_HUMAN	0	0	0	0	0					#DIV/0!	#DIV/0!	#DIV/0!
AFDVEIHM	sp|O75362|ZN217_HUMAN	0	0	0	0	0					#DIV/0!	#DIV/0!	#DIV/0!
NEMALVQEL	sp|O14977|AZIN1_HUMAN	0	0	0	0	0					#DIV/0!	#DIV/0!	#DIV/0!
AFFEGPPFKFKF	sp|O75083|WDR1_HUMAN	0	0	0	0	0					#DIV/0!	#DIV/0!	#DIV/0!
AFFPKHQDLQF	sp|Q5T280|CI114_HUMAN	0	0	0	0	0					#DIV/0!	#DIV/0!	#DIV/0!
AFHKKSHLL	sp|Q15269|PWP2_HUMAN	0	0	0	0	923674320000000					#DIV/0!	0.247513	0.606403
AFHPDPTRL	sp|Q12788|TBL3_HUMAN	1.92112e+18	1.75016e+18	1.45636e+18	1.43247e+18	1.66622e+18					-0.273778	0.0351806	1.4537
AFHPTAQLL	sp|Q9C0C7|AMRA1_HUMAN	1.71155e+17	1.44167e+17	2.07112e+17	2.17606e+17	1.98281e+17					0.397443	0.0136385	1.86523
AFHQRHETF	sp|Q96M96|FGD4_HUMAN	0	488453240000000	0	427870040000000	0					-0.77601	0.360486	0.443112
AFHRPPYHLL	sp|Q6P2E9|EDC4_HUMAN	2.41887e+17	2.53633e+17	2031504000000000	2.0333e+17	0					-1.85574	0.0659476	1.1808
AFIDRHPRL	sp|Q96RG2|PASK_HUMAN	0	2.52538e+16	0	2.93945e+16	3.31086e+16					0.722462	0.326276	0.486415
AFIEKHWTF	sp|Q9H8E8|CSR2B_HUMAN	0	2.33971e+16	2.22851e+16	0	2487763200000000					-0.502532	0.401288	0.396544
NEMLTHKGL	sp|Q6NUK4|REEP3_HUMAN	0	0	0	0	0					#DIV/0!	#DIV/0!	#DIV/0!
AFIKRTPVI	sp|Q14204|DYHC1_HUMAN	0	0	0	0	0					#DIV/0!	#DIV/0!	#DIV/0!
NEQPNRVEIY	sp|Q7L576|CYFP1_HUMAN	0	0	0	0	0					#DIV/0!	#DIV/0!	#DIV/0!
AFIRVVGSEF	sp|P43686|PRS6B_HUMAN	0	0	2966268800000000	0	4637547200000000					#DIV/0!	0.121744	0.914553
AFITRHL	sp|Q92616|GCN1_HUMAN	0	0	0	0	0					#DIV/0!	#DIV/0!	#DIV/0!
AFLVLHSRF	sp|Q5JS37|NHLC3_HUMAN	0	0	0	0	0					#DIV/0!	#DIV/0!	#DIV/0!
AFMKGVFTF	sp|Q96I45|TM141_HUMAN	0	873522640000000	0	0	0					#NUM!	0.136114	0.866097
AFMLGMGML	sp|Q96DH6|MSI2H_HUMAN	0	0	0	0	0					#DIV/0!	#DIV/0!	#DIV/0!
AFMPKKSIKKLVL	sp|P52948|NUP98_HUMAN	1.93258e+16	3.34466e+16	589017640000000	0	2.99937e+16					-1.37203	0.163013	0.787778
AFMVNGQKF	sp|O43663|PRC1_HUMAN	2.90463e+16	3.00887e+17	4.45972e+16	4.58215e+16	4.13219e+17					0.0252493	0.494306	0.306004
AFNSRSYLI	sp|Q14586|ZN267_HUMAN	0	0	0	0	0					#DIV/0!	#DIV/0!	#DIV/0!
AFPPHHPLI	sp|Q9Y3I0|RTCB_HUMAN	0	0	0	0	0					#DIV/0!	#DIV/0!	#DIV/0!
NEVDLDGPPRAF	sp|O43463|SUV91_HUMAN	0	0	0	0	0					#DIV/0!	#DIV/0!	#DIV/0!
AFSSDTSFF	sp|Q15042|RB3GP_HUMAN	0	1896827200000000	0	3.03525e+16	0					3.41519	0.266903	0.573647
AFSSRSYTSGPGSR	sp|P05787|K2C8_HUMAN	0	2.01809e+16	2.15056e+16	11574500000000	1.26032e+16					0.172678	0.457323	0.339777
AFSSVGTHRF	sp|Q9Y5P4|CERT_HUMAN	0	0	0	354195680000000	0					#DIV/0!	0.247513	0.606403
NEVQYDQRL	sp|Q13573|SNW1_HUMAN	0	0	0	0	0					#DIV/0!	#DIV/0!	#DIV/0!
AFTTHPSQF	sp|Q9HAV4|XPO5_HUMAN	0	0	0	1.20372e+16	2.17598e+16					#DIV/0!	0.129819	0.886661
AFVAIGDYNGHVGLGVK	sp|P15880|RS2_HUMAN	6174164500000000	67772720000000	57487960000000	0	0					-7.34755	0.133095	0.875838
AFYNKKVENF	sp|Q8IZT6|ASPM_HUMAN	0	0	0	1.15826e+16	1.68975e+16					#DIV/0!	0.118447	0.926477
NLQDESFTRGSDSLIKGKK	sp|Q99623|PHB2_HUMAN	0	728061920000000	3.49481e+16	886951100000000	5525480300000000					5.24309	0.200797	0.697242
AGAYILSRF	sp|Q9UGV2|NDRG3_HUMAN	0	0	0	0	0					#DIV/0!	#DIV/0!	#DIV/0!
AGDGPPRSF	sp|P18615|NELFE_HUMAN	0	0	0	0	0					#DIV/0!	#DIV/0!	#DIV/0!
NMDLNEISM	sp|Q9UJT0|TBE_HUMAN	0	0	0	0	0					#DIV/0!	#DIV/0!	#DIV/0!
AGDTGGDTVGY	sp|O43193|MTLR_HUMAN	0	3.85505e+17	0	4862294000000000	4825643000000000					-5.89938	0.139403	0.855729
AGDTYGQM	sp|O95487|SC24B_HUMAN	0	469642680000000	944731280000000	0	0					0.423378	0.433973	0.362537
AGEDPGLAR	sp|P81605|DCD_HUMAN	0	0	0	275442440000000	0					#DIV/0!	0.247513	0.606403
AGELTPEEEAQYKKA	sp|Q9NZT1|CALL5_HUMAN	0	0	0	3.93212e+16	0					#DIV/0!	0.247513	0.606403
AGELTPEEEAQYKKAF	sp|Q9NZT1|CALL5_HUMAN	0	0	0	2.60588e+16	0					#DIV/0!	0.247513	0.606403
AGFAGDDAPR	sp|P60709|ACTB_HUMAN	0	0	759038480000000	0	0					#DIV/0!	0.247513	0.606403
NSDSSGSQDLAMPFH	sp|Q8WU58|F222B_HUMAN	0	0	0	0	0					#DIV/0!	#DIV/0!	#DIV/0!
AGHINPLIIY	sp|Q9ULI1|NWD2_HUMAN	0	0	0	0	0					#DIV/0!	#DIV/0!	#DIV/0!
AGHLSSSSIY	sp|Q8TDJ6|DMXL2_HUMAN	0	0	0	0	0					#DIV/0!	#DIV/0!	#DIV/0!
AGKNKVPELQK	sp|O14548|COX7R_HUMAN	0	0	0	894635920000000	0					#DIV/0!	0.247513	0.606403
AGKNKVPELQKF	sp|O14548|COX7R_HUMAN	0	0	610747440000000	1.21907e+16	926686640000000					#DIV/0!	0.210325	0.677109
AGKQAVSASGKWLDGIRKW	sp|P14927|QCR7_HUMAN	0	0	0	0	0					#DIV/0!	#DIV/0!	#DIV/0!
AGNPPLNSTVPVT	sp|Q9H251|CAD23_HUMAN	0	0	0	0	0					#DIV/0!	#DIV/0!	#DIV/0!
AGRKLALK	sp|O75947|ATP5H_HUMAN	0	0	0	0	473551160000000					#DIV/0!	0.247513	0.606403
AGRKLALKTIDW	sp|O75947|ATP5H_HUMAN	0	0	0	0	0					#DIV/0!	#DIV/0!	#DIV/0!
AGSRRGSFDATGSGF	sp|Q15149|PLEC_HUMAN	0	52055820000000	0	852047680000000	1.27076e+16					7.44008	0.22919	0.639804
AGVEAAHSQY	sp|Q6PXP3|GTR7_HUMAN	0	0	0	0	0					#DIV/0!	#DIV/0!	#DIV/0!
AGVHFIY	sp|P52597|HNRPF_HUMAN	0	0	0	0	0					#DIV/0!	#DIV/0!	#DIV/0!
AGVSALEVY	sp|O95297|MPZL1_HUMAN	0	0	0	0	0					#DIV/0!	#DIV/0!	#DIV/0!
AGYTDKVVIGMDVAASEFFR	sp|P06733|ENOA_HUMAN	9407466200000000	5390595800000000	0	3.46665e+16	0					0.643172	0.399806	0.398151
AHAKVRL	sp|P33991|MCM4_HUMAN	0	0	0	0	0					#DIV/0!	#DIV/0!	#DIV/0!
AHARIHL	sp|P49736|MCM2_HUMAN	0	0	0	0	0					#DIV/0!	#DIV/0!	#DIV/0!
AHESVVKSEDFSL	sp|P13073|COX41_HUMAN	0	0	0	1.92625e+16	0					#DIV/0!	0.247513	0.606403
AHIGVIPHF	sp|Q6NXT6|TAPT1_HUMAN	0	0	0	0	0					#DIV/0!	#DIV/0!	#DIV/0!
AHLLLTDYNY	sp|Q9NV64|TM39A_HUMAN	0	0	0	0	0					#DIV/0!	#DIV/0!	#DIV/0!
AHLPHTFQF	sp|P54253|ATX1_HUMAN	1700418400000000	1.9123e+16	4.91149e+16	3.74518e+16	0					1.47064	0.214254	0.669071
AHYFDLTI	sp|O14936|CSKP_HUMAN	0	0	0	0	0					#DIV/0!	#DIV/0!	#DIV/0!
AHYKLVPQQLAH	sp|P10606|COX5B_HUMAN	0	0	0	1.57092e+16	0					#DIV/0!	0.247513	0.606403
AIDEDVLRY	sp|Q13356|PPIL2_HUMAN	1.37164e+16	1.10577e+17	1.26198e+17	1.4135e+17	1.23088e+16					0.585977	0.329411	0.482262
AIDELGTNY	sp|Q9UHR5|S30BP_HUMAN	0	0	1.65306e+16	0	0					#DIV/0!	0.247513	0.606403
NTEVTLVY	sp|P0C2W1|FBSP1_HUMAN	0	0	0	0	0					#DIV/0!	#DIV/0!	#DIV/0!
AIDNPLHY	sp|A5YKK6|CNOT1_HUMAN	2.43307e+16	2.17806e+17	2.07572e+17	2.10779e+17	1.9617e+17					0.758679	0.165308	0.781705
AIDQLHLEY	sp|O43707|ACTN4_HUMAN	1.69144e+17	1.23822e+16	2.08665e+17	2.29338e+17	2.13806e+16					0.754562	0.294589	0.530784
AIGGSGSTFIY	sp|P28065|PSB9_HUMAN	0	0	0	0	0					#DIV/0!	#DIV/0!	#DIV/0!
AIKKKDELERVAK	sp|P46782|RS5_HUMAN	46956380000000	1089988800000000	56380480000000	0	0					-4.91879	0.126488	0.897951
AIKKKDELERVAKS	sp|P46782|RS5_HUMAN	0	467563280000000	504558120000000	0	475249280000000					0.482374	0.378443	0.422
AIKKKDELERVAKSN	sp|P46782|RS5_HUMAN	6791998700000000	2422432000000000	1.33817e+17	0	0					3.27526	0.268712	0.570714
AIKKKDELERVAKSNR	sp|P46782|RS5_HUMAN	1.96608e+16	6284800600000000	2.76665e+16	2023277600000000	2.33406e+16					0.446369	0.353579	0.451514
NYNEKIYEL	sp|Q92890|UFD1_HUMAN	3.84181e+16	4.91158e+16	1.02312e+17	1.55457e+17	1.85003e+17					1.75369	0.0229099	1.63998
AIYELAVASFPKKQE	sp|P14406|CX7A2_HUMAN	0	0	314223240000000	2.18305e+16	75888160000000					#DIV/0!	0.242223	0.615786
AKDVKFGADARA	sp|P10809|CH60_HUMAN	0	0	0	0	24522770000000					#DIV/0!	0.247513	0.606403
PDAKIRIF	sp|P27635|RL10_HUMAN	0	0	0	0	0					#DIV/0!	#DIV/0!	#DIV/0!
AKEKIYL	sp|Q9P2J5|SYLC_HUMAN	0	0	0	0	0					#DIV/0!	#DIV/0!	#DIV/0!
AKIKARDLRG	sp|P42766|RL35_HUMAN	0	1.9512e+16	0	0	810802720000000					-5.17383	0.141787	0.848363
AKLEAAIAEAEERGELALK	sp|P08729|K2C7_HUMAN	3.79272e+16	0	0	0	0					#NUM!	0.136114	0.866097
AKPRNQGGYGGSSSSSSYGSGRRF	sp|P09651|ROA1_HUMAN	3.15194e+17	5.53796e+16	2.17373e+17	2.06932e+17	1.85354e+17					0.133281	0.43296	0.363552
AKSVRNY	sp|Q99959|PKP2_HUMAN	0	161744400000000	0	0	1.6841e+16					6.11715	0.250381	0.601398
AKTFLLGPF	sp|Q6NUT2|D19L2_HUMAN	0	0	0	0	0					#DIV/0!	#DIV/0!	#DIV/0!
QAESIVVHTY	sp|P55060|XPO2_HUMAN	0	0	0	0	0					#DIV/0!	#DIV/0!	#DIV/0!
ALCNTDSPLRY	sp|P08865|RSSA_HUMAN	0	0	0	0	0					#DIV/0!	#DIV/0!	#DIV/0!
ALDAAVLAY	sp|Q8IYS1|P20D2_HUMAN	0	0	0	0	0					#DIV/0!	#DIV/0!	#DIV/0!
ALDALGLKRY	sp|P62875|RPAB5_HUMAN	0	0	0	0	688145120000000					#DIV/0!	0.247513	0.606403
ALDDYEHHY	sp|Q8NB15|ZN511_HUMAN	9935156500000000	1.15073e+17	1.1982e+17	1.20852e+17	1.27883e+17					0.974901	0.111193	0.953924
ALDEKIAKY	sp|Q13823|NOG2_HUMAN	158220400000000	2.52728e+16	3.53249e+16	3.43128e+16	3.98025e+16					1.52052	0.0449128	1.34763
ALDENGNLWY	sp|Q7Z6L1|TCPR1_HUMAN	0	0	0	0	0					#DIV/0!	#DIV/0!	#DIV/0!
ALDGGFQMHY	sp|Q9Y6B2|EID1_HUMAN	0	2911070400000000	642692440000000	2935817600000000	2.35666e+16					2.63611	0.240713	0.618501
ALDGRETDFY	sp|Q5VT25|MRCKA_HUMAN	3.94129e+16	0	4.07509e+16	4.28491e+16	4.24911e+16					1.09276	0.113227	0.946052
ALDPEISSGEGLR	sp|Q08554|DSC1_HUMAN	316162320000000	0	0	0	0					#NUM!	0.136114	0.866097
ALDPGTRDSY	sp|Q5T6S3|PHF19_HUMAN	0	2.05115e+16	0	2506262400000000	2.41373e+16					-0.207611	0.459694	0.337531
ALDPQDRKW	sp|Q68CZ2|TENS3_HUMAN	0	0	0	0	0					#DIV/0!	#DIV/0!	#DIV/0!
ALDQFQEKY	sp|A0AVT1|UBA6_HUMAN	7147147500000000	6010313600000000	6858648300000000	8335395800000000	7305838100000000					0.189074	0.141437	0.849438
ALDRDPTAY	sp|A6NJ78|MET15_HUMAN	0	0	0	905637760000000	1.24582e+16					#DIV/0!	0.226416	0.645092
ALDSHILDY	sp|Q9BV44|THUM3_HUMAN	1.27025e+17	8077825900000000	8787507200000000	9741485400000000	8128490900000000					-2.92641	0.138776	0.857686
ALDSHILDYY	sp|Q9BV44|THUM3_HUMAN	0	0	0	0	0					#DIV/0!	#DIV/0!	#DIV/0!
ALDSSSILY	sp|Q8TC07|TBC15_HUMAN	0	0	0	1.78985e+16	1.89157e+16					#DIV/0!	0.109752	0.959587
ALDTKIGRY	sp|O60264|SMCA5_HUMAN	605346500000000	6605033600000000	7887708800000000	4.65372e+16	5675211500000000					2.47426	0.205866	0.686415
ALDVVNLVY	sp|O95236|APOL3_HUMAN	0	0	0	0	0					#DIV/0!	#DIV/0!	#DIV/0!
ALEAESAWCY	sp|Q15149|PLEC_HUMAN	0	0	0	0	0					#DIV/0!	#DIV/0!	#DIV/0!
ALEAQTSRY	sp|Q9BQI3|E2AK1_HUMAN	1.84366e+16	3.1905e+16	4.03393e+16	3.36025e+16	3.88691e+16					0.579122	0.0580079	1.23651
ALGGAEDSLL	sp|P78367|NKX32_HUMAN	0	0	0	0	0					#DIV/0!	#DIV/0!	#DIV/0!
ALHASHGF	sp|Q9P0J0|NDUAD_HUMAN	0	0	0	0	0					#DIV/0!	#DIV/0!	#DIV/0!
ALHVPKAPGFAQM	sp|P50990|TCPQ_HUMAN	0	0	0	0	0					#DIV/0!	#DIV/0!	#DIV/0!
ALPHVVPTL	sp|Q86Y56|DAAF5_HUMAN	0	906283920000000	0	0	845344640000000					-0.685386	0.376362	0.424394
ALPKELPLI	sp|Q8N344|MIER2_HUMAN	0	0	0	0	0					#DIV/0!	#DIV/0!	#DIV/0!
ALPPFQPQI	sp|Q05513|KPCZ_HUMAN	0	0	0	0	0					#DIV/0!	#DIV/0!	#DIV/0!
QAVSAFGAEF	sp|O60613|SEP15_HUMAN	0	1.70128e+17	0	0	0					#NUM!	0.136114	0.866097
ALPSKLPTF	sp|Q14258|TRI25_HUMAN	0	0	0	407458160000000	0					#DIV/0!	0.247513	0.606403
ALPTHPGHTF	sp|Q96N11|INT15_HUMAN	0	8314560000000	1.58776e+16	1.33124e+16	3.86843e+16					12.41	0.0590674	1.22865
ALPYRRSVPTW	sp|P62277|RS13_HUMAN	1.98659e+17	6.507e+16	3.725e+17	4.32784e+16	2.84639e+17					0.824197	0.255278	0.592987
ALSDIEKNY	sp|P51955|NEK2_HUMAN	0	0	0	0	0					#DIV/0!	#DIV/0!	#DIV/0!
QEGSVTRLWK	sp|Q12788|TBL3_HUMAN	0	0	0	0	0					#DIV/0!	#DIV/0!	#DIV/0!
AMCAPSEKF	sp|Q9H3K2|GHITM_HUMAN	0	0	0	0	0					#DIV/0!	#DIV/0!	#DIV/0!
AMDPVSVSY	sp|P57682|KLF3_HUMAN	3.5155e+17	3.02988e+17	3.22733e+17	3.31816e+17	3.24195e+17					-0.0045081	0.479684	0.319045
AMDVYKNLY	sp|P60228|EIF3E_HUMAN	1.48304e+17	1.24555e+17	1.77747e+17	2.21565e+17	1.93185e+17					0.533689	0.0237175	1.62493
AMFGPKGFGRGGAESHTF	sp|P50238|CRIP1_HUMAN	0	0	0	0	0					#DIV/0!	#DIV/0!	#DIV/0!
AMGKHVYIF	sp|Q7Z6M1|RABEK_HUMAN	0	0	0	0	3.23158e+16					#DIV/0!	0.247513	0.606403
AMQKIYQTF	sp|Q9BVL2|NUP58_HUMAN	4.0148e+16	5833617900000000	9042950400000000	6153614700000000	6554355200000000					-1.66494	0.153867	0.812855
QEHQGHQTF	sp|Q8IYM9|TRI22_HUMAN	0	0	0	0	0					#DIV/0!	#DIV/0!	#DIV/0!
AMTYVQSHF	sp|Q6ZT12|UBR3_HUMAN	0	0	0	0	0					#DIV/0!	#DIV/0!	#DIV/0!
ANDGFVRL	sp|P52597|HNRPF_HUMAN	0	0	0	0	0					#DIV/0!	#DIV/0!	#DIV/0!
QEITSQPKRQY	sp|Q86VP6|CAND1_HUMAN	0	0	0	0	0					#DIV/0!	#DIV/0!	#DIV/0!
ANVVRKF	sp|O00391|QSOX1_HUMAN	0	0	0	0	0					#DIV/0!	#DIV/0!	#DIV/0!
APAELKSPF	sp|Q9UP83|COG5_HUMAN	0	0	0	0	0					#DIV/0!	#DIV/0!	#DIV/0!
QNLANGSYDLANRDF	sp|Q9UPY3|DICER_HUMAN	0	0	0	0	0					#DIV/0!	#DIV/0!	#DIV/0!
APAPIHNQF	sp|Q15011|HERP1_HUMAN	0	0	0	0	0					#DIV/0!	#DIV/0!	#DIV/0!
APAPKAYVL	sp|A6NDG6|PGP_HUMAN	0	0	0	0	0					#DIV/0!	#DIV/0!	#DIV/0!
QPAGILEHQY	sp|Q709C8|VP13C_HUMAN	0	0	0	0	0					#DIV/0!	#DIV/0!	#DIV/0!
APAPPPAASF	sp|Q7L5A8|FA2H_HUMAN	0	0	0	0	0					#DIV/0!	#DIV/0!	#DIV/0!
APAPPSGSAPHF	sp|P35318|ADML_HUMAN	0	8559260800000000	0	0	1.04066e+17					3.0189	0.27338	0.563233
QRTPKIQVYSRHPAEN	sp|P61769|B2MG_HUMAN	0	0	0	0	0					#DIV/0!	#DIV/0!	#DIV/0!
APAPVINSKY	sp|Q4FZB7|KMT5B_HUMAN	0	0	0	0	0					#DIV/0!	#DIV/0!	#DIV/0!
APAPVQPPM	sp|O14497|ARI1A_HUMAN	0	0	0	0	0					#DIV/0!	#DIV/0!	#DIV/0!
APARPQPAY	sp|O43306|ADCY6_HUMAN	0	0	0	0	0					#DIV/0!	#DIV/0!	#DIV/0!
QVDPKGSLPK	sp|Q9Y365|STA10_HUMAN	0	1.29935e+16	0	0	0					#NUM!	0.136114	0.866097
QYADWRGHLF	sp|Q96QU6|1A1L1_HUMAN	0	0	0	0	0					#DIV/0!	#DIV/0!	#DIV/0!
APDNIIKFY	sp|Q9H869|YYAP1_HUMAN	0	0	0	0	0					#DIV/0!	#DIV/0!	#DIV/0!
APEEHPVLL	sp|P60709|ACTB_HUMAN	0	0	0	0	0					#DIV/0!	#DIV/0!	#DIV/0!
APEERPAAL	sp|Q96BI1|S22AI_HUMAN	0	0	0	0	0					#DIV/0!	#DIV/0!	#DIV/0!
APEVSQHVY	sp|Q10567|AP1B1_HUMAN	0	366407880000000	0	0	0					#NUM!	0.136114	0.866097
APFAAHGY	sp|P49721|PSB2_HUMAN	0	174078180000000	0	133607130000000	0					-0.966701	0.328767	0.483112
APFDKTANITF	sp|Q9UPN7|PP6R1_HUMAN	0	0	0	0	0					#DIV/0!	#DIV/0!	#DIV/0!
APFEEQENY	sp|Q9NRM2|ZN277_HUMAN	0	0	0	0	0					#DIV/0!	#DIV/0!	#DIV/0!
APFEGLGKVYIY	sp|P26006|ITA3_HUMAN	0	0	0	0	0					#DIV/0!	#DIV/0!	#DIV/0!
APFEQAGQKY	sp|Q9H6S3|ES8L2_HUMAN	0	0	0	0	0					#DIV/0!	#DIV/0!	#DIV/0!
APFHQLRISY	sp|O60264|SMCA5_HUMAN	0	0	0	0	0					#DIV/0!	#DIV/0!	#DIV/0!
APFQGDQRSLEF	sp|Q00978|IRF9_HUMAN	0	0	0	0	0					#DIV/0!	#DIV/0!	#DIV/0!
APFRSEVCF	sp|Q9BVP2|GNL3_HUMAN	0	0	0	0	0					#DIV/0!	#DIV/0!	#DIV/0!
APFSKVITF	sp|Q92598|HS105_HUMAN	0	0	0	0	0					#DIV/0!	#DIV/0!	#DIV/0!
APFTEGISF	sp|Q9BQE5|APOL2_HUMAN	0	1.6006e+16	0	0	0					#NUM!	0.136114	0.866097
APGGKKSL	sp|Q14687|GSE1_HUMAN	0	0	0	0	0					#DIV/0!	#DIV/0!	#DIV/0!
APHLDPLAY	sp|Q8NF91|SYNE1_HUMAN	0	0	0	0	0					#DIV/0!	#DIV/0!	#DIV/0!
APHPFPHPAF	sp|Q14687|GSE1_HUMAN	0	0	0	0	0					#DIV/0!	#DIV/0!	#DIV/0!
APHSTYNLY	sp|Q15833|STXB2_HUMAN	0	0	0	0	0					#DIV/0!	#DIV/0!	#DIV/0!
APIAGETKVWQY	sp|Q13823|NOG2_HUMAN	0	0	0	0	0					#DIV/0!	#DIV/0!	#DIV/0!
REEGAVDKSY	sp|Q86XI2|CNDG2_HUMAN	0	0	0	0	0					#DIV/0!	#DIV/0!	#DIV/0!
APIDWGEEY	sp|Q96TA1|NIBA2_HUMAN	0	0	0	0	0					#DIV/0!	#DIV/0!	#DIV/0!
APIKVFNTY	sp|Q9ULJ8|NEB1_HUMAN	0	0	0	0	0					#DIV/0!	#DIV/0!	#DIV/0!
APIPGSPLY	sp|Q15029|U5S1_HUMAN	0	0	0	0	0					#DIV/0!	#DIV/0!	#DIV/0!
APIPHDGNLY	sp|O00560|SDCB1_HUMAN	0	0	0	0	0					#DIV/0!	#DIV/0!	#DIV/0!
APISEPIEWKY	sp|Q6IA69|NADE_HUMAN	0	0	0	0	0					#DIV/0!	#DIV/0!	#DIV/0!
APIWDKLGETY	sp|P07237|PDIA1_HUMAN	0	0	0	0	0					#DIV/0!	#DIV/0!	#DIV/0!
REVDIKGVF	sp|Q00796|DHSO_HUMAN	0	0	0	0	0					#DIV/0!	#DIV/0!	#DIV/0!
REWSGKEKW	sp|Q96AQ6|PBIP1_HUMAN	0	0	0	0	0					#DIV/0!	#DIV/0!	#DIV/0!
APLDFEAHPAY	sp|Q14517|FAT1_HUMAN	0	0	0	0	0					#DIV/0!	#DIV/0!	#DIV/0!
RFLDEKSGSF	sp|Q969P5|FBX32_HUMAN	0	0	1959635200000000	2.2876e+16	3.38889e+16					#DIV/0!	0.101912	0.991773
APLKLQMEF	sp|Q9Y244|POMP_HUMAN	0	0	0	0	0					#DIV/0!	#DIV/0!	#DIV/0!
APLKSKMIY	sp|P23528|COF1_HUMAN	0	0	0	0	0					#DIV/0!	#DIV/0!	#DIV/0!
APLPAQAVF	sp|Q92508|PIEZ1_HUMAN	0	0	0	0	0					#DIV/0!	#DIV/0!	#DIV/0!
RFNEYSKVLQF	sp|Q709C8|VP13C_HUMAN	0	0	0	0	0					#DIV/0!	#DIV/0!	#DIV/0!
APLYEEITY	sp|O60291|MGRN1_HUMAN	0	0	0	0	0					#DIV/0!	#DIV/0!	#DIV/0!
APMGDEMAHHLY	sp|Q96BJ8|ELMO3_HUMAN	0	0	0	0	0					#DIV/0!	#DIV/0!	#DIV/0!
APMPPDHFY	sp|Q9H6W3|RIOX1_HUMAN	0	0	0	0	0					#DIV/0!	#DIV/0!	#DIV/0!
APMSAAHQL	sp|P54259|ATN1_HUMAN	0	0	0	0	0					#DIV/0!	#DIV/0!	#DIV/0!
APNLRKLIY	sp|Q14692|BMS1_HUMAN	0	0	0	0	0					#DIV/0!	#DIV/0!	#DIV/0!
APPPHVI	sp|Q9BQE5|APOL2_HUMAN	0	0	0	0	0					#DIV/0!	#DIV/0!	#DIV/0!
APPPPPPPP	sp|P46379|BAG6_HUMAN	7.24726e+16	1.0456e+18	7.17369e+16	9256407000000000	1.00122e+17					-3.211	0.132277	0.878515
APPPRDYTY	sp|P38159|RBMX_HUMAN	0	0	0	0	0					#DIV/0!	#DIV/0!	#DIV/0!
APPSYPPTSY	sp|Q01844|EWS_HUMAN	0	0	0	0	0					#DIV/0!	#DIV/0!	#DIV/0!
APPYPDVNTF	sp|P08581|MET_HUMAN	0	0	0	0	0					#DIV/0!	#DIV/0!	#DIV/0!
RGALISDQW	sp|P06681|CO2_HUMAN	0	0	0	0	0					#DIV/0!	#DIV/0!	#DIV/0!
RITPRHLQL	sp|P0C0S5|H2AZ_HUMAN	369863200000000	2083126400000000	0	0	0					#NUM!	0.0752512	1.12349
APRTLLL	sp|P04439|HLAA_HUMAN	0	0	0	0	0					#DIV/0!	#DIV/0!	#DIV/0!
APSGESRKF	sp|B5ME19|EIFCL_HUMAN	0	0	0	0	0					#DIV/0!	#DIV/0!	#DIV/0!
APSKTSLIM	sp|Q9H334|FOXP1_HUMAN	0	0	0	0	0					#DIV/0!	#DIV/0!	#DIV/0!
APSRNGMVLKPHFHKD	sp|P26373|RL13_HUMAN	0	629168280000000	0	434604920000000	40472920000000					-0.990245	0.316527	0.49959
APSVVKISY	sp|P51531|SMCA2_HUMAN	0	0	0	0	0					#DIV/0!	#DIV/0!	#DIV/0!
APSVVKVSY	sp|P51532|SMCA4_HUMAN	0	0	0	0	0					#DIV/0!	#DIV/0!	#DIV/0!
APTEVGLHEM	sp|O75369|FLNB_HUMAN	0	0	0	0	0					#DIV/0!	#DIV/0!	#DIV/0!
APTPARPVL	sp|Q9HAB3|S52A2_HUMAN	0	0	0	0	0					#DIV/0!	#DIV/0!	#DIV/0!
APTSSAYEF	sp|Q71SY5|MED25_HUMAN	0	0	0	0	0					#DIV/0!	#DIV/0!	#DIV/0!
APTSTIVTM	sp|Q9H0E3|SP130_HUMAN	0	0	0	0	0					#DIV/0!	#DIV/0!	#DIV/0!
APTTHTEEY	sp|O14744|ANM5_HUMAN	0	0	0	0	0					#DIV/0!	#DIV/0!	#DIV/0!
APVATVPAM	sp|Q9P2E9|RRBP1_HUMAN	0	0	0	0	0					#DIV/0!	#DIV/0!	#DIV/0!
APVDPPVVY	sp|Q8NDX5|PHC3_HUMAN	0	0	0	0	0					#DIV/0!	#DIV/0!	#DIV/0!
APVEVTHNF	sp|Q92900|RENT1_HUMAN	0	0	387269040000000	0	0					#DIV/0!	0.247513	0.606403
APVGGHILSY	sp|O00159|MYO1C_HUMAN	0	0	0	0	0					#DIV/0!	#DIV/0!	#DIV/0!
APVGHSGIWSF	sp|Q8IWZ3|ANKH1_HUMAN	0	0	0	0	0					#DIV/0!	#DIV/0!	#DIV/0!
RLANTAPAW	sp|Q12824|SNF5_HUMAN	0	0	0	355453080000000	1.45932e+16					#DIV/0!	0.240336	0.619182
APVKMLPTY	sp|P52789|HXK2_HUMAN	0	0	0	0	0					#DIV/0!	#DIV/0!	#DIV/0!
RLAPTFSNL	sp|Q9UPR3|SMG5_HUMAN	2.63517e+16	1.63253e+16	0	0	0					#NUM!	0.00532604	2.2736
APVPTGEVY	sp|P27824|CALX_HUMAN	0	0	0	0	0					#DIV/0!	#DIV/0!	#DIV/0!
APVQPSQVEY	sp|Q12872|SFSWA_HUMAN	0	0	0	0	0					#DIV/0!	#DIV/0!	#DIV/0!
APVVSSTVSY	sp|Q14241|ELOA1_HUMAN	0	0	0	0	0					#DIV/0!	#DIV/0!	#DIV/0!
APVVSTVGM	sp|P35900|K1C20_HUMAN	0	0	0	0	0					#DIV/0!	#DIV/0!	#DIV/0!
APWANQIDM	sp|Q2QD12|RPEL1_HUMAN	0	0	0	0	0					#DIV/0!	#DIV/0!	#DIV/0!
APWARVDEM	sp|Q9NRX2|RM17_HUMAN	0	0	0	0	0					#DIV/0!	#DIV/0!	#DIV/0!
APWFREEEVQY	sp|O95786|RIGI_HUMAN	0	0	0	0	0					#DIV/0!	#DIV/0!	#DIV/0!
APWMEQEGSEY	sp|P13747|HLAE_HUMAN	0	0	0	0	0					#DIV/0!	#DIV/0!	#DIV/0!
RLAVPPRETW	sp|P48029|SC6A8_HUMAN	0	0	0	0	0					#DIV/0!	#DIV/0!	#DIV/0!
APYDENWFY	sp|P39019|RS19_HUMAN	0	0	0	0	0					#DIV/0!	#DIV/0!	#DIV/0!
APYFGAEDY	sp|P41252|SYIC_HUMAN	0	0	0	0	0					#DIV/0!	#DIV/0!	#DIV/0!
APYGNPKNMAY	sp|Q92567|F168A_HUMAN	0	0	0	0	0					#DIV/0!	#DIV/0!	#DIV/0!
RLSSIKTRF	sp|Q8IZL8|PELP1_HUMAN	0	0	0	155957910000000	432793920000000					#DIV/0!	0.157927	0.801544
AQAQLQKRY	sp|Q8IVM0|CCD50_HUMAN	0	0	0	0	0					#DIV/0!	#DIV/0!	#DIV/0!
AQDGKIKVW	sp|Q2TAY7|SMU1_HUMAN	0	0	0	0	0					#DIV/0!	#DIV/0!	#DIV/0!
AQDVGSGREY	sp|O14976|GAK_HUMAN	0	0	0	0	0					#DIV/0!	#DIV/0!	#DIV/0!
AQEPCYHEI	sp|Q29RF7|PDS5A_HUMAN	0	585292880000000	0	0	0					#NUM!	0.136114	0.866097
AQFDNHNSQVW	sp|Q96EE3|SEH1_HUMAN	0	0	0	0	0					#DIV/0!	#DIV/0!	#DIV/0!
AQFETKKLY	sp|O60613|SEP15_HUMAN	0	0	0	0	0					#DIV/0!	#DIV/0!	#DIV/0!
AQLRQYHRL	sp|O95926|SYF2_HUMAN	0	566292320000000	800044160000000	1106504800000000	1.17146e+16					4.00319	0.213142	0.671331
AQMPAYQEL	sp|P37837|TALDO_HUMAN	0	0	0	1.34338e+16	1.79073e+16					#DIV/0!	0.114823	0.939971
AQNAVRLHY	sp|P35222|CTNB1_HUMAN	0	0	0	0	0					#DIV/0!	#DIV/0!	#DIV/0!
AQNLIRHFF	sp|O94762|RECQ5_HUMAN	0	0	0	0	0					#DIV/0!	#DIV/0!	#DIV/0!
AQNSVRLNY	sp|P14923|PLAK_HUMAN	0	0	0	0	0					#DIV/0!	#DIV/0!	#DIV/0!
AQPDGPWLKW	sp|Q6P4Q7|CNNM4_HUMAN	0	0	0	0	0					#DIV/0!	#DIV/0!	#DIV/0!
AQPIRWSHW	sp|P04424|ARLY_HUMAN	0	4.72821e+16	5492403800000000	5675276800000000	5.27211e+16					-0.150694	0.467979	0.329773
AQPVRFSSF	sp|P98153|IDD_HUMAN	0	0	0	0	1812257600000000					#DIV/0!	0.247513	0.606403
AQPVTAVAL	sp|Q06546|GABPA_HUMAN	0	0	0	0	0					#DIV/0!	#DIV/0!	#DIV/0!
AQQRTYEKF	sp|Q9HCG8|CWC22_HUMAN	0	4.82923e+16	0	4.80229e+16	0					-0.593032	0.392928	0.405687
AQSDNKITW	sp|P38606|VATA_HUMAN	0	0	0	0	0					#DIV/0!	#DIV/0!	#DIV/0!
AQTEVAKKY	sp|O94826|TOM70_HUMAN	0	0	0	0	0					#DIV/0!	#DIV/0!	#DIV/0!
AQTFGPDHADQLPAG	sp|Q8N283|ANR35_HUMAN	0	0	0	1.19562e+16	0					#DIV/0!	0.247513	0.606403
AQWQKVLPRRRTRN	sp|Q9Y2R0|COA3_HUMAN	0	2.21251e+17	51893620000000	0	0					-12.6428	0.136144	0.866
AQYQFTGIKKY	sp|Q96IX5|ATPMK_HUMAN	0	0	0	0	0					#DIV/0!	#DIV/0!	#DIV/0!
ARAFNRI	sp|Q9UHX1|PUF60_HUMAN	0	0	0	0	0					#DIV/0!	#DIV/0!	#DIV/0!
RMDKNASTF	sp|Q14247|SRC8_HUMAN	0	0	0	0	0					#DIV/0!	#DIV/0!	#DIV/0!
ARGGGRGSGFGGGYG	sp|P04264|K2C1_HUMAN	0	0	0	0	1105097200000000					#DIV/0!	0.247513	0.606403
ARGGGRGSGFGGGYGG	sp|P04264|K2C1_HUMAN	1.59975e+16	1.37983e+16	987547920000000	802960480000000	0					-4.64163	0.000278416	3.55531
ARGGGRGSGFGGGYGGGGF	sp|P04264|K2C1_HUMAN	1.70067e+16	1.40628e+16	0	0	70566320000000					-9.36727	0.000383672	3.41604
ARGGGRGSGFGGGYGGGGFG	sp|P04264|K2C1_HUMAN	1.73264e+16	1.02523e+16	0	0	0					#NUM!	0.00679878	2.16757
ARGGGRGSGFGGGYGGGGFGG	sp|P04264|K2C1_HUMAN	118279800000000	0	0	0	0					#NUM!	0.136114	0.866097
ARGGGRGSGFGGGYGGGGFGGG	sp|P04264|K2C1_HUMAN	0	0	0	527199040000000	0					#DIV/0!	0.247513	0.606403
ARGHYTI	sp|Q9BQE3|TBA1C_HUMAN	56902940000000	3.31162e+16	5220772800000000	3457377600000000	457031200000000					-2.44547	0.178167	0.749172
ARQAPKPRKQ	sp|P81605|DCD_HUMAN	0	166453720000000	0	0	0					#NUM!	0.136114	0.866097
ASAIIIQRW	sp|Q8IZT6|ASPM_HUMAN	0	0	0	0	0					#DIV/0!	#DIV/0!	#DIV/0!
ASASGAMAKHE	sp|Q9P0L0|VAPA_HUMAN	0	0	0	0	0					#DIV/0!	#DIV/0!	#DIV/0!
ASASGAMAKHEQILVLD	sp|Q9P0L0|VAPA_HUMAN	0	0	0	0	0					#DIV/0!	#DIV/0!	#DIV/0!
RMQDPNPYSF	sp|P10398|ARAF_HUMAN	0	0	0	0	0					#DIV/0!	#DIV/0!	#DIV/0!
RQPPWLNQPTGF	sp|Q8WWI1|LMO7_HUMAN	0	0	0	0	0					#DIV/0!	#DIV/0!	#DIV/0!
ASDFITKMDY	sp|P06396|GELS_HUMAN	1.26904e+16	991969040000000	2033690400000000	2.74343e+16	2.4725e+16					1.40083	0.196435	0.706781
ASDHPIASY	sp|Q9Y4G2|PKHM1_HUMAN	263593980000000	0	1.75635e+16	0	1.53214e+16					6.378	0.112935	0.947171
ASDIAKHVY	sp|O95164|UBL3_HUMAN	0	0	1247631600000000	0	0					#DIV/0!	0.247513	0.606403
ASDILRMDSTNADALY	sp|Q99615|DNJC7_HUMAN	0	0	0	0	0					#DIV/0!	#DIV/0!	#DIV/0!
ASDKETYELRY	sp|Q6P5R6|RL22L_HUMAN	5.14324e+16	42506400000000	6742833900000000	5145174400000000	662571900000000					-2.62108	0.172688	0.762737
ASDLSQPDLVY	sp|Q5VYK3|ECM29_HUMAN	0	0	1.73096e+16	0	0					#DIV/0!	0.247513	0.606403
ASDLVEIY	sp|Q6WN34|CRDL2_HUMAN	1.16152e+17	0	0	0	0					#NUM!	0.136114	0.866097
ASDMLQLEY	sp|Q86V97|KBTB6_HUMAN	0	0	820490080000000	0	0					#DIV/0!	0.247513	0.606403
ASDNTGRYAY	sp|Q9BVL4|SELO_HUMAN	0	0	311912040000000	0	40841680000000					#DIV/0!	0.21036	0.677037
ASDPFFRHY	sp|Q9H9Y4|GPN2_HUMAN	7986900500000000	1.3957e+17	1.66233e+16	1.72455e+17	1.55505e+17					0.638624	0.322316	0.491718
ASDPNSSIFL	sp|P23381|SYWC_HUMAN	0	0	0	0	0					#DIV/0!	#DIV/0!	#DIV/0!
ASDPYQVHV	sp|P30876|RPB2_HUMAN	1.92325e+17	1.58631e+17	2.48686e+17	2.18148e+17	2.40209e+17					0.425546	0.01973	1.70487
ASDRNIVLY	sp|Q9NV06|DCA13_HUMAN	1.15225e+18	1.06159e+18	1.61435e+18	1.73112e+18	1.55919e+18					0.562635	0.00279484	2.55364
ASDYFDQLY	sp|P47897|SYQ_HUMAN	0	0	0	0	0					#DIV/0!	#DIV/0!	#DIV/0!
ASEAEMRLFY	sp|Q8IY37|DHX37_HUMAN	0	0	0	0	0					#DIV/0!	#DIV/0!	#DIV/0!
ASEASRLAHY	sp|Q99880|H2B1L_HUMAN	1.06718e+17	1.88172e+17	1.85524e+17	1.59974e+17	1.70774e+16					-0.286859	0.371857	0.429624
ASEDATIKVWDY	sp|P43034|LIS1_HUMAN	0	0	0	0	0					#DIV/0!	#DIV/0!	#DIV/0!
ASEDNHSENTLY	sp|Q8NEF9|SRFB1_HUMAN	0	0	0	0	0					#DIV/0!	#DIV/0!	#DIV/0!
ASEDSVLLY	sp|Q13112|CAF1B_HUMAN	3.80615e+16	3.75714e+16	4.48142e+16	3.10623e+16	3884926400000000					-0.508287	0.2609	0.583525
RSDGAGPLY	sp|Q9Y3A0|COQ4_HUMAN	0	0	0	0	0					#DIV/0!	#DIV/0!	#DIV/0!
RSDPYVKAY	sp|Q9HCH5|SYTL2_HUMAN	0	0	0	0	0					#DIV/0!	#DIV/0!	#DIV/0!
ASEFQILKY	sp|Q96PC5|MIA2_HUMAN	0	0	1.25754e+16	0	1.46061e+16					#DIV/0!	0.111015	0.954619
ASEIAVGHQY	sp|Q3KQZ1|S2535_HUMAN	0	0	910000640000000	0	562253080000000					#DIV/0!	0.123539	0.908195
ASEITSKGASLY	sp|Q96AJ1|CLUA1_HUMAN	4.37372e+16	4.46812e+16	4.07168e+16	4.0543e+16	4.10206e+16					-0.117189	0.00158406	2.80023
ASEKHQHMY	sp|P50416|CPT1A_HUMAN	1.4199e+16	1.32972e+17	1.58207e+17	1.63235e+17	1.66009e+17					1.1428	0.0693982	1.15865
ASELEYDMKKY	sp|P42695|CNDD3_HUMAN	0	0	804513280000000	0	0					#DIV/0!	0.247513	0.606403
ASELKALGY	sp|Q12996|CSTF3_HUMAN	5612129900000000	0	7134840300000000	7953187200000000	660048900000000					0.903593	0.275021	0.560635
ASENNGGEGIHY	sp|P78527|PRKDC_HUMAN	850436240000000	1.98933e+16	2.0085e+16	1.22631e+16	173334800000000					0.0637541	0.4833	0.315784
ASEPRNMAY	sp|A3KN83|SBNO1_HUMAN	0	2.30674e+16	2.18151e+16	0	0					-0.665494	0.379902	0.420329
ASEPSAQLSY	sp|Q96A65|EXOC4_HUMAN	0	6127204500000000	3.28445e+16	2.64286e+16	1.8472e+16					3.08049	0.0147807	1.8303
RVDGRGCEDY	sp|Q15024|EXOS7_HUMAN	0	0	0	0	0					#DIV/0!	#DIV/0!	#DIV/0!
ASERGRLLY	sp|P00352|AL1A1_HUMAN	0	7326965800000000	7004831400000000	5.19792e+16	6561141800000000					2.57624	0.211401	0.674893
ASETAGSGFLY	sp|Q8NFA0|UBP32_HUMAN	0	0	0	0	0					#DIV/0!	#DIV/0!	#DIV/0!
ASETGFLTY	sp|O15213|WDR46_HUMAN	4.77782e+16	6.61988e+16	8.90964e+16	9.27915e+16	8.86565e+16					0.66216	0.00913924	2.03909
ASETSGHQGY	sp|Q9UGU0|TCF20_HUMAN	0	590600360000000	0	0	0					#NUM!	0.136114	0.866097
ASEYDQIRY	sp|Q86Z02|HIPK1_HUMAN	9427639700000000	7002157400000000	768605700000000	0	0					-5.00289	0.0018525	2.73224
ASGAGGVGGGGGGKIRTR	sp|P49790|NU153_HUMAN	0	750332160000000	562227760000000	0	0					-1.00134	0.323298	0.490397
ASGSEDGTLRLW	sp|Q9Y3F4|STRAP_HUMAN	0	0	0	0	0					#DIV/0!	#DIV/0!	#DIV/0!
ASHFNKV	sp|Q9NV66|TYW1_HUMAN	0	0	0	0	0					#DIV/0!	#DIV/0!	#DIV/0!
ASKELHQF	sp|Q01082|SPTB2_HUMAN	0	0	0	0	0					#DIV/0!	#DIV/0!	#DIV/0!
ASLKMTPFRASL	sp|Q9UF83|YM012_HUMAN	0	1.98216e+16	0	0	0					#NUM!	0.136114	0.866097
ASNVTNKTD	sp|P07910|HNRPC_HUMAN	0	0	0	2.64547e+16	1.35577e+16					#DIV/0!	0.13454	0.871148
ASQKEVVLY	sp|Q7Z7A3|CTU1_HUMAN	0	0	1.95308e+16	0	1.79557e+16					#DIV/0!	0.110016	0.958546
ASQPAENISKDLY	sp|Q9NQ31|AKIP1_HUMAN	0	0	0	0	0					#DIV/0!	#DIV/0!	#DIV/0!
ASRLAHY	sp|Q99880|H2B1L_HUMAN	0	0	0	0	0					#DIV/0!	#DIV/0!	#DIV/0!
ASSDSAQGSDVSLTA	sp|P04439|HLAA_HUMAN	0	0	0	0	0					#DIV/0!	#DIV/0!	#DIV/0!
ASSEKHSY	sp|P49589|SYCC_HUMAN	0	0	0	0	0					#DIV/0!	#DIV/0!	#DIV/0!
ASSQDALMY	sp|Q6IQ32|ADNP2_HUMAN	0	0	0	0	0					#DIV/0!	#DIV/0!	#DIV/0!
ASSQQGLAY	sp|Q14247|SRC8_HUMAN	0	603186480000000	0	0	0					#NUM!	0.136114	0.866097
ASSTTARVITNQY	sp|O00151|PDLI1_HUMAN	0	1.76789e+16	228565820000000	808833920000000	1.52519e+16					-0.703065	0.367041	0.435286
ASSYGVRAAASSY	sp|Q96PK6|RBM14_HUMAN	0	0	0	0	1022536400000000					#DIV/0!	0.247513	0.606403
ASTDYSTY	sp|Q01844|EWS_HUMAN	0	0	0	0	0					#DIV/0!	#DIV/0!	#DIV/0!
ASTSTTIRSHSSSRRGF	sp|P02538|K2C6A_HUMAN	0	2366507200000000	0	1.49159e+16	2.32345e+16					3.4259	0.14106	0.850597
ASYAAQQHPQAAASY	sp|Q96PK6|RBM14_HUMAN	0	886093440000000	1.20203e+16	1224519200000000	1.80549e+16					4.55758	0.107241	0.96964
ASYPGASVDNY	sp|A8MWL6|SNG2L_HUMAN	6351647400000000	2.02885e+17	1.35768e+17	3.89775e+16	1.66988e+17					0.122777	0.461517	0.335812
RYGINTTDIF	sp|P37802|TAGL2_HUMAN	1.45476e+17	1.52528e+17	2.18054e+17	2.36966e+17	2.11462e+17					0.57627	0.0028006	2.55275
ATANHGTSAVAITSHDY	sp|O60353|FZD6_HUMAN	0	0	0	0	188020260000000					#DIV/0!	0.247513	0.606403
ATAPALPQP	sp|Q76M96|CCD80_HUMAN	0	0	0	0	0					#DIV/0!	#DIV/0!	#DIV/0!
ATAPPERTSDYY	sp|Q5BN46|PIRC1_HUMAN	0	0	0	0	0					#DIV/0!	#DIV/0!	#DIV/0!
ATASHRNTEEEGLKY	sp|Q9NYF8|BCLF1_HUMAN	0	0	0	0	1.11988e+16					#DIV/0!	0.247513	0.606403
ATDDASLLIVNRY	sp|Q5VTR2|BRE1A_HUMAN	0	0	0	0	0					#DIV/0!	#DIV/0!	#DIV/0!
ATDDATLL	sp|O75150|BRE1B_HUMAN	0	0	0	0	0					#DIV/0!	#DIV/0!	#DIV/0!
ATDDATLLIVNRY	sp|O75150|BRE1B_HUMAN	0	0	0	0	0					#DIV/0!	#DIV/0!	#DIV/0!
RYGTATMTNVFL	sp|Q969Q6|P2R3C_HUMAN	0	0	0	0	0					#DIV/0!	#DIV/0!	#DIV/0!
ATDDPAARF	sp|Q86TI2|DPP9_HUMAN	3279203200000000	450187640000000	0	4.62054e+16	8599959700000000					3.29234	0.218568	0.660414
RYHFLEERL	sp|Q96I59|SYNM_HUMAN	0	0	0	0	0					#DIV/0!	#DIV/0!	#DIV/0!
RYMDPSTYQVL	sp|Q96G79|S35A4_HUMAN	0	0	0	0	0					#DIV/0!	#DIV/0!	#DIV/0!
ATDDVAQIY	sp|A5YKK6|CNOT1_HUMAN	0	0	0	0	0					#DIV/0!	#DIV/0!	#DIV/0!
ATDEFASYF	sp|Q9H9Y2|RPF1_HUMAN	0	0	0	0	0					#DIV/0!	#DIV/0!	#DIV/0!
ATDEGRRETTVY	sp|Q15527|SURF2_HUMAN	2.24267e+16	3783881600000000	5700524800000000	4.29228e+16	4.93991e+16					1.318	0.188325	0.725091
ATDFDVLSY	sp|Q9NTJ5|SAC1_HUMAN	0	0	0	0	0					#DIV/0!	#DIV/0!	#DIV/0!
ATDGIGKAY	sp|Q3SXM5|HSDL1_HUMAN	0	5290040000000	0	0	878505120000000					6.79067	0.249307	0.603266
ATDGKVLL	sp|Q96EX3|DC2I2_HUMAN	0	0	0	0	0					#DIV/0!	#DIV/0!	#DIV/0!
ATDGPARL	sp|O14686|KMT2D_HUMAN	0	0	0	0	0					#DIV/0!	#DIV/0!	#DIV/0!
ATDGRVYV	sp|Q5BKX5|ACTMP_HUMAN	0	0	0	0	0					#DIV/0!	#DIV/0!	#DIV/0!
ATDIASQIKY	sp|P20929|NEBU_HUMAN	7286464600000000	6688894100000000	3139884800000000	2.94828e+16	2.9651e+16					1.57077	0.156363	0.805866
ATDIDKNGY	sp|P06756|ITAV_HUMAN	0	6753681300000000	1.02513e+17	0	8068394900000000					3.44833	0.244427	0.61185
RYMIERTVNW	sp|Q9UGL1|KDM5B_HUMAN	0	0	0	0	0					#DIV/0!	#DIV/0!	#DIV/0!
ATDINGDDY	sp|P06756|ITAV_HUMAN	0	2.55304e+16	4.57074e+16	2548752800000000	4.7551e+16					1.32295	0.216572	0.664398
ATDIPCLLY	sp|Q6NUQ1|RINT1_HUMAN	0	0	0	0	0					#DIV/0!	#DIV/0!	#DIV/0!
ATDISRQNEY	sp|Q13946|PDE7A_HUMAN	623091360000000	1.77968e+16	2.04804e+16	1.35834e+16	1.7825e+16					0.909194	0.163077	0.787608
ATDLDVANFY	sp|Q9H840|GEMI7_HUMAN	0	0	0	0	0					#DIV/0!	#DIV/0!	#DIV/0!
RYMPPAHRNFL	sp|P14902|I23O1_HUMAN	0	0	0	0	0					#DIV/0!	#DIV/0!	#DIV/0!
RYMWINQEL	sp|Q2M1P5|KIF7_HUMAN	0	0	0	0	0					#DIV/0!	#DIV/0!	#DIV/0!
ATDPTIHTV	sp|Q9H6U8|ALG9_HUMAN	0	425241680000000	1.1236e+16	0	9734240000000					4.13999	0.258791	0.58705
ATDPVTGDLY	sp|Q9P273|TEN3_HUMAN	0	0	0	0	0					#DIV/0!	#DIV/0!	#DIV/0!
ATDRFRSLY	sp|Q03001|DYST_HUMAN	0	1129195200000000	1.87281e+16	1.72648e+16	1.91079e+16					5.02374	0.000114347	3.94177
RYQATGLHF	sp|Q86VI3|IQGA3_HUMAN	9872567700000000	8208150400000000	8380965800000000	8692237400000000	9964469800000000					-0.00444349	0.488401	0.311223
RYTGMLETV	sp|B2RTY4|MYO9A_HUMAN	0	0	0	1.89115e+16	0					#DIV/0!	0.247513	0.606403
ATDTASGTGLY	sp|Q6ZN55|ZN574_HUMAN	1.73543e+16	1876688800000000	5866884500000000	585689600000000	5843354900000000					-1.23022	0.219488	0.658589
ATDTETGSAY	sp|Q9H4B4|PLK3_HUMAN	0	0	0	0	0					#DIV/0!	#DIV/0!	#DIV/0!
ATDVAKGMHY	sp|Q9NYL2|M3K20_HUMAN	0	1.78625e+16	2.01844e+16	1.53181e+16	1.73885e+16					0.981123	0.148308	0.828836
ATDWGDTQAY	sp|Q9BRQ3|NUD22_HUMAN	0	3.76511e+16	4.5165e+16	4.15354e+16	4.13379e+16					1.18085	0.0949043	1.02271
ATDYHFHFY	sp|Q9Y2G1|MYRF_HUMAN	0	0	0	790440720000000	0					#DIV/0!	0.247513	0.606403
ATDYHVRVY	sp|Q53EP0|FND3B_HUMAN	2.42823e+17	2.6983e+17	2.89164e+16	2.62959e+17	2.67326e+16					-1.27116	0.118174	0.927478
ATDYTFAMY	sp|P30281|CCND3_HUMAN	0	0	0	0	0					#DIV/0!	#DIV/0!	#DIV/0!
ATEDPVLERY	sp|Q8TC44|POC1B_HUMAN	0	0	0	0	0					#DIV/0!	#DIV/0!	#DIV/0!
ATEDPWKTNY	sp|P10768|ESTD_HUMAN	3.44405e+17	3.3626e+18	3.26985e+18	4.17942e+17	3.27853e+18					0.32518	0.3984	0.399681
SAARLYYYW	sp|Q9UH17|ABC3B_HUMAN	0	0	0	0	0					#DIV/0!	#DIV/0!	#DIV/0!
SDVHNCSY	sp|Q6FIF0|ZFAN6_HUMAN	0	0	0	0	0					#DIV/0!	#DIV/0!	#DIV/0!
ATEESDLAQQY	sp|P07237|PDIA1_HUMAN	0	0	1.22552e+16	0	0					#DIV/0!	0.247513	0.606403
SEDNRILLWDT	sp|Q9BQA1|MEP50_HUMAN	0	0	0	0	0					#DIV/0!	#DIV/0!	#DIV/0!
SEELHAALSEW	sp|Q9BZY9|TRI31_HUMAN	0	0	0	0	0					#DIV/0!	#DIV/0!	#DIV/0!
ATEKEKVWY	sp|Q92499|DDX1_HUMAN	0	0	0	3.98706e+16	0					#DIV/0!	0.247513	0.606403
ATEKHLQKY	sp|Q96C86|DCPS_HUMAN	0	0	0	0	0					#DIV/0!	#DIV/0!	#DIV/0!
ATELKNNSY	sp|O15371|EIF3D_HUMAN	1.19531e+17	1.8978e+17	2.06488e+17	1.5357e+17	1.69247e+17					0.190081	0.278786	0.554729
ATELQSMMY	sp|O75486|SUPT3_HUMAN	0	0	0	0	4.89747e+16					#DIV/0!	0.247513	0.606403
ATELTHEDY	sp|P17980|PRS6A_HUMAN	1.26283e+17	1.77401e+17	1.80264e+17	1.48365e+17	1.66753e+17					0.121008	0.298051	0.52571
ATEMTLQRY	sp|Q96Q15|SMG1_HUMAN	0	0	0	0	0					#DIV/0!	#DIV/0!	#DIV/0!
ATEQVGQHKDAY	sp|Q9BZZ5|API5_HUMAN	521422400000000	4888196800000000	6316765400000000	5439033600000000	5.31057e+16					2.9988	0.21101	0.675697
ATESESQSSKSAY	sp|P51825|AFF1_HUMAN	0	0	0	0	0					#DIV/0!	#DIV/0!	#DIV/0!
ATESPDTGLYY	sp|Q02818|NUCB1_HUMAN	0	0	0	0	0					#DIV/0!	#DIV/0!	#DIV/0!
ATESSNQEY	sp|O75330|HMMR_HUMAN	0	2.65406e+16	4.47361e+16	3.21154e+16	4.16857e+16					1.57411	0.0489594	1.31016
ATESVSLYY	sp|Q15629|TRAM1_HUMAN	0	0	0	0	0					#DIV/0!	#DIV/0!	#DIV/0!
ATETQPIVY	sp|Q00610|CLH1_HUMAN	5.72959e+16	4.94738e+16	6.49197e+16	6.05339e+16	5.43154e+16					0.166679	0.138218	0.859435
ATEVDSRWQEY	sp|Q9UPN3|MACF1_HUMAN	0	0	1.25598e+16	1.22568e+16	1.22706e+16					#DIV/0!	1.20975e-06	5.9173
ATEYKNEEY	sp|Q96MU7|YTDC1_HUMAN	3.95071e+16	5403385600000000	6480721300000000	4.66311e+16	5.25887e+16					0.649895	0.305689	0.51472
ATFYSSPGL	sp|Q01101|INSM1_HUMAN	0	0	0	0	0					#DIV/0!	#DIV/0!	#DIV/0!
SEEQYLAAVRKF	sp|O15228|GNPAT_HUMAN	0	0	0	0	0					#DIV/0!	#DIV/0!	#DIV/0!
ATGTGTLLL	sp|P12830|CADH1_HUMAN	0	0	0	0	0					#DIV/0!	#DIV/0!	#DIV/0!
SEFGSPGLLTY	sp|Q66K74|MAP1S_HUMAN	0	0	0	0	0					#DIV/0!	#DIV/0!	#DIV/0!
ATKESYAI	sp|O14607|UTY_HUMAN	0	0	0	0	0					#DIV/0!	#DIV/0!	#DIV/0!
ATMKDDLADY	sp|O75822|EIF3J_HUMAN	0	2292297600000000	0	0	0					#NUM!	0.136114	0.866097
ATMKDDLADYGGY	sp|O75822|EIF3J_HUMAN	0	1.52476e+16	922878160000000	0	469574520000000					-4.03784	0.148753	0.827534
ATQERTDLY	sp|Q9UQE7|SMC3_HUMAN	0	0	0	0	0					#DIV/0!	#DIV/0!	#DIV/0!
ATQPIPKGHEIFNTY	sp|Q8TBK2|SETD6_HUMAN	0	0	0	0	0					#DIV/0!	#DIV/0!	#DIV/0!
SEGDLRKAI	sp|P35249|RFC4_HUMAN	0	0	0	0	0					#DIV/0!	#DIV/0!	#DIV/0!
ATSSSSCPAFGF	sp|O43638|FOXS1_HUMAN	0	0	0	0	0					#DIV/0!	#DIV/0!	#DIV/0!
AVAGEADVPFYY	sp|Q96TA2|YMEL1_HUMAN	0	0	0	0	0					#DIV/0!	#DIV/0!	#DIV/0!
AVASFPKKQE	sp|P14406|CX7A2_HUMAN	0	0	0	793443040000000	0					#DIV/0!	0.247513	0.606403
AVDAARLHY	sp|Q2M389|WASC4_HUMAN	0	0	0	0	601361760000000					#DIV/0!	0.247513	0.606403
AVDDFNLKY	sp|Q9C075|K1C23_HUMAN	0	0	1.67784e+16	1798365600000000	1.73302e+16					#DIV/0!	0.0829756	1.08105
SEGRALAQEW	sp|Q9Y3L5|RAP2C_HUMAN	0	0	0	0	0					#DIV/0!	#DIV/0!	#DIV/0!
AVDGGFGYL	sp|Q0D2K0|NIPA4_HUMAN	0	0	0	0	0					#DIV/0!	#DIV/0!	#DIV/0!
AVDGQHLFEY	sp|O00182|LEG9_HUMAN	0	0	0	0	0					#DIV/0!	#DIV/0!	#DIV/0!
AVDLMTHNY	sp|Q12769|NU160_HUMAN	0	0	1.28567e+16	1.40161e+16	1.25809e+16					#DIV/0!	8.80728e-05	4.05516
AVDNQVYV	sp|Q9NQR4|NIT2_HUMAN	0	0	0	0	0					#DIV/0!	#DIV/0!	#DIV/0!
AVDPGLLGY	sp|P54259|ATN1_HUMAN	4817198400000000	47850400000000	6270202200000000	5540789100000000	6005941800000000					1.28776	0.0731707	1.13566
AVDPQHNGY	sp|Q9H0K1|SIK2_HUMAN	5695815700000000	7815407400000000	1.12783e+17	1.23657e+17	1.61193e+17					4.29424	0.0034818	2.4582
AVDPRFLAY	sp|Q9HCK8|CHD8_HUMAN	0	0	0	2.28015e+16	0					#DIV/0!	0.247513	0.606403
AVDPTSGQLY	sp|Q8TEM1|PO210_HUMAN	2.9595e+18	2.9948e+18	2.7931e+18	2.89812e+18	2.80907e+18					-0.0713828	0.0236928	1.62538
AVEKLSKENNSY	sp|Q63HN8|RN213_HUMAN	0	0	0	0	0					#DIV/0!	#DIV/0!	#DIV/0!
SEIAVGHQY	sp|Q3KQZ1|S2535_HUMAN	0	0	0	0	0					#DIV/0!	#DIV/0!	#DIV/0!
AVGGLGKLGKDA	sp|P81605|DCD_HUMAN	1559928800000000	1.67553e+16	457274080000000	0	0					-5.9088	0.105112	0.978346
AVGPEDVAL	sp|Q14160|SCRIB_HUMAN	0	0	0	0	0					#DIV/0!	#DIV/0!	#DIV/0!
AVHDITVAY	sp|Q6UWP7|LCLT1_HUMAN	0	0	0	0	0					#DIV/0!	#DIV/0!	#DIV/0!
AVHEVLML	sp|P52757|CHIO_HUMAN	0	0	0	0	0					#DIV/0!	#DIV/0!	#DIV/0!
AVIDHHNY	sp|P39656|OST48_HUMAN	0	0	0	0	0					#DIV/0!	#DIV/0!	#DIV/0!
AVNKVIKSY	sp|P35998|PRS7_HUMAN	0	0	0	0	0					#DIV/0!	#DIV/0!	#DIV/0!
AVQDDLGGIY	sp|A7KAX9|RHG32_HUMAN	0	1.83316e+18	0	0	0					#NUM!	0.136114	0.866097
AVQISKKRKF	sp|P23396|RS3_HUMAN	0	886255520000000	0	0	0					#NUM!	0.136114	0.866097
AVQISKKRKFVADG	sp|P23396|RS3_HUMAN	475280000000	1.43247e+16	375761720000000	329096780000000	0					-4.93003	0.142657	0.845706
AVSAVVHEY	sp|P35610|SOAT1_HUMAN	0	0	0	0	0					#DIV/0!	#DIV/0!	#DIV/0!
AVSEGTKAVTKYTSSK	sp|P58876|H2B1D_HUMAN	0	1.39505e+16	0	0	38875280000000					-9.07221	0.136474	0.864952
AWAPEGKDRF	sp|P32780|TF2H1_HUMAN	0	0	0	0	321912860000000					#DIV/0!	0.247513	0.606403
SELDEEQHL	sp|Q9NQS7|INCE_HUMAN	0	0	0	0	0					#DIV/0!	#DIV/0!	#DIV/0!
AWAPKPYHKFM	sp|Q8N4C8|MINK1_HUMAN	0	0	0	0	0					#DIV/0!	#DIV/0!	#DIV/0!
AWARLDHKF	sp|Q9BQE3|TBA1C_HUMAN	4588729600000000	0	875231300000000	1.1134e+17	1.64676e+17					5.33012	0.122128	0.913184
AWARPLSVSF	sp|Q9H488|OFUT1_HUMAN	0	1.40898e+16	0	5719727400000000	7853811200000000					-0.638813	0.352741	0.452544
AWDESGVF	sp|P53621|COPA_HUMAN	0	0	0	78526320000000	0					#DIV/0!	0.247513	0.606403
AWDEVGDEF	sp|Q9Y678|COPG1_HUMAN	0	0	0	0	0					#DIV/0!	#DIV/0!	#DIV/0!
AWDIAIATM	sp|Q02790|FKBP4_HUMAN	0	0	0	0	0					#DIV/0!	#DIV/0!	#DIV/0!
SEMAGPPQM	sp|Q6P2Q9|PRP8_HUMAN	0	0	0	0	0					#DIV/0!	#DIV/0!	#DIV/0!
AWDSTYRKF	sp|P12830|CADH1_HUMAN	0	0	0	0	0					#DIV/0!	#DIV/0!	#DIV/0!
AWDYVQAQV	sp|P27701|CD82_HUMAN	0	0	0	0	0					#DIV/0!	#DIV/0!	#DIV/0!
AWEERETIL	sp|Q6P158|DHX57_HUMAN	0	0	0	0	0					#DIV/0!	#DIV/0!	#DIV/0!
SEMDPSTQI	sp|Q96DN5|TBC31_HUMAN	0	0	0	0	0					#DIV/0!	#DIV/0!	#DIV/0!
AWFEEKQQQF	sp|O60749|SNX2_HUMAN	1.54679e+17	1.44119e+17	1.50161e+16	1.88196e+17	1.73087e+17					-0.252252	0.379943	0.420281
AWGRAAAAM	sp|Q96FX8|PERP_HUMAN	0	0	0	0	1.82169e+16					#DIV/0!	0.247513	0.606403
SESKTISQY	sp|Q9Y2D8|ADIP_HUMAN	0	0	0	0	0					#DIV/0!	#DIV/0!	#DIV/0!
AWHPHTNKF	sp|Q9NRG9|AAAS_HUMAN	4.95734e+16	9.92493e+16	8612693000000000	7.32416e+16	9.61247e+16					-0.32685	0.360895	0.442619
AWIEHVHVI	sp|Q9BQI3|E2AK1_HUMAN	0	0	266856820000000	894351520000000	1.06796e+16					#DIV/0!	0.215662	0.666226
SEYNNFKSM	sp|P24928|RPB1_HUMAN	0	0	0	0	0					#DIV/0!	#DIV/0!	#DIV/0!
SFDGIYANM	sp|Q99700|ATX2_HUMAN	0	0	0	0	0					#DIV/0!	#DIV/0!	#DIV/0!
AWRLRSEQF	sp|Q16342|PDCD2_HUMAN	0	0	0	0	0					#DIV/0!	#DIV/0!	#DIV/0!
AWRPPPFDTL	sp|O15067|PUR4_HUMAN	0	0	0	0	0					#DIV/0!	#DIV/0!	#DIV/0!
SFDGRISV	sp|O94979|SC31A_HUMAN	0	0	0	0	805069680000000					#DIV/0!	0.247513	0.606403
AYADLVKQAW	sp|P51784|UBP11_HUMAN	0	0	0	0	0					#DIV/0!	#DIV/0!	#DIV/0!
AYADVQAVL	sp|Q9NRC1|ST7_HUMAN	0	0	0	0	0					#DIV/0!	#DIV/0!	#DIV/0!
AYAEKLRRL	sp|A6NDG6|PGP_HUMAN	0	0	1969224800000000	0	3.10127e+16					#DIV/0!	0.229028	0.640112
AYAENIALL	sp|Q99570|PI3R4_HUMAN	1835594400000000	0	7729183400000000	8092825600000000	8883957100000000					3.16558	0.00144975	2.83871
AYAHELPKY	sp|P46777|RL5_HUMAN	0	0	0	2.39637e+16	3.36576e+16					#DIV/0!	0.116823	0.932472
AYAIIKEEL	sp|Q6PL18|ATAD2_HUMAN	904424900000000	8201964200000000	837143300000000	1.10646e+17	9513899500000000					3.14699	0.244891	0.611027
SFDNLGEL	sp|Q96B54|ZN428_HUMAN	0	0	0	0	0					#DIV/0!	#DIV/0!	#DIV/0!
AYALLLQHL	sp|Q9BXS9|S26A6_HUMAN	0	0	0	0	0					#DIV/0!	#DIV/0!	#DIV/0!
AYAPPPHVI	sp|Q9BQE5|APOL2_HUMAN	1.8167e+17	1.84125e+17	2.14277e+17	1.92183e+16	2.02266e+17					-0.332457	0.33777	0.471379
SPASFKYAEY	sp|O00410|IPO5_HUMAN	0	0	0	0	0					#DIV/0!	#DIV/0!	#DIV/0!
AYARIGNSYF	sp|P31948|STIP1_HUMAN	0	0	0	0	0					#DIV/0!	#DIV/0!	#DIV/0!
AYARIPAHQVL	sp|Q9NZM1|MYOF_HUMAN	0	0	0	0	0					#DIV/0!	#DIV/0!	#DIV/0!
AYARSILTI	sp|Q9BXB5|OSB10_HUMAN	0	0	0	0	0					#DIV/0!	#DIV/0!	#DIV/0!
AYASHFNKV	sp|Q9NV66|TYW1_HUMAN	0	827231520000000	1.36131e+16	1.09304e+16	1.17614e+16					4.87077	0.000818987	3.08672
SPHSAAYVL	sp|Q86YT6|MIB1_HUMAN	0	0	0	0	0					#DIV/0!	#DIV/0!	#DIV/0!
AYDAAQFL	sp|Q12802|AKP13_HUMAN	0	0	0	0	0					#DIV/0!	#DIV/0!	#DIV/0!
SPIAPAPGF	sp|Q13118|KLF10_HUMAN	0	0	0	0	0					#DIV/0!	#DIV/0!	#DIV/0!
SPLWIDRQWQY	sp|Q96RN5|MED15_HUMAN	0	0	0	0	0					#DIV/0!	#DIV/0!	#DIV/0!
AYDGTTYL	sp|Q53GS9|UBP39_HUMAN	0	0	0	0	0					#DIV/0!	#DIV/0!	#DIV/0!
AYDIGNHFNEF	sp|Q9HBU6|EKI1_HUMAN	3.89176e+16	5720941400000000	6928451200000000	9322869800000000	9466150400000000					-1.3805	0.174526	0.75814
SQHYHQGYY	sp|Q00839|HNRPU_HUMAN	0	0	0	0	0					#DIV/0!	#DIV/0!	#DIV/0!
SSDDKPEIY	sp|Q4KWH8|PLCH1_HUMAN	1.58637e+16	1.79968e+16	1707260800000000	907927760000000	0					-4.27958	0.000277298	3.55705
AYDLAKALL	sp|Q9NTI5|PDS5B_HUMAN	0	0	0	0	0					#DIV/0!	#DIV/0!	#DIV/0!
AYDNFGVL	sp|P27797|CALR_HUMAN	0	0	0	0	0					#DIV/0!	#DIV/0!	#DIV/0!
AYDNFVEL	sp|Q8WUM4|PDC6I_HUMAN	0	0	0	0	0					#DIV/0!	#DIV/0!	#DIV/0!
AYDNHVFV	sp|Q96QT4|TRPM7_HUMAN	0	0	0	0	0					#DIV/0!	#DIV/0!	#DIV/0!
SSDRTITEY	sp|P11216|PYGB_HUMAN	2.19957e+18	6246579200000000	3.06154e+18	2.56294e+18	2.72858e+18					1.33603	0.069391	1.1587
AYDPQTNEW	sp|Q96PQ7|KLHL5_HUMAN	0	0	0	0	0					#DIV/0!	#DIV/0!	#DIV/0!
AYDSTMETM	sp|P53396|ACLY_HUMAN	0	0	0	0	0					#DIV/0!	#DIV/0!	#DIV/0!
AYDTTTATV	sp|Q01844|EWS_HUMAN	0	1.99615e+16	5973441900000000	6288258600000000	5554378900000000					-0.749005	0.312445	0.505226
AYDTVRWEF	sp|Q9UHL4|DPP2_HUMAN	1.88307e+16	2.57364e+16	2822630400000000	3.87646e+16	3.69399e+16					0.232249	0.407862	0.389487
AYDVLFHQW	sp|Q8NDA8|MROH1_HUMAN	0	0	0	0	0					#DIV/0!	#DIV/0!	#DIV/0!
AYDVLIKM	sp|Q5VZ89|DEN4C_HUMAN	0	0	0	0	0					#DIV/0!	#DIV/0!	#DIV/0!
AYDVSSFSF	sp|O15498|YKT6_HUMAN	0	0	0	0	0					#DIV/0!	#DIV/0!	#DIV/0!
AYEHKFYEI	sp|Q96JI7|SPTCS_HUMAN	0	7786702100000000	0	0	0					#NUM!	0.136114	0.866097
AYEKFFSSY	sp|Q5TC63|GRTP1_HUMAN	0	3.24941e+16	2.77556e+16	3.73317e+16	3762243200000000					0.498304	0.364964	0.43775
AYERVEERF	sp|Q9P217|ZSWM5_HUMAN	7955707500000000	7942834600000000	5844046100000000	5616318700000000	4.98227e+16					1.36163	0.278863	0.554609
AYFHQPEAI	sp|P16455|MGMT_HUMAN	9163222400000000	9461756800000000	1.07683e+17	1.58767e+17	1.64781e+17					3.94819	0.00522828	2.28164
AYFLKPKEL	sp|Q8NI36|WDR36_HUMAN	6.45547e+16	5.93315e+16	5.76349e+16	6068479000000000	5.24299e+16					-0.678197	0.177094	0.751797
AYFLSKERI	sp|O60658|PDE8A_HUMAN	0	1.2963e+16	0	1.89597e+16	230895200000000					-0.0189563	0.496706	0.303901
SSESPSVFS	sp|Q6WKZ4|RFIP1_HUMAN	0	0	0	0	0					#DIV/0!	#DIV/0!	#DIV/0!
AYGEFLSRL	sp|Q14C86|GAPD1_HUMAN	0	0	0	0	0					#DIV/0!	#DIV/0!	#DIV/0!
AYGHFGRDSF	sp|P31153|METK2_HUMAN	3.73888e+17	3.80673e+17	3.53253e+17	3.42623e+18	4.05267e+17					1.88647	0.24715	0.60704
AYGHFSYEF	sp|Q96QP1|ALPK1_HUMAN	0	0	0	0	0					#DIV/0!	#DIV/0!	#DIV/0!
SSFRQDHPSSM	sp|Q01844|EWS_HUMAN	0	0	0	0	0					#DIV/0!	#DIV/0!	#DIV/0!
AYGKPVKY	sp|Q53GD3|CTL4_HUMAN	0	0	0	0	0					#DIV/0!	#DIV/0!	#DIV/0!
AYGKVFLV	sp|O75582|KS6A5_HUMAN	0	0	0	2.29162e+16	2.37506e+16					#DIV/0!	0.109635	0.96005
AYGLVSATF	sp|Q96MC6|MF14A_HUMAN	0	0	0	0	0					#DIV/0!	#DIV/0!	#DIV/0!
AYGNVFSAF	sp|Q8NI36|WDR36_HUMAN	0	0	0	0	0					#DIV/0!	#DIV/0!	#DIV/0!
SSGAHGEEGSARMWKTLTFF	sp|P12074|CX6A1_HUMAN	0	0	0	675460240000000	0					#DIV/0!	0.247513	0.606403
AYGRFIQERF	sp|Q14137|BOP1_HUMAN	0	672984700000000	6635771500000000	8455332500000000	7067926400000000					4.45621	0.00128369	2.89154
AYGSLFNTI	sp|Q6YP21|KAT3_HUMAN	0	0	0	0	0					#DIV/0!	#DIV/0!	#DIV/0!
SSSKGSLGGGFSSGGF	sp|P13645|K1C10_HUMAN	9004206700000000	6157062400000000	4.03165e+16	3.8478e+16	2.7256e+16					2.22133	0.00703479	2.15275
AYGTYRSNF	sp|O15027|SC16A_HUMAN	776509040000000	1.07792e+16	1.2767e+16	0	1.70219e+16					0.781207	0.311053	0.507166
AYHNWRHAF	sp|O76074|PDE5A_HUMAN	0	0	0	51780880000000	0					#DIV/0!	0.247513	0.606403
AYHQIDNHI	sp|Q9Y234|LIPT_HUMAN	0	263661380000000	0	0	0					#NUM!	0.136114	0.866097
AYIDYLSHL	sp|Q12996|CSTF3_HUMAN	0	0	0	0	0					#DIV/0!	#DIV/0!	#DIV/0!
AYIERMNYI	sp|P07947|YES_HUMAN	0	0	1.29579e+17	1.76516e+17	1.3566e+17					#DIV/0!	0.00224275	2.64922
AYINKVEEL	sp|P07108|ACBP_HUMAN	1.76278e+16	2.1093e+16	2513306400000000	3.49241e+16	0					-0.63359	0.334535	0.475559
AYINRASLL	sp|Q9BT78|CSN4_HUMAN	0	0	0	0	0					#DIV/0!	#DIV/0!	#DIV/0!
SSSSYGSGRRF	sp|P09651|ROA1_HUMAN	162194400000000	8650034600000000	3.08152e+16	2.87594e+16	2716337600000000					2.23648	0.134585	0.871002
STDPLDAGVDY	sp|Q8NB46|ANR52_HUMAN	0	0	0	0	0					#DIV/0!	#DIV/0!	#DIV/0!
AYISQVPTQMSF	sp|Q8TEL6|TP4AP_HUMAN	0	0	0	0	0					#DIV/0!	#DIV/0!	#DIV/0!
AYKDKDISFF	sp|Q49AG3|ZBED5_HUMAN	6725091800000000	6907877800000000	1.13721e+17	1.60356e+17	1.41187e+17					4.3439	0.002425	2.61529
AYKDQNENRW	sp|Q99590|SCAFB_HUMAN	0	0	0	0	0					#DIV/0!	#DIV/0!	#DIV/0!
AYKKQFSQY	sp|P46777|RL5_HUMAN	0	0	5429901400000000	5764493400000000	796349700000000					#DIV/0!	0.0744997	1.12785
SVRRPWEKNSTTLPR	sp|P50552|VASP_HUMAN	0	0	0	0	0					#DIV/0!	#DIV/0!	#DIV/0!
AYKNIDKNSF	sp|Q86UW6|N4BP2_HUMAN	0	0	1.44337e+16	135303600000000	1.30023e+16					#DIV/0!	0.107681	0.96786
SWYLEDNINKF	sp|P12259|FA5_HUMAN	0	1.47197e+16	60435260000000	0	1.37914e+16					-0.672636	0.378219	0.422256
AYKYIQELW	sp|P61313|RL15_HUMAN	0	0	1.90237e+16	402418400000000	4.04687e+16					#DIV/0!	0.136931	0.863497
SYANYFIRL	sp|Q9Y3L3|3BP1_HUMAN	0	0	0	0	0					#DIV/0!	#DIV/0!	#DIV/0!
SYGDLKNAI	sp|Q13243|SRSF5_HUMAN	0	0	7302323800000000	8717471400000000	9711077800000000					#DIV/0!	0.00123424	2.9086
AYLDSTERF	sp|Q93034|CUL5_HUMAN	0	0	0	0	0					#DIV/0!	#DIV/0!	#DIV/0!
AYLEAHETF	sp|P57740|NU107_HUMAN	9338694400000000	1.1348e+17	9972455700000000	1.16314e+17	1.06295e+17					0.336241	0.400397	0.397509
AYLEAIHNF	sp|P53680|AP2S1_HUMAN	5.73783e+16	5.69852e+16	4.45737e+16	5.46821e+16	4.92531e+16					-0.208039	0.067351	1.17166
AYLEAYKEF	sp|Q9HBU6|EKI1_HUMAN	1.0144e+16	855830400000000	1.07673e+17	1.56055e+17	1.31901e+16					4.06894	0.104001	0.982962
AYLESFYKF	sp|P61421|VA0D1_HUMAN	0	1.60632e+16	2618372800000000	3.36819e+16	3.12892e+16					1.48807	0.1913	0.718285
AYLFAHNHL	sp|Q9ULQ1|TPC1_HUMAN	0	0	0	0	0					#DIV/0!	#DIV/0!	#DIV/0!
AYLGKKV	sp|P11021|BIP_HUMAN	0	0	0	0	0					#DIV/0!	#DIV/0!	#DIV/0!
AYLHSHNMI	sp|Q9UL54|TAOK2_HUMAN	0	0	0	2.16326e+16	2.40766e+16					#DIV/0!	0.110303	0.957414
SYHPALNAIL	sp|Q9NR09|BIRC6_HUMAN	0	0	0	0	0					#DIV/0!	#DIV/0!	#DIV/0!
AYLHTTTTF	sp|O15438|MRP3_HUMAN	9.96604e+17	9.30744e+16	7.40667e+17	9.37605e+17	7.34464e+17					0.561806	0.254808	0.593787
AYLIQVHKW	sp|Q8WUK0|PTPM1_HUMAN	0	0	0	0	0					#DIV/0!	#DIV/0!	#DIV/0!
AYLKDLQKL	sp|Q9UQ13|SHOC2_HUMAN	2.49416e+17	3.13556e+16	2.50197e+17	3.04058e+17	1.18759e+17					0.676279	0.246709	0.607815
AYLKEVEQL	sp|P51114|FXR1_HUMAN	0	0	3.04318e+16	4.10355e+16	0					#DIV/0!	0.115239	0.9384
SYIQQINNL	sp|O94972|TRI37_HUMAN	0	0	0	0	0					#DIV/0!	#DIV/0!	#DIV/0!
AYLKYIEGL	sp|Q86U86|PB1_HUMAN	0	0	1839876800000000	2.11168e+16	2422887200000000					#DIV/0!	0.188369	0.72499
AYLLNLNHL	sp|Q15629|TRAM1_HUMAN	0	0	0	0	0					#DIV/0!	#DIV/0!	#DIV/0!
AYLMKFHNV	sp|O95147|DUS14_HUMAN	2.12021e+16	2.12499e+16	5890869800000000	5.23341e+16	3.36734e+16					0.529244	0.313347	0.503975
AYLNITKHL	sp|Q9UBT6|POLK_HUMAN	0	0	0	0	33201950000000					#DIV/0!	0.247513	0.606403
AYLPEWKENI	sp|Q9Y4C2|TCAF1_HUMAN	8957201300000000	9383762600000000	9186824300000000	1.22405e+17	1.04604e+17					3.10188	0.111417	0.953049
AYLPKILQI	sp|O75691|UTP20_HUMAN	0	0	0	0	0					#DIV/0!	#DIV/0!	#DIV/0!
SYLKSTKLW	sp|O00506|STK25_HUMAN	0	0	0	0	0					#DIV/0!	#DIV/0!	#DIV/0!
AYLPTGKQF	sp|Q9NT62|ATG3_HUMAN	0	26678200000000	6815794600000000	905815300000000	1.2122e+17					11.6538	0.228897	0.64036
AYLPVNESF	sp|P13639|EF2_HUMAN	2.06413e+16	2.47465e+17	5085354000000000	6.58773e+16	6.66184e+16					-1.54749	0.196302	0.707074
AYLQKNNDF	sp|Q8NDX1|PSD4_HUMAN	5550344300000000	3.98748e+16	0	4.33e+16	450091200000000					-0.639167	0.371033	0.430587
AYLQQTQEL	sp|O60583|CCNT2_HUMAN	0	2.46155e+16	6271505900000000	0	6602841600000000					-1.52003	0.232142	0.634247
AYLSAVGTF	sp|P33527|MRP1_HUMAN	0	0	0	0	0					#DIV/0!	#DIV/0!	#DIV/0!
SYLPAANRL	sp|Q7L8C5|SYT13_HUMAN	0	48913360000000	1.34242e+16	1.2893e+16	1.32894e+16					9.07634	4.24607e-06	5.37201
AYLVNTYAL	sp|Q9Y6C9|MTCH2_HUMAN	0	0	0	0	0					#DIV/0!	#DIV/0!	#DIV/0!
AYLVYTDRL	sp|O43688|PLPP2_HUMAN	0	2.62022e+16	354951200000000	5.00657e+16	4.56885e+16					1.29002	0.232884	0.63286
AYLYEVSQL	sp|Q96KP4|CNDP2_HUMAN	0	0	0	0	0					#DIV/0!	#DIV/0!	#DIV/0!
AYMAAFNSI	sp|Q6P4A7|SFXN4_HUMAN	0	0	0	0	0					#DIV/0!	#DIV/0!	#DIV/0!
AYMDAPKAAL	sp|Q8N114|SHSA5_HUMAN	1.55531e+17	1.58692e+17	1.98243e+16	2.5285e+17	3.04421e+17					0.292058	0.387767	0.411429
AYMKGNANL	sp|Q9P2R3|ANFY1_HUMAN	0	2066694400000000	0	2.07945e+16	2524615200000000					2.91115	0.242708	0.614916
AYMPHTFFI	sp|O15294|OGT1_HUMAN	0	0	0	0	0					#DIV/0!	#DIV/0!	#DIV/0!
AYMPHTFFIGDHA	sp|O15294|OGT1_HUMAN	0	0	0	0	0					#DIV/0!	#DIV/0!	#DIV/0!
AYMSVHRLL	sp|Q9Y4C2|TCAF1_HUMAN	0	0	0	0	0					#DIV/0!	#DIV/0!	#DIV/0!
AYNKLNVFHW	sp|P06865|HEXA_HUMAN	0	0	0	0	0					#DIV/0!	#DIV/0!	#DIV/0!
AYNNQSNRL	sp|Q969X6|UTP4_HUMAN	1580784800000000	4.47213e+16	7347504600000000	6995171800000000	1.02247e+17					0.747325	0.372221	0.429199
AYNNVKACL	sp|Q96S55|WRIP1_HUMAN	0	0	0	0	0					#DIV/0!	#DIV/0!	#DIV/0!
AYNPNTQTF	sp|P49917|DNLI4_HUMAN	0	0	0	0	0					#DIV/0!	#DIV/0!	#DIV/0!
AYNPVTHQL	sp|Q4KMG0|CDON_HUMAN	0	5.14e+16	0	0	5678209900000000					-3.76322	0.152717	0.816113
AYNRIVDAL	sp|Q8TF40|FNIP1_HUMAN	0	0	0	0	0					#DIV/0!	#DIV/0!	#DIV/0!
AYNSNIPVI	sp|Q9Y236|OSGI2_HUMAN	0	8538478100000000	0	0	0					#NUM!	0.136114	0.866097
AYNYKMEQI	sp|O95573|ACSL3_HUMAN	0	0	0	0	0					#DIV/0!	#DIV/0!	#DIV/0!
AYPAIRYLL	sp|P51398|RT29_HUMAN	0	0	0	0	0					#DIV/0!	#DIV/0!	#DIV/0!
SYNIRKDDIIALYPQ	sp|P22680|CP7A1_HUMAN	0	0	0	0	0					#DIV/0!	#DIV/0!	#DIV/0!
AYPEYLITF	sp|Q460N5|PAR14_HUMAN	0	0	0	0	0					#DIV/0!	#DIV/0!	#DIV/0!
SYQKLLFKF	sp|Q8TDY2|RBCC1_HUMAN	0	0	0	0	0					#DIV/0!	#DIV/0!	#DIV/0!
AYPNGLQVNF	sp|P42892|ECE1_HUMAN	0	0	0	1390077600000000	0					#DIV/0!	0.247513	0.606403
AYPNRPMVLL	sp|Q15047|SETB1_HUMAN	0	0	0	0	0					#DIV/0!	#DIV/0!	#DIV/0!
AYPPAPFMHI	sp|Q14157|UBP2L_HUMAN	0	0	0	391585720000000	0					#DIV/0!	0.247513	0.606403
AYPTDLNTI	sp|Q6RI45|BRWD3_HUMAN	0	0	0	0	0					#DIV/0!	#DIV/0!	#DIV/0!
AYPTDLSTI	sp|Q8WWQ0|PHIP_HUMAN	0	0	0	0	0					#DIV/0!	#DIV/0!	#DIV/0!
AYPTDLYTI	sp|Q9NSI6|BRWD1_HUMAN	0	0	0	0	0					#DIV/0!	#DIV/0!	#DIV/0!
AYPYNFSNL	sp|Q9P1Z0|ZBTB4_HUMAN	0	0	0	0	0					#DIV/0!	#DIV/0!	#DIV/0!
AYQDRLAYL	sp|P46940|IQGA1_HUMAN	0	0	2597271200000000	4.2853e+16	4.38442e+16					#DIV/0!	0.0941393	1.02623
SYYSPSIGF	sp|Q9Y5A9|YTHD2_HUMAN	0	0	688536160000000	0	67636160000000					#DIV/0!	0.21927	0.659022
AYQLMTDVF	sp|Q8TB72|PUM2_HUMAN	0	0	0	0	0					#DIV/0!	#DIV/0!	#DIV/0!
AYQSIQNYL	sp|Q92611|EDEM1_HUMAN	8390285400000000	9032354600000000	9571507200000000	9438942700000000	8396624600000000					0.0686226	0.243168	0.614094
AYQSVQETW	sp|Q53GD3|CTL4_HUMAN	0	0	0	0	0					#DIV/0!	#DIV/0!	#DIV/0!
AYREHPYGRY	sp|Q07666|KHDR1_HUMAN	0	1.77708e+16	1209977600000000	0	1.10132e+16					-1.12485	0.295171	0.529926
AYRKDFQQL	sp|Q9UL03|INT6_HUMAN	0	0	1.81066e+16	1.13323e+17	2.15519e+16					#DIV/0!	0.147318	0.831743
AYRPIRKGDIF	sp|P55072|TERA_HUMAN	0	1.71627e+16	0	0	0					#NUM!	0.136114	0.866097
AYRPPSGEKW	sp|P30414|NKTR_HUMAN	0	0	0	0	0					#DIV/0!	#DIV/0!	#DIV/0!
AYSAKIALF	sp|Q12882|DPYD_HUMAN	0	0	0	0	0					#DIV/0!	#DIV/0!	#DIV/0!
AYSFYSHKL	sp|Q14674|ESPL1_HUMAN	0	0	237388240000000	0	0					#DIV/0!	0.247513	0.606403
AYSHLRYVF	sp|Q14517|FAT1_HUMAN	0	0	0	0	0					#DIV/0!	#DIV/0!	#DIV/0!
AYSLTYNTI	sp|P58004|SESN2_HUMAN	0	3.02746e+16	1.80938e+16	0	2.44372e+16					-0.094554	0.476042	0.322355
AYSNCQHDF	sp|Q5TGZ0|MIC10_HUMAN	0	0	0	0	0					#DIV/0!	#DIV/0!	#DIV/0!
AYSPAIQMF	sp|Q9NYU1|UGGG2_HUMAN	0	0	0	0	0					#DIV/0!	#DIV/0!	#DIV/0!
TDIKNDSY	sp|Q9NXK6|PAQR5_HUMAN	0	0	0	0	0					#DIV/0!	#DIV/0!	#DIV/0!
TEASASNRF	sp|Q9Y4L5|RN115_HUMAN	0	0	0	0	0					#DIV/0!	#DIV/0!	#DIV/0!
AYSRVQYQF	sp|O75815|BCAR3_HUMAN	1.15855e+17	1.04076e+17	1.23583e+17	1.91429e+17	1.28157e+17					0.425835	0.139251	0.856203
AYSTVPGYYSW	sp|P55210|CASP7_HUMAN	0	0	0	0	0					#DIV/0!	#DIV/0!	#DIV/0!
AYSVEHNQL	sp|Q9Y520|PRC2C_HUMAN	3.6717e+17	4.05435e+17	4.76361e+16	5.22049e+16	5.82677e+16					-2.87378	9.56841e-05	4.01916
AYTDKIDRY	sp|O14817|TSN4_HUMAN	523454680000000	0	1.59803e+16	1.26582e+16	1.44228e+16					5.77722	0.00075563	3.12169
AYTITHTW	sp|P28221|5HT1D_HUMAN	0	0	0	0	0					#DIV/0!	#DIV/0!	#DIV/0!
AYTLLGHEF	sp|P30260|CDC27_HUMAN	0	0	0	1337866800000000	1.33018e+16					#DIV/0!	0.218621	0.660308
AYTPEPLSSF	sp|Q5U3C3|TM164_HUMAN	0	0	0	0	0					#DIV/0!	#DIV/0!	#DIV/0!
TEATQVYPKLY	sp|Q9NXR7|BABA2_HUMAN	0	0	0	0	0					#DIV/0!	#DIV/0!	#DIV/0!
AYTPQTHTSF	sp|Q9UHV7|MED13_HUMAN	0	0	0	0	0					#DIV/0!	#DIV/0!	#DIV/0!
AYTQRILEI	sp|O60826|CCD22_HUMAN	0	739948880000000	2.22713e+16	0	2.62308e+16					5.44952	0.115494	0.937442
TEHPVFPKAY	sp|Q7Z417|NUFP2_HUMAN	0	0	0	0	0					#DIV/0!	#DIV/0!	#DIV/0!
AYTSELQKL	sp|Q8IZC4|RTKN2_HUMAN	1.20332e+17	1.04515e+16	1.32358e+16	1.56916e+17	1.4255e+16					-0.0892514	0.480522	0.318286
AYTSQFVSL	sp|Q06210|GFPT1_HUMAN	4130073600000000	1.05871e+17	5773616600000000	6170756500000000	5714007700000000					-3.22405	0.142941	0.844844
AYTTEHWLV	sp|P46977|STT3A_HUMAN	0	3.54298e+16	4.9774e+16	4.00539e+16	7197712600000000					0.86844	0.270209	0.568301
AYTTVLQEW	sp|Q63ZY3|KANK2_HUMAN	0	0	0	0	0					#DIV/0!	#DIV/0!	#DIV/0!
AYVEKVERL	sp|Q9Y2J4|AMOL2_HUMAN	1.64016e+17	1.37286e+16	1.5294e+17	1.57164e+17	1.54775e+17					0.802089	0.161612	0.791526
AYVELVHHI	sp|Q96SZ6|CK5P1_HUMAN	0	557396480000000	0	2.05021e+16	905823280000000					4.67833	0.242614	0.615085
AYVGDLQTL	sp|Q9Y576|ASB1_HUMAN	2.1829e+16	2.22914e+17	2.33361e+17	2.67171e+17	2.672e+17					1.06437	0.089279	1.04925
AYVGDVPIL	sp|Q8NB46|ANR52_HUMAN	0	0	0	0	1.00772e+16					#DIV/0!	0.247513	0.606403
AYVHMVTHF	sp|P55061|BI1_HUMAN	2.05595e+18	2.59312e+18	2.65532e+18	3.44383e+17	3.01187e+18					-0.214164	0.394619	0.403822
TENSLFDSRGW	sp|Q9HCJ5|ZSWM6_HUMAN	0	0	0	0	0					#DIV/0!	#DIV/0!	#DIV/0!
AYVLNIVRF	sp|P05026|AT1B1_HUMAN	0	0	0	0	0					#DIV/0!	#DIV/0!	#DIV/0!
TESILHFAGY	sp|P42356|PI4KA_HUMAN	0	0	0	0	0					#DIV/0!	#DIV/0!	#DIV/0!
AYYGNISHF	sp|O43463|SUV91_HUMAN	0	2.53909e+16	5765290200000000	7389706200000000	9077448300000000					-0.77661	0.309164	0.509811
AYYPAGTQLF	sp|Q6NXG1|ESRP1_HUMAN	0	0	0	0	0					#DIV/0!	#DIV/0!	#DIV/0!
AYYPAQGVQQF	sp|Q04637|IF4G1_HUMAN	4.84316e+16	6.0212e+16	5.73395e+16	8.31404e+16	7.59866e+16					0.409578	0.0994843	1.00225
AYYSHLEGARF	sp|O60287|NPA1P_HUMAN	0	0	0	0	0					#DIV/0!	#DIV/0!	#DIV/0!
CEAAFPKKL	sp|O75396|SC22B_HUMAN	0	0	0	0	0					#DIV/0!	#DIV/0!	#DIV/0!
CEERPDLARRY	sp|Q68CR1|SE1L3_HUMAN	0	0	0	0	0					#DIV/0!	#DIV/0!	#DIV/0!
TEYIPDPERVF	sp|Q14690|RRP5_HUMAN	0	0	0	0	0					#DIV/0!	#DIV/0!	#DIV/0!
CETRTVHRL	sp|Q15149|PLEC_HUMAN	0	0	0	0	0					#DIV/0!	#DIV/0!	#DIV/0!
CLDEANYIY	sp|Q6PCD5|RFWD3_HUMAN	0	0	1.19948e+16	0	0					#DIV/0!	0.247513	0.606403
CLDHVISYY	sp|Q9UPT5|EXOC7_HUMAN	0	657839100000000	5433638400000000	5959346600000000	4.98277e+16					5.95518	0.184032	0.735108
CLDPGGASY	sp|P28799|GRN_HUMAN	0	0	0	0	1.19224e+16					#DIV/0!	0.247513	0.606403
CPFYNHEQM	sp|Q96FC9|DDX11_HUMAN	0	0	0	0	0					#DIV/0!	#DIV/0!	#DIV/0!
CSDGAVRL	sp|Q9NNW5|WDR6_HUMAN	0	0	0	0	0					#DIV/0!	#DIV/0!	#DIV/0!
CSDNVPTRY	sp|O95396|MOCS3_HUMAN	0	0	0	0	0					#DIV/0!	#DIV/0!	#DIV/0!
CSEYVKDIY	sp|P14635|CCNB1_HUMAN	4.20849e+16	3.95322e+16	4.92204e+16	3.93596e+16	4.13033e+16					0.0853098	0.289505	0.538344
CSSPKAALRY	sp|Q9Y678|COPG1_HUMAN	0	0	0	0	4.02169e+16					#DIV/0!	0.247513	0.606403
TLPNGRDAL	sp|Q15149|PLEC_HUMAN	0	0	0	0	0					#DIV/0!	#DIV/0!	#DIV/0!
CTDKANILY	sp|P19021|AMD_HUMAN	0	0	0	0	1.16006e+16					#DIV/0!	0.247513	0.606403
CTDLGLKDAQEY	sp|Q13099|IFT88_HUMAN	0	0	0	0	0					#DIV/0!	#DIV/0!	#DIV/0!
CVDDPKFYSY	sp|Q9UIW2|PLXA1_HUMAN	0	0	0	0	0					#DIV/0!	#DIV/0!	#DIV/0!
CVDGTFHKY	sp|Q9Y484|WIPI4_HUMAN	0	1.28952e+16	1788616800000000	1026041200000000	1.46635e+16					-0.14625	0.46944	0.32842
CVDLNPEFG	sp|Q96JB1|DYH8_HUMAN	0	0	0	0	0					#DIV/0!	#DIV/0!	#DIV/0!
CWDHRPVQI	sp|Q7L622|G2E3_HUMAN	0	0	0	0	0					#DIV/0!	#DIV/0!	#DIV/0!
CWDPSPQAYF	sp|O14641|DVL2_HUMAN	0	0	0	0	0					#DIV/0!	#DIV/0!	#DIV/0!
CYDNIHFM	sp|Q7L1Q6|5MP2_HUMAN	0	0	0	0	0					#DIV/0!	#DIV/0!	#DIV/0!
CYDPERVKNF	sp|Q00610|CLH1_HUMAN	0	0	0	0	0					#DIV/0!	#DIV/0!	#DIV/0!
CYDRVTQHL	sp|Q460N5|PAR14_HUMAN	0	0	0	0	0					#DIV/0!	#DIV/0!	#DIV/0!
CYKLPDNVTF	sp|Q00796|DHSO_HUMAN	0	1.92118e+16	996402480000000	0	1.12472e+16					-1.23493	0.281715	0.550189
CYNPHTDHW	sp|Q9Y6Y0|NS1BP_HUMAN	0	0	0	0	0					#DIV/0!	#DIV/0!	#DIV/0!
DAAEAATAF	sp|Q96S55|WRIP1_HUMAN	0	0	0	0	0					#DIV/0!	#DIV/0!	#DIV/0!
DAAEIRLVSKDGKSKGIAY	sp|P19338|NUCL_HUMAN	0	0	0	0	0					#DIV/0!	#DIV/0!	#DIV/0!
DAAGPHEAF	sp|P17040|ZSC20_HUMAN	0	0	0	0	0					#DIV/0!	#DIV/0!	#DIV/0!
DAAGTIHDY	sp|Q9UHJ6|SHPK_HUMAN	0	0	0	0	0					#DIV/0!	#DIV/0!	#DIV/0!
DAAHEFTVY	sp|Q969V3|NCLN_HUMAN	0	0	0	0	0					#DIV/0!	#DIV/0!	#DIV/0!
DAAKNQVAM	sp|P11142|HSP7C_HUMAN	0	0	0	0	0					#DIV/0!	#DIV/0!	#DIV/0!
DAALTHEL	sp|Q9UPN7|PP6R1_HUMAN	0	0	0	0	0					#DIV/0!	#DIV/0!	#DIV/0!
DAAPALSHY	sp|Q9HCG7|GBA2_HUMAN	0	0	0	0	0					#DIV/0!	#DIV/0!	#DIV/0!
DAAPIPNQY	sp|Q9Y2G8|DJC16_HUMAN	0	0	0	0	0					#DIV/0!	#DIV/0!	#DIV/0!
TLPTKETI	sp|P63313|TYB10_HUMAN	0	0	0	0	0					#DIV/0!	#DIV/0!	#DIV/0!
TPFQEGLRTF	sp|P55211|CASP9_HUMAN	0	0	0	0	0					#DIV/0!	#DIV/0!	#DIV/0!
TSDQATLLLY	sp|Q7RTS9|DYM_HUMAN	0	0	0	0	0					#DIV/0!	#DIV/0!	#DIV/0!
DADDVAILTY	sp|Q9NYB0|TE2IP_HUMAN	1.62008e+16	2.26951e+16	5.06307e+16	0	5857093100000000					-0.0466383	0.489062	0.310636
DADKSGTMSTY	sp|O14815|CAN9_HUMAN	0	0	0	0	0					#DIV/0!	#DIV/0!	#DIV/0!
DADLSQAL	sp|Q9NUY8|TBC23_HUMAN	0	0	0	0	0					#DIV/0!	#DIV/0!	#DIV/0!
DADRIVYYY	sp|O95394|AGM1_HUMAN	0	0	1.38764e+16	0	0					#DIV/0!	0.247513	0.606403
DAFAEWTEM	sp|Q5T9L3|WLS_HUMAN	0	0	0	0	0					#DIV/0!	#DIV/0!	#DIV/0!
DAFAPVAY	sp|Q7L8W6|DPH6_HUMAN	0	0	0	0	0					#DIV/0!	#DIV/0!	#DIV/0!
DAFDDVVKY	sp|Q96PY5|FMNL2_HUMAN	0	0	0	0	0					#DIV/0!	#DIV/0!	#DIV/0!
DAFDQRGKREF	sp|Q5JVS0|HABP4_HUMAN	0	0	0	0	0					#DIV/0!	#DIV/0!	#DIV/0!
DAFGQSSGSSNF	sp|P52594|AGFG1_HUMAN	0	0	0	0	0					#DIV/0!	#DIV/0!	#DIV/0!
DAFKSGIVQY	sp|Q9NZ08|ERAP1_HUMAN	0	0	0	0	0					#DIV/0!	#DIV/0!	#DIV/0!
DAFLASESL	sp|P62906|RL10A_HUMAN	0	0	0	0	0					#DIV/0!	#DIV/0!	#DIV/0!
DAFLNDSY	sp|Q8N3U4|STAG2_HUMAN	0	0	0	0	0					#DIV/0!	#DIV/0!	#DIV/0!
DAFQHMQHF	sp|P42345|MTOR_HUMAN	0	0	0	0	0					#DIV/0!	#DIV/0!	#DIV/0!
DAFRFENVNGY	sp|P08243|ASNS_HUMAN	0	0	0	0	0					#DIV/0!	#DIV/0!	#DIV/0!
DAFRQPSLFY	sp|Q99683|M3K5_HUMAN	0	0	0	0	0					#DIV/0!	#DIV/0!	#DIV/0!
DAFSKDHQL	sp|Q9UJT0|TBE_HUMAN	0	0	0	0	0					#DIV/0!	#DIV/0!	#DIV/0!
DAFSPAPAGNQGPPPM	sp|Q8WXF1|PSPC1_HUMAN	0	0	0	0	0					#DIV/0!	#DIV/0!	#DIV/0!
DAGPPTHAF	sp|Q96FA3|PELI1_HUMAN	0	0	0	0	0					#DIV/0!	#DIV/0!	#DIV/0!
TVDVLKEAY	sp|Q8NDZ2|SIMC1_HUMAN	1.28791e+17	900161600000000	1.11943e+17	1.3135e+17	1.21589e+17					0.907383	0.161893	0.790772
DAGVPISAM	sp|Q92485|ASM3B_HUMAN	0	0	0	0	0					#DIV/0!	#DIV/0!	#DIV/0!
DAHGSFCF	sp|Q15155|NOMO1_HUMAN	0	0	0	0	0					#DIV/0!	#DIV/0!	#DIV/0!
TVWPTMITPM	sp|P03928|ATP8_HUMAN	0	0	0	0	0					#DIV/0!	#DIV/0!	#DIV/0!
DAHIGCAM	sp|P28066|PSA5_HUMAN	0	0	0	0	0					#DIV/0!	#DIV/0!	#DIV/0!
DAHISSML	sp|Q14573|ITPR3_HUMAN	0	0	0	0	0					#DIV/0!	#DIV/0!	#DIV/0!
DAHKGVAL	sp|Q86Y07|VRK2_HUMAN	0	0	0	0	0					#DIV/0!	#DIV/0!	#DIV/0!
DAHMLDTQY	sp|Q9BYK8|HELZ2_HUMAN	0	0	0	0	0					#DIV/0!	#DIV/0!	#DIV/0!
DAHPNRY	sp|Q9UKV8|AGO2_HUMAN	0	0	0	0	0					#DIV/0!	#DIV/0!	#DIV/0!
DAHPSRY	sp|Q9H9G7|AGO3_HUMAN	0	0	0	0	0					#DIV/0!	#DIV/0!	#DIV/0!
TWSADSKVLLF	sp|Q9P2L0|WDR35_HUMAN	0	0	0	0	0					#DIV/0!	#DIV/0!	#DIV/0!
DAHRSIEKF	sp|Q9NRD5|PICK1_HUMAN	0	0	0	0	0					#DIV/0!	#DIV/0!	#DIV/0!
DAHSDYARY	sp|Q96PK6|RBM14_HUMAN	0	0	0	0	0					#DIV/0!	#DIV/0!	#DIV/0!
DAHVDSTTY	sp|P19838|NFKB1_HUMAN	0	0	0	0	0					#DIV/0!	#DIV/0!	#DIV/0!
TYPIKTPTF	sp|Q14435|GALT3_HUMAN	0	0	0	0	0					#DIV/0!	#DIV/0!	#DIV/0!
DAIITDPPY	sp|Q7Z4G4|TRM11_HUMAN	0	0	0	0	0					#DIV/0!	#DIV/0!	#DIV/0!
DAIRLFAAY	sp|Q13492|PICAL_HUMAN	0	0	0	0	0					#DIV/0!	#DIV/0!	#DIV/0!
DAIRNLHHY	sp|Q9BWF3|RBM4_HUMAN	0	0	0	0	0					#DIV/0!	#DIV/0!	#DIV/0!
DAISKTYSY	sp|P15880|RS2_HUMAN	0	0	0	0	0					#DIV/0!	#DIV/0!	#DIV/0!
DALDSSNSM	sp|P05783|K1C18_HUMAN	0	0	0	0	0					#DIV/0!	#DIV/0!	#DIV/0!
DALDSSSILY	sp|Q8TC07|TBC15_HUMAN	0	0	0	0	0					#DIV/0!	#DIV/0!	#DIV/0!
DALGHFFQY	sp|Q9Y6X2|PIAS3_HUMAN	0	0	0	0	0					#DIV/0!	#DIV/0!	#DIV/0!
DALISSNY	sp|Q92609|TBCD5_HUMAN	0	0	0	0	0					#DIV/0!	#DIV/0!	#DIV/0!
DALKAMKQY	sp|Q86V81|THOC4_HUMAN	0	0	0	0	0					#DIV/0!	#DIV/0!	#DIV/0!
DALKILQY	sp|Q8IVF2|AHNK2_HUMAN	0	0	0	0	0					#DIV/0!	#DIV/0!	#DIV/0!
DALNQETTY	sp|Q9HCN4|GPN1_HUMAN	0	0	0	0	0					#DIV/0!	#DIV/0!	#DIV/0!
DALVITHY	sp|O75312|ZPR1_HUMAN	0	0	0	0	0					#DIV/0!	#DIV/0!	#DIV/0!
DAMMANAAQKF	sp|P08243|ASNS_HUMAN	0	0	0	0	0					#DIV/0!	#DIV/0!	#DIV/0!
DANPETHAF	sp|Q99798|ACON_HUMAN	0	0	0	0	0					#DIV/0!	#DIV/0!	#DIV/0!
DANSEVTVY	sp|O43847|NRDC_HUMAN	0	0	0	0	0					#DIV/0!	#DIV/0!	#DIV/0!
DAPAESVAY	sp|Q9H2P0|ADNP_HUMAN	0	0	0	0	0					#DIV/0!	#DIV/0!	#DIV/0!
DAPWKKI	sp|P21333|FLNA_HUMAN	0	0	0	0	0					#DIV/0!	#DIV/0!	#DIV/0!
DAQQAFKY	sp|Q71RC2|LARP4_HUMAN	0	0	0	0	0					#DIV/0!	#DIV/0!	#DIV/0!
VDPVQHTY	sp|O00468|AGRIN_HUMAN	0	0	0	0	0					#DIV/0!	#DIV/0!	#DIV/0!
VEKYDPGANKW	sp|Q9H0H3|KLH25_HUMAN	0	0	0	0	0					#DIV/0!	#DIV/0!	#DIV/0!
VEPEVFKEM	sp|O43791|SPOP_HUMAN	0	0	0	0	0					#DIV/0!	#DIV/0!	#DIV/0!
DARQEEDSY	sp|Q96HS1|PGAM5_HUMAN	0	0	0	0	0					#DIV/0!	#DIV/0!	#DIV/0!
DARRDGEIRY	sp|Q14517|FAT1_HUMAN	0	165366140000000	0	0	0					#NUM!	0.136114	0.866097
DARWEIHAY	sp|O94806|KPCD3_HUMAN	0	0	0	0	0					#DIV/0!	#DIV/0!	#DIV/0!
DASESALL	sp|P05023|AT1A1_HUMAN	0	0	0	0	0					#DIV/0!	#DIV/0!	#DIV/0!
VETYQVHEY	sp|P63151|2ABA_HUMAN	0	0	0	0	0					#DIV/0!	#DIV/0!	#DIV/0!
DASISYTY	sp|Q9Y6Y9|LY96_HUMAN	0	0	0	0	0					#DIV/0!	#DIV/0!	#DIV/0!
VFVNTHHIL	sp|Q9NY97|B3GN2_HUMAN	0	0	0	0	0					#DIV/0!	#DIV/0!	#DIV/0!
DASLKTYLY	sp|C9JQI7|TM232_HUMAN	0	0	0	0	0					#DIV/0!	#DIV/0!	#DIV/0!
DASLSEVL	sp|Q9Y5W7|SNX14_HUMAN	0	0	0	0	0					#DIV/0!	#DIV/0!	#DIV/0!
DASPVQAVF	sp|Q9H977|WDR54_HUMAN	0	0	0	0	0					#DIV/0!	#DIV/0!	#DIV/0!
DASRPELLY	sp|P26572|MGAT1_HUMAN	0	0	0	0	0					#DIV/0!	#DIV/0!	#DIV/0!
DATFSAVY	sp|Q92968|PEX13_HUMAN	0	0	0	0	0					#DIV/0!	#DIV/0!	#DIV/0!
DATIVVKSY	sp|Q5VV41|ARHGG_HUMAN	0	0	0	0	0					#DIV/0!	#DIV/0!	#DIV/0!
DAVAPGREY	sp|P12259|FA5_HUMAN	0	0	0	0	0					#DIV/0!	#DIV/0!	#DIV/0!
DAVDVTQDY	sp|P50542|PEX5_HUMAN	0	0	0	0	0					#DIV/0!	#DIV/0!	#DIV/0!
DAVHADVY	sp|Q15003|CND2_HUMAN	0	0	0	136075320000000	0					#DIV/0!	0.247513	0.606403
DAVHAILAY	sp|Q5JPI3|CC038_HUMAN	0	0	0	0	0					#DIV/0!	#DIV/0!	#DIV/0!
DAVLGKGHQY	sp|Q12769|NU160_HUMAN	0	0	0	0	0					#DIV/0!	#DIV/0!	#DIV/0!
DAVRELDNLQY	sp|Q9UL54|TAOK2_HUMAN	0	0	0	0	0					#DIV/0!	#DIV/0!	#DIV/0!
VPEPFSTESF	sp|Q9NP73|ALG13_HUMAN	0	0	0	0	0					#DIV/0!	#DIV/0!	#DIV/0!
DAVRTKMVY	sp|Q7L2H7|EIF3M_HUMAN	0	0	0	0	0					#DIV/0!	#DIV/0!	#DIV/0!
VPYPDDLVGF	sp|Q15477|SKI2_HUMAN	0	0	0	0	0					#DIV/0!	#DIV/0!	#DIV/0!
DAVYGVPF	sp|Q6ZVT6|CF20D_HUMAN	0	0	0	0	0					#DIV/0!	#DIV/0!	#DIV/0!
VWEEMKTTL	sp|Q01082|SPTB2_HUMAN	0	0	0	0	0					#DIV/0!	#DIV/0!	#DIV/0!
DAWFEEKQQQF	sp|O60749|SNX2_HUMAN	0	0	0	0	0					#DIV/0!	#DIV/0!	#DIV/0!
DAWIEHDVW	sp|Q6NZ63|STEAL_HUMAN	0	0	0	0	0					#DIV/0!	#DIV/0!	#DIV/0!
DAYELKHAL	sp|P08758|ANXA5_HUMAN	0	0	0	0	0					#DIV/0!	#DIV/0!	#DIV/0!
DAYENKKPF	sp|P23381|SYWC_HUMAN	0	0	0	0	0					#DIV/0!	#DIV/0!	#DIV/0!
DAYKKQF	sp|P46777|RL5_HUMAN	0	0	0	0	0					#DIV/0!	#DIV/0!	#DIV/0!
DAYPEIEKF	sp|O95997|PTTG1_HUMAN	0	0	0	0	0					#DIV/0!	#DIV/0!	#DIV/0!
VYTWATGATF	sp|P42285|MTREX_HUMAN	0	0	0	0	0					#DIV/0!	#DIV/0!	#DIV/0!
DAYREFDRKY	sp|Q07960|RHG01_HUMAN	0	0	0	0	0					#DIV/0!	#DIV/0!	#DIV/0!
WIDFDNDYKTLY	sp|P41252|SYIC_HUMAN	0	0	0	0	0					#DIV/0!	#DIV/0!	#DIV/0!
DAYSGGAVNLY	sp|P28074|PSB5_HUMAN	0	0	0	0	0					#DIV/0!	#DIV/0!	#DIV/0!
DAYTHLETF	sp|Q9BYX4|IFIH1_HUMAN	0	0	0	0	0					#DIV/0!	#DIV/0!	#DIV/0!
DAYYSEVL	sp|Q9BQ13|KCD14_HUMAN	0	0	0	0	0					#DIV/0!	#DIV/0!	#DIV/0!
DDFKKVL	sp|Q13217|DNJC3_HUMAN	0	0	0	0	0					#DIV/0!	#DIV/0!	#DIV/0!
DDKTVKQW	sp|Q9NV06|DCA13_HUMAN	0	0	0	0	0					#DIV/0!	#DIV/0!	#DIV/0!
DDPDLKY	sp|P26358|DNMT1_HUMAN	0	0	0	0	0					#DIV/0!	#DIV/0!	#DIV/0!
DDRGFRY	sp|Q9Y5Y6|ST14_HUMAN	0	5957009300000000	6419698600000000	6264883200000000	5576353300000000					1.03114	0.1301	0.885723
DDSKLEY	sp|Q15057|ACAP2_HUMAN	0	0	0	0	0					#DIV/0!	#DIV/0!	#DIV/0!
DDVKEQIY	sp|P62277|RS13_HUMAN	0	0	0	0	0					#DIV/0!	#DIV/0!	#DIV/0!
DDYEHHY	sp|Q8NB15|ZN511_HUMAN	0	0	575303120000000	0	824065920000000					#DIV/0!	0.117646	0.929421
DEADEMLNKGF	sp|P38919|IF4A3_HUMAN	0	0	0	0	0					#DIV/0!	#DIV/0!	#DIV/0!
DEAEVRKII	sp|P18206|VINC_HUMAN	0	0	0	0	0					#DIV/0!	#DIV/0!	#DIV/0!
DEAIANLQRAY	sp|Q9UNE7|CHIP_HUMAN	0	0	0	0	0					#DIV/0!	#DIV/0!	#DIV/0!
DEAIEKPTY	sp|P61158|ARP3_HUMAN	0	0	0	0	0					#DIV/0!	#DIV/0!	#DIV/0!
DEAKILKSL	sp|Q96KB5|TOPK_HUMAN	0	0	0	0	0					#DIV/0!	#DIV/0!	#DIV/0!
DEAKNINKSL	sp|P33176|KINH_HUMAN	0	0	0	0	0					#DIV/0!	#DIV/0!	#DIV/0!
DEALIGKKF	sp|O14647|CHD2_HUMAN	0	0	0	0	0					#DIV/0!	#DIV/0!	#DIV/0!
WPTAAWSP	sp|Q8WTV0|SCRB1_HUMAN	0	0	0	0	0					#DIV/0!	#DIV/0!	#DIV/0!
DEAQLNKENW	sp|Q13112|CAF1B_HUMAN	0	0	0	0	0					#DIV/0!	#DIV/0!	#DIV/0!
DEARDLIQRY	sp|Q6P2Q9|PRP8_HUMAN	434437280000000	3.26684e+16	1936049600000000	2.34748e+16	2.10071e+16					-0.0972328	0.47339	0.324781
DEARGLLW	sp|Q92614|MY18A_HUMAN	0	0	0	0	0					#DIV/0!	#DIV/0!	#DIV/0!
DEARNLHTKW	sp|O15020|SPTN2_HUMAN	0	0	0	0	0					#DIV/0!	#DIV/0!	#DIV/0!
DEARSLKAY	sp|O14602|IF1AY_HUMAN	0	0	0	0	0					#DIV/0!	#DIV/0!	#DIV/0!
DEAVGVQKW	sp|Q14667|BLTP2_HUMAN	0	0	0	0	0					#DIV/0!	#DIV/0!	#DIV/0!
YEIDKTLGI	sp|P41252|SYIC_HUMAN	0	0	0	0	0					#DIV/0!	#DIV/0!	#DIV/0!
DEDDRLKEF	sp|Q9UPN7|PP6R1_HUMAN	0	0	0	0	0					#DIV/0!	#DIV/0!	#DIV/0!
DEDFYAEDF	sp|Q9NYU1|UGGG2_HUMAN	0	0	0	0	0					#DIV/0!	#DIV/0!	#DIV/0!
DEDGGSEKKY	sp|Q8NB78|KDM1B_HUMAN	0	0	0	0	0					#DIV/0!	#DIV/0!	#DIV/0!
DEDGSTLFRGW	sp|Q9C0C2|TB182_HUMAN	0	0	0	0	0					#DIV/0!	#DIV/0!	#DIV/0!
DEDLFRGRHY	sp|O14734|ACOT8_HUMAN	0	0	0	0	0					#DIV/0!	#DIV/0!	#DIV/0!
DEDMTLTRW	sp|Q15819|UB2V2_HUMAN	0	0	0	0	0					#DIV/0!	#DIV/0!	#DIV/0!
DEDPENKIEF	sp|Q13123|RED_HUMAN	0	0	0	0	0					#DIV/0!	#DIV/0!	#DIV/0!
DEDPTGNKALW	sp|Q15393|SF3B3_HUMAN	0	0	0	0	0					#DIV/0!	#DIV/0!	#DIV/0!
YEQHYRESW	sp|Q13467|FZD5_HUMAN	0	0	0	0	0					#DIV/0!	#DIV/0!	#DIV/0!
DEDTGTFRIY	sp|P51114|FXR1_HUMAN	0	0	0	0	0					#DIV/0!	#DIV/0!	#DIV/0!
DEDVTSKAF	sp|P16615|AT2A2_HUMAN	0	0	0	0	0					#DIV/0!	#DIV/0!	#DIV/0!
YFPPKGYAF	sp|Q17RY0|CPEB4_HUMAN	0	0	0	0	0					#DIV/0!	#DIV/0!	#DIV/0!
DEEEVPKRKW	sp|Q14687|GSE1_HUMAN	0	0	0	0	0					#DIV/0!	#DIV/0!	#DIV/0!
DEELSKKSQKW	sp|P41236|IPP2_HUMAN	0	0	0	0	0					#DIV/0!	#DIV/0!	#DIV/0!
DEEQVFHFY	sp|P09884|DPOLA_HUMAN	0	0	0	0	0					#DIV/0!	#DIV/0!	#DIV/0!
YGYKSENQEFY	sp|O60506|HNRPQ_HUMAN	0	0	0	0	0					#DIV/0!	#DIV/0!	#DIV/0!
DEFDGKVTY	sp|Q92499|DDX1_HUMAN	0	0	0	0	0					#DIV/0!	#DIV/0!	#DIV/0!
DEFGSWQEY	sp|Q9H0J9|PAR12_HUMAN	0	0	0	0	0					#DIV/0!	#DIV/0!	#DIV/0!
YHIGSGYVF	sp|Q9Y2T1|AXIN2_HUMAN	0	0	0	0	1126206400000000					#DIV/0!	0.247513	0.606403
DEFIGEKTF	sp|Q9H0Y0|ATG10_HUMAN	0	0	0	0	0					#DIV/0!	#DIV/0!	#DIV/0!
DEFLDGQRW	sp|O60476|MA1A2_HUMAN	0	0	0	0	0					#DIV/0!	#DIV/0!	#DIV/0!
DEFLGLTHTY	sp|O15321|TM9S1_HUMAN	0	0	0	0	0					#DIV/0!	#DIV/0!	#DIV/0!
DEFNGVPSY	sp|Q96BD8|SKA1_HUMAN	0	0	0	0	0					#DIV/0!	#DIV/0!	#DIV/0!
DEFNLQKMM	sp|Q8N766|EMC1_HUMAN	0	0	0	0	0					#DIV/0!	#DIV/0!	#DIV/0!
DEFPEVYRF	sp|Q9UJT0|TBE_HUMAN	0	0	0	0	0					#DIV/0!	#DIV/0!	#DIV/0!
YIDAQFEAY	sp|Q9P0V9|SEP10_HUMAN	0	0	0	0	0					#DIV/0!	#DIV/0!	#DIV/0!
DEFRQIIQRY	sp|Q9ULG6|CCPG1_HUMAN	0	0	0	0	0					#DIV/0!	#DIV/0!	#DIV/0!
DEFSEAIKAF	sp|Q9H223|EHD4_HUMAN	0	0	0	0	0					#DIV/0!	#DIV/0!	#DIV/0!
YISDELEL	sp|Q8N878|FRMD1_HUMAN	0	0	0	0	0					#DIV/0!	#DIV/0!	#DIV/0!
DEGDIALLKTY	sp|P35998|PRS7_HUMAN	0	0	0	0	0					#DIV/0!	#DIV/0!	#DIV/0!
DEGDLRNGW	sp|Q9H8W4|PKHF2_HUMAN	0	0	0	0	0					#DIV/0!	#DIV/0!	#DIV/0!
DEGELVQQW	sp|Q13206|DDX10_HUMAN	0	0	0	0	0					#DIV/0!	#DIV/0!	#DIV/0!
DEGFIIRHF	sp|Q9UM54|MYO6_HUMAN	0	0	0	0	0					#DIV/0!	#DIV/0!	#DIV/0!
DEGKIFKNW	sp|Q99550|MPP9_HUMAN	0	0	0	0	0					#DIV/0!	#DIV/0!	#DIV/0!
DEGKMKLDY	sp|P46781|RS9_HUMAN	0	0	0	0	0					#DIV/0!	#DIV/0!	#DIV/0!
DEGLNGAVRY	sp|Q9H251|CAD23_HUMAN	0	4.39401e+16	0	0	0					#NUM!	0.136114	0.866097
YPVGGPSQFSTIY	sp|Q9UQ13|SHOC2_HUMAN	0	0	0	0	0					#DIV/0!	#DIV/0!	#DIV/0!
DEGSGEGHKW	sp|Q96K76|UBP47_HUMAN	0	0	0	0	0					#DIV/0!	#DIV/0!	#DIV/0!
DEGVSQRKF	sp|O00299|CLIC1_HUMAN	0	0	0	0	0					#DIV/0!	#DIV/0!	#DIV/0!
DEHDNEIKIKY	sp|Q9Y4E5|ZN451_HUMAN	0	0	0	0	0					#DIV/0!	#DIV/0!	#DIV/0!
YSDKEFAGSY	sp|Q6ZT07|TBCD9_HUMAN	0	0	0	0	0					#DIV/0!	#DIV/0!	#DIV/0!
YSSSGHYDSVY	sp|Q9NP73|ALG13_HUMAN	0	0	0	0	0					#DIV/0!	#DIV/0!	#DIV/0!
YTDTSNHSSLK	sp|Q14161|GIT2_HUMAN	0	0	0	0	0					#DIV/0!	#DIV/0!	#DIV/0!
DEHNDVQKKTF	sp|P46939|UTRN_HUMAN	0	0	0	0	0					#DIV/0!	#DIV/0!	#DIV/0!
DEIAKYDGKW	sp|P27824|CALX_HUMAN	0	0	0	0	0					#DIV/0!	#DIV/0!	#DIV/0!
DEIDAIATKRF	sp|P43686|PRS6B_HUMAN	0	0	0	0	0					#DIV/0!	#DIV/0!	#DIV/0!
YVGPSLRM	sp|Q14008|CKAP5_HUMAN	0	0	0	0	0					#DIV/0!	#DIV/0!	#DIV/0!
DEIDAIGGRRF	sp|P62333|PRS10_HUMAN	0	0	1.40888e+16	1.16756e+16	1.23379e+16					#DIV/0!	0.000423845	3.37279
YYGNPAWQGF	sp|Q9UJ41|RABX5_HUMAN	0	0	0	0	0					#DIV/0!	#DIV/0!	#DIV/0!
DEIEEHNIKIY	sp|Q15019|SEPT2_HUMAN	0	0	0	0	0					#DIV/0!	#DIV/0!	#DIV/0!
YYPEYKLLF	sp|P61421|VA0D1_HUMAN	0	0	0	0	0					#DIV/0!	#DIV/0!	#DIV/0!
DEIERKFDKW	sp|Q8WWY3|PRP31_HUMAN	1.61502e+16	2.38399e+16	4.18503e+16	4.002e+16	3.96614e+16					1.01866	0.00318867	2.49639
DEIIEYQQM	sp|O15078|CE290_HUMAN	0	0	0	0	0					#DIV/0!	#DIV/0!	#DIV/0!
DEIKKAY	sp|Q99615|DNJC7_HUMAN	0	0	0	0	0					#DIV/0!	#DIV/0!	#DIV/0!
DEIKRLGKRF	sp|P63098|CANB1_HUMAN	0	0	0	0	0					#DIV/0!	#DIV/0!	#DIV/0!
DEINHVQKTY	sp|Q9H7Z6|KAT8_HUMAN	0	0	0	0	0					#DIV/0!	#DIV/0!	#DIV/0!
YYSPTLDQW	sp|Q9P2J3|KLHL9_HUMAN	0	0	0	0	0					#DIV/0!	#DIV/0!	#DIV/0!
DEITGKKGY	sp|Q14149|MORC3_HUMAN	0	0	0	0	0					#DIV/0!	#DIV/0!	#DIV/0!
YYTPYQEHV	sp|Q5T7W0|ZN618_HUMAN	0	0	0	0	0					#DIV/0!	#DIV/0!	#DIV/0!
DEIVRINGY	sp|Q9Y6N9|USH1C_HUMAN	0	0	0	0	0					#DIV/0!	#DIV/0!	#DIV/0!
DELDAIGTKRF	sp|P17980|PRS6A_HUMAN	0	0	0	0	0					#DIV/0!	#DIV/0!	#DIV/0!
DELEGTYKIY	sp|Q6XZF7|DNMBP_HUMAN	0	0	0	0	0					#DIV/0!	#DIV/0!	#DIV/0!
DELEIIEGMKF	sp|P10809|CH60_HUMAN	0	0	0	0	0					#DIV/0!	#DIV/0!	#DIV/0!
DELEIKAYY	sp|Q5TA45|INT11_HUMAN	0	0	0	0	0					#DIV/0!	#DIV/0!	#DIV/0!
DELESTNRRY	sp|P30876|RPB2_HUMAN	0	0	0	0	0					#DIV/0!	#DIV/0!	#DIV/0!
DELGLQKKL	sp|O75150|BRE1B_HUMAN	0	0	0	0	0					#DIV/0!	#DIV/0!	#DIV/0!
DELIQQSQW	sp|Q8IWX8|CHERP_HUMAN	0	0	0	0	0					#DIV/0!	#DIV/0!	#DIV/0!
DELKDVYNHF	sp|Q7KZ85|SPT6H_HUMAN	0	0	0	0	0					#DIV/0!	#DIV/0!	#DIV/0!
VFSPDGHLF	sp|Q8TAA3|PSMA8_HUMAN	0	0	0	0	0					#DIV/0!	#DIV/0!	#DIV/0!
DELKKRIKLY	sp|Q68CZ1|FTM_HUMAN	0	0	0	0	0					#DIV/0!	#DIV/0!	#DIV/0!
DELPQSVLKW	sp|Q86Y07|VRK2_HUMAN	0	0	0	0	0					#DIV/0!	#DIV/0!	#DIV/0!
NIKIISKIENHEGVRR	sp|P14618|KPYM_HUMAN	0	0	0	0	0					#DIV/0!	#DIV/0!	#DIV/0!
DELSEKVKNY	sp|O75431|MTX2_HUMAN	0	0	0	0	0					#DIV/0!	#DIV/0!	#DIV/0!
DELTLEGIKQF	sp|P38919|IF4A3_HUMAN	0	0	0	0	0					#DIV/0!	#DIV/0!	#DIV/0!
NENSGNSW	sp|Q99590|SCAFB_HUMAN	0	0	0	0	0					#DIV/0!	#DIV/0!	#DIV/0!
DEMAAVMGF	sp|Q96NC0|ZMAT2_HUMAN	0	0	0	0	0					#DIV/0!	#DIV/0!	#DIV/0!
DEMDKILKKI	sp|Q8NG31|KNL1_HUMAN	0	0	0	0	0					#DIV/0!	#DIV/0!	#DIV/0!
DEMDLYKRM	sp|Q86YS3|RFIP4_HUMAN	0	0	0	0	0					#DIV/0!	#DIV/0!	#DIV/0!
DEMNAQHFL	sp|Q6ZRV2|FA83H_HUMAN	0	0	0	0	0					#DIV/0!	#DIV/0!	#DIV/0!
SAEAGSPAM	sp|P28562|DUS1_HUMAN	0	0	0	0	0					#DIV/0!	#DIV/0!	#DIV/0!
DEMRIQKDL	sp|Q8TCX1|DC2L1_HUMAN	0	0	0	0	0					#DIV/0!	#DIV/0!	#DIV/0!
DEMSQDIVKY	sp|O15372|EIF3H_HUMAN	0	374833120000000	1.22764e+16	1.55284e+16	977050000000					5.62803	0.116813	0.932507
DEMTGYVATRW	sp|Q16539|MK14_HUMAN	0	0	0	0	0					#DIV/0!	#DIV/0!	#DIV/0!
DENDVITCF	sp|Q00839|HNRPU_HUMAN	0	0	0	0	0					#DIV/0!	#DIV/0!	#DIV/0!
DENEHQLSL	sp|P06748|NPM_HUMAN	0	0	1.26196e+16	600562040000000	1167497200000000					#DIV/0!	0.206357	0.685382
RYLPYNQQHL	sp|Q9Y5Q0|FADS3_HUMAN	0	0	0	0	0					#DIV/0!	#DIV/0!	#DIV/0!
DENFISRAF	sp|Q9NX07|TSAP1_HUMAN	0	0	0	0	0					#DIV/0!	#DIV/0!	#DIV/0!
DENFKLKHY	sp|P23284|PPIB_HUMAN	0	0	0	0	0					#DIV/0!	#DIV/0!	#DIV/0!
DENGERTAGSRW	sp|Q86W56|PARG_HUMAN	0	0	0	0	0					#DIV/0!	#DIV/0!	#DIV/0!
DENGKIVGY	sp|P41227|NAA10_HUMAN	0	0	1.04605e+16	0	0					#DIV/0!	0.247513	0.606403
EKNFKAF	sp|P26373|RL13_HUMAN	0	0	0	0	0					#DIV/0!	#DIV/0!	#DIV/0!
DENLGSVKQY	sp|Q5T447|HECD3_HUMAN	0	0	0	0	0					#DIV/0!	#DIV/0!	#DIV/0!
DENPDKSTL	sp|Q9H8V3|ECT2_HUMAN	0	0	0	0	373747280000000					#DIV/0!	0.247513	0.606403
DENPNANLL	sp|Q9UPN7|PP6R1_HUMAN	0	0	0	0	0					#DIV/0!	#DIV/0!	#DIV/0!
DENRFFKSM	sp|Q9BZY9|TRI31_HUMAN	0	0	0	0	0					#DIV/0!	#DIV/0!	#DIV/0!
DENSLEYKYY	sp|Q8IX01|SUGP2_HUMAN	0	0	0	0	0					#DIV/0!	#DIV/0!	#DIV/0!
DENSTQKRL	sp|Q9UNX4|WDR3_HUMAN	0	0	0	0	0					#DIV/0!	#DIV/0!	#DIV/0!
DENSVIKSF	sp|Q9H8H0|NOL11_HUMAN	7510099800000000	6417738200000000	1.18085e+17	1.32199e+17	1.20736e+17					4.15049	0.000121215	3.91644
DEQNRALKRF	sp|Q9BRZ2|TRI56_HUMAN	0	0	0	0	0					#DIV/0!	#DIV/0!	#DIV/0!
DEQRAEGTFPGKI	sp|P14854|CX6B1_HUMAN	0	0	0	1.47649e+16	0					#DIV/0!	0.247513	0.606403
DEQTPIHISW	sp|Q16667|CDKN3_HUMAN	0	0	0	0	0					#DIV/0!	#DIV/0!	#DIV/0!
DESDVKDLAF	sp|Q96EB1|ELP4_HUMAN	0	0	0	0	0					#DIV/0!	#DIV/0!	#DIV/0!
DESDYALRY	sp|Q68D10|SPT2_HUMAN	0	0	0	0	0					#DIV/0!	#DIV/0!	#DIV/0!
DESGVRRSY	sp|Q9H6A9|PCX3_HUMAN	0	0	0	0	0					#DIV/0!	#DIV/0!	#DIV/0!
DESIIPKKY	sp|Q9P203|BTBD7_HUMAN	0	0	0	0	0					#DIV/0!	#DIV/0!	#DIV/0!
DESNALGKKF	sp|Q6ZYL4|TF2H5_HUMAN	0	0	0	0	0					#DIV/0!	#DIV/0!	#DIV/0!
DESNEKKYF	sp|Q9UIQ6|LCAP_HUMAN	0	0	0	0	0					#DIV/0!	#DIV/0!	#DIV/0!
DESNPLGRAGIW	sp|Q14669|TRIPC_HUMAN	0	0	0	0	0					#DIV/0!	#DIV/0!	#DIV/0!
DESQKILIW	sp|Q00597|FANCC_HUMAN	0	0	0	0	0					#DIV/0!	#DIV/0!	#DIV/0!
TEGDSAKTL	sp|P11388|TOP2A_HUMAN	0	0	0	0	0					#DIV/0!	#DIV/0!	#DIV/0!
DETDSGAGLKW	sp|O00273|DFFA_HUMAN	0	525384760000000	0	0	0					#NUM!	0.136114	0.866097
DETEAVKRY	sp|Q9BXP5|SRRT_HUMAN	0	0	0	0	0					#DIV/0!	#DIV/0!	#DIV/0!
DETGVLKGF	sp|Q9H0P0|5NT3A_HUMAN	0	0	0	0	0					#DIV/0!	#DIV/0!	#DIV/0!
DETVRKF	sp|P29728|OAS2_HUMAN	0	0	0	0	0					#DIV/0!	#DIV/0!	#DIV/0!
DEVDEYRRHW	sp|Q9H040|SPRTN_HUMAN	0	0	0	0	0					#DIV/0!	#DIV/0!	#DIV/0!
DEVDKRVHMTW	sp|Q9UNM6|PSD13_HUMAN	0	0	0	0	0					#DIV/0!	#DIV/0!	#DIV/0!
DEVDMAHRF	sp|Q9NX46|ADPRS_HUMAN	0	0	0	0	0					#DIV/0!	#DIV/0!	#DIV/0!
DEVDRISEW	sp|Q7Z4V5|HDGR2_HUMAN	0	0	0	0	0					#DIV/0!	#DIV/0!	#DIV/0!
DEVFFSEKIY	sp|P25789|PSA4_HUMAN	0	0	0	0	0					#DIV/0!	#DIV/0!	#DIV/0!
DEVHTIPAKMF	sp|P19447|ERCC3_HUMAN	0	0	0	0	0					#DIV/0!	#DIV/0!	#DIV/0!
DEVIIPHSGW	sp|O60716|CTND1_HUMAN	0	0	0	0	0					#DIV/0!	#DIV/0!	#DIV/0!
GHQQLYWSHPRK	sp|P62273|RS29_HUMAN	0	701186080000000	0	579041080000000	1.80099e+16					4.14354	0.249758	0.60248
DEVQPNGKIF	sp|O95573|ACSL3_HUMAN	0	0	0	0	0					#DIV/0!	#DIV/0!	#DIV/0!
EENPKREDY	sp|O43395|PRPF3_HUMAN	0	0	0	0	0					#DIV/0!	#DIV/0!	#DIV/0!
DEVRLDPNVQKW	sp|Q6P1J9|CDC73_HUMAN	0	0	0	0	0					#DIV/0!	#DIV/0!	#DIV/0!
DEVRTYFHEF	sp|Q9BYT8|NEUL_HUMAN	0	0	0	0	0					#DIV/0!	#DIV/0!	#DIV/0!
[truncated: 17,667 more rows]

## Sheet: LB-100-specific immunopeptides
Peptide Sequence	Protein	HT29_CTRL_1 Intensity	HT29_CTRL_2 Intensity	HT29_LB_100_1 Intensity	HT29_LB_100_2 Intensity	HT29_LB_100_3 Intensity	log2FC	p-value	minus log 10 p value
RYNENLSKY	sp|O14578|CTRO_HUMAN	0	0	217187360000000	807428240000000	739185440000000	#DIV/0!	0.0461277	1.33604
RSIILTHV	sp|Q92556|ELMO1_HUMAN	0	0	681732160000000	220187860000000	430804760000000	#DIV/0!	0.0409108	1.38816
TYPDVNNSI	sp|O75436|VP26A_HUMAN	0	0	1.73796e+16	2.32391e+16	4.464e+16	#DIV/0!	0.0382624	1.41723
KVDDDFTAQDY	sp|Q8IUI8|CRLF3_HUMAN	0	0	468247840000000	552852720000000	1099321200000000	#DIV/0!	0.0348334	1.458
IYNMEMARKINF	sp|P82921|RT21_HUMAN	0	0	406045320000000	616929160000000	230894480000000	#DIV/0!	0.0312251	1.5055
STENGNFLY	sp|Q92902|HPS1_HUMAN	0	0	2.72532e+16	2.40084e+16	5.08637e+16	#DIV/0!	0.0263222	1.57968
GTDGVEANY	sp|O75533|SF3B1_HUMAN	0	0	1.07234e+16	1.72506e+16	2.60779e+16	#DIV/0!	0.0258938	1.5868
AWNKVAHSF	sp|Q9UQ80|PA2G4_HUMAN	0	0	1.29482e+16	1.55587e+16	2.79641e+16	#DIV/0!	0.0256745	1.5905
GTEFGPGTAY	sp|Q9Y371|SHLB1_HUMAN	0	0	2.56226e+16	2.81383e+16	5.21364e+16	#DIV/0!	0.0240011	1.61977
KWYDRRDYVFI	sp|Q15185|TEBP_HUMAN	0	0	796920240000000	1312524800000000	1880384800000000	#DIV/0!	0.022997	1.63833
ETEDVNLAY	sp|P29083|T2EA_HUMAN	0	0	1.61961e+16	1.63732e+16	3.12521e+16	#DIV/0!	0.0228204	1.64168
ISEVITQDY	sp|Q9Y618|NCOR2_HUMAN	0	0	1.58775e+16	3.05267e+16	3.63661e+16	#DIV/0!	0.019643	1.70679
MTDLTNNKV	sp|Q9NYY3|PLK2_HUMAN	0	0	191163480000000	345360520000000	427415520000000	#DIV/0!	0.0184598	1.73377
RQADKVWRL	sp|Q12857|NFIA_HUMAN	0	0	1.71874e+16	1.60169e+16	2.98206e+16	#DIV/0!	0.0173492	1.76072
QSEIASMLY	sp|Q63ZY3|KANK2_HUMAN	0	0	3.04476e+16	1.56317e+16	1.87455e+16	#DIV/0!	0.0170076	1.76936
RHPPIFHEW	sp|Q13535|ATR_HUMAN	0	0	1.99809e+16	1.12194e+16	2.38175e+16	#DIV/0!	0.015891	1.79885
KYNGEPVQI	sp|P09327|VILI_HUMAN	0	0	1.96303e+16	2.76462e+16	3.99322e+16	#DIV/0!	0.0158501	1.79997
FKNKVPEKQKLFQEDDEIPLY	sp|P14406|CX7A2_HUMAN	0	0	1.62414e+16	8537762600000000	1.78835e+16	#DIV/0!	0.015747	1.8028
NELNIIHKF	sp|Q8WWY3|PRP31_HUMAN	0	0	3.35837e+16	1.90592e+16	3.88495e+16	#DIV/0!	0.014078	1.85146
IIALAGRGW	sp|Q96FX8|PERP_HUMAN	0	0	2.27163e+16	2.26653e+16	3.90249e+16	#DIV/0!	0.0139795	1.85451
KTSGIINKF	sp|O95243|MBD4_HUMAN	0	0	1.582e+16	1.41409e+16	2.48696e+16	#DIV/0!	0.0119425	1.9229
EEYERATRY	sp|Q7L576|CYFP1_HUMAN	0	0	446326120000000	251809160000000	289408160000000	#DIV/0!	0.0117115	1.93139
RYNKYSRNL	sp|Q3MIT2|PUS10_HUMAN	0	0	427782320000000	803851840000000	586746160000000	#DIV/0!	0.0115157	1.93871
TTESQELSRY	sp|P42695|CNDD3_HUMAN	0	0	2.23458e+16	3.9872e+16	2.73731e+16	#DIV/0!	0.0106232	1.97375
GFNPHPSRF	sp|Q70EL1|UBP54_HUMAN	0	0	1.84642e+16	1.43177e+16	2.58451e+16	#DIV/0!	0.0103042	1.98699
RLPNFGSHVL	sp|Q14C86|GAPD1_HUMAN	0	0	1.40707e+16	1.87422e+16	2.56026e+16	#DIV/0!	0.0102219	1.99047
RFIHNSHDL	sp|O60343|TBCD4_HUMAN	0	0	1.57719e+16	1.33413e+16	2.31419e+16	#DIV/0!	0.00977605	2.00984
LLDPRFEGY	sp|Q96RS6|NUDC1_HUMAN	0	0	1.98776e+16	3.0019e+16	1.83298e+16	#DIV/0!	0.0085771	2.06666
RYTPEQDTMTF	sp|P10826|RARB_HUMAN	0	0	1.76941e+16	1.18071e+16	1.08331e+16	#DIV/0!	0.0083214	2.0798
RQGIEMHLF	sp|Q13425|SNTB2_HUMAN	0	0	1.96869e+16	1.47532e+16	2.58174e+16	#DIV/0!	0.00830981	2.08041
RLGSKWPVF	sp|O76024|WFS1_HUMAN	0	0	1.34247e+16	2.35182e+16	1.84455e+16	#DIV/0!	0.00809675	2.09169
QIDTGENLY	sp|Q14586|ZN267_HUMAN	0	0	1.94099e+16	1.93052e+16	1.15001e+16	#DIV/0!	0.00791107	2.10176
NIDHLHVGWY	sp|O15372|EIF3H_HUMAN	0	0	2.19866e+16	3.68057e+16	2.60727e+16	#DIV/0!	0.00787357	2.10383
KYFESDHLGSGSHF	sp|Q9BZF9|UACA_HUMAN	0	0	1.05426e+16	1.39199e+16	1.8111e+16	#DIV/0!	0.00760575	2.11886
AYGPGLVSI	sp|O43491|E41L2_HUMAN	0	0	2.38969e+16	2.81475e+16	3.95128e+16	#DIV/0!	0.00740174	2.13067
RMPEFYNRF	sp|P00966|ASSY_HUMAN	0	0	1.44353e+16	2.46147e+16	2.26273e+16	#DIV/0!	0.00724173	2.14016
QTTQAYGQQSY	sp|Q01844|EWS_HUMAN	0	0	1.22921e+16	1.22947e+16	1.86428e+16	#DIV/0!	0.00664564	2.17746
ITDEFVKQKY	sp|Q9UNF1|MAGD2_HUMAN	0	0	2.03033e+16	1.25741e+16	1.93452e+16	#DIV/0!	0.00578735	2.23752
KYQDAPAAQF	sp|Q14145|KEAP1_HUMAN	0	0	1.88936e+16	1.19157e+16	1.88018e+16	#DIV/0!	0.00578703	2.23754
RFLNDPGHLL	sp|Q9H633|RPP21_HUMAN	0	0	1.46749e+16	1.91148e+16	2.39728e+16	#DIV/0!	0.00575406	2.24003
SYMFVDENTF	sp|A6ZKI3|RTL8C_HUMAN	0	0	1.58707e+16	1.98691e+16	1.21594e+16	#DIV/0!	0.0057513	2.24023
AETPDIKLF	sp|P46782|RS5_HUMAN	0	0	1.84071e+16	1.82098e+16	2.71723e+16	#DIV/0!	0.00570045	2.24409
NHDMTLTEF	sp|Q7KZN9|COX15_HUMAN	0	0	1.34857e+16	2.14634e+16	1.67794e+16	#DIV/0!	0.00517312	2.28625
KMLDNFYNF	sp|Q53FT3|HIKES_HUMAN	0	0	1.10542e+16	1.63017e+16	1.75718e+16	#DIV/0!	0.00506246	2.29564
ELERAFSYY	sp|Q16629|SRSF7_HUMAN	0	0	2.24393e+16	3.04966e+16	3.58173e+16	#DIV/0!	0.00487713	2.31184
VTDHNLHEL	sp|Q9NV31|IMP3_HUMAN	0	0	1.3284e+16	1.21452e+16	1.83566e+16	#DIV/0!	0.00481117	2.31775
SYISKEHFGTF	sp|O75691|UTP20_HUMAN	0	0	3.89422e+16	3.01301e+16	4.77368e+16	#DIV/0!	0.00478292	2.32031
KYDDNVKAYF	sp|O00170|AIP_HUMAN	0	0	2.64418e+16	4.02321e+16	4.04853e+16	#DIV/0!	0.00471638	2.32639
RGQGNFFSF	sp|O94901|SUN1_HUMAN	0	0	2.32732e+16	3.6195e+16	2.80007e+16	#DIV/0!	0.00467334	2.33037
RYGAISGFGL	sp|Q9BT67|NFIP1_HUMAN	0	0	6558111400000000	9933358700000000	9918614400000000	#DIV/0!	0.00447868	2.34885
SSDDKDAFY	sp|P11926|DCOR_HUMAN	0	0	2.00457e+16	1.44205e+16	2.25369e+16	#DIV/0!	0.00436215	2.3603
RYPERPIIFL	sp|Q13467|FZD5_HUMAN	0	0	2.0066e+16	3.05542e+16	2.9521e+16	#DIV/0!	0.00422596	2.37407
KFDPMGKYF	sp|Q96J01|THOC3_HUMAN	0	0	2.86174e+16	2.21486e+16	3.42662e+16	#DIV/0!	0.00409176	2.38809
NYSAIHPGL	sp|P16144|ITB4_HUMAN	0	0	1.07763e+16	1.11993e+16	1.5598e+16	#DIV/0!	0.00405238	2.39229
RYNPRILFQL	sp|Q12768|WASC5_HUMAN	0	0	1.27417e+16	1.27008e+16	1.80533e+16	#DIV/0!	0.00400641	2.39724
LYPEVFEKF	sp|Q6PL18|ATAD2_HUMAN	0	0	2.42105e+16	3.45233e+16	2.50847e+16	#DIV/0!	0.00360977	2.44252
RYVDKVSNL	sp|Q3KRA9|ALKB6_HUMAN	0	0	672684080000000	996025680000000	772214240000000	#DIV/0!	0.0035529	2.44942
FYNSQKFEVL	sp|O60343|TBCD4_HUMAN	0	0	1.72618e+16	2.31151e+16	1.59609e+16	#DIV/0!	0.00352293	2.4531
STEHSSVSEY	sp|Q12929|EPS8_HUMAN	0	0	777392720000000	641862440000000	961400560000000	#DIV/0!	0.00348237	2.45813
SQTTVYEKL	sp|Q15058|KIF14_HUMAN	0	0	1.80585e+16	1.35247e+16	2.03403e+16	#DIV/0!	0.00340153	2.46833
KSVGVFEAF	sp|O14972|VP26C_HUMAN	0	0	1.86233e+16	2.78058e+16	2.38997e+16	#DIV/0!	0.00321751	2.49248
SEGDITQKGY	sp|Q9P265|DIP2B_HUMAN	0	0	742436640000000	535005120000000	777913680000000	#DIV/0!	0.00298627	2.52487
SFTPVGDVF	sp|P04844|RPN2_HUMAN	0	0	3.37222e+16	4.32334e+16	4.96835e+16	#DIV/0!	0.00292874	2.53332
TIDKATGILLY	sp|P47897|SYQ_HUMAN	0	0	2.63048e+16	3.86411e+16	3.33349e+16	#DIV/0!	0.00287092	2.54198
SYDSKLVWF	sp|Q14137|BOP1_HUMAN	0	0	1.72321e+16	2.41684e+16	2.44641e+16	#DIV/0!	0.00276431	2.55841
SFEEKPVYI	sp|Q8N3C0|ASCC3_HUMAN	0	0	1.98571e+16	2.02568e+16	1.45308e+16	#DIV/0!	0.00232415	2.63374
AYIERMNYI	sp|P07947|YES_HUMAN	0	0	1.29579e+17	1.76516e+17	1.3566e+17	#DIV/0!	0.00224275	2.64922
YSDESGNMDF	sp|P04632|CPNS1_HUMAN	0	0	1.41844e+16	1.07451e+16	1.51022e+16	#DIV/0!	0.00219772	2.65803
QELQEINRVY	sp|P07355|ANXA2_HUMAN	0	0	1.92905e+16	2.63494e+16	2.06208e+16	#DIV/0!	0.00211368	2.67496
KGEKIFYLI	sp|Q9UPP1|PHF8_HUMAN	0	0	3.29151e+16	4.01309e+16	4.60578e+16	#DIV/0!	0.00197147	2.70521
ELDRFMHYY	sp|Q9P2G1|AKIB1_HUMAN	0	0	756054160000000	618595040000000	860450480000000	#DIV/0!	0.00187098	2.72793
AAEKKYFSL	sp|Q9Y5K6|CD2AP_HUMAN	0	0	2.50529e+16	1.96611e+16	1.86813e+16	#DIV/0!	0.00185581	2.73147
YSQADALKY	sp|Q15910|EZH2_HUMAN	0	0	1.85463e+16	1.33869e+16	1.67347e+16	#DIV/0!	0.00182256	2.73932
AYPHNLMTF	sp|Q15629|TRAM1_HUMAN	0	0	1.89941e+16	2.60953e+16	2.46117e+16	#DIV/0!	0.00181835	2.74032
TLDQSLRY	sp|Q9NYI0|PSD3_HUMAN	0	0	4.09452e+16	2.98304e+16	3.40517e+16	#DIV/0!	0.00179708	2.74543
FSEEHYIFY	sp|P20936|RASA1_HUMAN	0	0	1.94724e+16	2.48673e+16	1.87241e+16	#DIV/0!	0.00176075	2.7543
RYSGVNQSM	sp|Q6PL18|ATAD2_HUMAN	0	0	1.43862e+16	1.38276e+16	1.82565e+16	#DIV/0!	0.00164365	2.78419
PSRASFHEL	sp|Q9UM54|MYO6_HUMAN	0	0	4.93043e+16	3.88478e+16	3.74621e+16	#DIV/0!	0.00161052	2.79303
FYKDTYNKL	sp|P21926|CD9_HUMAN	0	0	2.04433e+16	2.4024e+16	2.75163e+16	#DIV/0!	0.00140087	2.8536
RFLSSMSVL	sp|P20248|CCNA2_HUMAN	0	0	3.34528e+16	4.42149e+16	3.65393e+16	#DIV/0!	0.00135098	2.86935
SYGDLKNAI	sp|Q13243|SRSF5_HUMAN	0	0	7302323800000000	8717471400000000	9711077800000000	#DIV/0!	0.00123424	2.9086
FEDENGQRW	sp|O95573|ACSL3_HUMAN	0	0	1.61724e+16	1.29879e+16	1.27892e+16	#DIV/0!	0.001102	2.95782
RYEDFSNLGTTHL	sp|P22695|QCR2_HUMAN	0	0	458940440000000	350806440000000	421105440000000	#DIV/0!	0.00105447	2.97696
RLDKSAHLFY	sp|Q9NR48|ASH1L_HUMAN	0	0	3.34226e+16	2.61359e+16	3.30185e+16	#DIV/0!	0.00103078	2.98683
TSSPSVSYY	sp|Q99570|PI3R4_HUMAN	0	0	2.25966e+16	2.91543e+16	2.74177e+16	#DIV/0!	0.000943088	3.02545
RFDGRVVLV	sp|P51659|DHB4_HUMAN	0	0	3.41398e+16	4.22619e+16	4.32635e+16	#DIV/0!	0.000873647	3.05866
RFIRPMGLRF	sp|O95478|NSA2_HUMAN	0	0	576624040000000	731743040000000	617186520000000	#DIV/0!	0.000871527	3.05972
QIDGDFEDY	sp|Q8NE71|ABCF1_HUMAN	0	0	1.83347e+16	1.43075e+16	1.70806e+16	#DIV/0!	0.000851298	3.06992
VTDGAILGKLY	sp|Q8NEZ4|KMT2C_HUMAN	0	0	2.55974e+16	2.67424e+16	3.20906e+16	#DIV/0!	0.000827648	3.08215
ELEKSVYWDY	sp|O43147|SGSM2_HUMAN	0	0	2.31864e+16	2.5886e+16	2.95917e+16	#DIV/0!	0.000817573	3.08747
FLDPRQPSY	sp|Q5T6F0|DCA12_HUMAN	0	0	2.93948e+16	3.53916e+16	2.8522e+16	#DIV/0!	0.000771337	3.11276
RYSNVIQPSSF	sp|O15504|NUP42_HUMAN	0	0	6448236800000000	7867669800000000	6423660200000000	#DIV/0!	0.000759016	3.11975
FFEEFGKL	sp|Q9P2D0|IBTK_HUMAN	0	0	1.8408e+16	2.29604e+16	1.93807e+16	#DIV/0!	0.000736987	3.13254
NSDRNIRY	sp|O75843|AP1G2_HUMAN	0	0	739227680000000	932498640000000	859437760000000	#DIV/0!	0.000688084	3.16236
RLPNGHVNF	sp|Q0VAM2|RGF1B_HUMAN	0	0	1.4752e+16	1.38606e+16	1.7235e+16	#DIV/0!	0.000666486	3.17621
LSDLGKLSY	sp|Q9H7Z6|KAT8_HUMAN	0	0	3.13192e+16	3.55772e+16	2.83616e+16	#DIV/0!	0.000663301	3.17829
DSDKVGVFY	sp|Q9Y2J8|PADI2_HUMAN	0	0	2.58159e+16	3.10788e+16	3.21032e+16	#DIV/0!	0.000654371	3.18418
RYDGNVYENLF	sp|Q15067|ACOX1_HUMAN	0	0	1.71758e+16	1.9274e+16	2.15106e+16	#DIV/0!	0.000629101	3.20128
AYGTVHYF	sp|Q9BU23|LMF2_HUMAN	0	0	2.05725e+16	1.70898e+16	1.6995e+16	#DIV/0!	0.000624034	3.20479
RTMEWVQTI	sp|Q9Y5S2|MRCKB_HUMAN	0	0	1.50038e+16	1.85836e+16	1.79822e+16	#DIV/0!	0.000617787	3.20916
AESASEAAKKY	sp|P51572|BAP31_HUMAN	0	0	2.54184e+16	2.42135e+16	2.04568e+16	#DIV/0!	0.00060564	3.21779
NYLDQIAKF	sp|P41229|KDM5C_HUMAN	0	0	1.52398e+16	1.36959e+16	1.70816e+16	#DIV/0!	0.000601426	3.22082
KYNPQFGDAF	sp|Q53EU6|GPAT3_HUMAN	0	0	1.84949e+16	2.25978e+16	1.91434e+16	#DIV/0!	0.000590903	3.22848
RWFDKTLQF	sp|P43155|CACP_HUMAN	0	0	1.97646e+16	2.29517e+16	1.87906e+16	#DIV/0!	0.000534155	3.27233
DASKVVTVF	sp|O75083|WDR1_HUMAN	0	0	1.90185e+16	2.3055e+16	1.98881e+16	#DIV/0!	0.00048657	3.31285
KAGIIQDTW	sp|Q9P2E9|RRBP1_HUMAN	0	0	7580487700000000	9037941800000000	7737409300000000	#DIV/0!	0.000428565	3.36798
DEIDAIGGRRF	sp|P62333|PRS10_HUMAN	0	0	1.40888e+16	1.16756e+16	1.23379e+16	#DIV/0!	0.000423845	3.37279
LKTIHTSTGKNL	sp|Q14739|LBR_HUMAN	0	0	1.26629e+16	1.37875e+16	1.53464e+16	#DIV/0!	0.000405583	3.39192
FLDEKSGSF	sp|Q969P5|FBX32_HUMAN	0	0	2.56129e+16	2.23565e+16	2.65372e+16	#DIV/0!	0.000310807	3.50751
RLPSGKVGF	sp|Q9Y285|SYFA_HUMAN	0	0	6737436200000000	7023824600000000	7917011200000000	#DIV/0!	0.00027779	3.55628
MVEEGNPHHY	sp|Q9BRU9|UTP23_HUMAN	0	0	451525360000000	384162440000000	404684960000000	#DIV/0!	0.000262251	3.58128
KYVKVFHKY	sp|A8MXY4|ZNF99_HUMAN	0	0	1.17745e+16	1.26531e+16	1.07149e+16	#DIV/0!	0.000256154	3.5915
ETEQTKFWDY	sp|Q495W5|FUT11_HUMAN	0	0	1.88071e+16	1.71772e+16	1.61521e+16	#DIV/0!	0.000206355	3.68538
KYKVVQDTY	sp|O14964|HGS_HUMAN	0	0	2.50742e+16	2.16956e+16	2.43466e+16	#DIV/0!	0.000190587	3.71991
KMPETFSNL	sp|Q9BT67|NFIP1_HUMAN	0	0	7062614400000000	6104255400000000	6739863700000000	#DIV/0!	0.00017925	3.74654
IFDGNVAHI	sp|P46939|UTRN_HUMAN	0	0	2.57752e+16	2.22701e+16	2.42537e+16	#DIV/0!	0.000175254	3.75633
YSDAENGHDY	sp|Q6UXY8|TMC5_HUMAN	0	0	1.07109e+16	1.00515e+16	1.15765e+16	#DIV/0!	0.000161447	3.79197
RYEEVSVSGF	sp|Q9BRA2|TXD17_HUMAN	0	0	1.63662e+16	1.88141e+16	1.73975e+16	#DIV/0!	0.000155917	3.80711
MTESKFSKY	sp|O15042|SR140_HUMAN	0	0	6328289900000000	6927777300000000	6068395500000000	#DIV/0!	0.000144892	3.83895
SYDTRVYI	sp|Q9Y6I7|WSB1_HUMAN	0	0	2.48528e+16	2.80662e+16	2.51759e+16	#DIV/0!	0.000142076	3.84748
LTDADAMKY	sp|P25705|ATPA_HUMAN	0	0	2.3308e+16	2.15736e+16	2.45441e+16	#DIV/0!	0.000121402	3.91577
HYVAGLVGI	sp|P37268|FDFT_HUMAN	0	0	4.32972e+16	4.33386e+16	3.89354e+16	#DIV/0!	0.000100134	3.99942
KVTDIIVSF	sp|Q7Z406|MYH14_HUMAN	0	0	4587028800000000	4116217600000000	4562259200000000	#DIV/0!	9.75363e-05	4.01083
AVDLMTHNY	sp|Q12769|NU160_HUMAN	0	0	1.28567e+16	1.40161e+16	1.25809e+16	#DIV/0!	8.80728e-05	4.05516
KFQNVNSVTI	sp|O43396|TXNL1_HUMAN	0	0	1.24814e+16	1.25599e+16	1.13271e+16	#DIV/0!	8.37279e-05	4.07713
RYPASSLVV	sp|Q9BXS4|TMM59_HUMAN	0	0	6384298200000000	7139574400000000	6899397800000000	#DIV/0!	8.26262e-05	4.08288
YFDVEPAQV	sp|Q9GZM5|YIPF3_HUMAN	0	0	7931557100000000	7654676500000000	7114995200000000	#DIV/0!	7.50115e-05	4.12487
KATIELKAL	sp|P51532|SMCA4_HUMAN	0	0	2.26569e+16	2.05412e+16	2.09396e+16	#DIV/0!	6.6041e-05	4.18019
DSDDQWGEY	sp|P35613|BASI_HUMAN	0	0	6861217300000000	6238641900000000	6513611500000000	#DIV/0!	4.93961e-05	4.30631
FYEKGPLTF	sp|Q9H8G1|ZN430_HUMAN	0	0	1.17664e+16	1.25025e+16	1.29362e+16	#DIV/0!	4.92819e-05	4.30731
QSGSESLLY	sp|Q9UJX5|APC4_HUMAN	0	0	6288579800000000	5892547200000000	5817554600000000	#DIV/0!	3.41555e-05	4.46654
LEEPTVIKKY	sp|Q9Y5X3|SNX5_HUMAN	0	0	2.51648e+16	2.72625e+16	2.64403e+16	#DIV/0!	2.95772e-05	4.52904
TGDPDVLEY	sp|Q13480|GAB1_HUMAN	0	0	2.76097e+16	2.76758e+16	2.57654e+16	#DIV/0!	2.94302e-05	4.53121
SFDAHLTEL	sp|O43865|SAHH2_HUMAN	0	0	6393721600000000	5967665300000000	6388242600000000	#DIV/0!	2.72262e-05	4.56501
SSRMPHLF	sp|Q5VYK3|ECM29_HUMAN	0	0	2.18438e+16	2.15933e+16	2.31692e+16	#DIV/0!	2.52649e-05	4.59748
KEGLDIYKKF	sp|Q13492|PICAL_HUMAN	0	0	2.84856e+16	2.92543e+16	2.74235e+16	#DIV/0!	1.54741e-05	4.81039
RYSSQLANL	sp|P35900|K1C20_HUMAN	0	0	2.07122e+17	1.95171e+17	1.98799e+17	#DIV/0!	1.30359e-05	4.88486
FLEPEFSKY	sp|Q96PD2|DCBD2_HUMAN	0	0	4.89117e+16	4.83935e+16	5.00366e+16	#DIV/0!	2.28338e-06	5.64142
ATEVDSRWQEY	sp|Q9UPN3|MACF1_HUMAN	0	0	1.25598e+16	1.22568e+16	1.22706e+16	#DIV/0!	1.20975e-06	5.9173
QTALENEVY	sp|O75665|OFD1_HUMAN	0	0	1.12409e+16	1.14979e+16	1.14183e+16	#DIV/0!	7.04712e-07	6.15199
RWTKGVNLF	sp|Q9HC62|SENP2_HUMAN	0	0	1.76243e+16	1.73396e+16	1.72965e+16	#DIV/0!	4.87786e-07	6.31177
