# Supplementary material for: The phosphatase inhibitor LB-100 creates neoantigens in colon cancer cells through perturbation of mRNA splicing
Source: EMBO Rep. 2024 Apr 10;25(5):10. doi: 10.1038/s44319-024-00128-3 (PMC11094086; doi:10.1038/s44319-024-00128-3)
Supplement: Supplementary file 7 — Source data Fig. 2 [file 44319_2024_128_MOESM7_ESM.zip]

Archive with 3 entries (2 files):
- Source Data Figure 2/
- Source Data Figure 2/Source Data Figure 2.xlsx
- Source Data Figure 2/._Source Data Figure 2.xlsx
