# Supplementary material for: The phosphatase inhibitor LB-100 creates neoantigens in colon cancer cells through perturbation of mRNA splicing
Source: EMBO Rep. 2024 Apr 10;25(5):10. doi: 10.1038/s44319-024-00128-3 (PMC11094086; doi:10.1038/s44319-024-00128-3)
Supplement: Supplementary file 7 — Source data Fig. 2 [file 44319_2024_128_MOESM7_ESM.zip › Source Data Figure 2/Source Data Figure 2.xlsx]

## Sheet: Figure 2F raw data
ALL ASE				SE ASE
background	LB-100 ASE			background	LB-100 ASE
-0.165	-0.194			-0.165	-0.194
0.17	0.274			0.17	0.274
0.668	0.133			0.668	0.133
-0.056	0.427			-0.056	0.427
0.001	-0.356			0.001	0.258
0.151	0.038			0.151	0.414
0.275	0.258			0.275	0.214
-0.098	0.414			-0.098	-0.09
-0.119	0.214			-0.119	0.627
0.259	-0.09			0.259	-1.76
0.388	0.627			0.388	-0.012
0.046	-0.146			0.046	-0.292
-0.098	0.171			-0.098	-0.311
0.359	0.372			0.359	0.132
0.736	-1.76			0.736	-0.507
0.291	0.32			0.291	0.193
-0.204	-0.012			-0.204	-0.098
0.197	-0.292			0.197	0.339
0.102	-0.311			0.102	-0.358
-0.15	0.132			-0.15	-0.645
-0.064	-0.507			-0.064	-2.044
-0.081	1.11			-0.081	-0.715
0.332	-0.051			0.332	-0.492
-0.388	0.358			-0.388	0.287
-0.042	0.193			-0.042	0.23
-0.171	-0.098			-0.171	0.278
-0.171	0.339			-0.171	0.531
-0.27	-0.358			-0.27	-0.684
-0.177	-0.645			-0.177	0.292
0.445	-2.044			0.445	0.268
0.016	-0.715			0.016	0.485
-0.121	-0.492			-0.121	0.022
-0.159	0.287			-0.159	-0.038
-0.013	0.23			-0.013	0.128
-0.532	-0.111			-0.532	0.122
0.293	0.278			0.293	-0.217
0.113	0.531			0.113	0.006
0.296	-0.684			0.296	-0.252
0.361	1.723			0.361	0.355
0.396	0.292			0.396	-0.142
-0.325	0.268			-0.325	0.065
0.946	0.485			0.946	-0.195
1.085	0.339			1.085	-0.099
0.297	0.022			0.297	-0.041
0.503	-0.038			0.503	0.192
-0.195	0.128			-0.195	-0.164
-0.114	0.122			-0.114	-0.08
-0.004	-0.217			-0.004	0.153
-0.932	0.006			-0.932	-0.028
0.59	-0.252			0.59	-0.294
0.444	0.355			0.444	0.323
0.003	-0.142			0.003	-0.341
-0.116	-0.084			-0.116	-0.195
0.888	0.065			0.888	0.245
0.351	-0.195			0.351	0.438
0.125	-0.099			0.125	0.152
-0.368	0.645			-0.368	-0.425
-0.264	-0.041			-0.264	-0.468
0.021	0.192			0.021	0.389
-0.067	0.415			-0.067	0.217
0.116	-0.164			0.116	-0.122
0.131	0.325			0.131	-0.094
-1.87	-0.08			-1.87	0.224
0.188	0.321			0.188	-0.477
0.277	-0.037			0.277	0.338
0.589	0.153			0.589	0.205
0.17	-0.028			0.17	0.828
0.241	-0.294			0.241	-0.044
0.15	0.268			0.15	0.324
0.36	0.323			0.36	0.007
0.055	-0.341			0.055	-0.475
0.289	-0.195			0.289	0.406
0.081	-0.093			0.081	0.39
-0.179	0.245			-0.179	0.534
-0.27	0.438			-0.27	0.064
0.325	0.068			0.325	0.989
0.312	0.152			0.312	-2.55
-0.241	-0.425			-0.241	0.372
0.351	-0.468			0.351	0.458
-0.032	0.389			-0.032	0.33
0.135	-0.09			0.135	-0.235
-0.052	0.217			-0.052	0.108
-0.588	-0.122			-0.588	-0.732
0.026	-0.094			0.026	-0.23
0.559	0.073			0.559	-0.093
-0.045	0.224			-0.045	-0.194
0.137	0.088			0.137	-0.048
-0.874	-0.477			-0.874	-0.492
0.175	0.933			0.175	0.06
0.342	0.338			0.342	0.386
0.111	0.205			0.111	0.358
2.299	0.828			2.299	-0.429
0.046	-0.571			0.046	0.825
0.556	-0.044			0.556	0.247
0.26	0.324			0.26	-0.155
-0.82	0.007			-0.82	-0.062
0.027	0.297			0.027	-0.239
0.359	-0.475			0.359	0.437
-0.06	0.406			-0.06	-0.026
-1.207	0.39			-1.207	0.192
-0.072	0.324			-0.072	-0.751
0.418	0.534			0.418	0.421
-0.142	0.376			-0.142	0.079
0.029	0.899			0.029	-0.051
-0.061	0.47			-0.061	-0.863
-0.693	0.097			-0.693	0.326
0.026	0.064			0.026	-0.1
0.178	0.989			0.178	-0.392
-0.059	-0.156			-0.059	0.024
0.058	-2.55			0.058	0.009
0.2	0.372			0.2	-0.222
0.464	0.458			0.464	0.066
0.151	0.33			0.151	0.338
-0.108	-0.235			-0.108	0.119
-0.035	0.318			-0.035	0.143
0.279	0.108			0.279	-0.07
0.268	-0.732			0.268	0.255
-0.843	-0.23			-0.843	-0.602
-0.089	-0.093			-0.089	0.004
-0.253	-0.194			-0.253	0.226
-0.448	-0.185			-0.448	-0.115
0.442	-0.048			0.442	0.24
0.372	-0.492			0.372	0.158
0.452	0.06			0.452	0.321
2.944	-0.231			2.944	-0.096
0.071	0.386			0.071	0.205
0.274	0.358			0.274	-0.399
-0.248	-0.429			-0.248	0.091
0.078	0.062			0.078	0.347
-0.128	0.825			-0.128	0.264
0.023	0.055			0.023	0.323
0.208	0.505			0.208	0.964
0.221	0.247			0.221	0.304
0.131	-0.155			0.131	-0.078
0.304	-0.062			0.304	0.284
-0.983	-0.239			-0.983	0.463
0.366	0.538			0.366	-0.069
0.211	0.437			-0.356	0.373
0.042	0.641			0.211	0.191
0.113	-0.026			0.038	0.406
-0.182	0.192			0.042	0.162
-0.398	-0.751			0.113	0.447
0.399	0.421			-0.182	0.189
0.248	0.432			-0.398	0.351
0.039	0.079			0.399	-0.045
0.007	-0.051			0.248	-0.147
0.414	-0.863			0.039	-0.286
0.279	0.04			0.007	-0.382
-0.216	0.326			0.414	-0.42
0.022	-0.1			0.279	-0.263
0.043	-0.001			-0.216	0.102
0.144	-0.392			0.022	0.344
-0.094	0.049			0.043	-0.123
0.055	-0.02			0.144	-0.162
0.111	0.024			-0.094	-0.062
0.326	-0.334			0.055	-0.094
0.8	0.009			0.111	0.371
0.394	-0.222			0.326	0.27
-0.235	0.066			0.8	-0.049
0.294	0.338			0.394	0.392
0.3	0.119			-0.235	-0.114
-0.378	0.143			0.294	-0.283
-0.351	0.444			0.3	0.274
-0.145	-0.07			-0.378	-0.233
0.357	0.255			-0.351	0.173
0.434	-0.134			-0.145	0.244
0.301	-0.602			0.357	-0.011
0.277	0.004			0.434	0.253
0.477	0.226			0.301	-0.045
0.022	-0.115			0.277	2.988
1.223	0.24			0.477	0.333
0.347	0.158			0.022	0.662
-0.249	0.321			1.223	0.276
-0.836	0.051			0.347	-0.308
0.335	-0.096			-0.249	0.232
-0.054	0.205			-0.836	-0.041
-0.086	-0.399			0.335	0.079
0.264	-0.113			-0.054	-0.317
-0.029	0.091			-0.086	-1.228
0.287	0.347			0.264	0.049
0.308	0.264			-0.029	0.289
0.052	0.323			0.287	0.346
0.111	0.964			0.308	0.706
0.397	-0.198			0.052	0.363
0.442	0.304			0.111	-0.103
0.751	0.551			0.397	0.332
-0.014	-0.078			0.442	-0.023
-0.463	0.284			0.751	0.363
-0.219	0.463			-0.014	-0.103
0.122	-0.069			-0.146	0.165
-0.001	0.373			-0.463	0.239
-0.181	0.191			-0.219	0.426
0.167	0.406			0.122	0.289
0.267	0.162			0.171	-0.256
-0.228	0.447			-0.001	0.446
-0.231	0.189			-0.181	-0.105
0.114	0.124			0.372	0.249
-0.045	0.351			0.167	0.161
0.473	-0.045			0.267	-0.261
0.202	-0.147			-0.228	0.299
-0.392	-0.044			-0.231	0.895
-0.114	-0.286			0.114	-1.103
0.324	-0.382			-0.045	-0.288
-0.217	-0.42			0.473	-0.172
-0.197	0.286			0.202	-0.301
0.477	-0.493			-0.392	-0.086
0.485	-0.263			-0.114	0.637
-0.309	0.102			0.324	0.082
0.579	0.344			-0.217	-0.076
-0.102	-0.123			-0.197	0.187
-0.227	-0.198			0.477	2.151
0.492	0.104			0.485	-0.006
-0.2	-0.162			-0.309	-0.192
0.033	-0.062			0.579	-0.536
-0.31	-0.094			-0.102	-0.434
0.478	0.371			-0.227	0.216
0.366	0.27			0.492	-0.113
-0.279	0.319			-0.2	-0.296
0.074	-0.049			0.033	-0.009
0.401	0.392			-0.31	-0.062
-0.249	-0.114			0.478	1.166
-0.089	-0.283			0.366	0.217
0.224	0.274			-0.279	0.123
0.195	-0.233			0.074	-0.26
1.046	0.173			0.401	0.011
-0.079	0.244			-0.249	-0.632
-0.186	-0.011			-0.089	0.482
-0.183	0.345			0.224	0.253
0.001	-0.05			0.195	0.658
0.391	0.253			0.32	0.339
-0.049	-1.378			1.046	-0.03
0.133	0.419			-0.079	0.249
-0.051	-0.045			-0.186	0.239
-0.18	2.988			-0.183	-0.013
0.017	0.333			0.001	-0.201
-0.157	0.662			0.391	-0.158
0.107	0.276			-0.049	-0.15
-0.009	-0.308			0.133	-0.043
0.108	0.232			-0.051	-0.102
-0.198	-0.041			-0.18	0.207
-0.176	-0.134			0.017	0.032
-0.226	0.079			-0.157	-0.551
-0.291	-0.317			0.107	-0.023
-0.486	-0.076			-0.009	-1.338
-0.217	-1.228			0.108	-0.026
-0.127	0.049			-0.198	0.105
-1.596	0.289			-0.176	0.011
-0.243	0.346			-0.226	0.48
0.27	0.706			-0.291	0.031
0.452	0.363			-0.486	0.416
0.449	-0.103			-0.217	0.001
0.39	0.332			-0.127	0.35
-0.091	-0.518			-1.596	-0.129
-0.028	-0.023			-0.243	0.337
0.309	-0.111			0.27	0.208
0.284	0.408			0.452	-1.161
0.305	0.363			0.449	-0.254
0.102	-0.103			0.39	0.158
1.035	0.165			-0.091	-0.093
-0.101	0.239			-0.028	-0.177
0.006	0.426			0.309	-0.52
0.134	0.289			0.284	-0.179
0.305	0.269			0.305	-0.294
0.526	-0.256			0.102	0.05
0.417	0.446			1.035	-0.788
0.197	-0.105			-0.101	-0.044
0.269	0.249			0.006	-0.065
0.27	0.161			0.134	-0.093
0.058	0.038			0.305	-0.139
0.298	-0.261			0.526	-0.127
-0.028	0.299			0.417	-0.262
0.291	0.133			1.11	-0.024
-0.127	0.895			0.197	0.021
0.064	-0.188			0.269	0.227
0.529	-1.103			0.27	0.693
0.351	-0.288			0.058	0.491
-0.432	0.164			0.298	-0.064
0.266	-0.172			-0.028	-0.018
-0.031	-0.301			0.291	-0.062
-0.309	-0.086			-0.127	-0.132
0.251	0.294			0.064	-0.198
0.057	0.637			0.529	0.248
-0.241	0.082			0.351	-0.515
0.462	-0.076			-0.432	0.014
-0.172	0.187			0.266	-0.045
-0.119	2.151			-0.031	-0.123
-0.03	-0.696			-0.309	-0.024
0.464	-0.006			0.251	-0.028
0.311	-0.192			0.057	0.336
0.546	-0.536			-0.051	0.021
0.465	-0.31			-0.241	0.416
-0.15	-0.434			0.462	-0.103
-0.021	0.185			-0.172	-0.192
-0.033	0.216			-0.119	0.548
0.234	-0.113			-0.03	-0.158
0.66	-0.296			0.464	0.399
-0.075	-0.009			0.311	-0.914
0.247	-0.062			0.546	-0.295
-1.515	1.166			0.465	-0.021
0.154	0.217			-0.15	0.178
-1.025	0.123			-0.021	-0.109
-0.14	-0.26			-0.033	0.273
0.227	0.011			0.234	-0.456
-0.139	-0.632			0.66	0.414
0.076	0.659			-0.075	-0.224
-0.154	0.482			0.247	-0.141
-0.067	1.618			-1.515	0.197
-0.039	0.253			0.154	0.201
-0.039	0.658			-1.025	-0.083
0.206	0.339			-0.14	-0.172
0.183	-0.03			0.227	-0.529
-0.319	0.249			0.358	-0.193
0.413	-0.424			-0.139	-0.174
0.042	0.239			0.076	0.256
-0.15	0.151			-0.154	0.139
-0.205	0.314			-0.067	-0.186
1.162	-0.013			-0.039	-0.213
0.221	-0.201			-0.039	-0.007
0.113	0.152			0.206	-0.601
0.106	-0.158			0.183	0.218
0.431	-0.15			-0.319	-0.072
0.518	0.006			0.413	0.358
0.397	-0.043			0.042	-0.162
0.557	-0.102			-0.15	-0.118
0.04	0.207			-0.205	-0.162
-1.262	0.169			1.162	0.222
0.373	0.032			0.221	0.572
-0.008	-0.018			0.113	0.388
-0.285	-0.551			0.106	-0.026
-0.058	-0.023			0.431	0.082
0.299	0.103			0.518	-0.089
0.301	-0.165			0.397	0.03
0.005	-0.185			0.557	0.269
0.053	0.121			0.04	0.096
0.002	-1.338			-1.262	-0.469
-0.04	-0.026			0.373	0.361
-0.026	0.105			-0.008	-0.457
0.04	0.011			-0.285	0.056
0.181	0.48			-0.058	-0.166
0.381	0.031			0.299	-0.235
0.244	0.416			0.301	0.019
0.603	-0.216			0.005	-0.21
-0.077	-0.242			0.053	-0.173
-0.183	0.263			0.002	-0.11
-0.135	0.001			-0.04	0.283
-0.392	0.35			-0.026	-0.201
0.633	-0.129			0.04	-0.573
-0.075	0.337			0.181	-0.231
-0.079	-0.138			0.381	0.01
0.4	0.273			0.244	0.113
-0.316	0.208			0.603	-0.762
0.062	-1.161			-0.077	0.153
-0.106	-0.254			-0.183	-0.366
-0.004	-0.117			-0.135	-0.196
0.264	0.212			-0.392	-0.37
-0.11	0.158			0.633	-2.339
0.868	-0.093			-0.075	-0.416
-0.246	-0.177			-0.079	-0.186
-0.124	0.331			0.4	-0.778
-0.03	-0.52			-0.316	0.412
0.159	0.239			0.062	0.261
-0.325	-0.045			-0.106	0.391
-0.069	-0.179			-0.004	0.454
-0.241	-0.377			0.264	0.067
-0.245	-0.294			-0.11	-0.228
-0.122	0.05			0.868	-0.046
-0.171	-0.045			-0.246	-0.726
0.4	-0.788			-0.124	0.514
0.417	-0.044			-0.03	-0.143
-0.263	-0.065			0.159	-0.177
-0.076	-0.539			-0.325	0.23
0.574	0.09			-0.069	0.079
-0.352	-0.235			-0.241	0.105
0.428	-0.091			-0.245	-0.375
0.185	-0.093			-0.122	0.042
0.439	-0.188			-0.171	0.218
0.249	-0.224			0.4	0.026
-0.267	-0.139			0.417	-1.747
-0.343	-0.127			-0.263	-0.009
-0.298	-0.262			-0.076	0.572
-0.097	-0.024			0.574	0.472
-0.288	0.021			-0.352	0.741
0.011	0.227			0.428	-0.196
0.443	-0.508			0.185	0.067
0.019	0.693			0.439	0.103
1.075	0.491			0.249	0.606
-0.146	-0.064			-0.267	0.592
0.059	0.06			-0.343	0.322
0.243	0.288			-0.298	0.226
-0.459	-0.089			-0.097	-0.236
-0.212	-0.018			-0.288	-0.104
-0.067	0.249			0.011	0.135
-0.128	-0.288			0.443	0.251
0.07	-0.51			0.019	0.218
-0.108	-0.062			1.075	0.36
-0.146	0.079			-0.146	0.21
0.116	-0.132			0.059	0.197
0.36	-0.198			0.243	-0.834
-0.074	0.139			-0.459	0.02
0.262	0.248			-0.212	0.177
0.47	0.083			-0.067	-0.097
-0.012	-0.515			-0.128	0.113
-0.296	0.014			0.07	0.005
0.146	-0.045			-0.108	0.023
0.332	-0.123			-0.146	-0.592
-0.156	-0.024			0.116	0.068
0.492	-0.082			-0.111	0.134
0.026	0.21			0.36	-0.077
0.056	-0.001			-0.074	-0.085
0.011	-0.028			0.262	-0.121
0.064	0.336			0.47	0.293
0.356	0.213			-0.012	0.147
0.185	0.021			-0.296	0.822
0.295	0.416			0.146	0.012
0.256	-0.103			0.332	-0.204
-0.166	0.12			-0.156	0.025
-0.162	-0.192			0.492	0.336
0.136	0.548			0.026	-0.212
-0.129	-0.158			0.056	-0.351
-0.153	0.399			0.011	-0.373
-0.02	-0.914			0.064
0.034	-0.295			0.356
0.004	-0.021			0.185
-0.045	0.178			0.295
0.605	-0.109			0.256
0.389	0.273			-0.166
0.191	0.118			-0.162
0.033	-0.456			0.136
0.363	0.414			-0.129
0.1	-0.946			-0.153
0.082	-0.224			-0.02
-0.506	-0.141			0.034
-0.209	0.197			0.004
0.166	0.201			-0.045
-0.244	-0.083			1.723
0.135	-0.172			0.605
0.022	-0.529			0.389
0.314	-0.086			0.191
0.194	-0.193			0.033
-0.046	-0.174			0.363
-0.001	0.256			0.1
0.211	0.145			0.082
0.277	0.139			-0.506
-0.267	-0.186			-0.209
0.207	-0.213			0.166
0.106	-0.007			-0.244
-0.003	-0.601			0.135
0.082	0.218			0.022
0.245	-0.072			0.314
0.261	0.323			0.194
-0.154	0.358			-0.046
0.257	-0.162			-0.001
0.009	-0.118			0.211
0.249	-0.087			0.277
-0.021	-0.162			-0.267
0.262	-0.313			0.207
0.37	0.222			0.106
0.15	0.572			-0.003
-0.46	0.481			0.082
-0.074	-0.05			0.245
0.437	0.15			0.261
0.371	0.388			-0.154
-0.369	-0.026			0.257
0.309	-0.149			0.009
-0.079	0.082			0.249
0.174	-0.162			-0.021
-0.12	-0.089			0.262
0.104	0.03			0.37
-0.6	0.269			0.15
-0.24	-0.145			-0.46
0.251	0.096			-0.074
-0.934	-0.469			0.437
0.07	0.361			0.371
0.719	-0.457			-0.369
0.42	0.056			0.309
-0.111	-0.166			-0.079
0.31	-0.235			0.174
0.439	0.019			-0.12
0.407	-0.21			0.339
0.272	-0.173			0.104
0.053	-0.11			-0.6
0.288	0.283			-0.24
0.031	-0.201			0.251
0.403	-0.573			-0.934
0.274	-0.231			0.07
0.111	0.01			0.719
-0.13	0.113			0.42
-0.243	-0.762			-0.111
0.464	0.153			0.31
0.078	-0.366			0.439
-0.199	-0.196			0.407
-0.171	-0.37			0.272
-0.252	0.193			0.053
0.098	-2.339			0.288
0.446	-0.416			0.031
0.027	-0.186			0.403
0.031	-0.778			0.274
0.177	0.212			0.111
0.214	0.412			-0.13
-0.57	0.261			-0.243
0.284	0.391			0.464
0.121	0.454			0.078
-0.274	0.206			-0.199
-0.323	0.399			-0.171
0.22	0.067			-0.252
0.015	-0.042			0.098
-0.205	0.151			0.446
1.082	-0.228			0.027
0.28	0.412			0.031
0.13	-0.046			0.177
0.162	-0.726			0.214
0.389	0.514			-0.57
-1.174	-0.143			0.284
0.315	-0.177			0.121
0.259	0.23			-0.274
-0.34	0.284			-0.323
0.479	0.079			0.22
0.37	0.105			0.015
0.079	-0.001			-0.205
-0.026	-0.823			1.082
0.001	1.883			0.28
0.503	0.113			0.13
0.058	-0.375			0.162
-0.165	-0.186			0.389
-0.158	-0.111			-1.174
-0.073	0.235			0.315
-0.057	0.042			0.259
-0.162	0.218			-0.34
-0.002	0.185			0.479
-0.284	-0.352			0.37
-0.081	0.026			0.079
0.175	-0.033			-0.026
0.138	-1.747			0.001
-0.018	-0.009			0.503
-0.047	0.029			0.058
0.045	0.572			-0.165
0.512	0.399			-0.158
0.25	-0.346			-0.073
-0.131	0.472			-0.057
0.051	0.741			-0.162
-0.087	-0.196			-0.002
0.202	0.067			-0.284
0.041	0.103			-0.081
-0.088	0.606			0.175
-0.165	0.592			0.138
-0.168	0.322			-0.018
0.537	-0.343			-0.047
0.219	0.226			0.045
0.366	-0.236			0.512
-0.403	-0.104			0.25
-0.127	0.135			-0.131
0.488	0.251			0.051
0.442	0.218			-0.087
0.439	0.36			0.202
-0.176	-2.659			0.041
-0.162	0.221			-0.088
-0.453	0.265			-0.165
0.432	0.21			-0.168
0.419	0.197			0.537
-0.391	-0.834			0.219
-0.278	0.02			0.366
-0.227	0.177			-0.403
-0.104	-0.097			-0.127
0.655	0.113			0.488
0.635	0.005			0.442
-0.225	0.023			0.439
-0.167	-0.592			-0.176
-0.12	0.068			-0.162
-0.235	0.134			-0.453
0.312	-0.077			0.432
0.528	-0.085			0.419
-0.056	-0.306			-0.391
0.142	-0.121			-0.278
-0.175	0.293			-0.227
0.271	0.147			-0.104
0.348	0.822			0.655
0.391	0.012			0.635
-0.453	-0.204			-0.225
-0.001	0.322			-0.167
0.323	0.385			-0.12
-0.189	0.025			-0.235
-0.232	0.336			0.312
-0.053	-0.212			0.528
-0.095	-0.351			-0.056
-0.344	-0.373			0.142
0.067	0.359			-0.175
0.278				0.271
0.165				0.348
0.27				0.391
-0.121				-0.453
0.405				-0.001
-0.514				0.323
0.13				-0.189
-0.148				-0.232
0.265				-0.053
0.304				-0.095
0.274				-0.344
0.373				0.067
-0.3				0.278
0.436				0.165
-0.066				0.27
0.274				-0.121
0.454				0.405
0.074				-0.514
-0.921				0.13
-0.298				-0.148
0.247				0.265
0.172				0.304
0.475				0.274
0.651				0.373
-0.128				-0.3
0.093				0.436
0.207				-0.066
0.183				0.274
0.234				-0.084
0.584				0.454
0.639				0.074
-0.629				-0.921
0.368				-0.298
0.411				0.247
-0.125				0.172
0.333				0.475
-0.149				0.651
0.186				-0.128
0.333				0.093
0.63				0.207
0.268				0.183
0.166				0.234
0.179				0.584
-0.235				0.639
-0.299				-0.629
-0.124				0.368
0.368				0.411
0.274				-0.125
-0.113				0.333
0.501				-0.149
0.295				0.186
-0.172				0.333
0.333				0.63
0.019				0.268
-0.189				0.166
0.805				0.179
-0.138				-0.235
-0.223				-0.299
-0.06				-0.124
-0.027				0.368
0.151				0.274
0.165				-0.113
0.451				0.501
0.711				0.295
0.267				-0.172
-0.16				0.333
0.277				0.019
0.395				-0.189
-0.054				0.805
0.206				-0.138
0.13				-0.223
0.085				-0.06
0.317				-0.027
-0.406				0.151
-0.233				0.165
0.646				0.451
0.216				0.711
0.234				0.267
0.179				-0.16
0.166				0.277
0.22				0.395
-0.52				-0.054
-0.324				0.206
0.211				0.13
-0.492				0.085
0.189				0.317
0.085				-0.406
-0.528				-0.233
-0.007				0.646
-0.052				0.216
-0.433				0.234
-0.154				0.179
0.184				0.166
0.35				0.22
0.425				-0.52
0.459				-0.324
0.493				0.645
-0.167				0.211
0.477				-0.492
0.254				0.189
0.216				0.085
-0.495				-0.528
0.317				-0.007
0.318				-0.052
-0.127				-0.433
0.191				-0.154
-0.272				0.184
0.411				0.35
-0.085				0.425
-0.041				0.459
-0.751				0.493
-0.119				-0.167
0.387				0.477
-0.338				0.254
-0.041				0.216
-0.199				-0.495
0.101				0.317
0.245				0.318
0.435				-0.127
0.414				0.191
0.104				-0.272
0.572				0.411
0.344				-0.085
-1.631				-0.041
-0.053				-0.751
-0.142				-0.119
-0.197				0.387
0.321				-0.338
0.416				-0.041
0.293				-0.199
0.177				0.101
-0.159				0.245
-0.196				0.435
-0.049				0.415
0.652				0.414
0.311				0.104
0.018				0.572
0.235				0.344
-0.138				-1.631
0.006				-0.053
0.142				-0.142
-0.183				-0.197
0.126				0.325
-0.132				0.321
0.029				0.416
0.234				0.293
-0.198				0.177
-0.16				-0.159
-0.243				-0.196
0.036				-0.049
-0.213				0.652
0.528				0.311
0.279				0.018
0.198				0.235
-0.525				-0.138
0.05				0.006
-0.073				0.142
0.182				-0.183
-0.109				0.321
-0.076				0.126
-0.199				-0.132
-0.188				0.029
0.174				0.234
0.898				-0.198
-0.093				-0.16
0.062				-0.243
0.01				0.036
-0.039				-0.213
0.016				0.528
-0.2				0.279
-0.047				0.198
-0.147				-0.525
-0.194				0.05
0.188				-0.073
0.241				0.182
0.079				-0.109
0.181				-0.076
0.31				-0.199
0.643				-0.188
0.521				0.174
-0.425				0.898
0.145				-0.093
-0.122				0.062
-0.085				-0.037
0.05				0.01
-0.075				-0.039
-0.172				0.016
0.135				-0.2
-0.349				-0.047
0.339				-0.147
0.193				-0.194
0.3				0.188
0.171				0.241
-0.196				0.079
0.428				0.181
0.448				0.31
0.462				0.643
-0.299				0.521
-0.196				-0.425
0.116				0.145
-0.423				-0.122
0.072				-0.085
-0.323				0.05
-0.174				-0.075
-0.215				-0.172
-0.301				0.135
0.038				-0.349
-0.393				0.339
-0.22				0.193
0.372				0.3
0.312				0.171
0.568				-0.196
0.133				0.428
-0.065				0.448
0.348				0.462
0.348				-0.299
0.423				-0.196
0.406				0.116
0.073				-0.423
-0.055				0.072
0.262				-0.323
0.618				-0.174
0.402				-0.215
-0.172				-0.301
-0.069				0.038
-0.096				-0.393
0.31				-0.22
0.329				0.372
0.517				0.312
-0.081				0.568
-0.224				0.133
-0.303				-0.065
-0.096				0.268
0.035				0.348
-1.258				0.348
-0.079				0.423
-0.038				0.406
0.381				0.073
0.097				-0.055
-0.101				0.262
-1.282				0.618
-0.216				0.402
0.446				-0.172
-0.189				-0.069
0.124				-0.096
-0.178				0.31
0.466				0.329
-0.178				0.517
-0.169				-0.081
0.047				-0.224
-0.161				-0.303
0.269				-0.096
0.385				0.035
1.555				-1.258
-0.299				-0.079
0.593				-0.038
0.23				0.381
0.405				0.097
0.095				-0.101
-0.627				-1.282
0.07				-0.216
0.452				0.446
0.535				-0.189
-0.454				0.124
0.301				-0.178
-0.24				0.466
-0.191				-0.178
-0.169				-0.169
-0.11				0.047
-0.236				-0.161
0.463				0.269
0.471				0.385
-0.094				1.555
0.139				-0.299
0.509				0.593
2.83				0.23
0.397				0.405
0.365				0.095
-0.006				-0.627
-0.4				0.07
-0.059				0.452
-0.012				0.535
0.014				-0.454
0.212				0.301
0.101				-0.24
0.039				-0.191
0.379				-0.169
0.003				-0.11
0.443				-0.236
0.014				0.463
-0.287				0.471
0.078				-0.094
0.071				0.139
-0.16				0.509
-0.064				2.83
-0.32				0.397
0.35				0.365
-0.125				-0.006
0.259				-0.4
0.349				-0.059
-0.169				-0.012
-0.006				0.014
0.318				0.212
0.187				0.101
-0.094				0.039
0.069				0.379
0.13				0.003
-0.104				0.443
-0.745				0.014
-0.363				-0.287
0.125				0.078
0.391				0.071
0.2				-0.16
0.165				-0.064
0.438				-0.32
0.205				0.35
-0.052				-0.125
0.052				0.259
0.244				0.349
-0.037				-0.093
0.564				-0.169
-0.188				-0.006
0.081				0.318
-0.257				0.187
-0.2				-0.094
-0.069				0.069
0.261				0.13
0.057				-0.104
-0.259				-0.745
0.331				-0.363
-0.185				0.125
0.366				0.391
-0.248				0.2
-0.16				0.165
-0.201				0.068
-0.49				0.438
-0.187				0.205
0.006				-0.052
-0.087				0.052
0.197				0.244
0.256				-0.037
0.241				0.564
0.141				-0.188
0.095				0.081
0.013				-0.257
-0.083				-0.2
0.033				-0.069
-0.211				0.261
-0.512				0.057
0.499				-0.259
-0.155				0.331
1.633				-0.185
-0.056				0.366
-0.179				-0.248
0.678				-0.16
0.052				-0.201
-0.067				-0.49
-0.13				-0.187
-0.162				0.006
0.12				-0.087
0.361				0.197
1.233				0.256
0.174				0.241
0.4				0.141
0.391				0.095
0.23				0.013
-0.225				-0.083
-0.054				0.033
0.474				-0.211
0.298				-0.512
0.336				0.499
0.039				-0.155
0.553				1.633
0.035				-0.056
-0.035				-0.179
-0.126				0.678
0.34				0.052
-0.579				-0.067
0.226				-0.13
0.088				-0.162
0.448				0.12
0.317				0.361
0.318				1.233
0.277				0.174
-0.087				0.4
0.012				0.391
-0.244				0.23
-0.068				-0.225
0.376				-0.054
0.229				0.474
-0.044				0.298
-0.033				0.336
0.286				0.039
-0.391				0.553
-0.226				0.035
-0.046				-0.035
-0.237				-0.126
-0.305				0.34
-0.225				-0.579
-0.149				0.226
0.674				0.088
-0.183				0.448
0.3				-0.09
-0.177				0.317
0.149				0.318
0.144				0.277
-0.261				-0.087
-0.208				0.012
0.124				-0.244
0.303				-0.068
0.212				0.376
0.495				0.229
-0.034				-0.044
0.873				-0.033
0.945				0.286
-0.033				-0.391
0.585				-0.226
-0.017				-0.046
0.289				-0.237
0.398				0.073
-0.171				-0.305
-0.205				-0.225
-0.021				-0.149
0.138				0.674
0.476				-0.183
0.29				0.3
0.449				-0.177
0.599				0.149
0.302				0.144
0.349				-0.261
0.463				-0.208
0.143				0.124
0.161				0.303
-0.109				0.212
0.054				0.495
-0.359				-0.034
0.196				0.873
0.219				0.945
0.255				-0.033
0.096				0.585
0.555				-0.017
-0.118				0.289
-0.483				0.398
0.097				-0.171
-0.284				-0.205
0.328				-0.021
-0.052				0.138
0.441				0.476
-0.091				0.29
-0.214				0.449
-0.239				0.599
1.435				0.088
0.318				0.302
0.416				0.349
-0.173				0.463
-0.175				0.143
0.144				0.161
-0.1				-0.109
0.323				0.054
0.086				-0.359
-0.135				0.196
0.046				0.219
0.408				0.255
-0.305				0.096
-0.006				0.555
1.007				-0.118
0.877				-0.483
-0.184				0.097
-0.324				-0.284
-0.155				0.328
-0.172				-0.052
-0.833				0.933
0.088				0.441
0.503				-0.091
-0.34				-0.214
-0.213				-0.239
0.429				1.435
0.19				0.318
-0.07				0.416
0.192				-0.173
0.101				-0.175
0.374				0.144
-0.098				-0.1
-0.05				0.323
0.404				0.086
-0.55				-0.135
0.441				0.046
0.417				0.408
-0.058				-0.305
0.133				-0.006
0.007				1.007
-0.142				0.877
0.51				-0.184
0.52				-0.324
0.321				-0.155
2.18				-0.172
1.089				-0.833
0.55				0.088
0.577				-0.571
-0.3				0.503
0.645				-0.34
-0.317				-0.213
0.932				0.429
-0.159				0.19
2.861				-0.07
-0.2				0.192
-0.054				0.101
-0.002				0.374
0.019				-0.098
-0.136				-0.05
0.225				0.404
0.469				-0.55
0.506				0.441
0.777				0.417
0.318				-0.058
-0.093				0.133
0.133				0.007
0.016				-0.142
0.034				0.51
0.031				0.52
0.098				0.321
-0.003				2.18
0.279				1.089
0.043				0.55
-0.04				0.577
0.084				-0.3
0.268				0.645
-0.643				-0.317
-0.622				0.932
-0.412				-0.159
-0.601				2.861
-0.169				-0.2
-0.087				-0.054
-0.078				-0.002
-0.407				0.019
-0.007				-0.136
-0.117				0.225
-0.149				0.469
-0.062				0.506
-0.008				0.777
-0.066				0.318
-0.184				-0.093
-0.499				0.133
-0.089				0.016
0.646				0.034
0.957				0.031
0.343				0.098
-0.076				-0.003
-0.123				0.279
0.388				0.043
0.425				-0.04
0.43				0.084
0.783				0.268
2.5				-0.643
0.258				-0.622
0.738				-0.412
0.446				-0.601
-0.015				-0.169
-0.197				-0.087
0.8				-0.078
0.124				-0.407
0.176				-0.007
-0.258				-0.117
0.974				-0.149
0.652				-0.062
2.01				-0.008
0.377				-0.066
0.57				-0.184
0.517				-0.499
0.327				-0.089
0.803				0.646
-0.368				0.957
0.38				0.343
0.34				-0.076
-0.04				-0.123
-0.074				0.388
-0.001				0.425
-0.398				0.43
1.372				0.783
0.106				2.5
0.087				0.258
0.429				0.738
0.017				0.446
-0.094				-0.015
-0.105				-0.197
-0.152				0.8
-0.14				0.124
0.012				0.176
-0.79				-0.258
0.378				0.974
-0.383				0.652
-0.137				2.01
-0.176				0.377
-0.165				0.57
0.095				0.517
0.339				0.327
-0.047				0.803
-0.163				-0.368
-0.102				0.38
0.99				0.34
-0.065				-0.04
-0.515				-0.074
-0.064				-0.001
-0.116				-0.398
-0.024				1.372
0.38				0.106
-0.104				0.087
-0.066				0.429
-0.252				0.017
-0.233				-0.094
0.362				-0.105
0.053				-0.152
-0.397				-0.14
-0.339				0.012
-1.146				-0.79
0.391				0.378
1.934				-0.383
1.559				-0.137
1.685				-0.176
0.422				-0.165
0.09				0.095
-0.129				0.339
0.434				-0.047
0.175				-0.163
0.054				-0.102
0.284				0.99
0.068				-0.065
0.22				-0.515
0.245				-0.064
0.404				-0.116
1.118				-0.024
0.603				0.38
-0.19				-0.104
-0.889				-0.066
-0.205				-0.252
1.73				-0.233
-0.116				0.362
-0.109				0.053
0.77				-0.397
-0.1				-0.339
0.247				-1.146
0.328				0.391
0.426				0.297
0.233				1.934
-0.063				1.559
0.219				1.685
-0.089				0.422
0.663				0.09
0.37				-0.129
0.319				0.434
0.764				0.175
0.443				0.054
0.785				0.284
0.323				0.068
0.616				0.22
0.355				0.245
0.377				0.404
0.407				1.118
0.441				0.603
0.364				-0.19
-0.022				-0.889
0.541				-0.205
0.303				1.73
0.486				-0.116
0.531				-0.109
-0.095				0.77
-0.124				-0.1
-0.265				0.247
-0.176				0.328
0.48				0.426
0.4				0.233
-0.244				-0.063
0.076				0.219
0.868				-0.089
0.091				0.663
-0.112				0.37
-0.184				0.319
0.242				0.764
0.305				0.443
-1.125				0.785
-0.337				0.323
0.242				0.616
0.195				0.355
0.101				0.377
0.067				0.407
0.003				0.441
0.111				0.364
0.469				-0.022
1.2				0.541
0.492				0.303
0.298				0.486
-0.029				0.531
0.403				-0.095
0.359				-0.124
0.307				-0.265
0.423				-0.176
0.418				0.48
0.43				0.4
0.091				-0.244
0.127				0.076
-0.046				0.868
-0.247				0.091
-0.235				-0.112
0.059				-0.184
0.01				0.242
-0.094				0.305
-0.292				-1.125
0.074				-0.337
-0.285				0.242
-0.719				0.195
0.061				0.101
-0.054				0.067
0.541				0.003
0.466				0.111
0.319				0.469
0.454				1.2
0.021				0.324
-0.468				0.492
0.195				0.298
0.022				-0.029
-0.303				0.403
0.387				0.359
0.28				0.307
0.376				0.423
0.44				0.418
0.389				0.43
-0.042				0.091
-0.09				0.127
-0.203				-0.046
-0.047				-0.247
0.26				-0.235
0.249				0.059
-0.077				0.01
-0.498				-0.094
0.298				-0.292
0.109				0.074
0.126				-0.285
-0.32				-0.719
0.516				0.061
0.267				-0.054
0.273				0.541
0.217				0.466
0.296				0.319
0.629				0.454
0.206				0.021
0.213				-0.468
1.033				0.195
0.251				0.022
-0.111				-0.303
0.617				0.376
-0.637				0.387
0.087				0.28
0.267				0.376
-0.014				0.44
-0.2				0.389
-0.132				-0.042
0.387				0.899
-0.302				0.47
0.414				-0.09
0.328				-0.203
-0.105				-0.047
0.321				0.26
0.435				0.249
0.141				-0.077
0.477				-0.498
0.21				0.298
0.545				0.109
0.711				0.126
1.473				-0.32
0.357				0.516
0.069				0.267
0.406				0.273
0.413				0.217
0.228				0.296
0.667				0.629
0.067				0.206
0.118				0.213
0.907				1.033
-0.095				0.251
0.249				-0.111
0.097				0.617
-0.034				-0.637
-0.087				0.087
-0.007				0.267
0.069				-0.014
-0.007				-0.2
0.063				-0.132
0.123				0.387
0.167				-0.302
-0.349				0.414
0.448				0.328
0.206				-0.105
0.22				0.321
-0.456				0.435
-0.251				0.097
-0.164				0.141
-1.725				0.477
0.893				0.21
0.578				0.545
0.138				0.711
-0.543				1.473
0.266				0.357
0.284				0.069
-0.146				0.406
-0.13				0.413
0.122				0.228
-0.262				0.667
-1.939				0.067
0.403				0.118
0.027				0.907
-0.764				-0.095
0.316				0.249
0.327				0.097
0.066				-0.034
0.651				-0.087
0.447				-0.007
-0.411				0.069
-0.112				-0.007
0.212				0.063
-0.279				0.123
-0.214				0.167
-0.365				-0.349
-0.002				0.448
1.982				0.206
0.35				0.22
-0.213				-0.456
-0.302				-0.251
0.005				-0.164
-0.007				-1.725
0.002				0.893
0.648				0.578
-0.523				0.138
-0.182				-0.543
-0.152				0.266
-0.116				0.284
-0.856				-0.146
-1.745				-0.13
0.331				0.122
0.451				-0.262
-0.022				-1.939
-0.303				0.403
0.304				0.027
0.497				-0.764
0.26				0.316
0.064				0.327
0.402				0.066
-0.011				0.651
0.149				0.447
0.291				-0.411
-0.245				-0.112
0.255				0.212
0.278				-0.279
-0.342				-0.214
0.275				-0.365
0.263				-0.002
0.279				1.982
0.198				0.35
-0.201				-0.213
-0.208				-0.302
-0.252				0.005
0.391				-0.007
0.033				0.002
-0.109				0.648
0.438				-0.523
0.479				-0.182
0.076				-0.152
-0.328				-0.116
0.202				-0.856
0.152				-1.745
0.415				0.331
-1.519				0.451
-0.085				-0.022
-0.108				-0.303
-0.05				0.304
0.061				0.497
0.033				0.26
-0.405				0.064
-0.343				0.402
0.445				-0.011
0.084				0.149
-0.834				0.291
-0.094				-0.245
-0.057				0.255
-0.343				0.278
0.343				-0.342
0				-0.156
0.385				0.275
-0.005				0.263
0.353				0.279
0.515				0.198
0.265				-0.201
0.321				-0.208
0.45				-0.252
0.327				0.391
-0.198				0.033
0.638				-0.109
-0.759				0.438
0.396				0.479
-0.301				0.076
-0.149				-0.328
-0.075				0.202
0.013				0.152
-0.203				0.415
0.373				-1.519
0.528				-0.085
-0.091				-0.108
0.475				-0.05
0.404				0.061
0.321				0.033
-0.165				-0.405
-0.166				-0.343
0.196				0.445
-0.094				0.084
-0.223				-0.834
0.235				-0.094
0.276				-0.057
0.265				-0.343
-0.362				0.343
0.05				0
0.228				0.385
0.356				-0.005
0.296				0.353
0.307				0.515
-0.085				0.265
-0.214				0.321
0.718				0.45
-0.144				0.327
0.042				-0.198
0.018				0.638
-0.091				-0.759
-1.014				0.396
-1.785				-0.301
0.021				-0.149
0.416				-0.075
0.542				0.013
-1.097				-0.203
0.092				0.373
-0.025				0.528
0.047				-0.091
0.145				0.475
0.084				0.404
0.372				0.321
0.11				-0.165
0.032				-0.166
0.511				0.196
-0.212				-0.094
0.439				-0.223
0.428				0.235
0.272				0.276
0.004				0.265
0.382				-0.362
0.118				0.05
0.277				0.228
0.533				0.356
-0.045				0.296
0.344				0.307
0.345				-0.085
-0.287				-0.214
-0.567				0.718
0.045				-0.144
0.406				0.042
-0.075				0.018
-0.327				-0.091
0.375				-1.014
0.404				-1.785
0.36				0.021
0.163				0.416
0.061				0.542
0.061				-1.097
0.633				0.092
0.422				-0.025
0.37				0.047
-0.085				0.145
0.268				0.084
-0.136				0.372
0.1				0.11
-0.101				0.032
-0.09				0.511
0.383				0.318
1.499				-0.212
0.159				0.439
0.331				0.428
-0.103				0.272
0.264				0.004
0.646				0.382
0.053				0.118
0.195				0.277
0.421				0.533
0.463				-0.045
0.426				0.344
-0.08				0.345
0.1				-0.287
-0.193				-0.567
0.418				0.045
0.42				0.406
0.244				-0.075
-0.43				-0.327
-0.465				0.375
0.394				0.404
1.976				0.36
0.493				0.163
-0.689				0.061
0.403				0.061
0.374				0.633
0.56				0.422
-0.041				0.37
0.113				-0.085
0.256				0.268
-0.408				-0.136
0.285				0.1
0.327				-0.101
-0.297				-0.09
-0.149				0.383
0.432				1.499
-0.153				0.159
0.662				0.331
0.243				-0.103
-0.097				0.264
-0.081				0.646
-0.361				0.053
0.346				0.195
-0.3				0.421
-0.03				0.463
0.106				0.426
-0.795				-0.08
-0.119				0.1
0.3				-0.193
0.276				0.418
0.274				0.42
0.356				0.244
0.247				-0.43
-0.164				-0.465
-0.301				0.394
-0.184				1.976
-0.141				0.493
-0.181				-0.689
0.001				0.403
0.434				0.374
-0.137				0.56
0.373				-0.041
0.35				0.113
0.423				0.256
0.409				-0.408
0.507				0.285
-0.042				0.327
0.258				-0.297
0.116				-0.149
-0.252				0.432
-0.37				-0.153
-0.743				0.662
-0.044				0.243
0.099				-0.097
-0.006				-0.081
0.156				-0.361
-0.212				0.346
-0.155				-0.3
-1.244				-0.03
-0.057				0.106
-0.322				-0.795
-0.323				-0.119
-0.418				0.3
-0.007				0.276
0.342				0.274
-0.228				0.356
0.58				0.247
-0.008				-0.164
0.244				-0.301
1.423				-0.184
0.383				-0.141
-0.368				-0.181
-0.212				0.001
-0.624				0.434
0.306				-0.137
-0.126				0.373
0.786				0.35
-0.1				0.423
-0.852				0.409
-0.25				0.507
0.029				-0.042
0.057				0.258
0.059				0.116
0.34				-0.252
2.405				-0.37
-0.622				-0.743
0.17				-0.044
0.429				0.099
0.245				-0.006
0.208				0.156
0.121				-0.212
0.351				-0.155
0.333				-1.244
-0.549				-0.057
0.408				-0.322
0.206				-0.323
0.334				-0.418
-0.132				-0.007
0.002				0.342
-0.028				-0.228
-0.974				0.58
0.277				-0.008
-0.512				0.244
0.304				1.423
0.353				0.383
0.184				-0.185
1.657				-0.368
0.344				-0.212
-0.432				-0.624
0.305				0.306
-0.059				-0.126
0.362				0.786
0.356				-0.1
-0.057				-0.852
-1.287				-0.25
0.159				0.029
4.147				0.057
0.08				0.059
0.302				0.34
-0.015				2.405
-0.043				-0.622
0.227				0.17
0.008				0.429
0.332				0.245
0.03				0.208
-0.064				0.121
0.053				0.351
0.003				0.333
-0.123				-0.549
-0.079				0.408
-0.169				0.206
-0.107				0.334
-0.248				-0.132
1.188				0.002
0.666				-0.028
0.549				-0.974
0.223				0.277
0.412				-0.512
0.284				0.304
0.163				0.353
0.131				0.184
-0.245				1.657
-0.34				0.344
0.239				-0.432
-0.159				0.305
0.388				-0.059
0.395				0.362
-0.03				0.356
0.26				-0.057
0.298				-1.287
-0.972				0.159
0.295				4.147
0.02				0.08
0.255				0.302
-0.182				-0.015
0.615				-0.043
-0.088				0.227
-0.098				0.008
0.049				0.332
0.019				0.03
0.207				-0.064
-0.144				0.053
0.474				0.003
0.144				-0.123
0.106				-0.079
-0.528				-0.169
-0.014				-0.231
-0.122				-0.107
-0.228				-0.248
0.334				1.188
0.159				0.666
0.035				0.549
0.3				0.223
0.545				0.412
-0.09				0.284
-0.128				0.163
0.153				0.131
0.226				-0.245
0.447				-0.34
0.309				0.239
0.047				-0.159
-0.073				0.388
-0.164				0.395
0.38				-0.03
0.225				0.26
0.054				0.298
-0.036				-0.972
-0.653				0.295
0.024				0.02
-0.022				0.255
-0.076				-0.182
0.138				0.615
0.344				-0.088
-0.297				-0.098
0.09				0.049
0.487				0.019
-0.055				0.207
-0.843				-0.144
0.349				0.474
-0.988				0.144
0.286				0.106
-0.034				-0.528
0.502				-0.014
1.752				-0.122
-0.274				-0.228
-0.064				0.334
0.449				0.159
-0.081				0.035
0.063				0.3
-0.042				0.545
0.334				-0.09
-0.203				-0.128
-0.099				0.153
-0.134				0.226
0.012				0.447
0.228				0.309
-0.279				0.047
0.597				-0.073
0.592				-0.164
-0.04				0.38
-0.042				0.225
0.2				0.054
0.169				-0.036
-0.089				-0.653
-0.25				0.024
0.256				-0.022
-0.267				-0.076
-0.166				0.138
0.287				0.344
-0.527				-0.297
-0.065				0.09
0.447				0.487
-0.317				-0.055
0.125				-0.843
0.375				0.349
-0.003				-0.988
0.377				0.286
0.306				-0.034
0.618				0.502
0.279				1.752
0.117				-0.274
0.375				-0.064
0.468				0.449
-0.126				-0.081
0.216				0.063
0.216				-0.042
0.172				0.334
0.211				-0.203
1.003				-0.099
-0.077				-0.134
0.471				0.012
0.41				0.228
-0.066				-0.279
0.434				0.597
-0.007				0.592
-0.506				-0.04
0.383				0.062
-0.145				-0.042
1.235				0.2
0.079				0.169
0.323				-0.089
0.041				-0.25
0.197				0.256
0.054				-0.267
0.194				-0.166
0.126				0.287
-0.088				-0.527
0.071				-0.065
0.493				0.447
0.352				-0.317
0.266				0.125
-0.065				0.375
0.304				-0.003
0.247				0.377
0.207				0.306
0.307				0.618
0.836				0.279
-0.25				0.117
0.412				0.375
0.347				0.468
0.17				0.055
0.169				-0.126
0.112				0.216
-0.179				0.216
0.248				0.172
0.507				0.211
0.053				1.003
0.526				-0.077
0.045				0.471
0.277				0.41
0.411				-0.066
0.24				0.505
-0.007				0.434
-0.13				-0.007
0.079				-0.506
0.286				0.383
0.507				-0.145
0.422				1.235
0.652				0.079
0.405				0.323
0.208				0.041
-0.061				0.197
0.29				0.054
0.207				0.194
-0.686				0.126
0.354				-0.088
0.289				0.071
-0.179				0.493
0.48				0.352
0.184				0.266
0.148				-0.065
0.053				0.304
0.519				0.247
0.365				0.207
-0.147				0.307
0.113				0.836
0.305				-0.25
0.346				0.412
0.25				0.347
0.143				0.17
0.191				0.169
-0.062				0.112
0.56				-0.179
0.213				0.248
-0.307				0.507
-0.218				0.053
0.121				0.526
0.101				0.045
-0.274				0.538
-0.255				0.277
0.372				0.411
0.537				0.24
0.169				-0.007
-0.074				-0.13
-0.246				0.079
-0.316				0.286
0.23				0.507
0.568				0.422
0.49				0.652
0.257				0.405
0.481				0.208
0.157				-0.061
0.173				0.29
0.165				0.207
-0.008				-0.686
-0.231				0.354
0.143				0.289
0.32				0.641
0.039				-0.179
0.509				0.48
-0.226				0.184
-0.19				0.148
0.57				0.053
0.245				0.519
0.402				0.365
-0.088				-0.147
0.27				0.113
-0.242				0.305
-0.044				0.346
-0.07				0.25
0.172				0.143
0.468				0.191
0.301				-0.062
0.457				0.56
0.27				0.213
0.003				-0.307
-0.226				-0.218
0.205				0.121
0.016				0.101
0.363				-0.274
0.418				-0.255
0.115				0.372
0.41				0.537
0.59				0.169
0.51				-0.074
-0.122				-0.246
-0.828				-0.316
0.661				0.23
-0.566				0.568
0.063				0.49
0.197				0.257
-0.863				0.481
0.069				0.157
-0.005				0.173
0.273				0.165
0.018				-0.008
0.424				-0.231
-1.322				0.143
-0.61				0.32
-0.829				0.039
-0.24				0.509
-0.082				-0.226
0.277				-0.19
1.06				0.57
0.573				0.245
0.558				0.402
0.524				-0.088
2.101				0.27
0.51				-0.242
-0.147				-0.044
0.338				-0.07
-0.121				0.172
0.294				0.468
-0.049				0.432
0.502				0.301
-0.239				0.457
0.41				0.27
0.389				0.003
0.459				-0.226
0.314				0.205
0.57				0.016
-0.109				0.363
0.075				0.418
0.731				0.115
[truncated: 6,036 more rows]

## Sheet: Figure 2G raw data
			background			all ASE
		Hours	mean	st.dev		mean	st.dev
		1hr	1.00845	0.208206		1.0106	0.149196
		4hr	1.02803	0.411221		1.02573	0.355535
		8hr	1.08312	0.622892		1.11239	0.564106
		12hr	1.13485	0.728183		1.16973	0.669945
		24hr	1.16877	0.556758		1.19835	0.490371
		Hours	background			SE ASE
		1hr	1.00845	0.208206		1.0076	0.136998
		4hr	1.02803	0.411221		1.03533	0.385577
		8hr	1.08312	0.622892		1.13062	0.575905
		12hr	1.13485	0.728183		1.18344	0.686086
		24hr	1.16877	0.556758		1.19049	0.475318
