# Supplementary material for: The phosphatase inhibitor LB-100 creates neoantigens in colon cancer cells through perturbation of mRNA splicing
Source: EMBO Rep. 2024 Apr 10;25(5):10. doi: 10.1038/s44319-024-00128-3 (PMC11094086; doi:10.1038/s44319-024-00128-3)
Supplement: Supplementary file 9 — Source data Fig. 4 [file 44319_2024_128_MOESM9_ESM.zip › Source Data Figure 4/Source Data Figure 4.xlsx]

## Sheet: Figure 4E raw data
	Drug1:	LB-100
	Drug2:	Indisulam
	Cell:	SW-480
	ConcUnit:	μM
		0	0.05	0.1	0.2	0.3	0.4	0.5	1	2	3	4
	0	100	91.0745	88.2456	83.2379	83.7417	79.8904	76.998	66.8386	55.5446	47.7261	38.94
	0.5	97.1482	88.7421	85.4291	83.9814	80.0156	80.4346	73.7799	62.9407	51.3484	48.0867	32.8176
	1	95.1565	87.7381	85.0029	78.7072	77.2999	75.9764	74.0722	59.7272	47.8927	41.3485	36.0981
	2	96.5476	86.1579	83.3825	81.5968	76.6711	74.3033	69.4858	57.401	41.4077	33.7628	29.9175
	3	94.4924	86.6991	81.1239	76.0435	73.3291	69.0412	65.4893	52.5926	35.5779	27.7236	24.8263
	4	92.3868	82.0378	78.6243	72.3852	68.4735	64.2361	57.8434	38.2465	28.2904	20.1529	16.4243
	5	89.1237	81.1935	75.9779	65.9384	60.0565	58.3119	49.4347	32.9205	17.1871	14.5602	13.5031
	6	86.6396	79.7385	70.4823	65.595	54.2066	49.937	46.0225	27.6048	21.0488	13.7159	12.8662
	7	81.2988	73.8641	68.6155	57.1316	53.2917	43.0939	41.9731	26.5709	15.2349	10.6086	7.86633
	8	76.5389	65.2859	60.8667	53.8274	41.1354	40.3317	30.9902	17.037	13.8257	8.40995	6.55989
	9	71.0988	62.5287	55.3817	47.7111	38.2111	30.8804	31.8283	19.0854	8.92282	9.70706	7.00598
	Drug1:	LB-100
	Drug2:	Pladienolide B
	Cell:	SW-480
	ConcUnit:	μM
		0	0.0001	0.0002	0.0004	0.0006	0.0008	0.001	0.002	0.003	0.004	0.005
	0	100	94.8601	97.1209	94.1875	90.3477	83.4082	78.0739	37.2518	15.7826	8.35082	6.65396
	0.5	108.639	91.9373	91.5219	93.876	88.203	82.1709	74.2941	35.2933	15.9424	8.59361	4.74534
	1	93.6084	90.6298	90.2863	92.3011	84.7706	78.1868	72.4719	39.1528	13.8672	7.31594	5.04088
	2	101.711	85.3125	85.4389	87.7893	81.5125	71.8345	59.8357	26.5295	11.5347	5.10532	5.80311
	3	98.5472	81.9784	85.0175	82.1166	69.2419	64.9857	53.8422	19.2273	7.06568	5.73374	4.32494
	4	93.7965	80.113	77.8452	77.8463	67.7615	55.0004	38.4796	12.5899	5.59311	4.60879	2.92838
	5	87.7887	74.02	77.8602	71.6113	55.0766	41.3401	32.2434	9.44238	2.93019	2.06375	2.31694
	6	78.1222	66.1317	69.3328	56.0069	47.9669	37.3448	25.5835	5.29474	2.80885	1.14926	1.24923
	7	72.0784	64.4084	57.277	54.0135	41.5636	31.8054	22.9873	5.43435	2.21223	0.560378	1.6252
	8	64.1046	53.7314	53.212	48.0353	31.7035	19.2468	13.7214	3.41608	2.19807	0.674609	0.519641
	9	59.3459	46.404	51.0042	41.8998	29.452	25.6853	15.5419	4.27664	0.815127	0.698831	1.37348
