# Supplementary material for: The phosphatase inhibitor LB-100 creates neoantigens in colon cancer cells through perturbation of mRNA splicing
Source: EMBO Rep. 2024 Apr 10;25(5):10. doi: 10.1038/s44319-024-00128-3 (PMC11094086; doi:10.1038/s44319-024-00128-3)
Supplement: Supplementary file 10 — Expanded View Figures Source Data [file 44319_2024_128_MOESM10_ESM.zip]

Archive with 7 entries (6 files):
- Source Data Expanded View Figures/
- Source Data Expanded View Figures/~$Source Data Figure EV2.xlsx
- Source Data Expanded View Figures/._~$Source Data Figure EV2.xlsx
- Source Data Expanded View Figures/Source Data Figure EV2.xlsx
- Source Data Expanded View Figures/._Source Data Figure EV2.xlsx
- Source Data Expanded View Figures/Source Data Figure EV4.xlsx
- Source Data Expanded View Figures/._Source Data Figure EV4.xlsx
