# Supplementary material for: The phosphatase inhibitor LB-100 creates neoantigens in colon cancer cells through perturbation of mRNA splicing
Source: EMBO Rep. 2024 Apr 10;25(5):10. doi: 10.1038/s44319-024-00128-3 (PMC11094086; doi:10.1038/s44319-024-00128-3)
Supplement: Supplementary file 10 — Expanded View Figures Source Data [file 44319_2024_128_MOESM10_ESM.zip › Source Data Expanded View Figures/Source Data Figure EV2.xlsx]

## Sheet: Figure EV2A-D raw data
MXE ASE				RI ASE				5'SS ASE				3'SS ASE
background	LB-100 ASE			background	LB-100 ASE			background	LB-100 ASE			background	LB-100 ASE
-0.165	-0.715			-0.165	-0.356			-0.165	0.427			-0.165	-0.194
0.17	0.645			0.17	0.038			0.17	0.038			0.17	0.339
0.668	0.088			0.668	-0.146			0.668	1.11			0.668	0.321
-0.056	-0.571			-0.056	0.171			-0.056	0.358			-0.056	-0.037
0.001	0.386			0.001	0.372			0.001	-0.111			0.001	0.338
0.151	0.286			0.151	0.32			0.151	0.531			0.151	0.899
0.275	0.27			0.275	-0.051			0.275	0.122			0.275	0.064
-0.098	0.079			-0.098	1.723			-0.098	-0.084			-0.098	0.989
-0.119	0.408			-0.119	0.292			-0.119	0.415			-0.119	-0.156
0.259	-0.696			0.259	0.268			0.259	0.325			0.259	0.318
0.388	1.618			0.388	-0.093			0.388	-0.195			0.388	-0.093
0.046	0.169			0.046	-0.09			0.046	0.068			0.046	-0.185
-0.098	-0.216			-0.098	0.933			-0.098	0.073			-0.098	0.505
0.359	-0.117			0.359	0.297			0.359	0.828			0.359	0.538
0.736	-0.192			0.736	0.097			0.736	0.324			0.736	-0.051
0.291	-0.193			0.291	-2.55			0.291	0.376			0.291	-0.001
-0.204	-0.145			-0.204	-0.23			-0.204	0.47			-0.204	0.338
0.197	-0.173			0.197	0.062			0.197	-0.23			0.197	-0.134
0.102	-0.366			0.102	0.055			0.102	-0.231			0.102	-0.115
-0.15	0.193			-0.15	0.04			-0.15	0.641			-0.15	0.162
-0.064	0.284			-0.064	-0.001			-0.064	0.432			-0.064	-0.044
-0.081	-0.823			-0.081	0.049			-0.081	-0.1			-0.081	-0.493
0.332	0.218			0.332	0.444			0.332	-0.02			0.332	0.319
-0.388	0.185			-0.388	-0.134			-0.388	-0.334			-0.388	0.133
-0.042	-0.033			-0.042	0.051			-0.042	-0.113			-0.042	0.185
-0.171	-0.343			-0.171	-0.198			-0.171	-0.198			-0.171	0.659
-0.171	-0.212			-0.171	0.124			-0.171	0.551			-0.171	0.006
-0.27				-0.27	-0.123			-0.27	0.463			-0.27	0.103
-0.177				-0.177	-0.198			-0.177	0.104			-0.177	-0.026
0.445				0.445	-0.233			0.445	0.27			0.445	-0.242
0.016				0.016	0.244			0.016	-1.378			0.016	0.001
-0.121				-0.121	0.345			-0.121	-0.134			-0.121	-0.093
-0.159				-0.159	-0.05			-0.159	-0.076			-0.159	-0.045
-0.013				-0.013	0.419			-0.013	-0.111			-0.013	-0.788
-0.532				-0.532	-0.518			-0.532	0.895			-0.532	-0.235
-0.194				-0.194	0.269			-0.194	-0.188			0.293	-0.188
0.293				0.293	-0.105			0.293	-0.086			0.113	-0.508
0.113				0.113	0.038			0.113	0.294			0.296	-0.089
0.296				0.296	0.164			0.296	-0.31			0.274	-0.51
0.274				0.274	-0.086			0.274	0.659			0.361	0.139
0.361				0.361	0.123			0.361	-0.424			0.396	0.12
0.396				0.396	0.151			0.396	-0.013			-0.325	-0.914
-0.325				-0.325	0.314			-0.325	-0.185			0.946	-0.946
0.946				0.946	0.152			0.946	0.35			1.085	0.323
1.085				1.085	-0.018			1.085	0.273			0.297	-0.042
0.297				0.297	-0.165			0.297	-0.093			0.503	-0.823
0.503				0.503	-0.185			0.503	0.331			-0.195	0.113
-0.195				-0.195	0.121			-0.195	-0.045			0.133	-0.346
0.133				0.133	0.263			0.133	-0.377			-0.114	-0.196
-0.114				-0.114	0.001			-0.114	-0.091			-0.004	0.218
-0.004				-0.004	-0.138			-0.004	-0.224			-0.932	-0.306
-0.932				-0.932	0.212			-0.932	0.06			0.59	0.322
0.59				0.59	0.239			0.59	-0.062			0.444
0.444				0.444	-0.539			0.444	0.079			0.003
0.003				0.003	0.09			0.003	0.213			-0.116
-0.116				-0.116	0.288			-0.116	0.548			0.888
0.888				0.888	0.249			0.888	0.273			0.351
0.351				0.351	-0.288			0.351	-0.086			0.125
0.125				0.125	0.083			0.125	-0.087			-0.368
-0.368				-0.368	-0.082			-0.368	-0.313			-0.264
-0.264				-0.264	0.21			-0.264	0.481			0.021
0.021				0.021	-0.001			0.021	-0.05			-0.067
-0.067				-0.067	-0.028			-0.067	0.15			0.116
0.116				0.116	-0.158			0.116	-0.111			0.131
0.131				0.131	0.118			0.131	0.235			-1.87
-1.87				-1.87	0.145			-1.87	-0.352			0.188
0.188				0.188	0.358			0.188	0.197			0.277
0.277				0.277	0.388			0.277	-0.097			0.589
0.589				0.589	-0.149			0.589	-0.592			0.17
0.17				0.17	-0.162			0.17	0.385			0.241
0.241				0.241	0.212			0.241				0.15
0.15				0.15	0.206			0.15				0.36
0.36				0.36	0.399			0.36				0.055
0.055				0.055	-0.042			0.055				0.289
0.289				0.289	0.151			0.289				0.081
0.081				0.081	0.412			0.081				-0.179
-0.179				-0.179	-0.001			-0.179				-0.27
-0.27				-0.27	1.883			-0.27				0.325
0.325				0.325	-0.186			0.325				0.312
0.312				0.312	0.235			0.312				-0.241
-0.241				-0.241	0.029			-0.241				0.351
0.351				0.351	0.399			0.351				-0.032
-0.032				-0.032	-0.236			-0.032				0.135
0.135				0.135	0.218			0.135				-0.052
-0.052				-0.052	-2.659			-0.052				-0.588
-0.588				-0.588	0.221			-0.588				0.026
0.026				0.026	0.265			0.026				0.559
0.559				0.559	-0.097			0.559				-0.045
-0.045				-0.045				-0.045				0.137
0.137				0.137				0.137				0.427
0.427				0.427				-0.874				-0.874
-0.874				-0.874				0.175				0.175
0.175				0.175				0.342				0.342
0.342				0.342				0.111				0.111
0.111				0.111				2.299				2.299
2.299				2.299				0.046				0.046
0.046				0.046				0.556				0.556
0.556				0.556				0.26				0.26
0.26				0.26				-0.82				-0.82
-0.82				-0.82				0.027				0.027
0.027				0.027				0.359				0.359
0.359				0.359				-0.06				-0.06
-0.06				-0.06				-1.207				-1.207
-1.207				-1.207				-0.072				-0.072
-0.072				-0.072				0.418				0.418
0.418				0.418				-0.142				-0.142
-0.142				-0.142				0.029				0.029
0.029				0.029				-0.061				-0.061
-0.061				-0.061				-0.693				-0.693
-0.693				-0.693				0.026				0.026
0.026				0.026				0.178				0.178
0.178				0.178				-0.059				-0.059
-0.059				-0.059				0.058				0.058
0.058				0.058				0.2				0.2
0.2				0.2				0.464				0.464
0.464				0.464				0.151				0.151
0.151				0.151				-0.108				-0.108
-0.108				-0.108				-0.035				-0.035
-0.035				-0.035				0.279				0.279
0.279				0.279				0.268				0.268
0.268				0.268				-0.843				-0.843
-0.843				-0.843				-0.089				-0.089
-0.089				-0.089				-0.253				-0.253
-0.253				-0.253				-0.448				-0.448
-0.448				-0.448				0.442				0.442
0.442				0.442				0.372				0.372
0.372				0.372				0.452				0.452
0.452				0.452				2.944				2.944
2.944				2.944				0.071				0.071
0.071				0.071				0.274				0.274
0.274				0.274				-0.248				-0.248
-0.248				-0.248				0.078				0.078
0.078				0.078				-0.128				-0.128
-0.128				-0.128				0.023				0.023
0.023				0.023				0.208				0.208
0.208				0.208				0.221				0.221
0.221				0.221				0.131				0.131
0.131				0.131				0.304				0.304
0.304				0.304				-0.983				-0.983
-0.983				-0.983				0.366				0.366
0.366				0.366				-0.356				-0.356
-0.356				0.211				0.211				0.211
0.211				0.042				0.042				0.038
0.038				0.113				0.113				0.042
0.042				-0.182				-0.182				0.113
0.113				-0.398				-0.398				-0.182
-0.182				0.399				0.399				-0.398
-0.398				0.248				0.248				0.399
0.399				0.039				0.039				0.248
0.248				0.007				0.007				0.039
0.039				0.414				0.414				0.007
0.007				0.279				0.279				0.414
0.414				-0.216				-0.216				0.279
0.279				0.022				0.022				-0.216
-0.216				0.043				0.043				0.022
0.022				0.144				0.144				0.043
0.043				-0.094				-0.094				0.144
0.144				0.055				0.055				-0.094
-0.094				0.258				0.258				0.055
0.055				0.111				0.111				0.258
0.258				0.326				0.326				0.111
0.111				0.8				0.8				0.326
0.326				0.394				0.394				0.8
0.8				-0.235				-0.235				0.394
0.394				0.294				0.294				-0.235
-0.235				0.3				0.3				0.294
0.294				-0.378				-0.378				0.3
0.3				-0.351				-0.351				-0.378
-0.378				-0.145				-0.145				-0.351
-0.351				0.357				0.357				-0.145
-0.145				0.434				0.434				0.357
0.357				0.301				0.301				0.434
0.434				0.277				0.277				0.301
0.301				0.414				0.414				0.277
0.277				0.477				0.477				0.414
0.414				0.022				0.022				0.477
0.477				1.223				1.223				0.022
0.022				0.214				0.214				1.223
1.223				0.347				0.347				0.214
0.214				-0.249				-0.249				0.347
0.347				-0.09				-0.09				-0.249
-0.249				-0.836				-0.836				-0.09
-0.09				0.335				0.335				-0.836
-0.836				-0.054				-0.054				0.335
0.335				-0.086				-0.086				-0.054
-0.054				0.264				0.264				-0.086
-0.086				-0.029				-0.029				0.264
0.264				0.287				0.287				-0.029
-0.029				0.308				0.308				0.287
0.287				0.052				0.052				0.308
0.308				0.111				0.111				0.052
0.052				0.627				0.627				0.111
0.111				0.397				0.397				0.627
0.627				0.442				0.442				0.397
0.397				0.751				0.751				0.442
0.442				-0.014				-0.014				0.751
0.751				-0.463				-0.146				-0.014
-0.014				-0.219				-0.463				-0.146
-0.146				0.122				-0.219				-0.463
-0.463				-0.001				0.122				-0.219
-0.219				-0.181				0.171				0.122
0.122				0.167				-0.001				0.171
0.171				0.267				-0.181				-0.001
-0.001				-0.228				0.372				-0.181
-0.181				-0.231				0.167				0.372
0.372				0.114				0.267				0.167
0.167				-0.045				-0.228				0.267
0.267				0.473				-0.231				-0.228
-0.228				0.202				0.114				-0.231
-0.231				-1.76				-0.045				0.114
0.114				-0.392				0.473				-0.045
-0.045				-0.114				0.202				0.473
0.473				0.324				-1.76				0.202
0.202				-0.217				-0.392				-1.76
-1.76				-0.197				-0.114				-0.392
-0.392				0.477				0.324				-0.114
-0.114				0.485				-0.217				0.324
0.324				-0.309				-0.197				-0.217
-0.217				0.579				0.477				-0.197
-0.197				-0.102				0.485				0.477
0.477				-0.227				-0.309				0.485
0.485				0.492				0.579				-0.309
-0.309				-0.2				-0.102				0.579
0.579				0.033				-0.227				-0.102
-0.102				-0.31				0.492				-0.227
-0.227				0.478				-0.2				0.492
0.492				0.366				0.033				-0.2
-0.2				-0.279				-0.31				0.033
0.033				0.074				0.478				-0.31
-0.31				0.401				0.366				0.478
0.478				-0.249				-0.279				0.366
0.366				-0.089				0.074				-0.279
-0.279				0.224				0.401				0.074
0.074				0.195				-0.249				0.401
0.401				-0.012				-0.089				-0.249
-0.249				1.046				0.224				-0.089
-0.089				-0.079				0.195				0.224
0.224				-0.186				0.32				0.195
0.195				-0.183				-0.012				0.32
0.32				0.001				1.046				-0.012
-0.012				0.391				-0.079				1.046
1.046				-0.049				-0.186				-0.079
-0.079				0.133				-0.183				-0.186
-0.186				-0.051				0.001				-0.183
-0.183				-0.18				0.391				0.001
0.001				0.017				-0.049				0.391
0.391				-0.157				0.133				-0.049
-0.049				0.107				-0.051				0.133
0.133				-0.292				-0.18				-0.051
-0.051				-0.009				0.017				-0.18
-0.18				0.108				-0.157				0.017
0.017				-0.198				0.107				-0.157
-0.157				-0.176				-0.292				0.107
0.107				-0.311				-0.009				-0.292
-0.292				-0.226				0.108				-0.009
-0.009				0.132				-0.198				0.108
0.108				-0.291				-0.176				-0.198
-0.198				-0.507				-0.311				-0.176
-0.176				-0.486				-0.226				-0.311
-0.311				-0.217				0.132				-0.226
-0.226				-0.127				-0.291				0.132
0.132				-1.596				-0.507				-0.291
-0.291				-0.243				-0.486				-0.507
-0.507				0.27				-0.217				-0.486
-0.486				0.452				-0.127				-0.217
-0.217				0.449				-1.596				-0.127
-0.127				0.39				-0.243				-1.596
-1.596				-0.091				0.27				-0.243
-0.243				-0.028				0.452				0.27
0.27				0.309				0.449				0.452
0.452				0.284				0.39				0.449
0.449				0.305				-0.091				0.39
0.39				0.102				-0.028				-0.091
-0.091				1.035				0.309				-0.028
-0.028				-0.101				0.284				0.309
0.309				0.006				0.305				0.284
0.284				0.134				0.102				0.305
0.305				0.305				1.035				0.102
0.102				0.526				-0.101				1.035
1.035				0.417				0.006				-0.101
-0.101				1.11				0.134				0.006
0.006				0.197				0.305				0.134
0.134				0.269				0.526				0.305
0.305				0.27				0.417				0.526
0.526				0.058				0.197				0.417
0.417				0.298				0.269				1.11
1.11				-0.028				0.27				0.197
0.197				0.291				0.058				0.269
0.269				-0.127				0.298				0.27
0.27				0.064				-0.028				0.058
0.058				0.529				0.291				0.298
0.298				0.351				-0.127				-0.028
-0.028				-0.432				0.064				0.291
0.291				0.266				0.529				-0.127
-0.127				-0.031				0.351				0.064
0.064				-0.309				-0.432				0.529
0.529				0.251				0.266				0.351
0.351				0.057				-0.031				-0.432
-0.432				-0.241				-0.309				0.266
0.266				0.462				0.251				-0.031
-0.031				-0.172				0.057				-0.309
-0.309				-0.119				-0.051				0.251
0.251				-0.03				-0.241				0.057
0.057				0.464				0.462				-0.051
-0.051				0.311				-0.172				-0.241
-0.241				0.546				-0.119				0.462
0.462				0.465				-0.03				-0.172
-0.172				-0.15				0.464				-0.119
-0.119				-0.021				0.311				-0.03
-0.03				-0.033				0.546				0.464
0.464				0.234				0.465				0.311
0.311				0.66				-0.15				0.546
0.546				-0.075				-0.021				0.465
0.465				0.247				-0.033				-0.15
-0.15				-1.515				0.234				-0.021
-0.021				0.154				0.66				-0.033
-0.033				-1.025				-0.075				0.234
0.234				-0.14				0.247				0.66
0.66				0.227				-1.515				-0.075
-0.075				0.358				0.154				0.247
0.247				0.193				-1.025				-1.515
-1.515				-0.139				-0.14				0.154
0.154				0.076				0.227				-1.025
-1.025				-0.154				0.193				-0.14
-0.14				-0.067				-0.139				0.227
0.227				-0.039				0.076				0.358
0.358				-0.039				-0.154				0.193
0.193				0.206				-0.067				-0.139
-0.139				0.183				-0.039				0.076
0.076				-0.319				-0.039				-0.154
-0.154				0.413				0.206				-0.067
-0.067				0.042				0.183				-0.039
-0.039				-0.15				-0.319				-0.039
-0.039				-0.205				0.413				0.206
0.206				1.162				0.042				0.183
0.183				0.221				-0.15				-0.319
-0.319				0.113				-0.205				0.413
0.413				0.106				1.162				0.042
0.042				0.431				0.221				-0.15
-0.15				0.518				0.113				-0.205
-0.205				0.397				0.106				1.162
1.162				0.557				0.431				0.221
0.221				0.04				0.518				0.113
0.113				-1.262				0.397				0.106
0.106				0.373				0.557				0.431
0.431				-0.008				0.04				0.518
0.518				-0.285				-1.262				0.397
0.397				-0.058				0.373				0.557
0.557				0.299				-0.008				0.04
0.04				0.301				-0.285				-1.262
-1.262				0.005				-0.058				0.373
0.373				0.053				0.299				-0.008
-0.008				0.002				0.301				-0.285
-0.285				-0.098				0.005				-0.058
-0.058				-0.04				0.053				0.299
0.299				-0.026				0.002				0.301
0.301				0.04				-0.098				0.005
0.005				0.181				-0.04				0.053
0.053				0.381				-0.026				0.002
0.002				0.339				0.04				-0.098
-0.098				0.244				0.181				-0.04
-0.04				0.603				0.381				-0.026
-0.026				-0.077				0.339				0.04
0.04				-0.183				0.244				0.181
0.181				-0.135				0.603				0.381
0.381				-0.358				-0.077				0.339
0.339				-0.392				-0.183				0.244
0.244				0.633				-0.135				0.603
0.603				-0.075				-0.358				-0.077
-0.077				-0.079				-0.392				-0.183
-0.183				-0.645				0.633				-0.135
-0.135				-2.044				-0.075				-0.358
-0.358				0.4				-0.079				-0.392
-0.392				-0.316				-0.645				0.633
0.633				0.062				-2.044				-0.075
-0.075				-0.106				0.4				-0.079
-0.079				-0.715				-0.316				-0.645
-0.645				-0.004				0.062				-2.044
-2.044				0.264				-0.106				0.4
0.4				-0.11				-0.715				-0.316
-0.316				0.868				-0.004				0.062
0.062				-0.246				0.264				-0.106
-0.106				-0.124				-0.11				-0.715
-0.004				-0.03				0.868				-0.004
0.264				0.159				-0.246				0.264
-0.11				-0.325				-0.124				-0.11
0.868				-0.069				-0.03				0.868
-0.246				-0.241				0.159				-0.246
-0.124				-0.245				-0.325				-0.124
-0.03				-0.122				-0.069				-0.03
0.159				-0.171				-0.241				0.159
-0.325				-0.492				-0.245				-0.325
-0.069				0.4				-0.122				-0.069
-0.241				0.417				-0.171				-0.241
-0.245				-0.263				-0.492				-0.245
-0.122				-0.076				0.4				-0.122
-0.171				0.287				0.417				-0.171
-0.492				0.574				-0.263				-0.492
0.4				-0.352				-0.076				0.4
0.417				0.428				0.287				0.417
-0.263				0.185				0.574				-0.263
-0.076				0.439				-0.352				-0.076
0.287				0.249				0.428				0.287
0.574				0.23				0.185				0.574
-0.352				-0.267				0.439				-0.352
0.428				-0.343				0.249				0.428
0.185				-0.298				0.23				0.185
0.439				-0.097				-0.267				0.439
0.249				-0.288				-0.343				0.249
0.23				0.011				-0.298				0.23
-0.267				0.443				-0.097				-0.267
-0.343				0.019				-0.288				-0.343
-0.298				1.075				0.011				-0.298
-0.097				-0.146				0.443				-0.097
-0.288				0.059				0.019				-0.288
0.011				0.243				1.075				0.011
0.443				-0.459				-0.146				0.443
0.019				-0.212				0.059				0.019
1.075				-0.067				0.243				1.075
-0.146				-0.128				-0.459				-0.146
0.059				0.07				-0.212				0.059
0.243				-0.108				-0.067				0.243
-0.459				-0.146				-0.128				-0.459
-0.212				0.116				0.07				-0.212
-0.067				-0.111				-0.108				-0.067
-0.128				0.36				-0.146				-0.128
0.07				-0.074				0.116				0.07
-0.108				0.262				0.36				-0.108
-0.146				0.47				-0.074				-0.146
0.116				-0.012				0.262				0.116
-0.111				-0.296				0.47				-0.111
0.36				0.146				-0.012				0.36
-0.074				0.332				-0.296				-0.074
0.262				0.278				0.146				0.262
0.47				-0.156				0.332				0.47
-0.012				0.492				0.278				-0.012
-0.296				0.026				-0.156				-0.296
0.146				0.056				0.492				0.146
0.332				0.011				0.026				0.332
0.278				0.064				0.056				0.278
-0.156				0.356				0.011				-0.156
0.492				0.185				0.064				0.492
0.026				0.295				0.356				0.026
0.056				0.256				0.185				0.056
0.011				-0.166				0.295				0.011
0.064				-0.162				0.256				0.064
0.356				0.136				-0.166				0.356
0.185				-0.129				-0.162				0.185
0.295				-0.153				0.136				0.295
0.256				-0.02				-0.129				0.256
-0.166				0.034				-0.153				-0.166
-0.162				0.004				-0.02				-0.162
0.136				0.531				0.034				0.136
-0.129				-0.045				0.004				-0.129
-0.153				-0.684				-0.045				-0.153
-0.02				0.605				-0.684				-0.02
0.034				0.389				1.723				0.034
0.004				0.191				0.605				0.004
0.531				0.033				0.389				0.531
-0.045				0.363				0.191				-0.045
-0.684				0.1				0.033				-0.684
1.723				0.082				0.363				1.723
0.605				-0.506				0.1				0.605
0.389				-0.209				0.082				0.389
0.191				0.166				-0.506				0.191
0.033				-0.244				-0.209				0.033
0.363				0.135				0.166				0.363
0.1				0.022				-0.244				0.1
0.082				0.314				0.135				0.082
-0.506				0.194				0.022				-0.506
-0.209				-0.046				0.292				-0.209
0.166				-0.001				0.314				0.166
-0.244				0.268				0.194				-0.244
0.135				0.211				-0.046				0.135
0.022				0.277				-0.001				0.022
0.292				-0.267				0.268				0.292
0.314				0.207				0.211				0.314
0.194				0.106				0.277				0.194
-0.046				-0.003				-0.267				-0.046
-0.001				0.082				0.207				-0.001
0.268				0.245				0.106				0.268
0.211				0.261				-0.003				0.211
0.277				0.485				0.082				0.277
-0.267				-0.154				0.245				-0.267
0.207				0.257				0.261				0.207
0.106				0.009				0.485				0.106
-0.003				0.249				-0.154				-0.003
0.082				-0.021				0.257				0.082
0.245				0.262				0.009				0.245
0.261				0.37				0.249				0.261
0.485				0.15				-0.021				0.485
-0.154				-0.46				0.262				-0.154
0.257				-0.074				0.37				0.257
0.009				0.437				0.15				0.009
0.249				0.371				-0.46				0.249
-0.021				-0.369				-0.074				-0.021
0.262				0.309				0.437				0.262
0.37				-0.079				0.371				0.37
0.15				0.174				-0.369				0.15
-0.46				-0.12				0.309				-0.46
-0.074				0.339				-0.079				-0.074
0.437				0.104				0.174				0.437
0.371				-0.6				-0.12				0.371
-0.369				-0.24				0.339				-0.369
0.309				0.251				0.104				0.309
-0.079				-0.934				-0.6				-0.079
0.174				0.07				-0.24				0.174
-0.12				0.719				0.251				-0.12
0.339				0.42				-0.934				0.104
0.104				-0.111				0.07				-0.6
-0.6				0.31				0.719				-0.24
-0.24				0.022				0.42				0.251
0.251				0.439				-0.111				-0.934
-0.934				0.407				0.31				0.07
0.07				0.272				0.022				0.719
0.719				0.053				0.439				0.42
0.42				0.288				0.407				-0.111
-0.111				0.031				0.272				0.31
0.31				0.403				0.053				0.022
0.022				0.274				0.288				0.439
0.439				0.111				0.031				0.407
0.407				-0.13				0.403				0.272
0.272				-0.038				0.274				0.053
0.053				-0.243				0.111				0.288
0.288				0.464				-0.13				0.031
0.031				0.078				-0.038				0.403
0.403				-0.199				-0.243				0.274
0.274				-0.171				0.464				0.111
0.111				-0.252				0.078				-0.13
-0.13				0.098				-0.199				-0.038
-0.038				0.446				-0.171				-0.243
-0.243				0.027				-0.252				0.464
0.464				0.031				0.098				0.078
0.078				0.128				0.446				-0.199
-0.199				0.177				0.027				-0.171
-0.171				0.214				0.031				-0.252
-0.252				-0.57				0.128				0.098
0.098				0.284				0.177				0.446
0.446				0.121				0.214				0.027
0.027				0.122				-0.57				0.031
0.031				-0.274				0.284				0.128
0.128				-0.323				0.121				0.177
0.177				0.22				-0.274				0.214
0.214				0.015				-0.323				-0.57
-0.57				-0.205				0.22				0.284
0.284				1.082				0.015				0.121
0.121				0.28				-0.205				0.122
0.122				0.13				1.082				-0.274
-0.274				0.162				0.28				-0.323
-0.323				0.389				0.13				0.22
0.22				-1.174				0.162				0.015
0.015				0.315				0.389				-0.205
-0.205				0.259				-1.174				1.082
1.082				-0.34				0.315				0.28
0.28				0.479				0.259				0.13
0.13				0.37				-0.34				0.162
0.162				0.079				0.479				0.389
0.389				-0.026				0.37				-1.174
-1.174				0.001				0.079				0.315
0.315				0.503				-0.026				0.259
0.259				0.058				0.001				-0.34
-0.34				-0.165				0.503				0.479
0.479				-0.158				0.058				0.37
0.37				-0.073				-0.165				0.079
0.079				-0.057				-0.158				-0.026
-0.026				-0.162				-0.073				0.001
0.001				-0.002				-0.057				0.503
0.503				-0.284				-0.162				0.058
0.058				-0.081				-0.002				-0.165
-0.165				0.175				-0.284				-0.158
-0.158				0.138				-0.081				-0.073
-0.073				-0.018				0.175				-0.057
-0.057				-0.047				0.138				-0.162
-0.162				0.045				-0.018				-0.002
-0.002				0.512				-0.047				-0.284
-0.284				0.25				0.045				-0.081
-0.081				-0.131				0.512				0.175
0.175				0.051				0.25				0.138
0.138				-0.087				-0.131				-0.018
-0.018				0.202				0.051				-0.047
-0.047				0.041				-0.087				0.045
0.045				-0.088				0.202				0.512
0.512				-0.165				0.041				0.25
0.25				-0.168				-0.088				-0.131
-0.131				0.537				-0.165				0.051
0.051				0.219				-0.168				-0.087
-0.087				0.366				0.537				0.202
0.202				-0.403				0.219				0.041
0.041				-0.127				0.366				-0.088
-0.088				0.488				-0.403				-0.165
-0.165				0.442				-0.127				-0.168
-0.168				0.439				0.488				0.537
0.537				-0.176				0.442				0.219
0.219				-0.162				0.439				0.366
0.366				-0.453				-0.176				-0.403
-0.403				0.432				-0.162				-0.127
-0.127				0.419				-0.453				0.488
0.488				-0.391				0.432				0.442
0.442				-0.278				0.419				0.439
0.439				-0.217				-0.391				-0.176
-0.176				-0.227				-0.278				-0.162
-0.162				-0.104				-0.217				-0.453
-0.453				0.655				-0.227				0.432
0.432				0.635				-0.104				0.419
0.419				-0.225				0.655				-0.391
-0.391				-0.167				0.635				-0.278
-0.278				-0.12				-0.225				-0.217
-0.217				-0.235				-0.167				-0.227
-0.227				0.312				-0.12				-0.104
-0.104				0.528				-0.235				0.655
0.655				-0.056				0.312				0.635
0.635				0.142				0.528				-0.225
-0.225				-0.175				-0.056				-0.167
-0.167				0.271				0.142				-0.12
-0.12				0.348				-0.175				-0.235
-0.235				0.391				0.271				0.312
0.312				-0.453				0.348				0.528
0.528				-0.001				0.391				-0.056
-0.056				0.323				-0.453				0.142
0.142				-0.189				-0.001				-0.175
-0.175				-0.232				0.323				0.271
0.271				-0.053				-0.189				0.348
0.348				-0.095				-0.232				0.391
0.391				-0.344				-0.053				-0.453
-0.453				0.067				-0.095				-0.001
-0.001				0.278				-0.344				0.323
0.323				0.165				0.067				-0.189
-0.189				0.27				0.278				-0.232
-0.232				-0.121				0.165				-0.053
-0.053				0.405				0.27				-0.095
-0.095				-0.514				-0.121				-0.344
-0.344				0.006				0.405				0.067
0.067				0.13				-0.514				0.278
0.278				-0.148				0.006				0.165
0.165				-0.252				0.13				0.27
0.27				0.265				-0.148				-0.121
-0.121				0.355				-0.252				0.405
0.405				0.304				0.265				-0.514
-0.514				0.274				0.355				0.006
0.006				0.373				0.304				0.13
0.13				-0.142				0.274				-0.148
-0.148				-0.3				0.373				-0.252
-0.252				0.436				-0.142				0.265
0.265				-0.066				-0.3				0.355
0.355				0.274				0.436				0.304
0.304				-0.084				-0.066				0.274
0.274				0.454				0.274				0.373
0.373				0.074				0.454				-0.142
-0.142				-0.921				0.074				-0.3
-0.3				-0.298				-0.921				0.436
0.436				0.247				-0.298				-0.066
-0.066				0.172				0.247				0.274
0.274				0.475				0.172				-0.084
-0.084				0.651				0.475				0.454
0.454				-0.128				0.651				0.074
0.074				0.093				-0.128				-0.921
-0.921				0.207				0.093				-0.298
-0.298				0.183				0.207				0.247
0.247				0.234				0.183				0.172
0.172				0.584				0.234				0.475
0.475				0.065				0.584				0.651
0.651				0.639				0.065				-0.128
-0.128				-0.629				0.639				0.093
0.093				0.368				-0.629				0.207
0.207				0.411				0.368				0.183
0.183				-0.125				0.411				0.234
0.234				0.333				-0.125				0.584
0.584				-0.149				0.333				0.065
0.065				0.186				-0.149				0.639
0.639				0.333				0.186				-0.629
-0.629				0.63				0.333				0.368
0.368				0.268				0.63				0.411
0.411				0.166				0.268				-0.125
-0.125				0.179				0.166				0.333
0.333				-0.235				0.179				-0.149
-0.149				-0.299				-0.235				0.186
0.186				-0.124				-0.299				0.333
0.333				0.368				-0.124				0.63
0.63				0.274				0.368				0.268
0.268				-0.113				0.274				0.166
0.166				0.501				-0.113				0.179
0.179				0.295				0.501				-0.235
-0.235				-0.172				0.295				-0.299
-0.299				0.333				-0.172				-0.124
-0.124				0.019				0.333				0.368
0.368				-0.189				0.019				0.274
0.274				0.805				-0.189				-0.113
-0.113				-0.138				0.805				0.501
0.501				-0.223				-0.138				0.295
0.295				-0.06				-0.223				-0.172
-0.172				-0.027				-0.06				0.333
0.333				0.151				-0.027				0.019
0.019				0.165				0.151				-0.189
-0.189				0.451				0.165				0.805
0.805				0.711				0.451				-0.138
-0.138				0.267				0.711				-0.223
-0.223				-0.16				0.267				-0.06
-0.06				0.277				-0.16				-0.027
-0.027				-0.195				0.277				0.151
0.151				0.395				-0.195				0.165
0.165				-0.054				0.395				0.451
0.451				0.206				-0.054				0.711
0.711				0.13				0.206				0.267
0.267				0.085				0.13				-0.16
-0.16				-0.099				0.085				0.277
0.277				0.317				-0.099				-0.195
-0.195				-0.406				0.317				0.395
0.395				-0.233				-0.406				-0.054
-0.054				0.646				-0.233				0.206
0.206				0.216				0.646				0.13
0.13				0.234				0.216				0.085
0.085				0.179				0.234				-0.099
-0.099				0.166				0.179				0.317
0.317				0.22				0.166				-0.406
-0.406				-0.52				0.22				-0.233
-0.233				-0.324				-0.52				0.646
0.646				0.645				-0.324				0.216
0.216				0.211				0.645				0.234
0.234				-0.492				0.211				0.179
0.179				0.189				-0.492				0.166
0.166				0.085				0.189				0.22
0.22				-0.528				0.085				-0.52
-0.52				-0.007				-0.528				-0.324
-0.324				-0.052				-0.007				0.645
0.211				-0.433				-0.052				0.211
-0.492				-0.154				-0.433				-0.492
0.189				-0.041				-0.154				0.189
0.085				0.184				-0.041				0.085
-0.528				0.35				0.184				-0.528
-0.007				0.425				0.35				-0.007
-0.052				0.459				0.425				-0.052
-0.433				0.493				0.459				-0.433
-0.154				-0.167				0.493				-0.154
-0.041				0.477				-0.167				-0.041
0.184				0.254				0.477				0.184
0.35				0.216				0.254				0.35
0.425				-0.495				0.216				0.425
0.459				0.317				-0.495				0.459
0.493				0.318				0.317				0.493
-0.167				-0.127				0.318				-0.167
0.477				0.192				-0.127				0.477
0.254				0.191				0.192				0.254
0.216				-0.272				0.191				0.216
-0.495				0.411				-0.272				-0.495
0.317				-0.085				0.411				0.317
0.318				-0.041				-0.085				0.318
-0.127				-0.751				-0.041				-0.127
0.192				-0.119				-0.751				0.192
0.191				0.387				-0.119				0.191
-0.272				-0.338				0.387				-0.272
0.411				-0.041				-0.338				0.411
-0.085				-0.199				-0.041				-0.085
-0.041				0.101				-0.199				-0.041
-0.751				0.245				0.101				-0.751
-0.119				0.435				0.245				-0.119
0.387				0.415				0.435				0.387
-0.338				0.414				0.414				-0.338
-0.041				0.104				0.104				-0.041
-0.199				0.572				0.572				-0.199
0.101				0.344				0.344				0.101
0.245				-1.631				-1.631				0.245
0.435				-0.053				-0.053				0.435
0.415				-0.142				-0.142				0.415
0.414				-0.164				-0.164				0.414
0.104				-0.197				-0.197				0.104
0.572				0.325				0.321				0.572
0.344				0.321				0.416				0.344
-1.631				0.416				0.293				-1.631
-0.053				0.293				0.177				-0.053
-0.142				0.177				-0.159				-0.142
-0.164				-0.159				-0.196				-0.164
-0.197				-0.196				-0.049				-0.197
0.325				-0.049				0.652				0.325
0.321				0.652				-0.08				0.321
0.416				-0.08				0.311				0.416
0.293				0.311				0.018				0.293
0.177				0.018				0.235				0.177
-0.159				0.235				-0.138				-0.159
-0.196				-0.138				0.006				-0.196
-0.049				0.006				0.142				-0.049
0.652				0.142				-0.183				0.652
-0.08				-0.183				0.321				-0.08
0.311				0.321				0.126				0.311
0.018				0.126				-0.132				0.018
0.235				-0.132				0.029				0.235
-0.138				0.029				0.234				-0.138
0.006				0.234				-0.198				0.006
0.142				-0.198				-0.16				0.142
-0.183				-0.16				-0.243				-0.183
0.321				-0.243				0.036				0.126
0.126				0.036				-0.213				-0.132
-0.132				-0.213				0.528				0.029
0.029				0.528				0.279				0.234
0.234				0.279				0.198				-0.198
-0.198				0.198				-0.525				-0.16
-0.16				-0.525				0.05				-0.243
-0.243				0.05				-0.073				0.036
0.036				-0.073				0.182				-0.213
-0.213				0.182				-0.109				0.528
0.528				-0.109				-0.076				0.279
0.279				-0.076				-0.199				0.198
0.198				-0.199				-0.188				-0.525
-0.525				-0.188				0.174				0.05
0.05				0.174				0.898				-0.073
-0.073				0.898				-0.093				0.182
0.182				-0.093				0.062				-0.109
-0.109				0.062				-0.037				-0.076
-0.076				-0.037				0.01				-0.199
-0.199				0.01				-0.039				-0.188
-0.188				-0.039				0.016				0.174
0.174				0.016				-0.2				0.898
0.898				-0.2				-0.047				-0.093
-0.093				-0.047				-0.147				0.062
0.062				-0.147				-0.194				0.01
-0.037				-0.194				0.188				-0.039
0.01				0.188				0.153				0.016
-0.039				0.153				0.241				-0.2
0.016				0.241				0.079				-0.047
-0.2				0.079				0.181				-0.147
-0.047				0.181				-0.028				-0.194
-0.147				-0.028				0.31				0.188
-0.194				0.31				0.643				0.153
0.188				0.643				0.521				0.241
0.153				0.521				-0.425				0.079
0.241				-0.425				0.145				0.181
0.079				0.145				-0.122				-0.028
0.181				-0.122				-0.085				0.31
-0.028				-0.085				0.05				0.643
0.31				0.05				-0.075				0.521
0.643				-0.075				-0.172				-0.425
0.521				-0.172				0.135				0.145
-0.425				0.135				-0.349				-0.122
0.145				-0.349				0.339				-0.085
-0.122				0.339				0.193				0.05
-0.085				0.193				0.3				-0.075
0.05				0.3				0.171				-0.172
-0.075				0.171				-0.196				0.135
-0.172				-0.196				0.428				-0.349
0.135				0.428				0.448				0.339
-0.349				0.448				0.462				0.193
0.339				0.462				-0.299				0.3
0.193				-0.299				-0.196				0.171
0.3				-0.196				0.116				-0.196
0.171				0.116				-0.423				0.428
-0.196				-0.423				0.072				0.448
0.428				0.072				-0.323				0.462
0.448				-0.323				-0.174				-0.299
0.462				-0.174				-0.215				-0.196
-0.299				-0.215				-0.301				0.116
-0.196				-0.301				0.038				-0.423
0.116				0.038				-0.393				0.072
-0.423				-0.393				-0.22				-0.323
0.072				-0.22				0.372				-0.174
-0.323				0.372				0.312				-0.215
-0.174				0.312				-0.294				-0.301
-0.215				-0.294				0.568				0.038
-0.301				0.568				0.133				-0.393
0.038				0.133				-0.065				-0.22
-0.393				-0.065				0.268				0.372
-0.22				0.348				0.348				0.312
0.372				0.348				0.348				-0.294
0.312				0.423				0.423				0.568
-0.294				0.406				0.406				0.133
0.568				0.073				0.073				-0.065
0.133				-0.055				-0.055				0.268
-0.065				0.262				0.262				0.348
0.268				0.618				0.618				0.348
0.348				0.402				0.402				0.423
0.348				-0.172				-0.172				0.406
0.423				-0.069				-0.069				0.073
0.406				-0.096				-0.096				-0.055
0.073				0.31				0.31				0.262
-0.055				0.329				0.329				0.618
0.262				0.517				0.517				0.402
0.618				-0.081				-0.081				-0.172
0.402				-0.224				-0.224				-0.069
-0.172				-0.303				-0.303				-0.096
-0.069				-0.096				-0.096				0.31
-0.096				0.035				0.035				0.329
0.31				-1.258				-1.258				0.517
0.329				-0.079				-0.079				-0.081
0.517				-0.038				-0.038				-0.224
-0.081				0.381				0.381				-0.303
-0.224				0.323				0.323				-0.096
-0.303				0.097				0.097				0.035
-0.096				-0.101				-0.101				-1.258
0.035				-1.282				-1.282				-0.079
-1.258				-0.216				-0.216				-0.038
-0.079				0.446				0.446				0.381
-0.038				-0.189				-0.189				0.323
0.381				0.124				0.124				0.097
0.323				-0.178				-0.178				-0.101
0.097				0.466				0.466				-1.282
-0.101				-0.178				-0.178				-0.216
-1.282				-0.169				-0.169				0.446
-0.216				0.047				0.047				-0.189
0.446				-0.161				-0.161				0.124
-0.189				0.269				0.269				-0.178
0.124				0.385				0.385				0.466
-0.178				1.555				1.555				-0.178
0.466				-0.299				-0.299				-0.169
-0.178				0.593				0.593				0.047
-0.169				0.23				0.23				-0.161
0.047				0.405				0.405				0.269
-0.161				0.095				0.095				0.385
0.269				-0.627				-0.627				1.555
0.385				0.07				0.07				-0.299
1.555				0.452				0.452				0.593
-0.299				0.535				0.535				0.23
0.593				-0.454				-0.454				0.405
0.23				-0.341				-0.341				0.095
0.405				0.301				0.301				-0.627
0.095				-0.24				-0.24				0.07
-0.627				-0.191				-0.191				0.452
0.07				-0.169				-0.169				0.535
0.452				-0.11				-0.11				-0.454
0.535				-0.236				-0.236				-0.341
-0.454				0.463				0.463				0.301
-0.341				0.471				0.471				-0.24
0.301				-0.094				-0.094				-0.191
-0.24				0.139				0.139				-0.169
-0.191				0.509				0.509				-0.11
-0.169				2.83				2.83				-0.236
-0.11				0.397				0.397				0.463
-0.236				0.365				0.365				0.471
0.463				-0.006				-0.006				-0.094
0.471				-0.4				-0.4				0.139
-0.094				-0.059				-0.059				0.509
0.139				-0.012				-0.012				2.83
0.509				0.014				0.014				0.397
2.83				0.212				0.212				0.365
0.397				0.101				0.101				-0.006
0.365				0.039				0.039				-0.4
-0.006				0.379				0.379				-0.059
-0.4				0.003				0.003				-0.012
-0.059				0.443				0.443				0.014
-0.012				0.014				0.014				0.212
0.014				-0.287				-0.287				0.101
0.212				-0.195				0.078				0.039
0.101				0.078				0.071				0.379
0.039				0.071				-0.16				0.003
0.379				-0.16				-0.064				0.443
0.003				-0.064				-0.32				0.014
0.443				-0.32				0.35				-0.287
0.014				0.35				-0.125				-0.195
-0.287				-0.125				0.259				0.078
-0.195				0.259				0.349				0.071
0.078				0.349				-0.093				-0.16
0.071				-0.169				-0.169				-0.064
-0.16				-0.006				-0.006				-0.32
-0.064				0.318				0.318				0.35
-0.32				0.187				0.187				-0.125
0.35				-0.094				-0.094				0.259
-0.125				0.069				0.069				0.349
0.259				0.245				0.245				-0.093
0.349				0.13				0.13				-0.169
-0.093				-0.104				-0.104				-0.006
-0.169				-0.745				-0.745				0.318
-0.006				-0.363				-0.363				0.187
0.318				0.125				0.125				-0.094
0.187				0.391				0.391				0.069
-0.094				0.2				0.2				0.245
0.069				0.165				0.165				0.13
0.245				0.438				0.438				-0.104
0.13				0.068				0.438				-0.745
-0.104				0.438				0.205				-0.363
-0.745				0.205				-0.052				0.125
-0.363				-0.052				0.052				0.391
0.125				0.052				0.244				0.2
0.391				0.244				-0.037				0.165
0.2				-0.037				0.564				0.438
0.165				0.564				-0.188				0.068
0.438				-0.188				0.081				0.438
0.068				0.081				-0.257				0.205
0.438				-0.257				-0.2				-0.052
0.205				-0.2				-0.069				0.052
-0.052				-0.069				0.261				0.244
0.052				0.261				0.057				-0.037
0.244				0.057				-0.259				0.564
-0.037				-0.259				0.331				-0.188
0.564				0.331				-0.185				0.081
-0.188				-0.185				0.366				-0.257
0.081				0.366				-0.248				-0.2
-0.257				-0.248				-0.16				-0.069
-0.2				-0.16				-0.201				0.261
-0.069				-0.201				-0.49				0.057
0.261				-0.49				-0.187				-0.259
0.057				-0.187				0.006				0.331
-0.259				0.006				-0.087				-0.185
0.331				-0.087				0.197				0.366
-0.185				0.197				0.256				-0.248
0.366				0.256				0.241				-0.16
-0.248				0.241				0.141				-0.201
-0.16				0.141				0.095				-0.49
-0.201				0.095				0.152				-0.187
-0.49				0.152				0.013				0.006
-0.187				0.013				-0.083				-0.087
0.006				-0.083				-0.425				0.197
-0.087				-0.425				0.033				0.256
0.197				0.033				-0.211				0.241
0.256				-0.211				-0.512				0.141
0.241				-0.512				0.499				0.095
0.141				0.499				-0.155				0.152
0.095				-0.155				1.633				0.013
0.152				1.633				-0.056				-0.083
0.013				-0.056				-0.179				-0.425
-0.083				-0.179				0.678				0.033
-0.425				0.678				0.052				-0.211
0.033				0.052				-0.468				-0.512
-0.211				-0.468				-0.067				0.499
-0.512				-0.067				-0.13				-0.155
0.499				-0.13				-0.162				1.633
-0.155				-0.162				0.12				-0.056
1.633				0.12				0.361				-0.179
-0.056				0.361				1.233				0.678
-0.179				1.233				0.174				0.052
0.678				0.174				0.4				-0.468
0.052				0.4				0.391				-0.067
-0.468				0.391				0.23				-0.13
-0.067				0.23				-0.225				-0.162
-0.13				-0.225				-0.054				0.12
-0.162				-0.054				0.474				0.361
0.12				0.474				0.298				1.233
0.361				0.298				0.336				0.174
1.233				0.336				0.039				0.4
0.174				0.039				0.389				0.391
0.4				0.389				0.553				0.23
0.391				0.553				0.035				-0.225
0.23				0.035				-0.035				-0.054
-0.225				-0.035				-0.126				0.474
-0.054				-0.126				0.34				0.298
0.474				0.34				-0.579				0.336
0.298				-0.579				0.226				0.039
0.336				0.226				0.088				0.389
0.039				0.088				0.448				0.553
0.389				0.448				-0.09				0.035
0.553				0.317				0.317				-0.035
0.035				0.318				0.318				-0.126
-0.035				0.277				0.277				0.34
-0.126				-0.087				-0.087				-0.579
0.34				0.012				0.012				0.226
-0.579				-0.244				-0.244				0.088
0.226				-0.068				-0.068				0.448
0.088				0.376				0.376				-0.09
0.448				0.229				0.229				0.317
-0.09				0.217				0.217				0.318
0.317				-0.044				-0.044				0.277
0.318				-0.033				-0.033				-0.087
0.277				-0.122				-0.122				0.012
-0.087				0.286				0.286				-0.244
0.012				-0.391				-0.391				-0.068
-0.244				-0.226				-0.226				0.376
-0.068				-0.094				-0.094				0.229
0.376				-0.046				-0.046				0.217
0.229				-0.237				-0.237				-0.044
0.217				0.073				-0.305				-0.033
-0.044				-0.305				-0.225				-0.122
-0.033				-0.225				-0.149				0.286
-0.122				-0.149				0.674				-0.391
0.286				0.674				0.224				-0.226
-0.391				0.224				-0.183				-0.094
-0.226				-0.183				0.3				-0.046
-0.094				0.3				-0.177				-0.237
-0.046				-0.177				0.149				0.073
-0.237				0.149				0.144				-0.305
0.073				0.144				-0.261				-0.225
-0.305				-0.261				-0.208				-0.149
-0.225				-0.208				0.124				0.674
-0.149				0.124				0.303				0.224
0.674				0.303				0.212				-0.183
0.224				0.212				0.495				0.3
-0.183				0.495				-0.034				-0.177
0.3				-0.034				0.873				0.149
-0.177				0.873				0.945				0.144
0.149				0.945				-0.033				-0.261
0.144				-0.033				0.585				-0.208
-0.261				0.585				-0.017				0.124
-0.208				-0.017				0.289				0.303
0.124				0.289				0.398				0.212
0.303				0.398				-0.171				0.495
0.212				-0.171				-0.205				-0.034
0.495				-0.205				-0.021				0.873
-0.034				-0.021				0.138				0.945
0.873				0.138				0.476				-0.033
0.945				0.476				0.29				0.585
-0.033				0.29				0.449				-0.017
0.585				0.449				0.599				0.289
-0.017				0.599				0.088				0.398
0.289				0.088				0.302				-0.171
0.398				0.302				0.349				-0.205
-0.171				0.349				0.463				-0.021
-0.205				0.463				0.143				0.138
-0.021				0.143				0.161				0.476
0.138				0.161				-0.477				0.29
0.476				-0.477				-0.109				0.449
0.29				-0.109				0.054				0.599
0.449				0.054				-0.359				0.088
0.599				-0.359				0.196				0.302
0.302				0.196				0.219				0.349
0.349				0.219				0.255				0.463
0.463				0.255				0.096				0.143
0.143				0.096				0.555				0.161
0.161				0.555				-0.118				-0.477
-0.477				-0.118				-0.483				-0.109
-0.109				-0.483				0.097				0.054
0.054				0.097				-0.284				-0.359
-0.359				-0.284				0.328				0.196
0.196				0.328				-0.052				0.219
0.219				-0.052				0.933				0.255
0.255				0.338				0.338				0.096
0.096				0.441				0.441				0.555
0.555				-0.091				-0.091				-0.118
-0.118				-0.214				-0.214				-0.483
-0.483				-0.239				-0.239				0.097
0.097				1.435				1.435				-0.284
-0.284				0.318				0.318				0.328
0.328				0.416				0.416				-0.052
-0.052				-0.173				-0.173				0.933
0.933				-0.175				-0.175				0.441
0.338				0.144				0.144				-0.091
0.441				-0.1				-0.1				-0.214
-0.091				0.323				0.323				-0.239
-0.214				0.086				0.086				1.435
-0.239				-0.135				-0.135				0.318
1.435				0.046				0.046				0.416
0.318				0.408				0.408				-0.173
0.416				-0.305				-0.305				-0.175
-0.173				-0.006				-0.006				0.144
-0.175				1.007				1.007				-0.1
0.144				0.877				0.877				0.323
-0.1				-0.184				-0.184				0.086
0.323				-0.324				-0.324				-0.135
0.086				-0.155				-0.155				0.046
-0.135				-0.172				-0.172				0.408
0.046				0.205				0.205				-0.305
0.408				0.828				-0.833				-0.006
-0.305				-0.833				0.088				1.007
-0.006				0.088				-0.571				0.877
1.007				-0.571				0.503				-0.184
0.877				0.503				-0.34				-0.324
-0.184				-0.34				-0.213				-0.155
-0.324				-0.213				0.429				-0.172
-0.155				0.429				0.19				0.205
-0.172				0.19				-0.07				0.828
0.205				-0.07				0.192				-0.833
0.828				0.192				0.101				0.088
-0.833				0.101				0.374				-0.571
0.088				0.374				-0.098				0.503
0.503				-0.098				-0.05				-0.34
-0.34				-0.05				0.404				-0.213
-0.213				0.404				-0.55				0.429
0.429				-0.55				0.441				0.19
0.19				0.441				0.417				-0.07
-0.07				0.417				-0.058				0.192
0.192				-0.058				0.133				0.101
0.101				0.133				0.007				0.374
0.374				0.007				-0.142				-0.098
-0.098				-0.142				0.51				-0.05
-0.05				0.51				0.52				0.404
0.404				0.52				0.321				-0.55
-0.55				0.321				2.18				0.441
0.441				2.18				1.089				0.417
0.417				1.089				0.55				-0.058
-0.058				0.55				0.577				0.133
0.133				0.577				-0.3				0.007
0.007				-0.3				0.645				-0.142
-0.142				0.645				-0.317				0.51
0.51				-0.317				0.932				0.52
0.52				0.932				-0.159				0.321
0.321				-0.159				2.861				2.18
2.18				2.861				-0.2				1.089
1.089				-0.2				-0.054				0.55
0.55				-0.054				-0.002				0.577
0.577				-0.002				0.019				-0.3
-0.3				0.019				-0.136				0.645
0.645				-0.136				0.225				-0.317
-0.317				0.225				0.469				0.932
0.932				0.469				0.506				-0.159
-0.159				0.506				0.777				2.861
2.861				0.777				0.318				-0.2
-0.2				0.318				-0.093				-0.054
-0.054				-0.093				0.133				-0.002
-0.002				0.133				0.016				0.019
0.019				0.016				0.034				-0.136
-0.136				0.034				0.031				0.225
0.225				0.031				0.098				0.469
0.469				0.098				-0.003				0.506
0.506				-0.003				0.279				0.777
0.777				0.279				0.043				0.318
0.318				0.043				-0.044				-0.093
-0.093				-0.044				-0.04				0.133
0.133				-0.04				0.084				0.016
0.016				0.084				0.268				0.034
0.034				0.268				-0.643				0.031
0.031				-0.643				-0.622				0.098
0.098				-0.622				-0.412				-0.003
-0.003				-0.412				-0.601				0.279
0.279				-0.601				-0.169				0.043
0.043				-0.169				-0.087				-0.044
-0.044				-0.087				-0.078				-0.04
-0.04				-0.078				-0.407				0.084
0.084				-0.407				-0.007				0.268
0.268				-0.007				-0.117				-0.643
-0.643				-0.117				-0.149				-0.622
-0.622				-0.149				-0.062				-0.412
-0.412				-0.062				-0.008				-0.601
-0.601				-0.008				-0.066				-0.169
-0.169				-0.066				-0.184				-0.087
-0.087				-0.184				-0.499				-0.078
-0.078				-0.499				-0.089				-0.407
-0.407				-0.089				0.646				-0.007
-0.007				0.646				0.957				-0.117
-0.117				0.957				0.343				-0.149
-0.149				0.343				-0.076				-0.062
-0.062				-0.076				-0.123				-0.008
-0.008				-0.123				0.388				-0.066
-0.066				0.388				0.425				-0.184
-0.184				0.425				0.43				-0.499
-0.499				0.43				0.783				-0.089
-0.089				0.783				2.5				0.646
0.646				2.5				0.258				0.957
0.957				0.258				0.738				0.343
0.343				0.738				0.446				-0.076
-0.076				0.446				-0.015				-0.123
-0.123				-0.015				-0.197				0.388
0.388				-0.197				0.8				0.425
0.425				0.8				0.124				0.43
0.43				0.124				0.176				0.783
0.783				0.176				-0.258				2.5
2.5				-0.258				0.974				0.258
0.258				0.974				0.652				0.738
0.738				0.652				2.01				0.446
0.446				2.01				0.377				-0.015
-0.015				0.377				0.57				-0.197
-0.197				0.57				0.517				0.8
0.8				0.517				0.327				0.124
0.124				0.327				0.803				0.176
0.176				0.803				-0.368				-0.258
-0.258				-0.368				0.38				0.974
0.974				0.38				0.34				0.652
0.652				0.34				-0.04				2.01
2.01				-0.04				-0.074				0.377
0.377				-0.074				-0.001				0.57
0.57				-0.001				-0.398				0.517
0.517				-0.398				1.372				0.327
0.327				1.372				0.324				0.803
0.803				0.324				0.106				-0.368
-0.368				0.106				0.087				0.38
0.38				0.087				0.429				0.34
0.34				0.429				0.017				-0.04
-0.04				0.017				-0.094				-0.074
-0.074				-0.094				-0.105				-0.001
-0.001				-0.105				-0.152				-0.398
-0.398				-0.152				-0.14				1.372
1.372				-0.14				0.012				0.324
0.324				0.012				-0.79				0.106
0.106				-0.79				0.378				0.087
0.087				0.378				-0.383				0.429
0.429				-0.383				-0.137				0.017
0.017				-0.137				-0.176				-0.094
-0.094				-0.176				-0.165				-0.105
-0.105				-0.165				0.095				-0.152
-0.152				0.095				0.007				-0.14
-0.14				0.007				0.339				0.012
0.012				0.339				-0.047				-0.79
-0.79				-0.047				-0.163				0.378
0.378				-0.163				-0.102				-0.383
-0.383				-0.102				0.99				-0.137
-0.137				0.99				-0.065				-0.176
-0.176				-0.065				-0.515				-0.165
-0.165				-0.515				-0.064				0.095
0.095				-0.064				-0.116				0.007
0.007				-0.116				-0.024				0.339
0.339				-0.024				0.38				-0.047
-0.047				0.38				-0.104				-0.163
-0.163				-0.104				-0.066				-0.102
-0.102				-0.066				-0.252				0.99
0.99				-0.252				-0.233				-0.065
-0.065				-0.233				0.362				-0.515
-0.515				0.362				0.053				-0.064
-0.064				0.053				-0.397				-0.116
-0.116				-0.397				-0.339				-0.024
-0.024				-0.339				-1.146				0.38
0.38				-1.146				0.391				-0.104
-0.104				0.391				0.297				-0.066
-0.066				1.934				1.934				-0.252
-0.252				1.559				1.559				-0.233
-0.233				1.685				1.685				0.362
0.362				0.422				0.422				0.053
0.053				0.09				0.09				-0.397
-0.397				-0.129				-0.129				-0.339
-0.339				0.434				0.434				-1.146
-1.146				0.175				0.175				0.391
0.391				0.054				0.054				0.297
0.297				0.284				0.284				1.934
1.934				0.068				0.068				1.559
1.559				0.22				0.22				1.685
1.685				0.245				0.245				0.422
0.422				0.404				0.404				0.09
0.09				1.118				1.118				-0.129
-0.129				0.603				0.603				0.434
0.434				-0.19				-0.19				0.175
0.175				-0.889				-0.889				0.054
0.054				-0.205				-0.205				0.284
0.284				1.73				1.73				0.068
0.068				-0.116				-0.116				0.22
0.22				-0.475				-0.475				0.245
0.245				-0.109				-0.109				0.404
0.404				0.77				0.77				1.118
1.118				-0.1				-0.1				0.603
0.603				0.247				0.247				-0.19
-0.19				0.328				0.328				-0.889
-0.889				0.426				0.426				-0.205
-0.205				0.233				0.233				1.73
1.73				-0.063				-0.063				-0.116
-0.116				0.219				0.219				-0.475
-0.475				-0.089				-0.089				-0.109
-0.109				0.663				0.663				0.77
0.77				0.37				0.37				-0.1
-0.1				0.319				0.319				0.247
0.247				0.764				0.764				0.328
0.328				0.443				0.443				0.426
0.426				0.785				0.785				0.233
0.233				0.323				0.323				-0.063
-0.063				0.616				0.616				0.219
0.219				0.355				0.355				-0.089
-0.089				0.377				0.377				0.663
0.663				0.407				0.407				0.37
0.37				0.441				0.441				0.319
0.319				0.364				0.364				0.764
0.764				-0.022				-0.022				0.443
0.443				0.541				0.541				0.785
0.785				0.303				0.303				0.323
0.323				0.486				0.486				0.616
0.616				0.531				0.531				0.355
0.355				-0.095				-0.095				0.377
0.377				-0.124				-0.124				0.407
0.407				-0.265				-0.265				0.441
0.441				-0.176				-0.176				0.364
0.364				0.48				0.48				-0.022
-0.022				0.4				0.4				0.541
0.541				-0.244				-0.244				0.303
0.303				0.076				0.076				0.486
0.486				0.868				0.868				0.531
0.531				0.091				0.091				-0.095
-0.095				-0.112				-0.112				-0.124
-0.124				0.406				0.406				-0.265
-0.265				-0.184				-0.184				-0.176
-0.176				0.39				0.39				0.48
0.48				0.242				0.242				0.4
0.4				0.305				0.305				-0.244
-0.244				-1.125				-1.125				0.076
0.076				-0.337				-0.337				0.868
0.868				0.242				0.242				0.091
0.091				0.195				0.195				-0.112
-0.112				0.101				0.101				0.406
0.406				0.067				0.067				-0.184
-0.184				0.003				0.003				0.39
0.39				0.111				0.111				0.242
0.242				0.469				0.469				0.305
0.305				1.2				1.2				-1.125
-1.125				0.324				0.492				-0.337
-0.337				0.492				0.298				0.242
0.242				0.298				-0.029				0.195
0.195				-0.029				0.403				0.101
0.101				0.403				0.359				0.067
0.067				0.359				0.307				0.003
0.003				0.307				0.423				0.111
0.111				0.423				0.418				0.469
0.469				0.418				0.43				1.2
1.2				0.43				0.091				0.324
0.324				0.091				0.127				0.492
0.492				0.127				-0.046				0.298
0.298				-0.046				-0.247				-0.029
-0.029				-0.247				-0.235				0.403
0.403				-0.235				0.059				0.359
0.359				0.059				0.01				0.307
0.307				0.01				-0.094				0.423
0.423				-0.094				-0.292				0.418
0.418				-0.292				0.074				0.43
0.43				0.074				0.534				0.091
0.091				0.534				-0.285				0.127
0.127				-0.285				-0.719				-0.046
-0.046				-0.719				0.061				-0.247
-0.247				0.061				-0.054				-0.235
-0.235				-0.054				0.541				0.059
0.059				0.541				0.466				0.01
0.01				0.466				0.319				-0.094
-0.094				0.319				0.454				-0.292
-0.292				0.454				0.021				0.074
0.074				0.021				-0.468				0.534
0.534				-0.468				0.195				-0.285
-0.285				0.195				0.022				-0.719
-0.719				0.022				-0.303				0.061
0.061				-0.303				0.387				-0.054
-0.054				0.376				0.28				0.541
0.541				0.387				0.376				0.466
0.466				0.28				0.44				0.319
0.319				0.376				0.389				0.454
0.454				0.44				-0.042				0.021
0.021				0.389				0.899				-0.468
-0.468				-0.042				-0.09				0.195
0.195				0.899				-0.203				0.022
0.022				0.47				-0.047				-0.303
-0.303				-0.09				0.26				0.376
0.376				-0.203				0.249				0.387
0.387				-0.047				-0.077				0.28
0.28				0.26				-0.498				0.376
0.376				0.249				0.298				0.44
0.44				-0.077				0.109				0.389
0.389				-0.498				0.126				-0.042
-0.042				0.298				-0.32				0.47
0.899				0.109				0.516				-0.09
0.47				0.126				0.267				-0.203
-0.09				-0.32				0.273				-0.047
-0.203				0.516				0.217				0.26
-0.047				0.267				0.296				0.249
0.26				0.273				0.629				-0.077
0.249				0.217				0.206				-0.498
-0.077				0.296				0.213				0.298
-0.498				0.629				1.033				0.109
0.298				0.206				0.251				0.126
0.109				0.213				-0.111				-0.32
0.126				1.033				0.617				0.516
-0.32				0.251				-0.637				0.267
0.516				-0.111				0.087				0.273
0.267				0.617				0.267				0.217
0.273				-0.637				-0.014				0.296
0.217				0.087				-0.2				0.629
0.296				0.267				-0.132				0.206
0.629				-0.014				0.387				0.213
0.206				-0.2				-0.302				1.033
0.213				-0.132				0.414				0.251
1.033				0.387				0.328				-0.111
0.251				-0.302				-0.105				0.617
-0.111				0.414				0.321				-0.637
0.617				0.328				0.435				0.087
-0.637				-0.105				0.097				0.267
0.087				0.321				0.141				-0.014
0.267				0.435				0.477				-0.2
-0.014				0.141				0.21				-0.132
-0.2				0.477				0.545				0.387
-0.132				0.21				0.711				-0.302
0.387				0.545				1.473				0.414
-0.302				0.711				0.357				0.328
0.414				1.473				0.069				-0.105
0.328				0.357				0.406				0.321
-0.105				0.069				0.413				0.435
0.321				0.406				0.228				0.097
0.435				0.413				0.667				0.141
0.097				0.228				0.067				0.477
0.141				0.667				0.118				0.21
0.477				0.067				0.907				0.545
0.21				0.118				-0.095				0.711
0.545				0.907				0.249				1.473
0.711				-0.095				0.097				0.357
1.473				0.249				-0.034				0.069
0.357				0.097				-0.087				0.406
0.069				-0.034				-0.007				0.413
0.406				-0.087				0.069				0.228
0.413				-0.007				-0.007				0.667
0.228				0.069				0.063				0.067
0.667				-0.007				0.123				0.118
0.067				0.063				0.167				0.907
0.118				0.123				-0.349				-0.095
0.907				0.167				0.448				0.249
-0.095				-0.349				0.206				0.097
0.249				0.448				0.22				-0.034
0.097				0.206				-0.456				-0.087
-0.034				0.22				-0.251				-0.007
-0.087				-0.456				-0.164				0.069
-0.007				-0.251				-1.725				-0.007
0.069				-0.164				0.893				0.063
-0.007				-1.725				0.578				0.123
0.063				0.893				0.138				0.167
0.123				0.578				-0.543				-0.349
0.167				0.138				0.266				0.448
-0.349				-0.543				0.284				0.206
0.448				0.266				-0.146				0.22
0.206				0.284				-0.13				-0.456
0.22				-0.146				0.122				-0.251
-0.456				-0.13				-0.262				-0.164
-0.251				0.122				-1.939				-1.725
-0.164				-0.262				0.403				0.893
-1.725				-1.939				0.027				0.578
0.893				0.403				-0.764				0.138
0.578				0.027				0.316				-0.543
0.138				-0.764				0.327				0.266
-0.543				0.316				0.066				0.284
0.266				0.327				0.064				-0.146
0.284				0.066				0.651				-0.13
-0.146				0.064				0.447				0.122
-0.13				0.651				-0.411				-0.262
0.122				0.447				-0.112				-1.939
-0.262				-0.411				0.212				0.403
-1.939				-0.112				-0.279				0.027
0.403				0.212				-0.214				-0.764
0.027				-0.279				-0.365				0.316
-0.764				-0.214				-0.002				0.327
0.316				-0.365				1.982				0.066
0.327				-0.002				0.35				0.651
0.066				1.982				-0.213				0.447
0.064				0.35				-0.302				-0.411
0.651				-0.213				0.005				-0.112
0.447				-0.302				-0.007				0.212
-0.411				0.005				0.002				-0.279
-0.112				-0.007				0.648				-0.214
0.212				0.002				-0.523				-0.365
-0.279				0.648				-0.182				-0.002
-0.214				-0.523				-0.152				1.982
-0.365				-0.182				-0.116				0.35
-0.002				-0.152				-0.856				-0.213
1.982				-0.116				-1.745				-0.302
0.35				-0.856				0.331				0.005
-0.213				-1.745				0.451				-0.007
-0.302				0.331				-0.022				0.002
0.005				0.451				-0.303				0.648
-0.007				-0.022				0.304				-0.523
0.002				-0.303				0.497				-0.182
0.648				0.304				0.26				-0.152
-0.523				0.497				0.064				-0.116
-0.182				0.26				0.989				-0.856
-0.152				0.064				0.402				-1.745
-0.116				0.989				-0.011				0.331
-0.856				0.402				0.149				0.451
-1.745				-0.011				0.291				-0.022
0.331				0.149				-0.245				-0.303
0.451				0.291				0.255				0.304
-0.022				-0.245				0.278				0.497
-0.303				0.255				-0.342				0.26
0.304				0.278				-0.156				0.064
0.497				-0.342				0.275				0.402
0.26				-0.156				0.263				-0.011
0.064				0.275				0.279				0.149
0.989				0.263				0.198				0.291
0.402				0.279				-0.201				-0.245
-0.011				0.198				-0.208				0.255
0.149				-0.201				-0.252				0.278
0.291				-0.208				0.391				-0.342
-0.245				-0.252				0.033				0.275
0.255				0.391				-0.109				0.263
0.278				0.033				0.438				0.279
-0.342				-0.109				0.479				0.198
-0.156				0.438				0.076				-0.201
0.275				0.479				-0.328				-0.208
0.263				0.076				0.202				-0.252
0.279				-0.328				0.152				0.391
0.198				0.202				0.415				0.033
-0.201				0.152				-1.519				-0.109
-0.208				0.415				-0.085				0.438
-0.252				-1.519				-0.108				0.479
0.391				-0.085				-0.05				0.076
0.033				-0.108				-2.55				-0.328
-0.109				-0.05				0.061				0.202
0.438				0.061				0.033				0.152
0.479				0.033				-0.405				0.415
0.076				-0.405				-0.343				-1.519
-0.328				-0.343				0.445				-0.085
0.202				0.445				0.084				-0.108
0.152				0.084				-0.834				-0.05
0.415				-0.834				-0.094				-2.55
-1.519				-0.094				-0.057				0.061
-0.085				-0.057				-0.343				0.033
-0.108				-0.343				0.372				-0.405
-0.05				0.372				0.343				-0.343
-2.55				0.343				0				0.445
0.061				0				0.385				0.084
0.033				0.385				-0.005				-0.834
-0.405				-0.005				0.353				-0.094
-0.343				0.353				0.515				-0.057
0.445				0.515				0.265				-0.343
0.084				0.265				0.321				0.372
-0.834				0.321				0.45				0.343
-0.094				0.45				0.327				0
-0.057				0.327				-0.198				0.385
-0.343				-0.198				0.638				-0.005
0.372				0.638				-0.759				0.353
0.343				-0.759				0.458				0.515
0				0.458				0.396				0.265
0.385				0.396				-0.301				0.321
-0.005				-0.301				-0.149				0.45
0.353				-0.149				-0.075				0.327
0.515				-0.075				0.013				-0.198
0.265				0.013				-0.203				0.638
0.321				-0.203				0.373				-0.759
0.45				0.373				0.528				0.458
0.327				0.528				-0.091				0.396
-0.198				-0.091				0.475				-0.301
0.638				0.475				0.404				-0.149
-0.759				0.404				0.321				-0.075
0.458				0.321				-0.165				0.013
0.396				-0.165				-0.166				-0.203
-0.301				-0.166				0.196				0.373
-0.149				0.196				-0.094				0.528
-0.075				-0.094				-0.223				-0.091
0.013				-0.223				0.235				0.475
-0.203				0.235				0.276				0.404
0.373				0.276				0.265				0.321
0.528				0.265				-0.362				-0.165
-0.091				-0.362				0.05				-0.166
0.475				0.05				0.228				0.196
0.404				0.228				0.356				-0.094
0.321				0.356				0.296				-0.223
-0.165				0.296				0.307				0.235
-0.166				0.307				-0.085				0.276
0.196				-0.085				-0.214				0.265
-0.094				-0.214				0.718				-0.362
-0.223				0.718				-0.144				0.05
0.235				-0.144				0.042				0.228
0.276				0.042				0.018				0.356
0.265				0.018				-0.091				0.296
-0.362				-0.091				0.33				0.307
0.05				0.33				-1.014				-0.085
0.228				-1.014				-0.235				-0.214
0.356				-0.235				-1.785				0.718
0.296				-1.785				0.021				-0.144
0.307				0.021				0.416				0.042
-0.085				0.416				0.542				0.018
-0.214				0.542				-1.097				-0.091
0.718				-1.097				0.092				0.33
-0.144				0.092				-0.025				-1.014
0.042				-0.025				0.047				-0.235
0.018				0.047				0.145				-1.785
-0.091				0.145				0.084				0.021
0.33				0.084				0.372				0.416
-1.014				0.372				0.11				0.542
-0.235				0.11				0.032				-1.097
-1.785				0.032				0.511				0.092
0.021				0.511				0.318				-0.025
0.416				0.318				-0.212				0.047
0.542				-0.212				0.439				0.145
-1.097				0.439				0.428				0.084
0.092				0.428				0.272				0.372
-0.025				0.272				0.004				0.11
0.047				0.004				0.382				0.032
0.145				0.382				0.118				0.511
0.084				0.118				0.277				-0.212
0.372				0.277				0.533				0.439
0.11				0.533				-0.045				0.428
0.032				-0.045				0.344				0.272
0.511				0.344				0.345				0.004
0.318				0.345				-0.287				0.382
-0.212				-0.287				-0.567				0.118
0.439				-0.567				0.045				0.277
0.428				0.045				0.406				0.533
0.272				0.406				-0.075				-0.045
0.004				-0.075				-0.327				0.344
0.382				-0.327				0.375				0.345
0.118				0.375				0.404				-0.287
0.277				0.404				0.36				-0.567
0.533				0.36				0.163				0.045
-0.045				0.163				0.061				0.406
0.344				0.061				0.061				-0.075
0.345				0.061				0.633				-0.327
-0.287				0.633				0.422				0.375
-0.567				0.422				0.37				0.404
0.045				0.37				-0.085				0.36
0.406				-0.085				0.268				0.163
-0.075				0.268				-0.136				0.061
-0.327				-0.136				0.1				0.061
0.375				0.1				-0.101				0.633
0.404				-0.101				-0.09				0.422
0.36				-0.09				0.383				0.37
0.163				0.383				1.499				-0.085
0.061				1.499				0.159				0.268
0.061				0.159				0.331				-0.136
0.633				0.331				-0.103				0.1
0.422				-0.103				0.264				-0.101
0.37				0.264				0.108				-0.09
-0.085				0.108				0.646				0.383
0.268				0.646				0.053				1.499
-0.136				0.053				0.195				0.159
0.1				0.195				0.421				0.331
-0.101				0.421				0.463				-0.103
-0.09				0.463				0.426				0.264
0.383				0.426				-0.08				0.108
1.499				-0.08				0.1				0.646
0.159				0.1				-0.193				0.053
0.331				-0.193				0.418				0.195
-0.103				0.418				0.42				0.421
0.264				0.42				0.244				0.463
0.108				0.244				-0.43				0.426
0.646				-0.43				-0.732				-0.08
0.053				-0.732				-0.465				0.1
0.195				-0.465				0.394				-0.193
0.421				0.394				1.976				0.418
0.463				1.976				0.493				0.42
0.426				0.493				-0.689				0.244
-0.08				-0.689				0.403				-0.43
0.1				0.403				0.374				-0.732
-0.193				0.374				0.56				-0.465
0.418				0.56				-0.041				0.394
0.42				-0.041				0.113				1.976
0.244				0.113				0.256				0.493
-0.43				0.256				-0.408				-0.689
-0.732				-0.408				0.285				-0.23
-0.465				0.285				0.327				0.403
0.394				0.327				-0.297				0.374
1.976				-0.297				-0.149				0.56
0.493				-0.149				0.432				-0.041
-0.689				0.432				-0.153				0.113
-0.23				-0.153				0.662				0.256
0.403				0.662				-0.093				-0.408
0.374				-0.093				0.243				0.285
0.56				0.243				-0.097				0.327
-0.041				-0.097				-0.081				-0.297
0.113				-0.081				-0.361				-0.149
0.256				-0.361				0.346				0.432
-0.408				0.346				-0.3				-0.153
0.285				-0.3				-0.03				0.662
0.327				-0.03				0.106				0.243
-0.297				0.106				-0.795				-0.097
-0.149				-0.795				-0.119				-0.081
0.432				-0.119				0.3				-0.361
-0.153				0.3				0.276				0.346
0.662				0.276				0.274				-0.3
-0.093				0.274				0.356				-0.03
0.243				0.356				0.247				0.106
-0.097				0.247				-0.164				-0.795
-0.081				-0.164				-0.301				-0.119
-0.361				-0.301				-0.184				0.3
0.346				-0.184				-0.141				0.276
-0.3				-0.141				-0.181				0.274
-0.03				-0.181				0.001				0.356
0.106				0.001				0.434				0.247
-0.795				0.434				-0.137				-0.164
-0.119				-0.137				0.373				-0.301
0.3				0.373				0.35				-0.184
0.276				0.35				0.423				-0.141
0.274				0.423				0.409				-0.181
0.356				0.409				0.507				0.001
0.247				0.507				-0.042				0.434
-0.164				-0.042				0.258				-0.137
-0.301				0.258				0.116				0.373
-0.184				0.116				-0.194				0.35
-0.141				-0.194				-0.252				0.423
-0.181				-0.252				-0.37				0.409
0.001				-0.37				-0.743				0.507
0.434				-0.743				-0.044				-0.042
-0.137				-0.044				0.099				0.258
0.373				0.099				-0.006				0.116
0.35				-0.006				0.156				-0.194
0.423				0.156				-0.212				-0.252
0.409				-0.212				-0.155				-0.37
0.507				-0.155				-1.244				-0.743
-0.042				-1.244				-0.057				-0.044
0.258				-0.057				-0.322				0.099
0.116				-0.322				-0.323				-0.006
-0.194				-0.323				-0.418				0.156
-0.252				-0.418				-0.007				-0.212
-0.37				-0.007				0.342				-0.155
-0.743				0.342				-0.228				-1.244
-0.044				-0.228				0.58				-0.057
0.099				0.58				-0.008				-0.322
-0.006				-0.008				0.244				-0.323
0.156				0.244				1.423				-0.418
-0.212				1.423				0.383				-0.007
-0.155				0.383				-0.185				0.342
-1.244				-0.185				-0.368				-0.228
-0.057				-0.368				-0.212				0.58
-0.322				-0.212				-0.624				-0.008
-0.323				-0.624				0.306				0.244
-0.418				0.306				-0.126				1.423
-0.007				-0.126				0.786				0.383
0.342				0.786				-0.1				-0.368
-0.228				-0.1				-0.852				-0.212
0.58				-0.852				-0.25				-0.624
-0.008				-0.25				0.029				0.306
0.244				0.029				0.057				-0.126
1.423				0.057				0.059				0.786
0.383				0.059				0.34				-0.1
-0.185				0.34				2.405				-0.852
-0.368				2.405				-0.622				-0.25
-0.212				-0.622				0.17				0.029
-0.624				0.17				0.429				0.057
0.306				0.429				0.245				0.059
-0.126				0.245				0.208				0.34
0.786				0.208				0.121				2.405
-0.1				0.121				0.351				-0.622
-0.852				0.351				0.333				0.17
-0.25				0.333				-0.549				0.429
0.029				-0.549				0.408				0.245
0.057				0.408				0.206				0.208
0.059				0.206				0.334				0.121
0.34				0.334				-0.132				0.351
2.405				-0.132				0.002				0.333
-0.622				0.002				-0.028				-0.549
0.17				-0.028				-0.974				0.408
0.429				-0.974				0.277				0.206
0.245				0.277				-0.512				0.334
0.208				-0.512				0.304				-0.132
0.121				0.304				0.353				0.002
0.351				0.353				0.184				-0.028
0.333				0.184				1.657				-0.974
-0.549				1.657				0.344				0.277
0.408				0.344				-0.432				-0.512
0.206				-0.432				0.305				0.304
0.334				0.305				-0.048				0.353
-0.132				-0.048				-0.059				0.184
0.002				-0.059				0.362				1.657
-0.028				0.362				0.356				0.344
-0.974				0.356				-0.057				-0.432
0.277				-0.057				-1.287				0.305
-0.512				-1.287				0.159				-0.048
0.304				0.159				4.147				-0.059
0.353				4.147				0.08				0.362
0.184				0.08				0.302				0.356
1.657				0.302				-0.015				-0.057
0.344				-0.015				-0.043				-1.287
-0.432				-0.043				0.227				0.159
0.305				0.227				0.008				4.147
-0.048				0.008				-0.492				0.08
-0.059				-0.492				0.332				0.302
0.362				0.332				0.06				-0.015
0.356				0.06				0.03				-0.043
-0.057				0.03				-0.064				0.227
-1.287				-0.064				0.053				0.008
0.159				0.053				0.003				-0.492
4.147				0.003				-0.123				0.332
0.08				-0.123				-0.079				0.06
0.302				-0.079				-0.169				0.03
-0.015				-0.169				-0.107				-0.064
-0.043				-0.231				-0.248				0.053
0.227				-0.107				1.188				0.003
0.008				-0.248				0.666				-0.123
-0.492				1.188				0.549				-0.079
0.332				0.666				0.223				-0.169
0.06				0.549				0.412				-0.231
0.03				0.223				0.284				-0.107
-0.064				0.412				0.163				-0.248
0.053				0.284				0.131				1.188
0.003				0.163				-0.245				0.666
-0.123				0.131				-0.34				0.549
-0.079				-0.245				0.239				0.223
-0.169				-0.34				-0.159				0.412
-0.231				0.239				0.388				0.284
-0.107				-0.159				0.395				0.163
-0.248				0.388				-0.03				0.131
1.188				0.395				0.26				-0.245
0.666				-0.03				0.298				-0.34
0.549				0.26				-0.972				0.239
0.223				0.298				0.295				-0.159
0.412				-0.972				0.02				0.388
0.284				0.295				0.255				0.395
0.163				0.02				-0.182				-0.03
0.131				0.255				0.615				0.26
-0.245				-0.182				-0.088				0.298
-0.34				0.615				-0.098				-0.972
0.239				-0.088				0.049				0.295
-0.159				-0.098				0.019				0.02
0.388				0.049				0.207				0.255
0.395				0.019				-0.144				-0.182
-0.03				0.207				0.474				0.615
0.26				-0.144				0.144				-0.088
0.298				0.474				0.106				-0.098
-0.972				0.144				-0.528				0.049
0.295				0.106				-0.014				0.019
0.02				-0.528				-0.122				0.207
0.255				-0.014				-0.228				-0.144
-0.182				-0.122				0.386				0.474
0.615				-0.228				0.334				0.144
-0.088				0.386				0.159				0.106
-0.098				0.334				0.035				-0.528
0.049				0.159				0.3				-0.014
0.019				0.035				0.545				-0.122
0.207				0.3				-0.09				-0.228
-0.144				0.545				-0.128				0.386
0.474				-0.09				0.153				0.334
0.144				-0.128				0.226				0.159
0.106				0.153				0.447				0.035
-0.528				0.226				0.358				0.3
-0.014				0.447				0.309				0.545
-0.122				0.358				0.047				-0.09
-0.228				0.309				-0.073				-0.128
0.334				0.047				-0.164				0.153
0.159				-0.073				0.38				0.226
0.035				-0.164				0.225				0.447
0.3				0.38				-0.429				0.358
0.545				0.225				0.054				0.309
-0.09				-0.429				-0.036				0.047
-0.128				0.054				-0.653				-0.073
0.153				-0.036				0.024				-0.164
0.226				-0.653				-0.022				0.38
0.447				0.024				-0.076				0.225
0.358				-0.022				0.138				-0.429
0.309				-0.076				0.344				0.054
0.047				0.138				-0.297				-0.036
-0.073				0.344				0.09				-0.653
-0.164				-0.297				0.487				0.024
0.38				0.09				-0.055				-0.022
0.225				0.487				-0.843				-0.076
-0.429				-0.055				0.349				0.138
0.054				-0.843				-0.988				0.344
-0.036				0.349				0.286				-0.297
-0.653				-0.988				-0.034				0.09
0.024				0.286				0.502				0.487
-0.022				-0.034				1.752				-0.055
-0.076				0.502				-0.274				-0.843
0.138				1.752				-0.064				0.349
0.344				-0.274				0.449				-0.988
-0.297				-0.064				-0.081				0.286
0.09				0.449				0.063				-0.034
0.487				-0.081				-0.042				0.502
-0.055				0.063				0.334				1.752
-0.843				-0.042				-0.203				-0.274
0.349				0.334				-0.099				-0.064
-0.988				-0.203				-0.134				0.449
0.286				-0.099				0.012				-0.081
-0.034				-0.134				0.228				0.063
0.502				0.012				-0.279				-0.042
1.752				0.228				0.597				0.334
-0.274				-0.279				0.592				-0.203
-0.064				0.597				-0.04				-0.099
0.449				0.592				0.062				-0.134
-0.081				-0.04				-0.042				0.012
0.063				-0.042				0.2				0.228
-0.042				0.2				0.169				-0.279
0.334				0.169				-0.089				0.597
-0.203				-0.089				-0.25				0.592
-0.099				-0.25				0.825				-0.04
-0.134				0.825				0.256				0.062
0.012				0.256				-0.267				-0.042
0.228				-0.267				-0.166				0.2
-0.279				-0.166				0.287				0.169
0.597				0.287				-0.527				-0.089
0.592				-0.527				-0.065				-0.25
-0.04				-0.065				0.447				0.825
0.062				0.447				-0.317				0.256
-0.042				-0.317				0.125				-0.267
0.2				0.125				0.375				-0.166
0.169				0.375				-0.003				0.287
-0.089				-0.003				0.377				-0.527
-0.25				0.377				0.306				-0.065
0.825				0.306				0.618				0.447
0.256				0.618				0.279				-0.317
-0.267				0.279				0.117				0.125
-0.166				0.117				0.375				0.375
0.287				0.375				0.468				-0.003
-0.527				0.468				0.055				0.377
-0.065				-0.126				-0.126				0.306
0.447				0.216				0.216				0.618
-0.317				0.216				0.216				0.279
0.125				0.172				0.172				0.117
0.375				0.211				0.211				0.375
-0.003				1.003				1.003				0.468
0.377				-0.077				-0.077				0.055
0.306				0.471				0.471				-0.126
0.618				0.41				0.41				0.216
0.279				-0.066				-0.066				0.216
0.117				0.505				0.505				0.172
0.375				0.434				0.434				0.211
0.468				-0.007				-0.007				1.003
0.055				-0.506				-0.506				-0.077
-0.126				0.383				0.383				0.471
0.216				-0.145				-0.145				0.41
0.216				0.247				0.247				-0.066
0.172				1.235				1.235				0.434
0.211				0.079				0.079				-0.007
1.003				0.323				0.323				-0.506
-0.077				0.041				0.041				0.383
0.471				0.197				0.197				-0.145
0.41				0.054				0.054				0.247
-0.066				0.194				0.194				1.235
0.505				0.126				0.126				0.079
0.434				-0.088				-0.088				0.323
-0.007				0.071				0.071				0.041
-0.506				0.493				0.493				0.197
0.383				0.352				0.352				0.054
-0.145				0.266				0.266				0.194
0.247				-0.065				-0.065				0.126
1.235				0.304				0.304				-0.088
0.079				0.247				0.247				0.071
0.323				0.207				0.207				0.493
0.041				0.307				0.307				0.352
0.197				0.836				0.836				0.266
0.054				-0.25				-0.25				-0.065
0.194				0.412				0.412				0.304
0.126				0.347				0.347				0.247
-0.088				0.17				0.17				0.207
0.071				0.169				0.169				0.307
0.493				0.112				0.112				0.836
0.352				-0.155				-0.155				-0.25
0.266				-0.179				-0.179				0.412
-0.065				-0.062				-0.062				0.347
0.304				0.248				0.248				0.17
0.247				-0.239				-0.239				0.169
0.207				0.507				0.507				0.112
0.307				0.053				0.053				-0.155
0.836				0.526				0.526				-0.179
-0.25				0.045				0.045				-0.062
0.412				0.538				0.538				0.248
0.347				0.277				0.277				-0.239
0.17				0.411				0.411				0.507
0.169				0.24				0.24				0.053
0.112				-0.007				-0.007				0.526
-0.155				-0.13				-0.13				0.045
-0.179				0.079				0.079				0.277
-0.062				0.286				0.286				0.411
[truncated: 6,429 more rows]

## Sheet: Figure EV2F raw data
			background			MXE ASE						background			alt5'SS ASE
		Hours	mean	st.dev		mean	st.dev				Hours	mean	st.dev		mean	st.dev
		1hr	1.00845	0.208206		1.0053	0.135982				1hr	1.00845	0.208206	0	1.00471	0.161667
		4hr	1.02803	0.411221		0.997502	0.276019				4hr	1.02803	0.411221	0	0.997996	0.26584
		8hr	1.08312	0.622892		1.02161	0.39627				8hr	1.08312	0.622892	0	1.03488	0.379223
		12hr	1.13485	0.728183		1.07261	0.468483				12hr	1.13485	0.728183	0	1.08161	0.465535
		24hr	1.16877	0.556758		1.09735	0.360865				24hr	1.16877	0.556758	0	1.13525	0.34338
		Hours	background			RI ASE					Hours	background			alt 3'SS ASE
		1hr	1.00845	0.208206		1.02602	0.161363				1hr	1.00845	0.208206	0	1.03129	0.222866
		4hr	1.02803	0.411221		1.01352	0.41529				4hr	1.02803	0.411221	0	1.04233	0.318111
		8hr	1.08312	0.622892		1.08742	0.686513				8hr	1.08312	0.622892	0	1.15895	0.581712
		12hr	1.13485	0.728183		1.18395	0.692658				12hr	1.13485	0.728183	0	1.30157	0.95246
		24hr	1.16877	0.556758		1.26569	0.494218				24hr	1.16877	0.556758	0	1.30394	0.582413
