# Supplementary material for: The phosphatase inhibitor LB-100 creates neoantigens in colon cancer cells through perturbation of mRNA splicing
Source: EMBO Rep. 2024 Apr 10;25(5):10. doi: 10.1038/s44319-024-00128-3 (PMC11094086; doi:10.1038/s44319-024-00128-3)
Supplement: Supplementary file 10 — Expanded View Figures Source Data [file 44319_2024_128_MOESM10_ESM.zip › Source Data Expanded View Figures/Source Data Figure EV4.xlsx]

## Sheet: Figure EV4H-M raw data
Drug1:	LB-100
Drug2:	Indisulam
Cell:	HT-29
ConcUnit:	μM
	0	0.05	0.1	0.2	0.3	0.4	0.5	1	2	3	4
0	100	119.008	71.1153	59.6238	48.404	39.0774	63.3952	15.6399	18.3564	18.7599	21.2161
0.5	108.639	88.9732	81.5777	61.6435	44.3802	32.687	31.3079	23.942	12.4749	21.2071	25.5144
1	93.6084	94.5738	78.6433	62.9792	68.0916	35.1868	32.5452	17.208	21.0728	21.5031	15.8271
2	101.711	93.1482	92.8011	51.0754	40.5468	25.0455	21.5446	22.0556	12.6498	24.0745	25.37
3	98.5472	92.3008	88.1253	53.3517	40.5245	32.8532	32.1912	14.3913	14.0667	13.906	14.1215
4	93.7965	88.7539	78.818	51.9835	41.4229	37.9043	31.317	21.7581	16.4381	15.3679	23.0132
5	87.7887	89.0636	82.0353	51.5873	57.7286	27.1636	32.5156	22.3505	22.2819	25.6773	44.1852
6	78.1222	89.1698	72.1124	50.793	40.39	30.9566	41.1238	29.254	27.7527	29.5357	32.756
7	72.0784	71.3068	70.6977	45.2125	44.9125	31.1948	38.2026	34.1175	36.0505	29.1869	31.0865
8	64.1046	64.9213	60.1479	45.7136	42.6586	36.4904	40.4448	42.4848	32.7506	45.9864	32.2773
9	59.3459	61.4802	53.103	37.2898	37.5116	36.2083	40.9229	39.0307	46.8892	33.0397	32.3558
Drug1:	LB-100
Drug2:	Pladienolide B
Cell:	HT-29
ConcUnit:	μM
	0	0.0001	0.0002	0.0004	0.0006	0.0008	0.001	0.002	0.003	0.004	0.005
0	100	82.2874	80.6518	73.2866	61.1175	52.0756	49.8804	22.014	19.2635	15.6095	18.4738
0.5	108.639	79.9319	85.8508	64.8336	60.1185	63.782	55.7929	18.7739	19.6788	23.4954	18.0592
1	93.6084	100.702	79.8572	79.3491	59.5215	46.8899	46.7598	29.7645	15.1364	23.5655	25.8741
2	101.711	80.4852	96.2521	87.2687	68.1934	59.2888	35.6616	16.5231	12.0023	10.6969	13.3034
3	98.5472	82.6198	91.0145	80.9	57.0968	46.3087	36.4691	13.7354	15.5369	10.7886	16.111
4	93.7965	82.5477	83.9487	70.6433	52.6299	38.0978	31.3011	15.6441	18.6066	8.84	12.3717
5	87.7887	69.6048	73.8561	61.051	52.1963	47.9007	39.2065	16.333	12.826	8.75213	10.1412
6	78.1222	58.2952	66.898	55.9086	45.0817	35.3822	33.5978	10.7511	10.1851	8.8174	8.72661
7	72.0784	54.7551	61.3899	51.903	43.1582	41.7952	41.0829	19.9928	8.30125	13.5715	6.91151
8	64.1046	55.3102	58.1065	51.5557	43.6636	33.0036	25.6737	13.1297	8.93799	6.80435	8.7209
9	59.3459	51.6486	58.2033	51.6555	52.0022	39.2716	33.9218	26.8344	8.35984	8.07228	14.2125
Drug1:	LB-100
Drug2:	Isoginkgetin
Cell:	HT-29
ConcUnit:	μM
	0	0.5	1	2	3	4	5	6	7	8	9
0	100	85.3377	98.4714	95.7651	92.934	116.058	98.4558	93.7217	73.3895	35.3767	18.0783
0.5	89.947	103.751	102.129	84.784	97.7461	94.564	101.458	109.936	62.8061	43.0822	9.22633
1	96.2642	95.2348	93.5969	107.713	97.0363	101.544	142.918	89.8378	54.4611	25.1677	47.5121
2	90.9297	102.004	103.697	104.352	108.852	102.862	113.859	76.4935	43.5891	47.0987	3.54079
3	83.8169	111.55	132.514	99.7348	83.154	92.7	94.3847	73.2647	34.0976	24.1772	1.86398
4	86.3516	100.858	99.1343	112.603	105.155	108.306	93.7373	68.5151	35.4235	11.3399	7.08158
5	73.9198	77.0161	94.7434	81.2276	89.4088	75.6044	72.7344	70.925	42.8872	26.3843	15.3564
6	70.769	84.2848	99.4229	79.9017	70.9952	73.0463	71.4085	65.2706	54.6561	20.1607	11.3477
7	59.8269	63.4456	59.0314	79.4416	72.321	73.0463	63.9994	51.7626	35.4937	10.6458	13.7966
8	60.5132	54.9524	66.4873	70.2153	72.6954	61.1917	67.8989	48.4714	32.9668	38.5353	2.78428
9	44.564	49.0641	42.5441	49.1655	56.8242	59.8737	48.1282	45.7651	31.1496	13.859	30.4555
Drug1:	Indisulam
Drug2:	Pladienolide B
Cell:	HT-29
ConcUnit:	μM
	0	0.0001	0.0002	0.0004	0.0006	0.0008	0.001	0.002	0.003	0.004	0.005
0	100	68.2187	73.717	65.372	50.2418	36.8117	32.2181	18.3123	11.644	9.81126	12.5955
0.05	67.4622	61.4803	87.1393	73.9744	51.6144	37.2407	35.2519	15.3174	14.132	7.7367	11.9404
0.1	65.6528	78.0845	69.2794	56.9568	47.2235	33.6063	33.0526	14.3737	19.7317	9.18733	15.6138
0.2	50.7253	38.6913	49.3215	45.8977	33.5595	31.9529	27.8818	12.9231	13.2741	8.43862	15.9647
0.3	37.888	28.2483	25.9476	26.4311	31.2042	21.9779	27.7492	12.2212	11.722	6.33287	7.49493
0.4	32.3818	36.4998	38.5509	13.7732	22.6408	19.6459	26.8835	10.0686	7.53393	5.1552	8.06426
0.5	31.9061	19.7005	22.2274	19.4197	18.5852	19.4821	21.9701	12.0574	9.99844	6.55904	7.7835
1	17.0098	13.0635	13.2507	12.9621	17.9769	19.8409	20.9328	15.1068	6.39526	8.53221	8.29824
2	16.5809	4.67946	9.24193	12.1666	15.7542	22.4224	23.7794	8.17345	4.93683	6.0443	5.49056
3	17.1268	13.3131	13.4924	13.7186	16.4015	28.6071	19.7005	8.90657	7.32335	7.58072	9.22633
4	17.4934	13.547	13.4612	17.5636	24.2786	23.8808	30.7362	11.5037	6.57464	7.21416	8.67259
Drug1:	LB-100
Drug2:	Isoginkgetin
Cell:	SW-480
ConcUnit:	μM
	0	0.5	1	2	3	4	5	6	7	8	9
0	100	96.2123	94.0054	96.9579	100.403	104.697	98.0614	85.8187	59.5735	25.425	15.1804
0.5	101.044	97.4202	97.2413	96.0334	96.8834	104.384	97.0772	89.323	65.3146	37.7125	10.7814
1	98.1956	96.6746	89.9642	96.108	94.8404	97.793	98.7027	80.4205	50.0746	24.4706	19.5198
2	95.8843	98.5386	91.1124	90.1282	94.2141	96.2422	91.1124	80.6293	56.1288	21.861	7.53057
3	94.9597	88.2642	88.2941	89.6511	92.5142	89.9493	86.6537	72.5619	44.9001	16.8506	10.5279
4	89.8747	87.3844	85.431	90.1879	86.0125	86.3108	81.1363	74.3812	37.1011	17.9093	7.45601
5	87.9958	86.6687	90.4414	80.2714	82.3889	85.6248	81.9565	73.3224	44.9746	24.5303	6.949
6	83.2836	80.2714	80.3907	80.8828	80.0477	79.4512	73.0391	68.1479	45.1983	19.654	9.43931
7	80.7635	76.8118	77.7662	70.2953	74.9776	79.2276	78.5267	67.119	47.9421	25.6039	14.3454
8	70.1909	73.6952	75.2908	66.1497	60.2893	69.5497	67.7155	65.4936	52.9377	21.5628	5.27885
9	68.1181	63.5998	67.6111	72.5917	59.8419	70.9663	65.9111	53.7727	43.5878	34.074	12.1086
Drug1:	Indisulam
Drug2:	Pladienolide B
Cell:	SW-480
ConcUnit:	μM
	0	0.0001	0.0002	0.0004	0.0006	0.0008	0.001	0.002	0.003	0.004	0.005
0	100	94.0054	93.2299	94.0352	90.68	82.9556	67.0743	29.4661	14.4796	8.60424	8.61915
0.05	92.2458	88.3537	88.2344	86.102	82.5977	76.7522	76.0066	22.0549	7.17268	4.23501	7.50075
0.1	89.5616	88.2792	85.5055	84.5661	90.4861	71.697	64.5541	13.0928	3.5938	4.78676	6.18849
0.2	84.3722	81.1661	81.3003	76.3495	68.8488	57.0981	40.516	10.3191	5.78586	5.62183	8.26126
0.3	82.1056	77.3039	72.2189	74.8285	67.283	56.9788	41.7686	5.29377	4.90605	5.09991	6.84462
0.4	76.3346	70.9067	71.9207	63.1971	52.6245	33.9547	29.6898	5.96481	8.26126	6.6955	7.18759
0.5	81.6284	70.5935	60.7516	65.9409	53.8324	43.394	29.4363	4.45869	4.44378	7.36654	5.63674
1	61.4226	57.0832	53.8324	50.0895	27.1846	17.626	10.17	2.96749	9.82702	6.27796	6.88935
2	47.9421	43.7668	40.4116	41.858	33.9547	15.9857	10.7367	3.80256	6.47182	7.70951	8.09723
3	39.3081	44.6615	40.2774	33.5222	21.8014	12.8542	8.90248	4.48852	5.01044	6.47182	9.37966
4	42.1414	37.5783	29.1977	30.2565	23.1584	17.1936	14.405	3.48941	5.59201	5.9499	8.05249
